# Supplementary material for: Comparative study of excretory–secretory proteins released by Schistosoma mansoni-resistant, susceptible and naïve Biomphalaria glabrata
Source: Parasit Vectors. 2019 Sep 14;12:452. doi: 10.1186/s13071-019-3708-0 (PMC6744689; doi:10.1186/s13071-019-3708-0)
Supplement: Supplementary file 1 — Additional file 1: Database S1. The B. glabrata protein database used in the proteomic data analysis. [file 13071_2019_3708_MOESM1_ESM.zip]

Archive with 1 entries (1 files):
- File S1 BglaB16 protein database.fasta
