# Supplementary material for: Comparative study of excretory–secretory proteins released by Schistosoma mansoni-resistant, susceptible and naïve Biomphalaria glabrata
Source: Parasit Vectors. 2019 Sep 14;12:452. doi: 10.1186/s13071-019-3708-0 (PMC6744689; doi:10.1186/s13071-019-3708-0)
Supplement: Supplementary file 2 — Additional file 2: Table S1. Statistical analysis of behavioural bioassays. Two-way ANONA method was used to evaluate the significance of the behavioural modifications. [file 13071_2019_3708_MOESM2_ESM.xlsx]

## Sheet: Velocity_diff treatments
Within each row, compare columns (simple effects within rows)
Number of families	2
Number of comparisons per family	3
Alpha	0.05
Sidak's multiple comparisons test	Mean Diff.	95% CI of diff.	Significant?	Summary
Before
Control vs. susceptible	-0.4567	-1.606 to 0.6928	No	ns
Control vs. Resistant	-0.1186	-1.268 to 1.031	No	ns
susceptible vs. Resistant	0.3381	-0.8114 to 1.488	No	ns
After
Control vs. susceptible	-0.6323	-1.782 to 0.5172	No	ns
Control vs. Resistant	-1.096	-2.246 to 0.05332	No	ns
susceptible vs. Resistant	-0.4639	-1.613 to 0.6856	No	ns
Test details	Mean 1	Mean 2	Mean Diff.	SE of diff.	N1	N2	t	DF
Before
Control vs. susceptible	11.9	12.35	-0.4567	0.4647	9	9	0.9829	48
Control vs. Resistant	11.9	12.02	-0.1186	0.4647	9	9	0.2552	48
susceptible vs. Resistant	12.35	12.02	0.3381	0.4647	9	9	0.7277	48
After
Control vs. susceptible	11.49	12.13	-0.6323	0.4647	9	9	1.361	48
Control vs. Resistant	11.49	12.59	-1.096	0.4647	9	9	2.359	48
susceptible vs. Resistant	12.13	12.59	-0.4639	0.4647	9	9	0.9984	48

## Sheet: Velocity_within one treatment
Compare each cell mean with the other cell mean in that column.
Number of families	1
Number of comparisons per family	3
Alpha	0.05
Sidak's multiple comparisons test	Mean Diff.	95% CI of diff.	Significant?	Summary
Before - After
Control	0.4021	-0.7475 to 1.552	No	ns
susceptible	0.2265	-0.9230 to 1.376	No	ns
Resistant	-0.5755	-1.725 to 0.5740	No	ns
Test details	Mean 1	Mean 2	Mean Diff.	SE of diff.	N1	N2	t	DF
Before - After
Control	11.9	11.49	0.4021	0.4647	9	9	0.8653	48
susceptible	12.35	12.13	0.2265	0.4647	9	9	0.4874	48
Resistant	12.02	12.59	-0.5755	0.4647	9	9	1.239	48

## Sheet: Turtosity_diff treatments
Within each row, compare columns (simple effects within rows)
Number of families	2
Number of comparisons per family	3
Alpha	0.05
Tukey's multiple comparisons test	Mean Diff.	95% CI of diff.	Significant?	Summary
Before
Control vs. Susceptible	-1.352	-4.495 to 1.792	No	ns
Control vs. Resistant	-1.947	-5.091 to 1.196	No	ns
Susceptible vs. Resistant	-0.5955	-3.739 to 2.548	No	ns
After
Control vs. Susceptible	-2.764	-5.907 to 0.3796	No	ns
Control vs. Resistant	-1.172	-4.315 to 1.972	No	ns
Susceptible vs. Resistant	1.592	-1.551 to 4.735	No	ns
Test details	Mean 1	Mean 2	Mean Diff.	SE of diff.	N1	N2	q	DF
Before
Control vs. Susceptible	15.01	16.36	-1.352	1.3	9	9	1.471	48
Control vs. Resistant	15.01	16.96	-1.947	1.3	9	9	2.119	48
Susceptible vs. Resistant	16.36	16.96	-0.5955	1.3	9	9	0.6479	48
After
Control vs. Susceptible	15.48	18.25	-2.764	1.3	9	9	3.007	48
Control vs. Resistant	15.48	16.65	-1.172	1.3	9	9	1.275	48
Susceptible vs. Resistant	18.25	16.65	1.592	1.3	9	9	1.732	48

## Sheet: Turtosity_within one treatment
Compare each cell mean with the other cell mean in that column.
Number of families	1
Number of comparisons per family	3
Alpha	0.05
Sidak's multiple comparisons test	Mean Diff.	95% CI of diff.	Significant?	Summary
Before - After
Control	-0.4689	-3.684 to 2.747	No	ns
Susceptible	-1.881	-5.096 to 1.334	No	ns
Resistant	0.3064	-2.909 to 3.522	No	ns
Test details	Mean 1	Mean 2	Mean Diff.	SE of diff.	N1	N2	t	DF
Before - After
Control	15.01	15.48	-0.4689	1.3	9	9	0.3608	48
Susceptible	16.36	18.25	-1.881	1.3	9	9	1.447	48
Resistant	16.96	16.65	0.3064	1.3	9	9	0.2358	48

## Sheet: Number_diff treatments
Within each row, compare columns (simple effects within rows)
Number of families	2
Number of comparisons per family	3
Alpha	0.05
Tukey's multiple comparisons test	Mean Diff.	95% CI of diff.	Significant?	Summary
Before
Control vs. Susceptible	2.709	-15.05 to 20.46	No	ns
Control vs. Resistant	-2.494	-20.25 to 15.26	No	ns
Susceptible vs. Resistant	-5.203	-22.96 to 12.55	No	ns
After
Control vs. Susceptible	-26.43	-44.19 to -8.676	Yes	**
Control vs. Resistant	-11.01	-28.76 to 6.746	No	ns
Susceptible vs. Resistant	15.42	-2.333 to 33.18	No	ns
Test details	Mean 1	Mean 2	Mean Diff.	SE of diff.	N1	N2	q	DF
Before
Control vs. Susceptible	31.08	28.37	2.709	7.341	9	9	0.5219	48
Control vs. Resistant	31.08	33.58	-2.494	7.341	9	9	0.4804	48
Susceptible vs. Resistant	28.37	33.58	-5.203	7.341	9	9	1.002	48
After
Control vs. Susceptible	31.86	58.29	-26.43	7.341	9	9	5.092	48
Control vs. Resistant	31.86	42.87	-11.01	7.341	9	9	2.121	48
Susceptible vs. Resistant	58.29	42.87	15.42	7.341	9	9	2.971	48

## Sheet: Number_within one treatment
Compare each cell mean with the other cell mean in that column.
Number of families	1
Number of comparisons per family	3
Alpha	0.05
Sidak's multiple comparisons test	Mean Diff.	95% CI of diff.	Significant?	Summary
Before - After
Control	-0.779	-18.94 to 17.38	No	ns
Susceptible	-29.92	-48.08 to -11.76	Yes	***
Resistant	-9.294	-27.46 to 8.868	No	ns
Test details	Mean 1	Mean 2	Mean Diff.	SE of diff.	N1	N2	t	DF
Before - After
Control	31.08	31.86	-0.779	7.341	9	9	0.1061	48
Susceptible	28.37	58.29	-29.92	7.341	9	9	4.075	48
Resistant	33.58	42.87	-9.294	7.341	9	9	1.266	48

## Sheet: Duration_diff treatments
Within each row, compare columns (simple effects within rows)
Number of families	2
Number of comparisons per family	3
Alpha	0.05
Tukey's multiple comparisons test	Mean Diff.	95% CI of diff.	Significant?	Summary
Before
Control vs. Susceptible	-0.113	-0.5354 to 0.3095	No	ns
Control vs. Resistant	-0.2209	-0.6434 to 0.2016	No	ns
Susceptible vs. Resistant	-0.1079	-0.5304 to 0.3145	No	ns
After
Control vs. Susceptible	-0.5499	-0.9724 to -0.1274	Yes	**
Control vs. Resistant	-0.347	-0.7695 to 0.07544	No	ns
Susceptible vs. Resistant	0.2029	-0.2196 to 0.6253	No	ns
Test details	Mean 1	Mean 2	Mean Diff.	SE of diff.	N1	N2	q	DF
Before
Control vs. Susceptible	1.621	1.734	-0.113	0.1747	9	9	0.9147	48
Control vs. Resistant	1.621	1.842	-0.2209	0.1747	9	9	1.788	48
Susceptible vs. Resistant	1.734	1.842	-0.1079	0.1747	9	9	0.8737	48
After
Control vs. Susceptible	1.739	2.289	-0.5499	0.1747	9	9	4.452	48
Control vs. Resistant	1.739	2.086	-0.347	0.1747	9	9	2.809	48
Susceptible vs. Resistant	2.289	2.086	0.2029	0.1747	9	9	1.643	48

## Sheet: Duration_within one treatment
Compare each cell mean with the other cell mean in that column.
Number of families	1
Number of comparisons per family	3
Alpha	0.05
Sidak's multiple comparisons test	Mean Diff.	95% CI of diff.	Significant?	Summary
Before - After
Control	-0.118	-0.5501 to 0.3142	No	ns
Susceptible	-0.5549	-0.9870 to -0.1227	Yes	**
Resistant	-0.2441	-0.6762 to 0.1881	No	ns
Test details	Mean 1	Mean 2	Mean Diff.	SE of diff.	N1	N2	t	DF
Before - After
Control	1.621	1.739	-0.118	0.1747	9	9	0.6753	48
Susceptible	1.734	2.289	-0.5549	0.1747	9	9	3.177	48
Resistant	1.842	2.086	-0.2441	0.1747	9	9	1.397	48
