# Supplementary material for: Comparative study of excretory–secretory proteins released by Schistosoma mansoni-resistant, susceptible and naïve Biomphalaria glabrata
Source: Parasit Vectors. 2019 Sep 14;12:452. doi: 10.1186/s13071-019-3708-0 (PMC6744689; doi:10.1186/s13071-019-3708-0)
Supplement: Supplementary file 3 — Additional file 3: Table S2. A list of the total proteins, unique proteins and corresponding peptides identified in naïve B. glabrata with reference to the B. glabrata proteome. [file 13071_2019_3708_MOESM3_ESM.xlsx]

## Sheet: Total Proteins
Protein Group	Protein ID	Accession	-10lgP	Coverage (%)	#Peptides	#Unique	PTM	Avg. Mass	Description
9	146113	BGLB040188-PA	245.93	66	20	16	Acetylation (Protein N-term); Deamidation (NQ); Oxidation (M); Carbamidomethylation (DHKE X@N-term); Dehydration; 5 more	29135	|protein_coding|LGUN_random_Scaffold4547:5312:9955:1|gene:BGLB040188
35	146149	BGLB030275-PA	238.8	38	8	8	Carbamidomethylation; Deamidation (NQ); Oxidation (M); Carbamidomethylation (DHKE X@N-term)	34452	|protein_coding|LGUN_random_Scaffold16032:1574:10384:1|gene:BGLB030275
10	146105	BGLB016060-PA	238.14	39	20	16	Deamidation (NQ); Oxidation (M); Carbamidomethylation (DHKE X@N-term); Dehydration; Hydroxylation; 4 more	55772	|protein_coding|LGUN_random_Scaffold4547:976:37613:1|gene:BGLB016060
11	146162	BGLB011731-PB	216.76	61	12	3	Deamidation (NQ); Carbamidomethylation (DHKE X@N-term); Dehydration; Carbamylation; 2-amino-3-oxo-butanoic_acid; 3 more	14540	|protein_coding|LGUN_random_Scaffold5741:719:1946:-1|gene:BGLB011731
63	146134	BGLB001404-PB	189.84	25	8	7	Carbamidomethylation; Deamidation (NQ); Methylation	50733	Endoglucanase|protein_coding|LG24_random_Scaffold76:169643:179687:-1|gene:BGLB001404
43	146159	BGLB023590-PA	182.46	35	9	9	Deamidation (NQ); Oxidation (M); Dehydration; Pyro-glu from Q	24999	|protein_coding|LGUN_random_Scaffold72:287542:295519:-1|gene:BGLB023590
41	146163	BGLB032944-PA	178.88	35	6	6	Carbamidomethylation (DHKE X@N-term); Methylation	19609	|protein_coding|LG4_random_Scaffold52:88987:90792:1|gene:BGLB032944
41	146164	BGLB032944-PB	178.88	33	6	6	Carbamidomethylation (DHKE X@N-term); Methylation	21040	|protein_coding|LG4_random_Scaffold52:86504:90792:1|gene:BGLB032944
25	146114	BGLB016656-PC	177.26	5	15	3	Carbamidomethylation; Ubiquitin; Acetylation (TSCYH); Methylation; Michael addition with methylamine	453942	|protein_coding|LGUN_random_Scaffold1138:17270:84240:-1|gene:BGLB016656
51	146115	BGLB040089-PA	171.94	5	12	10	Carbamidomethylation; Dehydration	343746	|protein_coding|LGUN_random_Scaffold3211:779:36131:-1|gene:BGLB040089
13	146217	BGLB011149-PB	158.9	24	7	1	Deamidation (NQ); Carbamidomethylation (DHKE X@N-term); Carboxylation (E); Carbamylation; Michael addition with methylamine	28833	|protein_coding|LGUN_random_Scaffold533267:775:3207:1|gene:BGLB011149
115	146123	BGLB002192-PB	156.23	23	9	8	Carbamidomethylation	55289	|protein_coding|LG35i_random_Scaffold9:164633:181674:-1|gene:BGLB002192
94	146244	BGLB012111-PB	149.57	38	4	4	Carbamidomethylation (DHKE X@N-term)	12426	|protein_coding|LGUN_random_Scaffold6122:1369:7756:-1|gene:BGLB012111
137	146144	BGLB001431-PB	146.83	11	6	5	Carbamidomethylation	81442	|protein_coding|LG25_random_Scaffold246:434607:447426:-1|gene:BGLB001431
90	146155	BGLB033580-PA	143.18	16	5	5		45235	|protein_coding|LGUN_random_Scaffold3817:9012:12671:1|gene:BGLB033580
93	146207	BGLB018061-PA	141.15	11	4	1	Carbamidomethylation; 2-amino-3-oxo-butanoic_acid	50812	Endoglucanase|protein_coding|LG24_random_Scaffold76:53917:59420:-1|gene:BGLB018061
60	146192	BGLB023549-PA	131.55	38	4	3	Carbamidomethylation; Oxidation (M)	15981	|protein_coding|LGUN_random_Scaffold44948:309:737:1|gene:BGLB023549
64	146196	BGLB026916-PA	131.09	15	4	4	Carbamidomethylation	36428	|protein_coding|LGUN_random_Scaffold2790:14237:17056:-1|gene:BGLB026916
268	146212	BGLB016529-PA	129.18	18	5	1	Hydroxylation	36292	|protein_coding|LGUN_random_Scaffold4153:2717:18670:-1|gene:BGLB016529
157	146143	BGLB007145-PB	128.07	23	8	1	Deamidation (NQ); Dehydration; Hydroxylation	43342	|protein_coding|LGUN_random_Scaffold2129:41669:51512:-1|gene:BGLB007145
157	146142	BGLB007145-PC	128.07	23	8	1	Deamidation (NQ); Dehydration; Hydroxylation	43342	|protein_coding|LGUN_random_Scaffold2129:41669:51512:-1|gene:BGLB007145
180	146169	BGLB030199-PA	126.59	38	5	5		19283	|protein_coding|LGUN_random_Scaffold7085:710:1225:1|gene:BGLB030199
139	146183	BGLB005053-PB	120.21	27	5	5	Carbamidomethylation; Ubiquitin	24640	Peptidyl-prolyl cis-trans isomerase|protein_coding|LGUN_random_Scaffold1376:53358:56772:1|gene:BGLB005053
118	146219	BGLB024190-PA	114.38	7	4	4	Carbamidomethylation	70546	|protein_coding|LGUN_random_Scaffold1585:51670:66099:1|gene:BGLB024190
99	146335	BGLB009016-PC	114	20	2	2	Carbamidomethylation; Deamidation (NQ); Methylation; Michael addition with methylamine	14036	|protein_coding|LGUN_random_Scaffold34:4651:8691:1|gene:BGLB009016
99	146336	BGLB009016-PB	114	17	2	2	Carbamidomethylation; Deamidation (NQ); Methylation; Michael addition with methylamine	16671	|protein_coding|LGUN_random_Scaffold34:3589:8691:1|gene:BGLB009016
204	146299	BGLB022790-PA	113.57	37	5	4	Deamidation (NQ); Pyro-glu from Q	14912	|protein_coding|LGUN_random_Scaffold3910:39845:44130:-1|gene:BGLB022790
154	146352	BGLB031271-PB	113.56	37	3	3	Carbamidomethylation; Hydroxylation	10883	|protein_coding|LGUN_random_Scaffold2076:13873:18069:1|gene:BGLB031271
154	146351	BGLB031271-PC	113.56	37	3	3	Carbamidomethylation; Hydroxylation	10883	|protein_coding|LGUN_random_Scaffold2076:13873:18069:1|gene:BGLB031271
154	146350	BGLB031271-PA	113.56	37	3	3	Carbamidomethylation; Hydroxylation	10883	|protein_coding|LGUN_random_Scaffold2076:13873:18069:1|gene:BGLB031271
133	146234	BGLB001405-PB	113.36	6	3	1	Carbamidomethylation; Deamidation (NQ)	94662	|protein_coding|LG24_random_Scaffold76:183080:205292:1|gene:BGLB001405
251	146264	BGLB022463-PB	112.68	25	3	3	Carbamidomethylation	14650	|protein_coding|LGUN_random_Scaffold48:582721:584584:-1|gene:BGLB022463
251	146263	BGLB022463-PA	112.68	25	3	3	Carbamidomethylation	14650	|protein_coding|LGUN_random_Scaffold48:582721:584584:-1|gene:BGLB022463
251	146262	BGLB022463-PC	112.68	25	3	3	Carbamidomethylation	14650	|protein_coding|LGUN_random_Scaffold48:582721:584584:-1|gene:BGLB022463
177	146175	BGLB004273-PB	112.15	61	5	5	Carbamidomethylation	11257	|protein_coding|LGUN_random_Scaffold1120:36213:39824:-1|gene:BGLB004273
123	146179	BGLB007705-PB	111.86	13	6	6		64024	|protein_coding|LGUN_random_Scaffold2494:5202:21113:1|gene:BGLB007705
323	146337	BGLB039410-PA	111.73	7	2	2		55534	|protein_coding|LGUN_random_Scaffold540691:688:3053:-1|gene:BGLB039410
141	146331	BGLB023740-PA	111.43	14	2	2		24101	|protein_coding|LGUN_random_Scaffold7910:110:5497:-1|gene:BGLB023740
443	146245	BGLB002237-PB	110.1	20	3	3	Carbamidomethylation	22841	Triosephosphate isomerase|protein_coding|LG3_random_Scaffold1390:28548:35078:-1|gene:BGLB002237
77	146216	BGLB037867-PA	107.52	19	4	4	2-amino-3-oxo-butanoic_acid	26856	|protein_coding|LG20_random_Scaffold204:377515:379418:-1|gene:BGLB037867
799	146282	BGLB033280-PA	107.2	19	3	3	Carbamidomethylation	25041	Cystatin|protein_coding|LGUN_random_Scaffold1329:52920:57687:1|gene:BGLB033280
143	146170	BGLB031169-PA	105.7	32	5	5		22927	|protein_coding|LGUN_random_Scaffold17118:618:2707:1|gene:BGLB031169
287	146338	BGLB018501-PA	103.49	16	2	2	Carbamidomethylation	19984	Peptidoglycan-recognition protein|protein_coding|LG17_random_Scaffold37:133840:137751:-1|gene:BGLB018501
106	146211	BGLB036077-PA	102.54	11	4	3	Oxidation (M)	49917	|protein_coding|LGUN_random_Scaffold7807:3218:7775:-1|gene:BGLB036077
405	146210	BGLB001164-PC	102.17	13	4	4		45586	Dipeptidase|protein_coding|LG21_random_Scaffold104:253995:271421:-1|gene:BGLB001164
405	146209	BGLB001164-PD	102.17	13	4	4		45586	Dipeptidase|protein_coding|LG21_random_Scaffold104:253995:271421:-1|gene:BGLB001164
405	146208	BGLB001164-PB	102.17	13	4	4		45586	Dipeptidase|protein_coding|LG21_random_Scaffold104:253995:271421:-1|gene:BGLB001164
128	146422	BGLB016967-PE	96.38	25	3	3	Pyro-glu from Q	14313	|protein_coding|LGUN_random_Scaffold4748:43769:45021:1|gene:BGLB016967
128	146421	BGLB016967-PA	96.38	25	3	3	Pyro-glu from Q	14313	|protein_coding|LGUN_random_Scaffold4748:43769:45021:1|gene:BGLB016967
128	146423	BGLB019346-PA	96.38	23	3	3	Pyro-glu from Q	14901	|protein_coding|LGUN_random_Scaffold4748:8960:11384:1|gene:BGLB019346
128	146426	BGLB016967-PD	96.38	23	3	3	Pyro-glu from Q	15550	|protein_coding|LGUN_random_Scaffold4748:40924:42646:1|gene:BGLB016967
128	146425	BGLB016967-PC	96.38	23	3	3	Pyro-glu from Q	15550	|protein_coding|LGUN_random_Scaffold4748:40924:42646:1|gene:BGLB016967
128	146424	BGLB016967-PB	96.38	23	3	3	Pyro-glu from Q	15584	|protein_coding|LGUN_random_Scaffold4748:40924:42685:1|gene:BGLB016967
214	146361	BGLB039979-PA	96.23	8	2	2		35947	|protein_coding|LGUN_random_Scaffold3517:39313:43528:-1|gene:BGLB039979
221	146494	BGLB005344-PB	92.68	5	2	2	Deamidation (NQ); 2-amino-3-oxo-butanoic_acid	73752	|protein_coding|LGUN_random_Scaffold148:143590:158662:1|gene:BGLB005344
261	146295	BGLB019742-PA	92.66	10	3	3		48402	|protein_coding|LGUN_random_Scaffold6601:3490:13082:1|gene:BGLB019742
188	146214	BGLB002160-PB	91.58	17	4	4		27064	Glutathione peroxidase|protein_coding|LG33i_random_Scaffold2404:95228:99007:-1|gene:BGLB002160
258	146356	BGLB037934-PA	90.14	14	4	2	Carbamidomethylation; Carbamylation; Methylation	37252	|protein_coding|LGUN_random_Scaffold811:19285:27931:-1|gene:BGLB037934
260	146253	BGLB033999-PA	89.94	22	3	2		19979	|protein_coding|LGUN_random_Scaffold2129:26072:30929:-1|gene:BGLB033999
108	146257	BGLB030043-PC	89.67	8	3	1	Deamidation (NQ)	52696	|protein_coding|LGUN_random_Scaffold108:946:24831:-1|gene:BGLB030043
108	146256	BGLB030043-PB	89.67	8	3	1	Deamidation (NQ)	52696	|protein_coding|LGUN_random_Scaffold108:946:24831:-1|gene:BGLB030043
108	146255	BGLB030043-PA	89.67	8	3	1	Deamidation (NQ)	52696	|protein_coding|LGUN_random_Scaffold108:946:24831:-1|gene:BGLB030043
302	146273	BGLB011933-PB	88.59	8	3	2		48015	Beta-hexosaminidase|protein_coding|LGUN_random_Scaffold6:168297:173348:1|gene:BGLB011933
302	146274	BGLB011933-PC	88.59	6	3	2		62064	Beta-hexosaminidase|protein_coding|LGUN_random_Scaffold6:164794:173348:1|gene:BGLB011933
283	146227	BGLB001397-PB	88.21	10	4	2		51191	|protein_coding|LG24_random_Scaffold76:19191:26142:-1|gene:BGLB001397
494	146470	BGLB004894-PB	87.52	6	2	2		55863	Alpha-amylase|protein_coding|LGUN_random_Scaffold1323:61775:80638:-1|gene:BGLB004894
301	146229	BGLB038408-PA	87.2	12	4	4	Carbamidomethylation; Deamidation (NQ)	46624	|protein_coding|LGUN_random_Scaffold171:125799:129551:-1|gene:BGLB038408
347	146276	BGLB005695-PB	86.76	15	3	2		29247	|protein_coding|LGUN_random_Scaffold1582:42251:43018:1|gene:BGLB005695
153	146220	BGLB023569-PA	85.83	25	4	4	Carbamidomethylation	20317	|protein_coding|LGUN_random_Scaffold6277:934:1452:1|gene:BGLB023569
491	146358	BGLB025091-PA	85.44	21	2	2	Oxidation (M)	11367	Histone H4|protein_coding|LGUN_random_Scaffold111024:41:352:-1|gene:BGLB025091
305	146339	BGLB020720-PA	84.29	8	2	2		38374	|protein_coding|LGUN_random_Scaffold16778:600:2365:1|gene:BGLB020720
285	146301	BGLB031082-PA	82.35	9	3	3		49289	|protein_coding|LGUN_random_Scaffold9646:937:11299:1|gene:BGLB031082
374	146281	BGLB012938-PB	82.35	9	3	3		45220	|protein_coding|LGUN_random_Scaffold735:119740:136425:-1|gene:BGLB012938
444	146277	BGLB018366-PA	81.88	10	3	3	Carbamidomethylation	32577	|protein_coding|LG17_random_Scaffold578:87231:105288:-1|gene:BGLB018366
127	146266	BGLB003612-PB	79.32	8	3	1		43930	|protein_coding|LG9_random_Scaffold563:1316:7893:1|gene:BGLB003612
212	146302	BGLB039358-PA	78.86	23	3	3		18195	|protein_coding|LGUN_random_Scaffold10725:1387:6750:-1|gene:BGLB039358
142	146442	BGLB035738-PA	77.6	14	2	2		19535	|protein_coding|LGUN_random_Scaffold9700:689:6063:-1|gene:BGLB035738
411	146378	BGLB013770-PB	77.17	20	2	2	Acetylation (Protein N-term)	16811	|protein_coding|LGUN_random_Scaffold868:89197:92620:-1|gene:BGLB013770
304	146406	BGLB026479-PE	75.63	19	4	1	Deamidation (NQ); Hydroxylation; Propionamide (K X@N-term)	25494	|protein_coding|LGUN_random_Scaffold3207:46173:47899:1|gene:BGLB026479
304	146405	BGLB026479-PA	75.63	19	4	1	Deamidation (NQ); Hydroxylation; Propionamide (K X@N-term)	25494	|protein_coding|LGUN_random_Scaffold3207:46173:47899:1|gene:BGLB026479
304	146404	BGLB026479-PB	75.63	19	4	1	Deamidation (NQ); Hydroxylation; Propionamide (K X@N-term)	25494	|protein_coding|LGUN_random_Scaffold3207:46173:47899:1|gene:BGLB026479
304	146403	BGLB026479-PC	75.63	19	4	1	Deamidation (NQ); Hydroxylation; Propionamide (K X@N-term)	25494	|protein_coding|LGUN_random_Scaffold3207:46173:47899:1|gene:BGLB026479
304	146402	BGLB026479-PD	75.63	19	4	1	Deamidation (NQ); Hydroxylation; Propionamide (K X@N-term)	25494	|protein_coding|LGUN_random_Scaffold3207:46173:47899:1|gene:BGLB026479
304	146401	BGLB026479-PF	75.63	19	4	1	Deamidation (NQ); Hydroxylation; Propionamide (K X@N-term)	25494	|protein_coding|LGUN_random_Scaffold3207:46173:47899:1|gene:BGLB026479
211	146296	BGLB003220-PB	75.62	15	3	2	Deamidation (NQ)	22824	|protein_coding|LG78i_random_Scaffold11:482608:486764:1|gene:BGLB003220
271	146319	BGLB001597-PB	75.37	6	2	2		53240	|protein_coding|LG27i_random_Scaffold166:206286:217966:1|gene:BGLB001597
288	146359	BGLB020291-PA	75.23	15	2	1	Carbamidomethylation	15078	|protein_coding|LGUN_random_Scaffold54:39234:43034:-1|gene:BGLB020291
288	146360	BGLB017139-PC	75.23	11	2	1	Carbamidomethylation	20268	|protein_coding|LGUN_random_Scaffold54:48042:52829:1|gene:BGLB017139
319	146321	BGLB017165-PA	74.3	1	2	2	Carbamidomethylation	244645	|protein_coding|LGUN_random_Scaffold2137:40504:61166:1|gene:BGLB017165
129	146431	BGLB024561-PA	72.93	5	2	2		50391	|protein_coding|LGUN_random_Scaffold749:53549:101572:-1|gene:BGLB024561
289	146376	BGLB005683-PB	72.91	29	2	2		10585	|protein_coding|LGUN_random_Scaffold15802:1017:3954:-1|gene:BGLB005683
289	146375	BGLB005683-PC	72.91	29	2	2		10585	|protein_coding|LGUN_random_Scaffold15802:1017:3954:-1|gene:BGLB005683
289	146374	BGLB012227-PC	72.91	29	2	2		10585	|protein_coding|LGUN_random_Scaffold6264:7910:11664:-1|gene:BGLB012227
289	146373	BGLB012227-PB	72.91	29	2	2		10585	|protein_coding|LGUN_random_Scaffold6264:7910:11664:-1|gene:BGLB012227
289	146377	BGLB036310-PA	72.91	25	2	2		12152	Macrophage migration inhibitory factor 2|protein_coding|LGUN_random_Scaffold10383:3877:3921:-1|gene:BGLB036310
801	146396	BGLB030767-PA	72.85	13	2	2	Carbamidomethylation	17999	|protein_coding|LGUN_random_Scaffold1139:50059:53878:1|gene:BGLB030767
801	146395	BGLB030767-PB	72.85	13	2	2	Carbamidomethylation	17999	|protein_coding|LGUN_random_Scaffold1139:50059:53835:1|gene:BGLB030767
801	146394	BGLB030767-PC	72.85	13	2	2	Carbamidomethylation	17999	|protein_coding|LGUN_random_Scaffold1139:50059:53663:1|gene:BGLB030767
561	146565	BGLB021205-PA	71.51	7	1	1		14307	|protein_coding|LGUN_random_Scaffold8577:2650:5043:-1|gene:BGLB021205
230	146380	BGLB011229-PB	71.02	15	2	1	Carbamidomethylation	15161	|protein_coding|LGUN_random_Scaffold54:171001:174639:-1|gene:BGLB011229
230	146379	BGLB035185-PA	71.02	15	2	1	Carbamidomethylation	15160	|protein_coding|LGUN_random_Scaffold16909:1902:4729:1|gene:BGLB035185
230	146381	BGLB017139-PD	71.02	11	2	1	Carbamidomethylation	20256	|protein_coding|LGUN_random_Scaffold54:48042:185171:1|gene:BGLB017139
161	146568	BGLB028093-PA	69.85	18	2	2	Carbamidomethylation; 2-amino-3-oxo-butanoic_acid; Methylation	16716	|protein_coding|LG8_random_Scaffold3114:45923:50482:1|gene:BGLB028093
161	146567	BGLB028093-PB	69.85	18	2	2	Carbamidomethylation; 2-amino-3-oxo-butanoic_acid; Methylation	16716	|protein_coding|LG8_random_Scaffold3114:45923:50482:1|gene:BGLB028093
320	146316	BGLB035485-PA	69.71	12	2	2		20720	|protein_coding|LGUN_random_Scaffold596:953:8001:1|gene:BGLB035485
547	146372	BGLB028617-PA	67.4	6	2	1		43768	|protein_coding|LGUN_random_Scaffold9301:375:1028:1|gene:BGLB028617
241	146552	BGLB014142-PB	66.93	5	1	1		25815	Tetraspanin|protein_coding|LGUN_random_Scaffold9338:254:7627:-1|gene:BGLB014142
349	146450	BGLB012921-PB	66.79	6	2	2	Acetylation (Protein N-term)	52102	|protein_coding|LGUN_random_Scaffold7337:3131:21223:1|gene:BGLB012921
654	146323	BGLB016835-PA	66.45	7	2	2		32361	|protein_coding|LG68i_random_Scaffold127:350645:356807:-1|gene:BGLB016835
375	146313	BGLB029189-PA	66.4	19	2	2		12083	|protein_coding|LG24_random_Scaffold17:43343:53041:1|gene:BGLB029189
800	146363	BGLB023192-PA	66.3	3	2	2	Deamidation (NQ)	87939	|protein_coding|LGUN_random_Scaffold811:483:13408:-1|gene:BGLB023192
655	146398	BGLB032919-PA	64.64	25	2	2		9556	|protein_coding|LGUN_random_Scaffold22146:876:1710:1|gene:BGLB032919
655	146399	BGLB012236-PB	64.64	18	2	2		12873	|protein_coding|LGUN_random_Scaffold629:16788:21094:1|gene:BGLB012236
325	146382	BGLB027943-PA	64.32	16	2	2		16921	|protein_coding|LGUN_random_Scaffold19398:126:3460:-1|gene:BGLB027943
326	146387	BGLB037981-PB	64.31	14	2	1	Carbamidomethylation	18350	|protein_coding|LGUN_random_Scaffold1380:66795:67702:1|gene:BGLB037981
326	146386	BGLB037981-PA	64.31	14	2	1	Carbamidomethylation	18350	|protein_coding|LGUN_random_Scaffold1380:66795:67702:1|gene:BGLB037981
213	146315	BGLB002439-PB	62.98	5	2	2	Carbamidomethylation; Oxidation (M)	47460	|protein_coding|LG4_random_Scaffold124:97612:100681:1|gene:BGLB002439
231	146432	BGLB000004-PB	62.6	5	2	1		52999	|protein_coding|LGUN_random_Scaffold2873:4222:5916:-1|gene:BGLB000004
656	146415	BGLB003614-PD	59.49	9	2	2	Carbamidomethylation	27401	|protein_coding|LG9_random_Scaffold563:78119:81019:1|gene:BGLB003614
656	146414	BGLB003614-PC	59.49	9	2	2	Carbamidomethylation	27401	|protein_coding|LG9_random_Scaffold563:78119:81019:1|gene:BGLB003614
656	146413	BGLB003614-PE	59.49	9	2	2	Carbamidomethylation	27401	|protein_coding|LG9_random_Scaffold563:78119:81019:1|gene:BGLB003614
656	146412	BGLB003614-PB	59.49	9	2	2	Carbamidomethylation	27401	|protein_coding|LG9_random_Scaffold563:78119:81019:1|gene:BGLB003614
656	146411	BGLB003614-PF	59.49	9	2	2	Carbamidomethylation	27401	|protein_coding|LG9_random_Scaffold563:78119:81019:1|gene:BGLB003614
560	146559	BGLB031428-PA	58.54	7	1	1	Carbamidomethylation; Methylation	18224	|protein_coding|LGUN_random_Scaffold5701:11988:17242:1|gene:BGLB031428
327	146400	BGLB034312-PA	57.36	17	2	2	Carbamidomethylation	16565	|protein_coding|LGUN_random_Scaffold2763:54377:63571:1|gene:BGLB034312
802	146407	BGLB026112-PA	56.08	8	2	2	Carbamidomethylation	34426	|protein_coding|LG29_random_Scaffold895:80120:84722:1|gene:BGLB026112
667	146563	BGLB003824-PB	56.02	7	1	1		20072	|protein_coding|LGUN_random_Scaffold10252:1513:4229:-1|gene:BGLB003824
329	146561	BGLB022137-PA	55.35	4	1	1		33093	|protein_coding|LGUN_random_Scaffold1686:12269:22683:1|gene:BGLB022137
663	146570	BGLB000015-PE	53.75	7	1	1		20486	Superoxide dismutase [Cu-Zn]|protein_coding|LGUN_random_Scaffold1:892732:903305:-1|gene:BGLB000015
663	146571	BGLB000015-PD	53.75	6	1	1		21955	Superoxide dismutase [Cu-Zn]|protein_coding|LGUN_random_Scaffold1:892732:903305:-1|gene:BGLB000015
552	146451	BGLB004497-PB	52.73	6	2	2		49143	|protein_coding|LGUN_random_Scaffold1187:62920:73601:-1|gene:BGLB004497
668	146597	BGLB008836-PB	52.24	8	1	1	Carbamidomethylation	25794	|protein_coding|LGUN_random_Scaffold3270:36229:38681:1|gene:BGLB008836
306	146428	BGLB007568-PC	52.2	5	2	2		61443	Carboxylic ester hydrolase|protein_coding|LGUN_random_Scaffold238:12307:17182:1|gene:BGLB007568
306	146427	BGLB007568-PB	52.2	5	2	2		61443	Carboxylic ester hydrolase|protein_coding|LGUN_random_Scaffold238:13995:17182:1|gene:BGLB007568
664	146569	BGLB024137-PA	50.93	3	1	1		44178	|protein_coding|LGUN_random_Scaffold1138:44448:47545:-1|gene:BGLB024137
657	146419	BGLB034253-PA	50.54	19	2	2		13499	V-type proton ATPase subunit G|protein_coding|LGUN_random_Scaffold1196:100819:104162:1|gene:BGLB034253
291	146572	BGLB028355-PA	49.88	4	1	1		33489	|protein_coding|LGUN_random_Scaffold8482:1872:15983:-1|gene:BGLB028355
809	146608	BGLB033917-PA	49.3	8	1	1		15253	|protein_coding|LGUN_random_Scaffold29:200018:202382:-1|gene:BGLB033917
417	146589	BGLB002015-PB	49.08	4	1	1		33702	|protein_coding|LG2_random_Scaffold4457:1250:9300:-1|gene:BGLB002015
413	146420	BGLB026491-PA	47.98	5	2	2	Carbamidomethylation	55601	Protein disulfide-isomerase|protein_coding|LGUN_random_Scaffold28:623106:629922:-1|gene:BGLB026491
382	146526	BGLB009425-PB	47.7	5	1	1	Carbamidomethylation	25476	|protein_coding|LGUN_random_Scaffold3736:42050:43239:-1|gene:BGLB009425
492	146452	BGLB003215-PC	47.42	3	2	2		78835	Endoglucanase|protein_coding|LG78i_random_Scaffold11:311445:330609:-1|gene:BGLB003215
492	146453	BGLB003215-PB	47.42	3	2	2		80251	Endoglucanase|protein_coding|LG78i_random_Scaffold11:311445:330609:-1|gene:BGLB003215
232	146469	BGLB010180-PB	47.22	2	1	1		62329	Angiotensin-converting enzyme|protein_coding|LGUN_random_Scaffold4438:4838:21730:1|gene:BGLB010180
1093	146610	BGLB034573-PA	47.08	7	1	1		16546	|protein_coding|LGUN_random_Scaffold6624:780:2441:1|gene:BGLB034573
803	146429	BGLB036205-PA	46.21	4	2	2		51343	|protein_coding|LGUN_random_Scaffold1258:79778:96042:-1|gene:BGLB036205
1759	146609	BGLB007664-PB	46.12	3	1	1	Carbamidomethylation	48349	|protein_coding|LGUN_random_Scaffold2459:26268:34359:-1|gene:BGLB007664
490	146305	BGLB029513-PA	45.13	7	2	2		30982	Annexin|protein_coding|LGUN_random_Scaffold74:522655:573488:1|gene:BGLB029513
455	146640	BGLB006200-PB	45.02	7	1	1		14048	|protein_coding|LGUN_random_Scaffold17427:664:2008:-1|gene:BGLB006200
455	146642	BGLB007344-PB	45.02	7	1	1		16037	|protein_coding|LGUN_random_Scaffold2253:50346:51640:1|gene:BGLB007344
455	146641	BGLB007345-PB	45.02	7	1	1		15903	|protein_coding|LGUN_random_Scaffold2253:56635:58795:1|gene:BGLB007345
493	146466	BGLB003900-PB	44.53	10	2	2		27049	|protein_coding|LGUN_random_Scaffold10380:24163:28284:1|gene:BGLB003900
448	146409	BGLB017992-PA	44.48	6	2	2		54754	|protein_coding|LG24_random_Scaffold76:384597:408459:1|gene:BGLB017992
550	146443	BGLB027386-PA	43.85	16	2	2		17176	|protein_coding|LGUN_random_Scaffold20:221892:229710:-1|gene:BGLB027386
454	146618	BGLB039714-PA	43.41	5	1	1	Carbamidomethylation	28901	|protein_coding|LGUN_random_Scaffold5220:5102:9708:-1|gene:BGLB039714
496	146644	BGLB037273-PA	43.38	7	1	1		14321	|protein_coding|LG8_random_Scaffold3114:27650:33055:-1|gene:BGLB037273
496	146645	BGLB037273-PB	43.38	6	1	1		16085	|protein_coding|LG8_random_Scaffold3114:27650:33123:-1|gene:BGLB037273
562	146619	BGLB030407-PA	43.35	12	1	1		11585	|protein_coding|LGUN_random_Scaffold15563:3233:12930:1|gene:BGLB030407
330	146648	BGLB031695-PA	42.32	10	1	1		11286	|protein_coding|LGUN_random_Scaffold2253:35715:36830:-1|gene:BGLB031695
559	146534	BGLB033010-PA	41.69	2	1	1	Carbamidomethylation	54810	|protein_coding|LGUN_random_Scaffold6320:17640:27989:-1|gene:BGLB033010
495	146629	BGLB011792-PN	41.66	4	1	1		28626	|protein_coding|LGUN_random_Scaffold58:794430:808201:-1|gene:BGLB011792
495	146628	BGLB011792-PL	41.66	4	1	1		28827	|protein_coding|LGUN_random_Scaffold58:794430:808201:-1|gene:BGLB011792
495	146627	BGLB011792-PP	41.66	4	1	1		29009	|protein_coding|LGUN_random_Scaffold58:794680:808201:-1|gene:BGLB011792
495	146633	BGLB011792-PI	41.66	4	1	1		32898	|protein_coding|LGUN_random_Scaffold58:794430:816342:-1|gene:BGLB011792
495	146632	BGLB011792-PR	41.66	4	1	1		32864	|protein_coding|LGUN_random_Scaffold58:794430:816342:-1|gene:BGLB011792
495	146631	BGLB011792-PK	41.66	4	1	1		32697	|protein_coding|LGUN_random_Scaffold58:794430:816342:-1|gene:BGLB011792
495	146630	BGLB011792-PG	41.66	4	1	1		32731	|protein_coding|LGUN_random_Scaffold58:794430:816342:-1|gene:BGLB011792
495	146511	BGLB011792-PF	41.66	2	1	1		47261	|protein_coding|LGUN_random_Scaffold58:794430:812263:-1|gene:BGLB011792
495	146510	BGLB011792-PM	41.66	2	1	1		47394	|protein_coding|LGUN_random_Scaffold58:794430:812263:-1|gene:BGLB011792
495	146509	BGLB011792-PB	41.66	2	1	1		47342	|protein_coding|LGUN_random_Scaffold58:794680:812263:-1|gene:BGLB011792
495	146508	BGLB011792-PD	41.66	2	1	1		47428	|protein_coding|LGUN_random_Scaffold58:794430:812263:-1|gene:BGLB011792
495	146507	BGLB011792-PH	41.66	2	1	1		47443	|protein_coding|LGUN_random_Scaffold58:794680:812263:-1|gene:BGLB011792
495	146506	BGLB011792-PC	41.66	2	1	1		47409	|protein_coding|LGUN_random_Scaffold58:794680:812263:-1|gene:BGLB011792
495	146505	BGLB011792-PO	41.66	2	1	1		47509	|protein_coding|LGUN_random_Scaffold58:794680:812263:-1|gene:BGLB011792
495	146504	BGLB011792-PJ	41.66	2	1	1		47388	|protein_coding|LGUN_random_Scaffold58:794680:812263:-1|gene:BGLB011792
495	146503	BGLB011792-PE	41.66	2	1	1		47428	|protein_coding|LGUN_random_Scaffold58:794430:812263:-1|gene:BGLB011792
495	146502	BGLB011792-PS	41.66	2	1	1		47227	|protein_coding|LGUN_random_Scaffold58:794430:812263:-1|gene:BGLB011792
495	146501	BGLB011792-PQ	41.66	2	1	1		47206	|protein_coding|LGUN_random_Scaffold58:794430:812263:-1|gene:BGLB011792
1761	146533	BGLB003596-PB	41.53	5	1	1		38079	Aldose 1-epimerase|protein_coding|LG8i_random_Scaffold101:3516:13840:-1|gene:BGLB003596
205	146646	BGLB004262-PB	41.06	4	1	1	Carbamidomethylation	23043	|protein_coding|LGUN_random_Scaffold112:115030:117277:-1|gene:BGLB004262
808	146529	BGLB018367-PA	40.93	5	1	1		28936	|protein_coding|LGUN_random_Scaffold105:175936:178706:-1|gene:BGLB018367
1760	146623	BGLB033157-PA	40.89	13	1	1		14703	|protein_coding|LG36i_random_Scaffold552:156758:159886:-1|gene:BGLB033157
418	146539	BGLB031523-PB	40.69	6	1	1	Deamidation (NQ)	23195	|protein_coding|LGUN_random_Scaffold2444:28369:42825:1|gene:BGLB031523
418	146541	BGLB031523-PA	40.69	5	1	1	Deamidation (NQ)	26009	|protein_coding|LGUN_random_Scaffold2444:28369:42825:1|gene:BGLB031523
418	146540	BGLB031523-PC	40.69	5	1	1	Deamidation (NQ)	25949	|protein_coding|LGUN_random_Scaffold2444:28918:42825:1|gene:BGLB031523
253	146434	BGLB013286-PB	39.96	1	2	2	Deamidation (NQ)	175167	|protein_coding|LGUN_random_Scaffold79:327884:524272:-1|gene:BGLB013286
811	146647	BGLB031596-PA	39.72	7	1	1		16187	|protein_coding|LGUN_random_Scaffold3515:28500:30484:-1|gene:BGLB031596
489	146303	BGLB001636-PB	39.21	6	3	3		51988	Adenylyl cyclase-associated protein|protein_coding|LG28i_random_Scaffold864:135343:146141:1|gene:BGLB001636
551	146444	BGLB011385-PB	38.83	12	2	2	Carbamidomethylation	19282	|protein_coding|LGUN_random_Scaffold55:407328:409508:-1|gene:BGLB011385
264	146535	BGLB036658-PA	38.73	5	1	1		21960	|protein_coding|LGUN_random_Scaffold538270:138:4283:-1|gene:BGLB036658
806	146479	BGLB026756-PA	37.4	11	1	1		12342	Thioredoxin|protein_coding|LGUN_random_Scaffold2:83797:94287:-1|gene:BGLB026756
805	146447	BGLB008716-PB	37.27	7	2	2		40791	Tubulin beta chain|protein_coding|LGUN_random_Scaffold3175:23130:26720:1|gene:BGLB008716
805	146448	BGLB008665-PB	37.27	5	2	2		49989	Tubulin beta chain|protein_coding|LGUN_random_Scaffold3142:31112:37386:1|gene:BGLB008665
1092	146528	BGLB008036-PB	37.21	3	1	1	Carbamidomethylation	68162	|protein_coding|LGUN_random_Scaffold2718:22392:37213:1|gene:BGLB008036
309	146656	BGLB006993-PB	37.06	2	1	1		54841	|protein_coding|LGUN_random_Scaffold2053:4754:37135:-1|gene:BGLB006993
814	146657	BGLB018502-PA	36.2	6	1	1	Carbamidomethylation	20353	Peptidoglycan-recognition protein|protein_coding|LG17_random_Scaffold37:125355:131156:-1|gene:BGLB018502
814	146658	BGLB010467-PB	36.2	6	1	1	Carbamidomethylation	20507	Peptidoglycan-recognition protein|protein_coding|LGUN_random_Scaffold4705:20474:24986:1|gene:BGLB010467
659	146484	BGLB013235-PB	36	2	1	1		66293	|protein_coding|LGUN_random_Scaffold780:96123:120670:1|gene:BGLB013235
807	146495	BGLB009767-PB	35.25	4	1	1		35058	|protein_coding|LGUN_random_Scaffold4014:11003:18384:1|gene:BGLB009767
813	146655	BGLB029012-PA	35.12	7	1	1	Carbamidomethylation	17357	|protein_coding|LG18i_random_Scaffold554755:3901:9545:-1|gene:BGLB029012
1094	146671	BGLB037153-PB	34.88	6	1	1	Carbamidomethylation	17794	|protein_coding|LGUN_random_Scaffold4949:17608:19749:1|gene:BGLB037153
1094	146672	BGLB037153-PA	34.88	6	1	1	Carbamidomethylation	17923	|protein_coding|LGUN_random_Scaffold4949:17608:19749:1|gene:BGLB037153
815	146660	BGLB034148-PA	34.26	17	1	1		7825	|protein_coding|LGUN_random_Scaffold5074:22196:23994:-1|gene:BGLB034148
1762	146670	BGLB009009-PC	33.12	5	1	1	Carbamidomethylation	25443	|protein_coding|LGUN_random_Scaffold3388:42968:44279:-1|gene:BGLB009009
1762	146669	BGLB009009-PB	33.12	5	1	1	Carbamidomethylation	25443	|protein_coding|LGUN_random_Scaffold3388:42968:44279:-1|gene:BGLB009009
564	146664	BGLB007552-PD	32.93	0	1	1		341746	|protein_coding|LGUN_random_Scaffold237:265901:344979:-1|gene:BGLB007552
564	146665	BGLB007552-PF	32.93	0	1	1		342138	|protein_coding|LGUN_random_Scaffold237:265901:344979:-1|gene:BGLB007552
564	146666	BGLB007552-PB	32.93	0	1	1		364300	|protein_coding|LGUN_random_Scaffold237:265901:344979:-1|gene:BGLB007552
816	146662	BGLB014008-PB	32.47	2	1	1		44939	Citrate synthase|protein_coding|LGUN_random_Scaffold912:16424:25415:-1|gene:BGLB014008
1766	146698	BGLB001989-PB	32.35	19	1	1		11297	|protein_coding|LG2_random_Scaffold42:156564:161808:1|gene:BGLB001989
669	146676	BGLB025510-PA	32.28	8	1	1		14374	|protein_coding|LGUN_random_Scaffold563037:1044:2371:-1|gene:BGLB025510
669	146677	BGLB036272-PA	32.28	7	1	1		16266	|protein_coding|LGUN_random_Scaffold658:42894:45329:-1|gene:BGLB036272
55	146462	BGLB001558-PB	31.23	0	1	1		529879	|protein_coding|LG27_random_Scaffold64:242161:293376:1|gene:BGLB001558
55	146463	BGLB001558-PC	31.23	0	1	1		530366	|protein_coding|LG27_random_Scaffold64:242161:293376:1|gene:BGLB001558
332	146678	BGLB034484-PA	30.86	3	1	1	Deamidation (NQ)	47500	|protein_coding|LG78i_random_Scaffold227:219837:237681:1|gene:BGLB034484
1763	146674	BGLB000524-PB	29.92	3	1	1		39520	|protein_coding|LG11_random_Scaffold10945:6149:7912:-1|gene:BGLB000524
147	146433	BGLB016408-PA	29.87	0	1	1		546484	|protein_coding|LG1i_random_Scaffold7:889320:1029577:-1|gene:BGLB016408
192	146680	BGLB020068-PA	28.63	2	1	1		69267	|protein_coding|LG14i_random_Scaffold367:249982:273515:1|gene:BGLB020068
1095	146682	BGLB004481-PB	28.12	3	1	1	Carbamidomethylation	39896	|protein_coding|LGUN_random_Scaffold1180:45985:58285:-1|gene:BGLB004481
457	146681	BGLB007792-PB	27.66	1	1	1		162863	|protein_coding|LGUN_random_Scaffold2537:28969:38066:-1|gene:BGLB007792
1096	146688	BGLB024368-PC	27.56	8	1	1		15528	|protein_coding|LGUN_random_Scaffold7545:20958:25334:1|gene:BGLB024368
1096	146689	BGLB024368-PA	27.56	8	1	1		16115	|protein_coding|LGUN_random_Scaffold7545:22689:25334:1|gene:BGLB024368
1096	146690	BGLB024368-PB	27.56	7	1	1		16458	|protein_coding|LGUN_random_Scaffold7545:22689:25334:1|gene:BGLB024368
333	146743	BGLB038204-PA	27.15	0	2	2	Oxidation (M)	571375	|protein_coding|LGUN_random_Scaffold74:200956:238952:-1|gene:BGLB038204
104	146693	BGLB007397-PB	26.81	1	1	1		152678	|protein_coding|LGUN_random_Scaffold229:266970:286180:-1|gene:BGLB007397
1097	146691	BGLB034198-PA	26.34	1	1	1		189917	|protein_coding|LG4_random_Scaffold65:594436:618355:-1|gene:BGLB034198
497	146694	BGLB029305-PA	26.29	10	1	1		10711	|protein_coding|LGUN_random_Scaffold8378:18372:19170:-1|gene:BGLB029305
1091	87241	BGLB000195-PA	26.16	3	1	1		49879	no description|protein_coding|LGUN_random_Scaffold1023:9125-24833:-1|gene:BGLB000195
1091	146472	BGLB000195-PB	26.16	3	1	1		52536	|protein_coding|LGUN_random_Scaffold1023:9125:24908:-1|gene:BGLB000195
1091	146471	BGLB000195-PD	26.16	3	1	1		52536	|protein_coding|LGUN_random_Scaffold1023:9125:24908:-1|gene:BGLB000195
1091	146473	BGLB000195-PC	26.16	3	1	1		53277	|protein_coding|LGUN_random_Scaffold1023:9125:25096:-1|gene:BGLB000195
1765	146696	BGLB009864-PB	25.56	8	1	1		14817	40S ribosomal protein S30|protein_coding|LGUN_random_Scaffold4125:30666:32428:1|gene:BGLB009864
1764	146695	BGLB039622-PA	25.54	2	1	1		83261	|protein_coding|LG26_random_Scaffold59:204648:241184:1|gene:BGLB039622
819	146704	BGLB026506-PA	24.91	8	1	1		16703	|protein_coding|LGUN_random_Scaffold15824:2807:6116:1|gene:BGLB026506
1769	146736	BGLB037211-PA	24.69	2	1	1		81605	|protein_coding|LG8_random_Scaffold284:112815:123920:-1|gene:BGLB037211
1769	146738	BGLB037211-PC	24.69	2	1	1		81764	|protein_coding|LG8_random_Scaffold284:112815:123920:-1|gene:BGLB037211
1769	146737	BGLB037211-PB	24.69	2	1	1		81764	|protein_coding|LG8_random_Scaffold284:112815:123920:-1|gene:BGLB037211
822	146740	BGLB005297-PB	23.31	1	1	1		123155	|protein_coding|LGUN_random_Scaffold1460:73050:88245:-1|gene:BGLB005297
244	146753	BGLB016908-PA	22.96	0	1	1	Carbamidomethylation; Oxidation (M)	539674	|protein_coding|LGUN_random_Scaffold938:4872:91420:-1|gene:BGLB016908
1768	146730	BGLB018646-PA	22.96	10	1	1		14131	|protein_coding|LGUN_random_Scaffold6178:3800:10298:-1|gene:BGLB018646
1100	146759	BGLB031549-PC	22.32	2	1	1		50028	|protein_coding|LGUN_random_Scaffold4279:12390:26539:-1|gene:BGLB031549
1100	146760	BGLB031549-PB	22.32	2	1	1		52779	|protein_coding|LGUN_random_Scaffold4279:12390:27709:-1|gene:BGLB031549
1100	146761	BGLB031549-PA	22.32	2	1	1		54710	|protein_coding|LGUN_random_Scaffold4279:12390:27709:-1|gene:BGLB031549
255	146754	BGLB040318-PC	22.28	1	1	1	Deamidation (NQ)	231624	|protein_coding|LG4_random_Scaffold52:223896:309018:1|gene:BGLB040318
255	146755	BGLB040318-PG	22.28	1	1	1	Deamidation (NQ)	260103	|protein_coding|LG4_random_Scaffold52:271225:309018:1|gene:BGLB040318
255	146756	BGLB040318-PD	22.28	1	1	1	Deamidation (NQ)	274174	|protein_coding|LG4_random_Scaffold52:223896:309018:1|gene:BGLB040318
255	146757	BGLB040318-PA	22.28	1	1	1	Deamidation (NQ)	278097	|protein_coding|LG4_random_Scaffold52:223896:309018:1|gene:BGLB040318
821	146735	BGLB020505-PA	21.12	2	1	1		54911	|protein_coding|LGUN_random_Scaffold4126:5705:10856:1|gene:BGLB020505
1796	146961	BGLB026368-PA	20.55	1	1	1		172587	|protein_coding|LGUN_random_Scaffold426:217676:255536:1|gene:BGLB026368
1796	146962	BGLB026368-PB	20.55	1	1	1		172893	|protein_coding|LGUN_random_Scaffold426:217676:255536:1|gene:BGLB026368
1796	146965	BGLB026368-PE	20.55	1	1	1		174141	|protein_coding|LGUN_random_Scaffold426:217676:255536:1|gene:BGLB026368
1796	146964	BGLB026368-PC	20.55	1	1	1		174141	|protein_coding|LGUN_random_Scaffold426:217676:255536:1|gene:BGLB026368
1796	146963	BGLB026368-PD	20.55	1	1	1		174141	|protein_coding|LGUN_random_Scaffold426:217676:255536:1|gene:BGLB026368
1773	146768	BGLB031457-PC	20.4	3	1	1		31346	Tetraspanin|protein_coding|LG4_random_Scaffold16:387785:396100:-1|gene:BGLB031457
109	146775	BGLB001447-PB	20.39	2	1	1		79767	|protein_coding|LG26_random_Scaffold13:196806:211113:1|gene:BGLB001447
1772	146767	BGLB026040-PA	20.29	1	1	1	Deamidation (NQ)	109775	|protein_coding|LGUN_random_Scaffold558:59899:77439:1|gene:BGLB026040
849	146982	BGLB003223-PE	20.27	2	1	1	Deamidation (NQ)	131040	|protein_coding|LG78i_random_Scaffold11:601784:622345:1|gene:BGLB003223
849	146983	BGLB003223-PD	20.27	2	1	1	Deamidation (NQ)	136583	|protein_coding|LG78i_random_Scaffold11:601784:622345:1|gene:BGLB003223
151	146763	BGLB020880-PA	19.9	4	1	1		20818	|protein_coding|LGUN_random_Scaffold7019:9028:12928:-1|gene:BGLB020880
1099	146758	BGLB000906-PB	19.7	2	1	1		59165	Inosine-5'-monophosphate dehydrogenase|protein_coding|LG17_random_Scaffold630:13791:44039:-1|gene:BGLB000906
1771	146766	BGLB022735-PA	19.68	1	1	1	Deamidation (NQ)	195251	|protein_coding|LG16i_random_Scaffold158:130593:161596:1|gene:BGLB022735
273	146804	BGLB008000-PB	19.5	1	1	1		110826	|protein_coding|LGUN_random_Scaffold2698:6229:40817:1|gene:BGLB008000
273	146803	BGLB008000-PC	19.5	1	1	1		110826	|protein_coding|LGUN_random_Scaffold2698:6229:40817:1|gene:BGLB008000
498	146745	BGLB009796-PB	19.27	6	1	1	Deamidation (NQ)	30026	|protein_coding|LGUN_random_Scaffold4049:1062:10473:1|gene:BGLB009796
69	146795	BGLB029256-PA	19.23	1	1	1		114913	|protein_coding|LGUN_random_Scaffold5056:20977:48857:-1|gene:BGLB029256
1780	146824	BGLB029381-PB	19.16	2	1	1		51759	|protein_coding|LGUN_random_Scaffold2:1171164:1186405:-1|gene:BGLB029381
1103	146772	BGLB040333-PA	19.15	3	1	1		46557	|protein_coding|LGUN_random_Scaffold3052:6509:16683:-1|gene:BGLB040333
265	146707	BGLB016430-PH	19.13	0	1	1	Deamidation (NQ); Oxidation (M)	929935	|protein_coding|LG4_random_Scaffold311:278728:374178:1|gene:BGLB016430
265	146709	BGLB016430-PB	19.13	0	1	1	Deamidation (NQ); Oxidation (M)	932199	|protein_coding|LG4_random_Scaffold311:262064:374178:1|gene:BGLB016430
265	146708	BGLB016430-PG	19.13	0	1	1	Deamidation (NQ); Oxidation (M)	932199	|protein_coding|LG4_random_Scaffold311:262064:374178:1|gene:BGLB016430
265	146710	BGLB016430-PL	19.13	0	1	1	Deamidation (NQ); Oxidation (M)	942870	|protein_coding|LG4_random_Scaffold311:240521:374178:1|gene:BGLB016430
265	146715	BGLB016430-PA	19.13	0	1	1	Deamidation (NQ); Oxidation (M)	944978	|protein_coding|LG4_random_Scaffold311:240521:374178:1|gene:BGLB016430
265	146714	BGLB016430-PD	19.13	0	1	1	Deamidation (NQ); Oxidation (M)	944978	|protein_coding|LG4_random_Scaffold311:240521:374178:1|gene:BGLB016430
265	146713	BGLB016430-PR	19.13	0	1	1	Deamidation (NQ); Oxidation (M)	944978	|protein_coding|LG4_random_Scaffold311:240521:374178:1|gene:BGLB016430
265	146712	BGLB016430-PM	19.13	0	1	1	Deamidation (NQ); Oxidation (M)	944978	|protein_coding|LG4_random_Scaffold311:240521:374178:1|gene:BGLB016430
265	146711	BGLB016430-PQ	19.13	0	1	1	Deamidation (NQ); Oxidation (M)	944978	|protein_coding|LG4_random_Scaffold311:240521:374178:1|gene:BGLB016430
265	146716	BGLB016430-PN	19.13	0	1	1	Deamidation (NQ); Oxidation (M)	948627	|protein_coding|LG4_random_Scaffold311:228229:374178:1|gene:BGLB016430
265	146717	BGLB016430-PJ	19.13	0	1	1	Deamidation (NQ); Oxidation (M)	958758	|protein_coding|LG4_random_Scaffold311:282603:374823:1|gene:BGLB016430
265	146718	BGLB016430-PO	19.13	0	1	1	Deamidation (NQ); Oxidation (M)	959202	|protein_coding|LG4_random_Scaffold311:282603:374823:1|gene:BGLB016430
265	146720	BGLB016430-PC	19.13	0	1	1	Deamidation (NQ); Oxidation (M)	959447	|protein_coding|LG4_random_Scaffold311:282603:374823:1|gene:BGLB016430
265	146721	BGLB016430-PE	19.13	0	1	1	Deamidation (NQ); Oxidation (M)	960174	|protein_coding|LG4_random_Scaffold311:282603:374823:1|gene:BGLB016430
265	146722	BGLB016430-PI	19.13	0	1	1	Deamidation (NQ); Oxidation (M)	959933	|protein_coding|LG4_random_Scaffold311:282603:371959:1|gene:BGLB016430
265	146723	BGLB016430-PF	19.13	0	1	1	Deamidation (NQ); Oxidation (M)	961557	|protein_coding|LG4_random_Scaffold311:282603:374178:1|gene:BGLB016430
676	146821	BGLB024189-PA	19.08	0	1	1		589478	|protein_coding|LG8_random_Scaffold328:73108:133911:1|gene:BGLB024189
1108	146834	BGLB016871-PA	19.02	1	1	1		129365	|protein_coding|LG2_random_Scaffold348:204497:224075:1|gene:BGLB016871
459	146770	BGLB032784-PA	18.89	2	1	1		82650	|protein_coding|LGUN_random_Scaffold33:89517:109747:-1|gene:BGLB032784
1141	147109	BGLB013272-PB	18.83	1	1	1	Deamidation (NQ)	196866	|protein_coding|LGUN_random_Scaffold789:38999:46015:1|gene:BGLB013272
1118	146915	BGLB026231-PA	18.72	3	1	1		40346	|protein_coding|LGUN_random_Scaffold6863:328:9663:-1|gene:BGLB026231
677	146827	BGLB016521-PA	18.61	1	1	1		173696	|protein_coding|LGUN_random_Scaffold2346:5055:38044:1|gene:BGLB016521
677	146828	BGLB016521-PB	18.61	1	1	1		174898	|protein_coding|LGUN_random_Scaffold2346:5055:38044:1|gene:BGLB016521
1104	146777	BGLB026518-PA	18.11	1	1	1	Carbamidomethylation	145047	|protein_coding|LGUN_random_Scaffold58:784509:791932:1|gene:BGLB026518
831	146811	BGLB033393-PA	18.04	2	1	1		52931	|protein_coding|LGUN_random_Scaffold7013:715:25737:1|gene:BGLB033393
1125	147003	BGLB001265-PB	17.65	5	1	1		24229	|protein_coding|LG23i_random_Scaffold475:84245:91986:1|gene:BGLB001265
586	147049	BGLB040046-PD	17.61	1	1	1		246788	|protein_coding|LGUN_random_Scaffold275:142997:196973:1|gene:BGLB040046
586	147050	BGLB040046-PB	17.61	1	1	1		247144	|protein_coding|LGUN_random_Scaffold275:142997:196973:1|gene:BGLB040046
586	147051	BGLB040046-PC	17.61	1	1	1		248759	|protein_coding|LGUN_random_Scaffold275:142997:196973:1|gene:BGLB040046
586	147052	BGLB040046-PA	17.61	1	1	1		249577	|protein_coding|LGUN_random_Scaffold275:142997:196973:1|gene:BGLB040046
1793	146909	BGLB038300-PA	17.53	3	1	1		25257	|protein_coding|LGUN_random_Scaffold3664:2526:4139:1|gene:BGLB038300
826	146786	BGLB000218-PC	17.52	1	1	1	Deamidation (NQ)	151203	|protein_coding|LGUN_random_Scaffold490:44907:86975:1|gene:BGLB000218
173	146841	BGLB034989-PA	17.5	3	1	1		54911	|protein_coding|LGUN_random_Scaffold1606:1976:11518:1|gene:BGLB034989
836	146914	BGLB040180-PA	17.44	1	1	1		165886	|protein_coding|LGUN_random_Scaffold13574:8355:25253:-1|gene:BGLB040180
579	146952	BGLB002304-PB	17.41	0	1	1		292234	|protein_coding|LG3i_random_Scaffold24:333:37835:1|gene:BGLB002304
570	146808	BGLB018225-PE	17.39	2	1	1	Oxidation (M)	64194	|protein_coding|LG80i_random_Scaffold289:138203:157066:1|gene:BGLB018225
451	146489	BGLB016869-PA	17.39	0	1	1	Deamidation (NQ)	371695	|protein_coding|LG68i_random_Scaffold127:226211:313820:1|gene:BGLB016869
675	146809	BGLB016581-PA	17.38	1	1	1		128790	|protein_coding|LGUN_random_Scaffold720:148172:193904:1|gene:BGLB016581
673	146746	BGLB028709-PC	17.35	0	1	1	Deamidation (NQ)	258341	|protein_coding|LGUN_random_Scaffold2591:1329:32428:1|gene:BGLB028709
673	146747	BGLB028709-PF	17.35	0	1	1	Deamidation (NQ)	258513	|protein_coding|LGUN_random_Scaffold2591:1329:32428:1|gene:BGLB028709
673	146748	BGLB028709-PB	17.35	0	1	1	Deamidation (NQ)	259705	|protein_coding|LGUN_random_Scaffold2591:1329:32428:1|gene:BGLB028709
673	146749	BGLB028709-PG	17.35	0	1	1	Deamidation (NQ)	259954	|protein_coding|LGUN_random_Scaffold2591:1329:32428:1|gene:BGLB028709
673	146750	BGLB028709-PD	17.35	0	1	1	Deamidation (NQ)	260798	|protein_coding|LGUN_random_Scaffold2591:1329:32428:1|gene:BGLB028709
673	146752	BGLB028709-PA	17.35	0	1	1	Deamidation (NQ)	261242	|protein_coding|LGUN_random_Scaffold2591:1329:32428:1|gene:BGLB028709
673	146751	BGLB028709-PE	17.35	0	1	1	Deamidation (NQ)	261242	|protein_coding|LGUN_random_Scaffold2591:1329:32428:1|gene:BGLB028709
1901	147596	BGLB019462-PC	17.35	4	1	1		45392	Queuine tRNA-ribosyltransferase accessory subunit 2|protein_coding|LGUN_random_Scaffold2445:31163:42396:1|gene:BGLB019462
1901	147595	BGLB019462-PD	17.35	4	1	1		45392	Queuine tRNA-ribosyltransferase accessory subunit 2|protein_coding|LGUN_random_Scaffold2445:31163:42396:1|gene:BGLB019462
1901	147594	BGLB019462-PE	17.35	4	1	1		45392	Queuine tRNA-ribosyltransferase accessory subunit 2|protein_coding|LGUN_random_Scaffold2445:31163:42396:1|gene:BGLB019462
1901	147593	BGLB019462-PB	17.35	4	1	1		45392	Queuine tRNA-ribosyltransferase accessory subunit 2|protein_coding|LGUN_random_Scaffold2445:31163:42396:1|gene:BGLB019462
1901	147592	BGLB019462-PF	17.35	4	1	1		45392	Queuine tRNA-ribosyltransferase accessory subunit 2|protein_coding|LGUN_random_Scaffold2445:31163:42396:1|gene:BGLB019462
1901	147597	BGLB019462-PA	17.35	4	1	1		50588	Queuine tRNA-ribosyltransferase accessory subunit 2|protein_coding|LGUN_random_Scaffold2445:29202:42396:1|gene:BGLB019462
569	146741	BGLB010888-PD	17.34	0	1	1	Deamidation (NQ)	317441	|protein_coding|LGUN_random_Scaffold510:169732:212839:-1|gene:BGLB010888
569	146742	BGLB010888-PB	17.34	0	1	1	Deamidation (NQ)	319027	|protein_coding|LGUN_random_Scaffold510:169688:212839:-1|gene:BGLB010888
1820	147145	BGLB033627-PA	17.33	4	1	1	Oxidation (M)	27151	Fructose-bisphosphate aldolase|protein_coding|LGUN_random_Scaffold61455:5:772:1|gene:BGLB033627
502	146791	BGLB016589-PA	17.3	1	1	1	Deamidation (NQ)	136080	|protein_coding|LGUN_random_Scaffold1644:20440:48692:1|gene:BGLB016589
825	146785	BGLB023701-PB	17.28	1	1	1		180577	|protein_coding|LG11_random_Scaffold634:74041:93697:-1|gene:BGLB023701
825	146784	BGLB023701-PA	17.28	1	1	1		180577	|protein_coding|LG11_random_Scaffold634:74041:93697:-1|gene:BGLB023701
834	146875	BGLB013713-PB	17.22	2	1	1	Deamidation (NQ)	129213	|protein_coding|LGUN_random_Scaffold855:89531:97655:-1|gene:BGLB013713
700	147148	BGLB002564-PC	17.09	2	1	1		57811	|protein_coding|LG4_random_Scaffold2867:24444:33057:-1|gene:BGLB002564
474	147312	BGLB001216-PB	17.03	1	1	1	Deamidation (NQ)	110916	|protein_coding|LG21_random_Scaffold5152:3012:33963:1|gene:BGLB001216
1804	146979	BGLB004891-PC	16.96	1	1	1		84565	|protein_coding|LGUN_random_Scaffold1322:11816:61097:-1|gene:BGLB004891
1107	146831	BGLB032991-PA	16.89	1	1	1		165984	|protein_coding|LGUN_random_Scaffold23:851069:862097:1|gene:BGLB032991
509	147024	BGLB031745-PB	16.89	0	1	1		184955	|protein_coding|LGUN_random_Scaffold141:413384:429823:-1|gene:BGLB031745
509	147026	BGLB031745-PC	16.89	0	1	1		185769	|protein_coding|LGUN_random_Scaffold141:413384:429823:-1|gene:BGLB031745
509	147025	BGLB031745-PA	16.89	0	1	1		185769	|protein_coding|LGUN_random_Scaffold141:413384:429823:-1|gene:BGLB031745
1153	147257	BGLB037165-PA	16.88	2	1	1		52694	|protein_coding|LG2_random_Scaffold91:14780:25555:-1|gene:BGLB037165
293	146832	BGLB027786-PA	16.83	2	1	1	Deamidation (NQ)	72112	|protein_coding|LGUN_random_Scaffold226:240983:255315:1|gene:BGLB027786
1117	146908	BGLB026154-PA	16.79	1	1	1	Deamidation (NQ)	122106	|protein_coding|LGUN_random_Scaffold556:114872:165584:1|gene:BGLB026154
294	146835	BGLB013759-PB	16.69	1	1	1	Deamidation (NQ); Oxidation (M)	123080	|protein_coding|LGUN_random_Scaffold8655:36354:49007:-1|gene:BGLB013759
1826	147168	BGLB007985-PB	16.6	1	1	1	Deamidation (NQ)	96884	|protein_coding|LGUN_random_Scaffold269:26387:38153:1|gene:BGLB007985
110	146843	BGLB010833-PB	16.44	1	1	1	Oxidation (M)	156348	|protein_coding|LGUN_random_Scaffold505:140654:144784:1|gene:BGLB010833
464	146858	BGLB003550-PD	16.35	0	1	1	Deamidation (NQ)	588889	|protein_coding|LG8_random_Scaffold456:172503:238108:1|gene:BGLB003550
464	146859	BGLB003550-PI	16.35	0	1	1	Deamidation (NQ)	599047	|protein_coding|LG8_random_Scaffold456:150147:238108:1|gene:BGLB003550
464	146860	BGLB003550-PF	16.35	0	1	1	Deamidation (NQ)	634788	|protein_coding|LG8_random_Scaffold456:150147:238108:1|gene:BGLB003550
464	146861	BGLB003550-PH	16.35	0	1	1	Deamidation (NQ)	636028	|protein_coding|LG8_random_Scaffold456:150147:238108:1|gene:BGLB003550
688	147000	BGLB031690-PA	16.29	1	1	1	Oxidation (M)	91648	|protein_coding|LGUN_random_Scaffold1606:38676:54465:1|gene:BGLB031690
312	146837	BGLB001697-PB	16.24	0	1	1	Deamidation (NQ)	300161	|protein_coding|LG29_random_Scaffold3293:16128:45986:1|gene:BGLB001697
312	146838	BGLB001697-PC	16.24	0	1	1	Deamidation (NQ)	300357	|protein_coding|LG29_random_Scaffold3293:16128:45986:1|gene:BGLB001697
1864	147385	BGLB029699-PJ	16.18	3	1	1		42912	|protein_coding|LG20_random_Scaffold364:228525:255488:-1|gene:BGLB029699
1864	147386	BGLB029699-PM	16.18	3	1	1		43356	|protein_coding|LG20_random_Scaffold364:228525:255488:-1|gene:BGLB029699
1864	147387	BGLB029699-PG	16.18	3	1	1		45330	|protein_coding|LG20_random_Scaffold364:228525:255488:-1|gene:BGLB029699
507	146936	BGLB013210-PB	16.12	2	1	1	Deamidation (NQ)	60267	|protein_coding|LGUN_random_Scaffold779:82146:98429:1|gene:BGLB013210
841	146933	BGLB004875-PC	16.08	3	1	1		39848	|protein_coding|LGUN_random_Scaffold1319:74546:80414:-1|gene:BGLB004875
841	146932	BGLB004875-PB	16.08	3	1	1		39848	|protein_coding|LGUN_random_Scaffold1319:74546:80414:-1|gene:BGLB004875
441	148930	BGLB029013-PN	16.06	1	1	1		122861	|protein_coding|LGUN_random_Scaffold3851:376:23068:1|gene:BGLB029013
441	148931	BGLB029013-PG	16.06	1	1	1		124853	|protein_coding|LGUN_random_Scaffold3851:376:23068:1|gene:BGLB029013
441	148932	BGLB029013-PC	16.06	1	1	1		125286	|protein_coding|LGUN_random_Scaffold3851:376:23068:1|gene:BGLB029013
1110	146862	BGLB013903-PB	16.06	0	1	1	Deamidation (NQ)	235216	|protein_coding|LGUN_random_Scaffold892:74550:86121:-1|gene:BGLB013903
1106	146815	BGLB020499-PD	16.03	1	1	1	Deamidation (NQ)	117852	|protein_coding|LGUN_random_Scaffold281:157822:183680:1|gene:BGLB020499
1106	146816	BGLB020499-PB	16.03	1	1	1	Deamidation (NQ)	118579	|protein_coding|LGUN_random_Scaffold281:157822:183680:1|gene:BGLB020499
689	147009	BGLB016972-PG	16.02	1	1	1	Deamidation (NQ)	179433	|protein_coding|LG4_random_Scaffold217:327962:358527:1|gene:BGLB016972
689	147011	BGLB016972-PC	16.02	1	1	1	Deamidation (NQ)	180002	|protein_coding|LG4_random_Scaffold217:327962:360578:1|gene:BGLB016972
689	147010	BGLB016972-PH	16.02	1	1	1	Deamidation (NQ)	179914	|protein_coding|LG4_random_Scaffold217:327962:358527:1|gene:BGLB016972
689	147013	BGLB016972-PB	16.02	1	1	1	Deamidation (NQ)	180414	|protein_coding|LG4_random_Scaffold217:327962:360546:1|gene:BGLB016972
689	147012	BGLB016972-PA	16.02	1	1	1	Deamidation (NQ)	180414	|protein_coding|LG4_random_Scaffold217:327962:360546:1|gene:BGLB016972
576	146934	BGLB006933-PB	16	0	1	1		682985	|protein_coding|LGUN_random_Scaffold2003:8:24555:-1|gene:BGLB006933
704	147199	BGLB039037-PA	15.99	1	1	1	Deamidation (NQ)	197853	|protein_coding|LGUN_random_Scaffold1153:23164:65895:-1|gene:BGLB039037
1114	146877	BGLB013540-PB	15.94	2	1	1	Deamidation (NQ)	69142	|protein_coding|LGUN_random_Scaffold83:475230:483439:1|gene:BGLB013540
1114	146879	BGLB013540-PD	15.94	1	1	1	Deamidation (NQ)	84255	|protein_coding|LGUN_random_Scaffold83:475230:484575:1|gene:BGLB013540
1114	146878	BGLB013540-PC	15.94	1	1	1	Deamidation (NQ)	84255	|protein_coding|LGUN_random_Scaffold83:475230:484575:1|gene:BGLB013540
479	147951	BGLB023415-PB	15.92	2	1	1	Carbamidomethylation	70947	|protein_coding|LGUN_random_Scaffold3358:7666:44067:-1|gene:BGLB023415
848	146974	BGLB034921-PA	15.92	7	1	1		21236	|protein_coding|LGUN_random_Scaffold2402:16146:26948:1|gene:BGLB034921
1214	147614	BGLB006767-PB	15.88	1	1	1	Deamidation (NQ)	88258	|protein_coding|LGUN_random_Scaffold1937:59848:77998:-1|gene:BGLB006767
876	146872	BGLB037909-PB	15.87	0	1	1		246409	|protein_coding|LGUN_random_Scaffold572:126894:145645:-1|gene:BGLB037909
876	146873	BGLB037909-PA	15.87	0	1	1		250256	|protein_coding|LGUN_random_Scaffold572:126894:145645:-1|gene:BGLB037909
854	147075	BGLB040095-PA	15.83	0	1	1	Oxidation (M)	554177	|protein_coding|LG78i_random_Scaffold68:131618:190878:-1|gene:BGLB040095
833	146848	BGLB008933-PC	15.79	1	1	1		90449	|protein_coding|LGUN_random_Scaffold333:149896:161643:1|gene:BGLB008933
833	146847	BGLB008933-PB	15.79	1	1	1		90601	|protein_coding|LGUN_random_Scaffold333:154536:161643:1|gene:BGLB008933
79	147149	BGLB030769-PD	15.78	3	1	1	Deamidation (NQ)	57377	|protein_coding|LGUN_random_Scaffold2911:13954:46318:-1|gene:BGLB030769
79	147150	BGLB030769-PC	15.78	2	1	1	Deamidation (NQ)	60695	|protein_coding|LGUN_random_Scaffold2911:13954:48558:-1|gene:BGLB030769
1859	147364	BGLB027274-PA	15.72	3	1	1	Deamidation (NQ)	50338	|protein_coding|LG8_random_Scaffold125:199875:209244:1|gene:BGLB027274
678	146846	BGLB001276-PE	15.7	2	1	1		79268	|protein_coding|LG24_random_Scaffold115:420135:438174:-1|gene:BGLB001276
840	146928	BGLB011656-PB	15.68	1	1	1	Carbamidomethylation	127111	|protein_coding|LGUN_random_Scaffold567:31890:51618:1|gene:BGLB011656
578	146992	BGLB033629-PA	15.64	2	1	1		59849	|protein_coding|LGUN_random_Scaffold404:220341:226719:-1|gene:BGLB033629
578	146991	BGLB033629-PB	15.64	2	1	1		59849	|protein_coding|LGUN_random_Scaffold404:220341:226719:-1|gene:BGLB033629
578	146990	BGLB033629-PC	15.64	2	1	1		59849	|protein_coding|LGUN_random_Scaffold404:220341:226719:-1|gene:BGLB033629
1833	147208	BGLB039996-PA	15.61	1	1	1		106949	|protein_coding|LGUN_random_Scaffold153:185186:204475:1|gene:BGLB039996
1783	146867	BGLB031758-PC	15.52	2	1	1		54635	|protein_coding|LGUN_random_Scaffold16014:112:7249:-1|gene:BGLB031758
1	146097	BGLB017114-PA	436.69	51	126	119	Deamidation (NQ); Oxidation (M); Carbamidomethylation (DHKE X@N-term); Dehydration; Replacement of proton by lithium; 17 more	192118	|protein_coding|LG17_random_Scaffold37:12785:105707:-1|gene:BGLB017114
2	146098	BGLB018374-PA	422.2	69	93	62	Deamidation (NQ); Oxidation (M); Carbamidomethylation (DHKE X@N-term); Dehydration; Replacement of proton by lithium; 13 more	139080	|protein_coding|LGUN_random_Scaffold8143:22047:36682:-1|gene:BGLB018374
3	146099	BGLB019194-PA	356.88	46	50	40	Carbamidomethylation; Deamidation (NQ); Oxidation (M); Carbamidomethylation (DHKE X@N-term); Dehydration; 15 more	88414	|protein_coding|LG17_random_Scaffold37:25866:41812:-1|gene:BGLB019194
14	146100	BGLB024577-PA	306.15	63	25	25	Carbamidomethylation; Deamidation (NQ); Oxidation (M); Carbamidomethylation (DHKE X@N-term); Dehydration; 4 more	58165	|protein_coding|LGUN_random_Scaffold548:118406:129182:1|gene:BGLB024577
5	146103	BGLB012730-PB	281.49	48	29	13	Deamidation (NQ); Oxidation (M); Carbamidomethylation (DHKE X@N-term); Dehydration; Amidination of lysines or N-terminal amines with methyl acetimidate; 7 more	61459	|protein_coding|LGUN_random_Scaffold7018:5441:20891:1|gene:BGLB012730
7	146104	BGLB013367-PB	263.85	39	26	9	Deamidation (NQ); Oxidation (M); Carbamidomethylation (DHKE X@N-term); Dehydration; Replacement of proton by lithium; 7 more	78573	|protein_coding|LGUN_random_Scaffold8025:955:10728:-1|gene:BGLB013367
4	146102	BGLB011523-PB	262.64	17	39	26	Carbamidomethylation; Deamidation (NQ); Oxidation (M); Carbamidomethylation (DHKE X@N-term); Dehydration; 14 more	223575	|protein_coding|LGUN_random_Scaffold558:1428:31780:-1|gene:BGLB011523
12	146122	BGLB020983-PB	241.56	60	16	16	Carbamidomethylation; Deamidation (NQ); Carbamidomethylation (DHKE X@N-term); Dehydration; Hydroxylation; 4 more	25550	Acetylcholine-binding protein type 2|protein_coding|LG29_random_Scaffold14:632484:635462:-1|gene:BGLB020983
12	146121	BGLB020983-PA	241.56	60	16	16	Carbamidomethylation; Deamidation (NQ); Carbamidomethylation (DHKE X@N-term); Dehydration; Hydroxylation; 4 more	25550	Acetylcholine-binding protein type 2|protein_coding|LG29_random_Scaffold14:632484:635462:-1|gene:BGLB020983
21	146107	BGLB016474-PA	237.46	42	15	4	Carbamidomethylation; Oxidation (M); Carbamidomethylation (DHKE X@N-term); Pyro-glu from Q; Methylation	51040	Endoglucanase|protein_coding|LG24_random_Scaffold76:63438:68928:-1|gene:BGLB016474
21	146106	BGLB016474-PB	237.46	42	15	4	Carbamidomethylation; Oxidation (M); Carbamidomethylation (DHKE X@N-term); Pyro-glu from Q; Methylation	51040	Endoglucanase|protein_coding|LG24_random_Scaffold76:63438:68928:-1|gene:BGLB016474
17	146117	BGLB001403-PB	235.34	29	13	10	Carbamidomethylation; Deamidation (NQ); Oxidation (M); Hydroxylation; Methylation	50893	Endoglucanase|protein_coding|LG24_random_Scaffold76:155353:163921:-1|gene:BGLB001403
8	146195	BGLB018664-PA	228.03	44	12	11	Carbamidomethylation; Deamidation (NQ); Carbamidomethylation (DHKE X@N-term); Dehydration; Phospho-guanosine; 4 more	14658	|protein_coding|LG17_random_Scaffold37:79816:81809:-1|gene:BGLB018664
15	146111	BGLB025228-PA	227.28	69	15	15	Carbamidomethylation; Deamidation (NQ); Dehydration; Formylation; Methylation; Phosphorylation (STY)	25516	|protein_coding|LG29_random_Scaffold14:642413:644889:-1|gene:BGLB025228
28	146171	BGLB010864-PB	212.69	57	6	6	Oxidation (M)	16049	|protein_coding|LGUN_random_Scaffold5091:5912:14143:-1|gene:BGLB010864
36	146129	BGLB027872-PC	207.81	50	12	12	Carbamidomethylation; Oxidation (M); Carbamidomethylation (DHKE X@N-term); 2-amino-3-oxo-butanoic_acid; Methylation	25145	|protein_coding|LGUN_random_Scaffold6939:733:3702:-1|gene:BGLB027872
36	146128	BGLB027872-PA	207.81	50	12	12	Carbamidomethylation; Oxidation (M); Carbamidomethylation (DHKE X@N-term); 2-amino-3-oxo-butanoic_acid; Methylation	25145	|protein_coding|LGUN_random_Scaffold6939:733:3702:-1|gene:BGLB027872
36	146127	BGLB027872-PB	207.81	50	12	12	Carbamidomethylation; Oxidation (M); Carbamidomethylation (DHKE X@N-term); 2-amino-3-oxo-butanoic_acid; Methylation	25145	|protein_coding|LGUN_random_Scaffold6939:733:3702:-1|gene:BGLB027872
36	146126	BGLB027872-PD	207.81	50	12	12	Carbamidomethylation; Oxidation (M); Carbamidomethylation (DHKE X@N-term); 2-amino-3-oxo-butanoic_acid; Methylation	25145	|protein_coding|LGUN_random_Scaffold6939:733:3702:-1|gene:BGLB027872
6	146150	BGLB018373-PA	201.67	71	8	6	Deamidation (NQ); Oxidation (M); Carbamidomethylation (DHKE X@N-term); Dehydration; 2-amino-3-oxo-butanoic_acid; 5 more	13461	|protein_coding|LGUN_random_Scaffold8143:20982:21844:-1|gene:BGLB018373
19	146101	BGLB021854-PA	200.58	17	19	13	Carbamidomethylation; Deamidation (NQ); 2-amino-3-oxo-butanoic_acid; Methylation	150816	|protein_coding|LGUN_random_Scaffold108:32163:85032:-1|gene:BGLB021854
30	146120	BGLB020643-PA	196.17	31	10	9	Oxidation (M); Carbamidomethylation (DHKE X@N-term)	44855	|protein_coding|LGUN_random_Scaffold4918:9104:21894:-1|gene:BGLB020643
23	146131	BGLB007064-PB	193.3	20	12	12	Deamidation (NQ); Carbamidomethylation (DHKE X@N-term); Dehydration; Amidination of lysines or N-terminal amines with methyl acetimidate; Ubiquitin; 3 more	68860	|protein_coding|LGUN_random_Scaffold209:174241:192206:1|gene:BGLB007064
22	146165	BGLB034051-PA	192.53	41	9	9	Carbamidomethylation; Carbamidomethylation (DHKE X@N-term); Formylation; 3-sulfanylpropanoyl	20617	|protein_coding|LG19i_random_Scaffold3:1199092:1203709:1|gene:BGLB034051
80	146151	BGLB035913-PA	190.3	17	8	8	Dehydration; Acetylation (TSCYH)	79181	|protein_coding|LGUN_random_Scaffold1801:42948:68794:-1|gene:BGLB035913
24	146145	BGLB004090-PB	189.06	40	8	8	Carbamidomethylation; Deamidation (NQ); Oxidation (M)	24972	|protein_coding|LGUN_random_Scaffold108:452215:459264:1|gene:BGLB004090
29	146166	BGLB035882-PA	184.45	41	8	8	Carbamidomethylation; Oxidation (M); Carbamidomethylation (DHKE X@N-term); Michael addition with methylamine	20513	|protein_coding|LG19i_random_Scaffold3:1189210:1196314:-1|gene:BGLB035882
27	146109	BGLB016656-PB	179.92	5	15	3	Carbamidomethylation; Ubiquitin; Acetylation (TSCYH); Methylation; Michael addition with methylamine	441833	|protein_coding|LGUN_random_Scaffold1138:17270:91632:-1|gene:BGLB016656
27	146110	BGLB016656-PA	179.92	5	15	3	Carbamidomethylation; Ubiquitin; Acetylation (TSCYH); Methylation; Michael addition with methylamine	454901	|protein_coding|LGUN_random_Scaffold1138:17270:91632:-1|gene:BGLB016656
56	146185	BGLB001057-PB	175.32	37	5	5	Carbamidomethylation	20997	|protein_coding|LG20_random_Scaffold1705:18028:25352:1|gene:BGLB001057
20	146139	BGLB000509-PB	172.05	20	9	9	Oxidation (M); Acetylation (TSCYH); Methylation	50375	|protein_coding|LG11_random_Scaffold102:182880:202774:-1|gene:BGLB000509
58	146130	BGLB014411-PB	170.85	28	9	9	Carbamidomethylation	46799	|protein_coding|LGUN_random_Scaffold997:89126:95711:1|gene:BGLB014411
92	146160	BGLB031609-PA	169.71	43	6	6	Ubiquitin	16061	|protein_coding|LGUN_random_Scaffold134:7280:24316:1|gene:BGLB031609
39	146108	BGLB007897-PB	166.43	9	13	12		202966	|protein_coding|LGUN_random_Scaffold2606:5932:47677:1|gene:BGLB007897
18	146242	BGLB030063-PA	166.3	30	6	6	Deamidation (NQ); Oxidation (M); Carbamidomethylation (DHKE X@N-term); 2-amino-3-oxo-butanoic_acid; Dethiomethyl	22921	|protein_coding|LGUN_random_Scaffold7018:76:3801:-1|gene:BGLB030063
66	146136	BGLB003026-PB	166.17	19	10	8	Deamidation (NQ)	55232	|protein_coding|LG68i_random_Scaffold127:332319:341500:-1|gene:BGLB003026
70	146132	BGLB019847-PA	160.22	64	9	9	Oxidation (M); 2-amino-3-oxo-butanoic_acid	15607	|protein_coding|LGUN_random_Scaffold4774:10172:15010:1|gene:BGLB019847
105	146148	BGLB021400-PB	157.64	31	7	3	Deamidation (NQ); Methylation	36716	|protein_coding|LGUN_random_Scaffold3207:34562:42439:1|gene:BGLB021400
105	146147	BGLB021400-PA	157.64	31	7	3	Deamidation (NQ); Methylation	36716	|protein_coding|LGUN_random_Scaffold3207:34562:42439:1|gene:BGLB021400
33	146135	BGLB024451-PA	157.22	50	8	7	Carbamidomethylation; Ubiquitin; Methylation	18202	|protein_coding|LGUN_random_Scaffold1711:60168:62646:-1|gene:BGLB024451
126	146191	BGLB033943-PA	155.22	44	4	4	Deamidation (NQ); Hydroxylation	15991	|protein_coding|LGUN_random_Scaffold6449:6568:8047:1|gene:BGLB033943
37	146248	BGLB025354-PA	152.06	28	6	1	Carbamidomethylation; Diethylation	17362	|protein_coding|LGUN_random_Scaffold5741:7959:11330:-1|gene:BGLB025354
40	146334	BGLB027972-PA	151.96	14	6	6	Carbamidomethylation (DHKE X@N-term); 2-amino-3-oxo-butanoic_acid; Methylation; Michael addition with methylamine	26954	|protein_coding|LGUN_random_Scaffold5178:20681:22492:1|gene:BGLB027972
54	146116	BGLB027001-PA	150.93	21	11	11	Carbamidomethylation; Deamidation (NQ); Dehydration; Hydroxylation	65501	|protein_coding|LGUN_random_Scaffold2059:10487:42259:1|gene:BGLB027001
52	146140	BGLB022493-PA	147.85	41	7	7	Carbamidomethylation; Acetylation (Protein N-term)	24858	|protein_coding|LGUN_random_Scaffold16943:1217:4545:-1|gene:BGLB022493
48	146154	BGLB019413-PA	147.82	14	6	1		59598	|protein_coding|LGUN_random_Scaffold29:417974:432453:1|gene:BGLB019413
49	146119	BGLB000033-PB	147.72	20	10	1	Carbamidomethylation; Deamidation (NQ)	64688	|protein_coding|LGUN_random_Scaffold10:1110319:1112037:1|gene:BGLB000033
49	146118	BGLB000033-PC	147.72	20	10	1	Carbamidomethylation; Deamidation (NQ)	64688	|protein_coding|LGUN_random_Scaffold10:1110319:1112037:1|gene:BGLB000033
42	146137	BGLB017511-PA	147.61	7	7	6		147243	|protein_coding|LG6_random_Scaffold151:410938:432599:-1|gene:BGLB017511
138	146161	BGLB038567-PA	145.22	12	5	5	Carbamidomethylation	69015	|protein_coding|LG4_random_Scaffold311:172733:191468:1|gene:BGLB038567
38	146125	BGLB009133-PB	144.07	6	10	10	Carbamidomethylation; Deamidation (NQ); Carbamidomethylation (DHKE X@N-term)	236731	|protein_coding|LGUN_random_Scaffold3480:1479:42146:-1|gene:BGLB009133
45	146124	BGLB000137-PB	142.82	18	9	1	Deamidation (NQ)	64809	|protein_coding|LGUN_random_Scaffold10:1097564:1099282:-1|gene:BGLB000137
89	146158	BGLB008114-PB	140.67	24	5	5	Carbamidomethylation; Deamidation (NQ)	34976	Fructose-bisphosphate aldolase|protein_coding|LGUN_random_Scaffold277:330783:335806:-1|gene:BGLB008114
122	146194	BGLB000030-PB	138.35	28	5	4	Michael addition with methylamine	22877	|protein_coding|LGUN_random_Scaffold1106:81648:82259:-1|gene:BGLB000030
68	146243	BGLB019617-PA	135.62	31	3	3	Oxidation (M)	13066	|protein_coding|LGUN_random_Scaffold7516:4420:11085:1|gene:BGLB019617
91	146189	BGLB013250-PB	135.54	24	6	6	Carbamidomethylation; Deamidation (NQ); 2-amino-3-oxo-butanoic_acid	23162	|protein_coding|LGUN_random_Scaffold784:118162:121419:-1|gene:BGLB013250
140	146186	BGLB017201-PA	134.08	13	4	4		47293	|protein_coding|LGUN_random_Scaffold7068:4078:8953:1|gene:BGLB017201
47	146167	BGLB004864-PB	132.5	16	5	5	Carbamidomethylation; Methylation; Phosphorylation (STY)	45640	|protein_coding|LGUN_random_Scaffold1312:46822:49833:-1|gene:BGLB004864
103	146187	BGLB022753-PA	128.85	37	4	4	Carbamidomethylation; Acetylation (Protein N-term); Oxidation (M)	14535	Profilin|protein_coding|LGUN_random_Scaffold4856:15984:18207:1|gene:BGLB022753
65	146156	BGLB008810-PB	127.86	19	6	6	Carbamidomethylation	39895	|protein_coding|LGUN_random_Scaffold3234:44340:53824:-1|gene:BGLB008810
50	146152	BGLB013891-PB	125.58	11	6	6	Deamidation (NQ)	68525	|protein_coding|LGUN_random_Scaffold8898:201:11315:1|gene:BGLB013891
111	146174	BGLB021783-PA	125.29	8	5	5	Carbamidomethylation	76294	|protein_coding|LG78i_random_Scaffold68:271548:276011:-1|gene:BGLB021783
74	146240	BGLB009326-PB	121.11	13	3	3	Carbamidomethylation	31940	Glyceraldehyde-3-phosphate dehydrogenase|protein_coding|LGUN_random_Scaffold365:137688:140489:-1|gene:BGLB009326
144	146197	BGLB029153-PA	120.93	30	5	5		18307	|protein_coding|LGUN_random_Scaffold522:225028:232906:1|gene:BGLB029153
228	146279	BGLB036774-PA	120.77	44	4	4	Deamidation (NQ); Pyro-glu from Q	14721	|protein_coding|LGUN_random_Scaffold560825:1226:2528:1|gene:BGLB036774
200	146188	BGLB032356-PA	120.53	26	4	4		22169	|protein_coding|LGUN_random_Scaffold7376:5728:16913:1|gene:BGLB032356
132	146221	BGLB036930-PA	120.25	37	4	4	Carbamidomethylation; Deamidation (NQ); Oxidation (M); Dehydration; Methylation	15679	|protein_coding|LGUN_random_Scaffold781:10911:12362:1|gene:BGLB036930
269	146258	BGLB011931-PB	120.19	7	3	2		61957	Beta-hexosaminidase|protein_coding|LGUN_random_Scaffold6:118691:127466:1|gene:BGLB011931
199	124735	BGLB010660-PA	119.99	15	5	5		38881	|protein_coding|LGUN_random_Scaffold490:125178:137162:1|gene:BGLB010660
199	146177	BGLB010660-PB	119.99	14	5	5		41568	|protein_coding|LGUN_random_Scaffold490:125031:137162:1|gene:BGLB010660
217	146153	BGLB009025-PB	119.92	20	6	6	Carbamidomethylation	36309	Transaldolase|protein_coding|LGUN_random_Scaffold34:340768:348596:-1|gene:BGLB009025
124	146182	BGLB036035-PA	116.92	21	4	2		27097	|protein_coding|LGUN_random_Scaffold542089:1177:3478:-1|gene:BGLB036035
209	146231	BGLB004188-PB	116.19	22	4	3		22939	|protein_coding|LGUN_random_Scaffold1106:67255:67863:1|gene:BGLB004188
117	146213	BGLB016459-PA	113.01	5	5	5	Carbamidomethylation; 2-amino-3-oxo-butanoic_acid	145658	|protein_coding|LGUN_random_Scaffold877:54245:89714:1|gene:BGLB016459
164	146146	BGLB007216-PB	112.55	18	6	6		43516	4-hydroxyphenylpyruvate dioxygenase|protein_coding|LGUN_random_Scaffold2174:22582:30683:-1|gene:BGLB007216
236	146298	BGLB003910-PB	111.66	32	4	3	Pyro-glu from Q	16075	|protein_coding|LGUN_random_Scaffold10402:442:4778:1|gene:BGLB003910
148	146176	BGLB003228-PB	111.44	18	5	5	Carbamidomethylation	36085	Malate dehydrogenase|protein_coding|LG78i_random_Scaffold11:1033803:1039696:1|gene:BGLB003228
282	146168	BGLB037941-PA	111.26	25	5	5	Carbamidomethylation	27156	|protein_coding|LGUN_random_Scaffold202:253683:264629:1|gene:BGLB037941
120	146547	BGLB036153-PA	108.12	22	3	3	Hydroxylation; Michael addition with methylamine	17333	|protein_coding|LGUN_random_Scaffold30326:177:1649:-1|gene:BGLB036153
107	146215	BGLB000141-PB	106.21	11	4	4	Deamidation (NQ)	46947	|protein_coding|LGUN_random_Scaffold2162:3782:9338:-1|gene:BGLB000141
107	87037	BGLB000141-PA	106.21	11	4	4	Deamidation (NQ)	46947	no description|protein_coding|LGUN_random_Scaffold2162:3782-9338:-1|gene:BGLB000141
284	146250	BGLB001778-PC	105.91	18	3	3		24083	|protein_coding|LG2_random_Scaffold1080:68272:74491:1|gene:BGLB001778
284	146249	BGLB001778-PB	105.91	18	3	3		24083	|protein_coding|LG2_random_Scaffold1080:68272:74491:1|gene:BGLB001778
259	146247	BGLB012202-PC	105.46	26	3	3		17082	|protein_coding|LGUN_random_Scaffold6248:30817:32921:-1|gene:BGLB012202
259	146246	BGLB012202-PB	105.46	26	3	3		17082	|protein_coding|LGUN_random_Scaffold6248:30817:32921:-1|gene:BGLB012202
119	146261	BGLB035599-PA	104.33	18	3	3	Carbamidomethylation; Oxidation (M)	24249	|protein_coding|LGUN_random_Scaffold7789:5807:9006:1|gene:BGLB035599
67	146228	BGLB029718-PA	103.83	21	4	4	Carbamidomethylation	19137	|protein_coding|LGUN_random_Scaffold950:106364:108188:-1|gene:BGLB029718
116	146312	BGLB013591-PB	102.64	12	2	1	2-amino-3-oxo-butanoic_acid	19220	|protein_coding|LGUN_random_Scaffold838:74847:78235:1|gene:BGLB013591
116	146311	BGLB013591-PC	102.64	12	2	1	2-amino-3-oxo-butanoic_acid	19220	|protein_coding|LGUN_random_Scaffold838:74847:78235:1|gene:BGLB013591
160	146265	BGLB035490-PA	102.45	28	3	3	Methylation	18074	|protein_coding|LGUN_random_Scaffold4115:12076:14105:1|gene:BGLB035490
270	146260	BGLB005052-PB	101.97	13	3	3	Deamidation (NQ)	25520	Peptidyl-prolyl cis-trans isomerase|protein_coding|LGUN_random_Scaffold1376:41677:45592:-1|gene:BGLB005052
379	146397	BGLB023078-PA	101.06	28	2	2	Carbamidomethylation	10608	Schistosomin|protein_coding|LGUN_random_Scaffold561173:1131:1276:-1|gene:BGLB023078
198	146172	BGLB028916-PA	101.04	13	5	5		47322	|protein_coding|LGUN_random_Scaffold268:241591:255984:1|gene:BGLB028916
249	146232	BGLB007883-PB	100.97	20	4	3	Acetylation (Protein N-term); Diethylation; Methylation	29234	|protein_coding|LGUN_random_Scaffold260:174264:180720:1|gene:BGLB007883
134	146345	BGLB007144-PB	100.75	14	3	1		19746	|protein_coding|LGUN_random_Scaffold2129:7354:9847:-1|gene:BGLB007144
190	146226	BGLB000094-PD	100.52	18	4	2	Deamidation (NQ)	23374	|protein_coding|LGUN_random_Scaffold1106:43334:43954:1|gene:BGLB000094
190	146225	BGLB023478-PA	100.52	18	4	2	Deamidation (NQ)	23360	|protein_coding|LGUN_random_Scaffold70642:192:812:1|gene:BGLB023478
190	146224	BGLB000094-PC	100.52	18	4	2	Deamidation (NQ)	23374	|protein_coding|LGUN_random_Scaffold1106:43334:43954:1|gene:BGLB000094
190	146223	BGLB000094-PB	100.52	18	4	2	Deamidation (NQ)	23374	|protein_coding|LGUN_random_Scaffold1106:43334:45318:1|gene:BGLB000094
190	87034	BGLB000094-PA	100.52	18	4	2	Deamidation (NQ)	23374	no description|protein_coding|LGUN_random_Scaffold1106:43334-45318:1|gene:BGLB000094
218	146173	BGLB006412-PB	99.46	13	5	5	Deamidation (NQ); Oxidation (M)	55339	Protein disulfide-isomerase|protein_coding|LGUN_random_Scaffold181:71108:78316:1|gene:BGLB006412
238	146236	BGLB000805-PD	98.92	8	3	3	Carbamidomethylation; Deamidation (NQ); 2-amino-3-oxo-butanoic_acid	50816	|protein_coding|LG17_random_Scaffold264:234705:243459:1|gene:BGLB000805
238	146235	BGLB000805-PC	98.92	8	3	3	Carbamidomethylation; Deamidation (NQ); 2-amino-3-oxo-butanoic_acid	50816	|protein_coding|LG17_random_Scaffold264:234705:245421:1|gene:BGLB000805
238	146237	BGLB000805-PB	98.92	7	3	3	Carbamidomethylation; Deamidation (NQ); 2-amino-3-oxo-butanoic_acid	51192	|protein_coding|LG17_random_Scaffold264:234705:242247:1|gene:BGLB000805
377	146341	BGLB006780-PB	97.63	7	2	2		48430	|protein_coding|LGUN_random_Scaffold1951:10688:11995:1|gene:BGLB006780
404	146184	BGLB003810-PB	95.97	11	4	4		42980	|protein_coding|LGUN_random_Scaffold1023:39546:50613:-1|gene:BGLB003810
146	146328	BGLB034762-PA	94.89	14	2	2		26851	|protein_coding|LG5_random_Scaffold546:157080:166651:-1|gene:BGLB034762
189	146222	BGLB009453-PB	94.67	17	5	4	Carbamidomethylation	29625	|protein_coding|LGUN_random_Scaffold377:40821:44266:1|gene:BGLB009453
175	146327	BGLB017354-PA	94.44	9	2	2		25556	|protein_coding|LGUN_random_Scaffold3352:7315:17939:-1|gene:BGLB017354
303	146357	BGLB005373-PB	94.27	8	3	3	Oxidation (M); Carbamidomethylation (DHKE X@N-term)	55039	|protein_coding|LGUN_random_Scaffold1497:120658:127444:-1|gene:BGLB005373
548	146365	BGLB001864-PB	93.98	7	2	2	Carbamidomethylation	35697	|protein_coding|LG2_random_Scaffold189:290031:301262:-1|gene:BGLB001864
237	146251	BGLB000026-PB	92.8	14	3	1	Deamidation (NQ)	23173	|protein_coding|LGUN_random_Scaffold1106:60423:61043:-1|gene:BGLB000026
252	146275	BGLB004011-PB	92.29	14	3	3		28591	Phosphoglycerate mutase|protein_coding|LGUN_random_Scaffold1066:68436:73225:-1|gene:BGLB004011
250	146284	BGLB013360-PB	92.17	16	3	1		19640	Ferritin|protein_coding|LGUN_random_Scaffold801:40221:45944:-1|gene:BGLB013360
158	146290	BGLB002603-PB	90.73	6	3	3	Deamidation (NQ)	61060	|protein_coding|LG4_random_Scaffold36:664282:671312:-1|gene:BGLB002603
203	146271	BGLB025685-PC	90.12	13	3	3		37016	|protein_coding|LG24_random_Scaffold1741:91643:128797:1|gene:BGLB025685
203	146270	BGLB025685-PD	90.12	13	3	3		37016	|protein_coding|LG24_random_Scaffold1741:91643:128797:1|gene:BGLB025685
203	146269	BGLB025685-PB	90.12	13	3	3		37016	|protein_coding|LG24_random_Scaffold1741:91643:128797:1|gene:BGLB025685
203	146272	BGLB025685-PA	90.12	13	3	3		37488	|protein_coding|LG24_random_Scaffold1741:90180:128797:1|gene:BGLB025685
344	146178	BGLB013546-PB	89.35	28	6	6		28420	|protein_coding|LGUN_random_Scaffold830:105032:107894:-1|gene:BGLB013546
324	146364	BGLB000840-PB	87.57	11	2	2	Carbamidomethylation	22180	Peptidoglycan-recognition protein|protein_coding|LG17_random_Scaffold37:164017:167600:-1|gene:BGLB000840
182	146392	BGLB035643-PA	87.18	18	2	2	Carbamidomethylation; Deamidation (NQ)	14570	|protein_coding|LG26_random_Scaffold197:204290:210287:-1|gene:BGLB035643
346	146252	BGLB036823-PA	86.36	31	3	3		11913	|protein_coding|LGUN_random_Scaffold6185:11520:20645:-1|gene:BGLB036823
208	146238	BGLB027678-PA	85.5	14	4	4	Formylation	35975	|protein_coding|LGUN_random_Scaffold2356:42813:53188:-1|gene:BGLB027678
178	146294	BGLB033006-PA	85.21	8	4	4	Methylation	63812	|protein_coding|LGUN_random_Scaffold13907:12737:28618:-1|gene:BGLB033006
220	146254	BGLB013804-PB	85.09	12	3	3	Carbamidomethylation	36540	Cathepsin B preproprotein|protein_coding|LGUN_random_Scaffold8725:1471:11954:1|gene:BGLB013804
16	146430	BGLB010468-PB	84.93	31	5	3	Carbamidomethylation (DHKE X@N-term); Dehydration; Diethylation	13508	|protein_coding|LGUN_random_Scaffold4705:31559:32471:-1|gene:BGLB010468
240	146259	BGLB000008-PB	84.32	16	3	3		23145	|protein_coding|LGUN_random_Scaffold1106:94874:95485:-1|gene:BGLB000008
240	87053	BGLB000008-PA	84.32	16	3	3		23145	no description|protein_coding|LGUN_random_Scaffold1106:94874-95485:-1|gene:BGLB000008
446	146346	BGLB016584-PC	81.48	8	2	2	Carbamidomethylation	37029	|protein_coding|LG6_random_Scaffold560:175951:187018:1|gene:BGLB016584
446	146349	BGLB016584-PB	81.48	8	2	2	Carbamidomethylation	37128	|protein_coding|LG6_random_Scaffold560:175951:187018:1|gene:BGLB016584
446	146348	BGLB016584-PD	81.48	8	2	2	Carbamidomethylation	37128	|protein_coding|LG6_random_Scaffold560:177981:187018:1|gene:BGLB016584
446	146347	BGLB016584-PA	81.48	8	2	2	Carbamidomethylation	37128	|protein_coding|LG6_random_Scaffold560:175951:187018:1|gene:BGLB016584
76	146283	BGLB020170-PA	80.6	20	3	3	Deamidation (NQ)	19836	|protein_coding|LGUN_random_Scaffold6063:23213:31609:-1|gene:BGLB020170
149	146354	BGLB031097-PA	80.37	7	2	2	Carbamidomethylation	35225	|protein_coding|LGUN_random_Scaffold7260:5247:16478:1|gene:BGLB031097
219	146239	BGLB010154-PB	79.1	20	3	1		19587	|protein_coding|LGUN_random_Scaffold4409:20186:24274:-1|gene:BGLB010154
318	146367	BGLB007885-PB	78.54	6	2	2	2-amino-3-oxo-butanoic_acid	68214	|protein_coding|LGUN_random_Scaffold260:274648:283728:1|gene:BGLB007885
318	146368	BGLB007885-PC	78.54	5	2	2	2-amino-3-oxo-butanoic_acid	71020	|protein_coding|LGUN_random_Scaffold260:274648:283728:1|gene:BGLB007885
406	146233	BGLB016401-PA	77.67	4	3	3	Carbamidomethylation	95232	|protein_coding|LGUN_random_Scaffold1054:16378:37002:-1|gene:BGLB016401
62	146353	BGLB018517-PA	77.01	12	2	2		18995	|protein_coding|LGUN_random_Scaffold615:108058:130359:1|gene:BGLB018517
165	146371	BGLB024061-PA	76.86	20	2	2	Oxidation (M)	12530	|protein_coding|LGUN_random_Scaffold15634:916:7644:-1|gene:BGLB024061
345	146230	BGLB001198-PB	75.35	10	3	3	Carbamidomethylation; 2-amino-3-oxo-butanoic_acid	44552	Phosphoglycerate kinase|protein_coding|LG21_random_Scaffold376:138145:145354:-1|gene:BGLB001198
181	146297	BGLB003025-PB	75.22	6	3	1		55957	|protein_coding|LG68i_random_Scaffold127:317750:327799:-1|gene:BGLB003025
239	146241	BGLB010154-PC	75.02	20	3	1		19438	|protein_coding|LGUN_random_Scaffold4409:9834:24274:-1|gene:BGLB010154
445	146293	BGLB010754-PB	74.5	7	3	3		54679	|protein_coding|LGUN_random_Scaffold4991:17838:29930:-1|gene:BGLB010754
229	146310	BGLB029994-PD	74.48	5	2	2		58359	|protein_coding|LGUN_random_Scaffold496:233804:236533:1|gene:BGLB029994
229	146309	BGLB029994-PE	74.48	5	2	2		58359	|protein_coding|LGUN_random_Scaffold496:233804:236533:1|gene:BGLB029994
229	146308	BGLB029994-PB	74.48	5	2	2		58359	|protein_coding|LGUN_random_Scaffold496:233804:236533:1|gene:BGLB029994
229	146307	BGLB029994-PC	74.48	5	2	2		58359	|protein_coding|LGUN_random_Scaffold496:233804:236533:1|gene:BGLB029994
229	146306	BGLB029994-PA	74.48	5	2	2		58359	|protein_coding|LGUN_random_Scaffold496:233804:236533:1|gene:BGLB029994
553	146464	BGLB006319-PB	72.62	14	2	2	Carbamidomethylation	19072	|protein_coding|LGUN_random_Scaffold1784:43444:49749:-1|gene:BGLB006319
125	146455	BGLB022303-PA	72.62	11	2	2	Carbamidomethylation	22318	|protein_coding|LGUN_random_Scaffold2657:32466:39884:-1|gene:BGLB022303
113	146362	BGLB022431-PA	72.2	7	2	2	Carbamidomethylation	34975	|protein_coding|LGUN_random_Scaffold3628:18272:42043:1|gene:BGLB022431
549	146435	BGLB039826-PA	72.12	16	2	2	Carbamidomethylation	15756	|protein_coding|LGUN_random_Scaffold6158:1888:8019:1|gene:BGLB039826
407	146288	BGLB005708-PB	71.11	4	4	4	Carbamidomethylation	135226	|protein_coding|LGUN_random_Scaffold1585:5676:50328:1|gene:BGLB005708
150	146557	BGLB004367-PB	70.93	15	2	1	Carbamidomethylation (DHKE X@N-term); Carboxylation (E); Carbamylation; Diethylation	20071	|protein_coding|LGUN_random_Scaffold11450:1991:4759:1|gene:BGLB004367
150	146558	BGLB004054-PB	70.93	13	2	1	Carbamidomethylation (DHKE X@N-term); Carboxylation (E); Carbamylation; Diethylation	21954	|protein_coding|LGUN_random_Scaffold10732:1225:4628:1|gene:BGLB004054
322	146330	BGLB012164-PB	70.22	9	2	2		34453	Tubulin alpha chain|protein_coding|LGUN_random_Scaffold6191:6518:9108:-1|gene:BGLB012164
290	146474	BGLB024572-PA	69.06	13	2	2		20757	|protein_coding|LGUN_random_Scaffold14723:364:3320:1|gene:BGLB024572
653	146317	BGLB013806-PB	69.01	4	2	1		52846	Alpha-amylase|protein_coding|LGUN_random_Scaffold8729:2187:10066:1|gene:BGLB013806
409	146410	BGLB007378-PB	67.43	16	3	1	Deamidation (NQ); Dehydration; Pyro-glu from Q	20104	Ferritin|protein_coding|LGUN_random_Scaffold2278:16306:20533:1|gene:BGLB007378
328	146416	BGLB006393-PC	66.31	9	2	2	Carbamidomethylation	29993	|protein_coding|LGUN_random_Scaffold1802:32855:46052:-1|gene:BGLB006393
348	146383	BGLB037593-PA	64.39	13	2	2		17875	|protein_coding|LGUN_random_Scaffold46836:449:922:-1|gene:BGLB037593
286	146325	BGLB040208-PA	63.79	1	2	2	Deamidation (NQ)	480219	|protein_coding|LGUN_random_Scaffold263:93532:152685:-1|gene:BGLB040208
381	146520	BGLB027031-PA	63.34	6	1	1		25395	|protein_coding|LGUN_random_Scaffold6417:15687:32840:1|gene:BGLB027031
410	146292	BGLB019058-PA	63.16	7	3	3		53760	|protein_coding|LGUN_random_Scaffold1879:10826:22199:1|gene:BGLB019058
233	146556	BGLB000163-PC	61.53	6	1	1		23238	|protein_coding|LG4_random_Scaffold124:486080:491015:-1|gene:BGLB000163
233	146555	BGLB000163-PB	61.53	6	1	1		23238	|protein_coding|LG4_random_Scaffold124:486080:491015:-1|gene:BGLB000163
233	87182	BGLB000163-PA	61.53	6	1	1		23238	no description|protein_coding|LG4_random_Scaffold124:486080-491015:-1|gene:BGLB000163
162	146522	BGLB029661-PA	60.98	4	1	1		36664	|protein_coding|LG14_random_Scaffold93:326481:340144:-1|gene:BGLB029661
378	146393	BGLB004087-PB	60.23	6	2	2		43650	|protein_coding|LGUN_random_Scaffold108:398752:412352:1|gene:BGLB004087
383	146564	BGLB028173-PA	60.11	8	1	1	Carbamidomethylation	15669	|protein_coding|LGUN_random_Scaffold2964:17132:20803:-1|gene:BGLB028173
307	146436	BGLB038657-PC	57.44	21	2	2	Carbamidomethylation; Deamidation (NQ)	15075	|protein_coding|LGUN_random_Scaffold464:37737:40152:-1|gene:BGLB038657
307	146437	BGLB038657-PB	57.44	20	2	2	Carbamidomethylation; Deamidation (NQ)	16167	|protein_coding|LGUN_random_Scaffold464:37737:45315:-1|gene:BGLB038657
307	146438	BGLB038657-PD	57.44	18	2	2	Carbamidomethylation; Deamidation (NQ)	17540	|protein_coding|LGUN_random_Scaffold464:37737:40743:-1|gene:BGLB038657
307	146439	BGLB038657-PA	57.44	17	2	2	Carbamidomethylation; Deamidation (NQ)	19609	|protein_coding|LGUN_random_Scaffold464:37737:50448:-1|gene:BGLB038657
412	146304	BGLB026839-PB	56.98	28	3	3	Carbamidomethylation	12379	|protein_coding|LGUN_random_Scaffold6129:8576:12736:1|gene:BGLB026839
408	146291	BGLB001042-PB	56.81	10	3	3		45661	|protein_coding|LG1i_random_Scaffold7:1171056:1182130:1|gene:BGLB001042
453	146566	BGLB020653-PA	55.77	9	1	1		13849	|protein_coding|LGUN_random_Scaffold26109:186:1804:-1|gene:BGLB020653
661	146477	BGLB011048-PC	53.43	4	1	1		42676	|protein_coding|LGUN_random_Scaffold526:86711:92693:-1|gene:BGLB011048
661	146476	BGLB011048-PB	53.43	4	1	1		42676	|protein_coding|LGUN_random_Scaffold526:86711:92693:-1|gene:BGLB011048
262	146486	BGLB018260-PA	45.43	0	1	1		257683	|protein_coding|LG24i_random_Scaffold152:239753:294053:-1|gene:BGLB018260
804	146440	BGLB002709-PB	43.85	7	2	2		34537	|protein_coding|LG4_random_Scaffold65:76955:85121:1|gene:BGLB002709
46	146518	BGLB034788-PA	43.57	1	1	1	Deamidation (NQ)	270358	|protein_coding|LG3i_random_Scaffold24:800400:822283:1|gene:BGLB034788
810	146638	BGLB027388-PA	41.49	5	1	1		19729	|protein_coding|LGUN_random_Scaffold1968:42456:44910:-1|gene:BGLB027388
665	146545	BGLB032429-PA	38.07	6	1	1		19578	|protein_coding|LGUN_random_Scaffold173:105489:109339:-1|gene:BGLB032429
456	146653	BGLB021397-PA	37.56	6	1	1		16790	|protein_coding|LGUN_random_Scaffold2108:58644:63100:-1|gene:BGLB021397
805	146449	BGLB012690-PB	37.27	5	2	2		50285	Tubulin beta chain|protein_coding|LGUN_random_Scaffold6940:15330:18731:1|gene:BGLB012690
1092	146527	BGLB008037-PB	37.21	4	1	1	Carbamidomethylation	40439	|protein_coding|LGUN_random_Scaffold2718:58193:67029:1|gene:BGLB008037
812	146654	BGLB036990-PC	36.36	12	1	1		10194	|protein_coding|LGUN_random_Scaffold6349:33033:35611:1|gene:BGLB036990
563	146659	BGLB024127-PA	36.33	6	1	1		15973	|protein_coding|LGUN_random_Scaffold722:81629:86986:1|gene:BGLB024127
555	146496	BGLB038439-PA	36	3	1	1		61574	|protein_coding|LG2_random_Scaffold2095:33023:66751:-1|gene:BGLB038439
350	146456	BGLB017153-PE	33.49	1	2	2		256869	|protein_coding|LG17_random_Scaffold222:210890:261412:-1|gene:BGLB017153
350	146457	BGLB017153-PC	33.49	1	2	2		258335	|protein_coding|LG17_random_Scaffold222:210890:261412:-1|gene:BGLB017153
350	146460	BGLB017153-PD	33.49	1	2	2		258565	|protein_coding|LG17_random_Scaffold222:210890:261412:-1|gene:BGLB017153
350	146459	BGLB017153-PF	33.49	1	2	2		258565	|protein_coding|LG17_random_Scaffold222:210890:261412:-1|gene:BGLB017153
350	146458	BGLB017153-PA	33.49	1	2	2		258565	|protein_coding|LG17_random_Scaffold222:210890:261412:-1|gene:BGLB017153
818	146687	BGLB031381-PA	29.29	4	1	1		27041	|protein_coding|LGUN_random_Scaffold5511:22654:30578:-1|gene:BGLB031381
670	146686	BGLB033529-PA	26.72	3	1	1	Deamidation (NQ)	47138	|protein_coding|LGUN_random_Scaffold607:289168:290439:1|gene:BGLB033529
419	146787	BGLB030729-PA	26.66	7	1	1		12266	|protein_coding|LGUN_random_Scaffold4599:10493:13241:-1|gene:BGLB030729
384	146699	BGLB001796-PB	24.92	1	1	1		109223	Metalloendopeptidase|protein_coding|LG2_random_Scaffold1200:47511:71053:-1|gene:BGLB001796
672	146731	BGLB022583-PA	23.9	4	1	1		21823	|protein_coding|LGUN_random_Scaffold16969:149:3714:-1|gene:BGLB022583
1767	146727	BGLB017085-PA	22.66	16	1	1		14860	|protein_coding|LGUN_random_Scaffold676:58630:61590:-1|gene:BGLB017085
71	146856	BGLB007239-PB	19.57	1	1	1		72266	|protein_coding|LGUN_random_Scaffold219:171666:179598:-1|gene:BGLB007239
352	146813	BGLB000686-PB	19.34	1	1	1	Deamidation (NQ)	91259	|protein_coding|LG14_random_Scaffold93:251767:269499:-1|gene:BGLB000686
1116	146896	BGLB007629-PB	17.83	2	1	1		59900	|protein_coding|LGUN_random_Scaffold243:188102:235478:-1|gene:BGLB007629
1116	146897	BGLB007629-PF	17.83	2	1	1		65343	|protein_coding|LGUN_random_Scaffold243:188102:251803:-1|gene:BGLB007629
1116	146898	BGLB007629-PE	17.83	2	1	1		65701	|protein_coding|LGUN_random_Scaffold243:188102:251803:-1|gene:BGLB007629
1782	146819	BGLB018068-PB	17.79	2	1	1		53297	|protein_coding|LGUN_random_Scaffold1494:25707:47011:-1|gene:BGLB018068
75	146802	BGLB017584-PA	16.84	0	1	1	Deamidation (NQ)	439685	|protein_coding|LGUN_random_Scaffold2440:267:36909:-1|gene:BGLB017584
1127	147023	BGLB039075-PA	16.49	2	1	1		54784	Carboxypeptidase|protein_coding|LG29_random_Scaffold3293:51934:58025:-1|gene:BGLB039075
1888	147503	BGLB013066-PB	15.72	3	1	1		35785	|protein_coding|LGUN_random_Scaffold751:56413:60617:1|gene:BGLB013066

## Sheet: Peptides
Protein Group	Protein ID	Protein Accession	Peptide	Unique	-10lgP	Mass	ppm	m/z	z	RT	Scan	#Spec	Start	End	PTM
1	146097	BGLB017114-PA	R.IAEAHLSM(+15.99)DPVVGVPYFSALSQNIHR.F	Y	102.38	2866.44	10.4	717.626	4	25.97	F73:73338	7	686	711	Oxidation (M)
1	146097	BGLB017114-PA	R.LTDVHLHFVPSVGPEFFGPLQK.N	Y	100.11	2463.29	14.2	616.84	4	25.49	F79:75078	201	529	550
1	146097	BGLB017114-PA	R.QVDVIVGGLDSLINNVDNSDNFQAAIER.L	Y	98.88	3014.49	-0.9	754.63	4	17.86	F64:58848	54	814	841
1	146097	BGLB017114-PA	K.QVNNIINGVGDLVDSVNDPGK.L	Y	98.1	2166.09	0.7	723.038	3	17.01	F64:58452	145	501	521
1	146097	BGLB017114-PA	K.VLNDHAIQHIGLSETDRR.A	Y	98.05	2073.07	5.4	519.278	4	25.41	F84:76610	56	582	599
1	146097	BGLB017114-PA	R.IAEAHLSMDPVVGVPYFSALSQNIHR.F	Y	97.05	2850.45	6.2	713.624	4	17.32	F67:58220	57	686	711
1	146097	BGLB017114-PA	R.SWTNLFTAFNEFLADHTIQK.I	Y	95.3	2382.16	-2.8	795.06	3	18.39	F64:59100	56	884	903
1	146097	BGLB017114-PA	R.LVDVHLHM(+15.99)SPSVGLEYFGPLQQNIR.S	Y	93.4	2864.46	5.4	717.127	4	16.67	F63:58242	5	842	866	Oxidation (M)
1	146097	BGLB017114-PA	K.SFLDSVNDPIALQANMDR.I	Y	92.58	2004.96	-3.4	1003.48	2	16.98	F68:58275	90	668	685
1	146097	BGLB017114-PA	R.LVDVHLHMSPSVGLEYFGPLQQNIR.S	Y	91.79	2848.47	5.6	713.129	4	16.91	F60:57844	30	842	866
1	146097	BGLB017114-PA	D.PVVGVPYFSALSQNIHR.F	Y	91.09	1883.01	7.7	628.681	3	18.58	F71:60800	59	695	711
1	146097	BGLB017114-PA	K.AWTHLLSAFNTVLR.E	Y	90.82	1627.88	-0.5	543.635	3	17.3	F62:58571	68	259	272
1	146097	BGLB017114-PA	K.FNAHQSNAALQDDDEFR.N	Y	89.28	1976.86	-9.8	989.428	2	14.82	F62:57376	71	328	344
1	146097	BGLB017114-PA	K.FNAHQSNAALQDDDEFRNQVR.A	Y	88.3	2474.13	7.4	825.724	3	14.76	F60:56826	85	328	348
1	146097	BGLB017114-PA	R.SYIQNALGVAADSAEAR.S	Y	86.22	1734.85	4.8	868.438	2	16.53	F78:59618	285	867	883
1	146097	BGLB017114-PA	K.LTDAAGGSENAGTNLVFWLLDNVPNMR.D	Y	84.94	2874.4	11.9	959.151	3	18.74	F58:58980	7	296	322
1	146097	BGLB017114-PA	Y.IHDYIEEALGVGADSDEAK.G	Y	83.06	2030.94	-2.6	677.987	3	16.24	F68:57926	29	84	102
1	146097	BGLB017114-PA	R.LVLWMLQNVPNMR.E	Y	81.57	1612.86	-4.9	807.432	2	17.91	F65:58224	153	153	165
1	146097	BGLB017114-PA	R.IAGGLESLINNVDNQGK.L	Y	81.48	1740.9	-1.3	871.457	2	16.97	F77:59997	242	193	209
1	146097	BGLB017114-PA	K.NIHTFIEQALGVGADSDEPK.A	Y	81	2140.04	1.1	1071.03	2	17.02	F60:57897	244	551	570
1	146097	BGLB017114-PA	R.VGLDYFGPLQTYIHDYIEEALGVGADSDEAK.G	Y	80.22	3384.6	-0.8	847.158	4	18.74	F62:59252	5	72	102
1	146097	BGLB017114-PA	K.YLESALSVAADSNEAK.A	Y	79.31	1666.8	-0.5	834.409	2	16.17	F60:57495	327	243	258
1	146097	BGLB017114-PA	R.ILGGVESLVNNVDDPVALK.A	Y	79.09	1951.06	1.2	651.362	3	17	F53:58133	175	37	55
1	146097	BGLB017114-PA	K.VLNDHAIQHIGLSETDR.R	Y	78.95	1916.97	8.2	640.003	3	26.05	F73:73380	41	582	598
1	146097	BGLB017114-PA	R.LVNAHLNFRPSVGLEYFQPLQENIYK.Y	Y	77.92	3088.61	3.1	773.163	4	17	F60:57886	46	217	242
1	146097	BGLB017114-PA	K.LVLWMFDQVPNMR.D	Y	77.7	1647.83	-4.4	550.28	3	18.16	F64:58992	155	933	945
1	146097	BGLB017114-PA	H.LSMDPVVGVPYFSALSQNIHR.F	Y	77.18	2329.19	7.8	777.41	3	17.47	F68:58504	32	691	711
1	146097	BGLB017114-PA	R.LADYHLDHKPR.I	Y	74.1	1363.7	-5.8	682.853	2	14.08	F64:57063	58	997	1007
1	146097	BGLB017114-PA	R.SYIQN(+.98)ALGVAADSAEAR.S	Y	73.94	1735.84	-2.8	868.924	2	15.65	F62:57792	3	867	883	Deamidation (NQ)
1	146097	BGLB017114-PA	K.QVNNIIN(+.98)GVGDLVDSVNDPGK.L	Y	73.58	2167.08	1.6	1084.55	2	16.49	F62:58191	1	501	521	Deamidation (NQ)
1	146097	BGLB017114-PA	R.DPEFLAQVDR.I	Y	71.88	1188.58	-6.2	595.292	2	16.02	F64:57985	310	27	36
1	146097	BGLB017114-PA	R.IAGGLESLIN(+.98)NVDNQGK.L	Y	71.84	1741.88	12.3	871.96	2	16.22	F60:57519	15	193	209	Deamidation (NQ)
1	146097	BGLB017114-PA	R.PSVGLEYFQPLQENIYK.Y	Y	71.13	2024.03	14.2	1013.03	2	16.95	F57:58148	12	226	242
1	146097	BGLB017114-PA	R.LVDVHLHM(+15.99)SPSVGLEYFGPLQ(+.98)QNIR.S	Y	70.79	2865.45	12	717.378	4	16.75	F57:58054	1	842	866	Oxidation (M); Deamidation (NQ)
1	146097	BGLB017114-PA	D.LVLWMFNNVPNMR.E	N	68.98	1632.83	2.9	817.423	2	17.93	F63:58832	65	465	477
1	146097	BGLB017114-PA	R.IGLEFFGPLQK.Y	N	68.24	1247.69	5.8	624.857	2	17.19	F57:58256	169	1008	1018
1	146097	BGLB017114-PA	R.QVDVIVGGLDSLIN(+.98)NVDNSDNFQAAIER.L	Y	68.19	3015.48	6.1	754.881	4	17.89	F62:58848	1	814	841	Deamidation (NQ)
1	146097	BGLB017114-PA	K.FDANQADDALR.A	Y	67.67	1234.56	-3.4	618.284	2	15	F68:57344	241	640	650
1	146097	BGLB017114-PA	K.GWTDLFAAFNK.V	Y	67.11	1268.62	9.2	635.323	2	17.72	F57:58511	246	103	113
1	146097	BGLB017114-PA	K.NIHTFIEQ(+.98)ALGVGADSDEPK.A	Y	66.97	2141.03	17.9	714.696	3	17.06	F57:58200	2	551	570	Deamidation (NQ)
1	146097	BGLB017114-PA	K.SAFVSSWNELIR.K	Y	66.19	1407.71	-2.5	704.863	2	16.9	F65:57755	377	755	766
1	146097	BGLB017114-PA	K.SWTNLFAAFNK.V	Y	65.66	1297.65	-1.6	649.829	2	17.55	F68:58535	245	416	426
1	146097	BGLB017114-PA	K.AWTDLIGAFNK.V	Y	64.31	1234.63	-3.5	618.322	2	17.18	F68:58364	224	571	581
1	146097	BGLB017114-PA	H.FVPSVGPEFFGPLQK.N	Y	64.03	1647.87	3.7	824.943	2	17.22	F66:58693	16	536	550
1	146097	BGLB017114-PA	K.LVLWM(+15.99)FDQVPNMR.D	Y	62.09	1663.82	2.6	832.92	2	17.44	F63:58601	23	933	945	Oxidation (M)
1	146097	BGLB017114-PA	D.SDESQAWTDLLAGFTR.V	Y	61.91	1795.84	-0.6	898.926	2	18.47	F71:60753	4	723	738
1	146097	BGLB017114-PA	H.QSNAALQDDDEFR.N	Y	60.77	1507.65	2.8	754.836	2	14.61	F62:57287	25	332	344
1	146097	BGLB017114-PA	R.AWTDLLTALNK.V	Y	60.71	1244.68	7.8	623.35	2	17.32	F57:58320	320	1039	1049
1	146097	BGLB017114-PA	F.IEQALGVGADSDEPK.A	Y	60.52	1527.74	1.1	764.879	2	14.71	F67:56991	1	556	570
1	146097	BGLB017114-PA	R.I(+57.02)AGGLESLINNVDNQGK.L	Y	60.5	1797.92	9.8	899.977	2	16.59	F58:57958	8	193	209	Carbamidomethylation (DHKE X@N-term)
1	146097	BGLB017114-PA	R.LADAHLSFDPR.V	Y	60.44	1240.62	4.5	621.32	2	15.27	F56:57321	168	61	71
1	146097	BGLB017114-PA	R.LVDVHLHMSPSVGLEYFGPLQQN.I	Y	59.48	2579.28	15.3	860.782	3	17.14	F56:58211	2	842	864
1	146097	BGLB017114-PA	K.FNALQGDDALR.A	Y	58.82	1218.6	5.4	610.31	2	15.45	F55:57531	310	171	181
1	146097	BGLB017114-PA	R.LVLWM(+15.99)LQNVPNM(+15.99)R.E	Y	58.39	1644.85	7.6	823.438	2	16.64	F60:57717	19	153	165	Oxidation (M)
1	146097	BGLB017114-PA	R.LTDVHLHFVPSVGPEFFGPLQ(+.98)K.N	Y	57.07	2464.28	9.6	822.442	3	16.94	F57:58141	2	529	550	Deamidation (NQ)
1	146097	BGLB017114-PA	R.LVNAHLNFRPSVGLEYFQ(+.98)PLQENIYK.Y	Y	56.43	3089.6	3.4	773.409	4	25.21	F78:74222	1	217	242	Deamidation (NQ)
1	146097	BGLB017114-PA	D.P(+57.02)VVGVPYFSALSQNIHR.F	Y	56.25	1940.03	8.4	647.688	3	18.49	F70:60529	33	695	711	Carbamidomethylation (DHKE X@N-term)
1	146097	BGLB017114-PA	K.FNALQGDDALRADAEFVK.Q	Y	56.16	1978.97	2.5	660.667	3	16.03	F61:57658	19	171	188
1	146097	BGLB017114-PA	K.AWTDLFAAFNK.V	Y	55.39	1282.63	1.4	642.325	2	17.57	F60:58152	35	1196	1206
1	146097	BGLB017114-PA	Y.FSALSQNIHR.F	Y	55.25	1171.61	-7.8	586.808	2	14.69	F66:57503	31	702	711
1	146097	BGLB017114-PA	K.FDANQADDALRADPEFQK.Q	Y	54.68	2049.94	3.1	684.322	3	15.59	F61:57449	29	640	657
1	146097	BGLB017114-PA	R.LVLWM(+15.99)LQNVPNMR.E	Y	53.47	1628.85	11.7	815.443	2	17.12	F57:58227	21	153	165	Oxidation (M)
1	146097	BGLB017114-PA	R.LVNAHLNFR.P	Y	52.69	1082.6	1.3	542.307	2	15.2	F57:57316	49	217	225
1	146097	BGLB017114-PA	K.FNAHSSDEALR.A	N	52.67	1245.57	12	623.802	2	15.57	F70:59148	15	796	806
1	146097	BGLB017114-PA	K.QVNVIVGGLK.S	Y	52.61	1025.62	-0.3	513.819	2	16.09	F81:58889	195	658	667
1	146097	BGLB017114-PA	D.LVLWM(+15.99)FNNVPNMR.E	N	51.92	1648.82	2.2	825.42	2	17.31	F63:58546	34	465	477	Oxidation (M)
1	146097	BGLB017114-PA	K.FDANQADDALRAD.P	Y	51.42	1420.62	-6.2	711.314	2	14.92	F68:57308	74	640	652
1	146097	BGLB017114-PA	D.SVNDPIALQANMDR.I	Y	51.16	1542.75	27.1	772.401	2	15.84	F70:59280	1	672	685
1	146097	BGLB017114-PA	R.LVNAHLNFRPSVGLEYFQPLQEN.I	Y	50.79	2684.37	4.5	895.802	3	17.1	F55:58316	1	217	239
1	146097	BGLB017114-PA	R.IAEAHLSMDPVVGVPY.F	Y	48.74	1696.85	1	849.433	2	16.77	F66:58481	26	686	701
1	146097	BGLB017114-PA	R.LVLWMLQNVPNM(+15.99)R.E	Y	48.5	1628.85	6	815.439	2	18.12	F72:60585	12	153	165	Oxidation (M)
1	146097	BGLB017114-PA	D.PIALQANMDR.I	Y	48.42	1127.58	0.1	564.795	2	15.38	F70:59057	13	676	685
1	146097	BGLB017114-PA	R.I(+27.99)AE(+6.01)AHLSM(-48.00)DPVVGVPYFSALSQNIHR.F	Y	48.39	2836.45	-3.2	710.117	4	17.09	F62:58471	56	686	711	Formylation; Replacement of proton by lithium; Dethiomethyl
1	146097	BGLB017114-PA	K.AGVNLVLWFFNNIPN.M	Y	48.33	1716.9	2	859.458	2	18.84	F66:59450	95	618	632
1	146097	BGLB017114-PA	K.Q(-17.03)VNNIINGVGDLVDSVNDPGK.L	Y	48.04	2149.07	9.8	717.369	3	17.88	F66:58999	3	501	521	Pyro-glu from Q
1	146097	BGLB017114-PA	K.SFLDSVNDPIALQ(+.98)ANMDR.I	Y	47.95	2005.94	13.1	669.663	3	16.93	F54:58535	2	668	685	Deamidation (NQ)
1	146097	BGLB017114-PA	K.LTDAAGGSEK(+57.02)AGTNFVFWLLDNVPNM(-48.00)R.D	Y	47.55	2931.45	5.2	733.874	4	25.18	F73:72983	11	1389	1415	Carbamidomethylation (DHKE X@N-term); Dethiomethyl
1	146097	BGLB017114-PA	I.A(+57.02)EAH(+42.01)LSMDPVVGVPYFSALSQNIHR.F	Y	47.22	2836.4	12.7	710.115	4	17.26	F56:58264	40	687	711	Carbamidomethylation (DHKE X@N-term); Acetylation (TSCYH)
1	146097	BGLB017114-PA	N.AALQDDDEFR.N	Y	46.51	1178.52	-4.7	590.265	2	14.82	F68:57259	5	335	344
1	146097	BGLB017114-PA	N.FRPSVGLEYFQPLQENIYK.Y	Y	46.32	2327.19	4.6	776.742	3	16.97	F57:58158	1	224	242
1	146097	BGLB017114-PA	K.N(+57.02)IHTFIEQALGVGADSDEPK.A	Y	45.34	2197.07	17.5	733.375	3	17.2	F58:58249	6	551	570	Carbamidomethylation (DHKE X@N-term)
1	146097	BGLB017114-PA	K.QVNN(+.98)IINGVGDLVDSVNDPGK.L	Y	44.73	2167.08	17.9	723.379	3	17.01	F67:58074	1	501	521	Deamidation (NQ)
1	146097	BGLB017114-PA	R.IAEAHLSMDPVVGVPYFSALSQ(+.98)NIHR.F	Y	44.55	2851.43	18.3	713.879	4	25.4	F76:72017	4	686	711	Deamidation (NQ)
1	146097	BGLB017114-PA	K.LVLWMFDQVPNM(+15.99)R.D	Y	44.55	1663.82	13.9	832.929	2	17.66	F57:58477	48	933	945	Oxidation (M)
1	146097	BGLB017114-PA	D.LVLWMFN(+.98)NVPNMR.E	N	44.17	1633.81	3.1	817.915	2	18.46	F77:60688	1	465	477	Deamidation (NQ)
1	146097	BGLB017114-PA	I.A(+41.03)(+88.00)GGLESLINNVDNQGK.L	Y	44.17	1756.84	22.9	879.448	2	16.27	F62:58086	24	194	209	Amidination of lysines or N-terminal amines with methyl acetimidate; 3-sulfanylpropanoyl
1	146097	BGLB017114-PA	R.I(+14.02)AE(+6.01)AHLS(-18.01)MDPVVGVPYFSALSQNIHR.F	Y	43.39	2852.46	5.9	714.127	4	25.36	F73:73066	5	686	711	Methylation; Replacement of proton by lithium; Dehydration
1	146097	BGLB017114-PA	K.FDANQAD(-18.01)DALR.A	Y	42.67	1216.55	8.5	609.286	2	14.86	F68:57277	12	640	650	Dehydration
1	146097	BGLB017114-PA	K.IGLSDVDRK.A	Y	42.56	1001.55	-5.8	501.78	2	14.62	F62:57290	109	279	287
1	146097	BGLB017114-PA	K.ALGVASNSDEAK.S	Y	42.4	1160.57	7.7	581.295	2	14.54	F70:58655	6	404	415
1	146097	BGLB017114-PA	K.VSDSDK(+57.02)SAFVSSWNELIR.K	Y	41.97	2096.02	7.9	699.685	3	25.73	F70:71181	4	749	766	Carbamidomethylation (DHKE X@N-term)
1	146097	BGLB017114-PA	K.Q(+.98)VNNIINGVGDLVDSVNDPGK.L	Y	41.81	2167.08	2.1	723.367	3	17.51	F71:60305	1	501	521	Deamidation (NQ)
1	146097	BGLB017114-PA	K.FDAK(+57.02)QSDAALQR.D	Y	41.53	1405.69	-4.7	469.57	3	14.1	F60:56492	4	15	26	Carbamidomethylation (DHKE X@N-term)
1	146097	BGLB017114-PA	D.PEFLAQVDR.I	Y	41.49	1073.55	-5.3	537.78	2	15.45	F62:57691	13	28	36
1	146097	BGLB017114-PA	R.IAEAHLSMD(+57.02)PVVGVPYFSALSQNIHR.F	Y	41.43	2907.47	6.2	727.879	4	16.57	F58:57946	8	686	711	Carbamidomethylation (DHKE X@N-term)
1	146097	BGLB017114-PA	R.IAEAHLS(-2.02)MD(+57.02)PVVGVPYFSALSQNIHR.F	Y	40.99	2905.45	0.5	727.371	4	16.39	F62:58138	1	686	711	2-amino-3-oxo-butanoic_acid; Carbamidomethylation (DHKE X@N-term)
1	146097	BGLB017114-PA	R.VGLDYFGPLQTY.I	Y	40.16	1371.67	4.8	686.846	2	17.6	F68:58561	39	72	83
1	146097	BGLB017114-PA	R.LVNAHLN(+.98)FRPSVGLEYFQPLQENIYK.Y	Y	40.07	3089.6	10.7	773.415	4	17.32	F62:58581	2	217	242	Deamidation (NQ)
1	146097	BGLB017114-PA	R.LADAHLSFD.P	Y	39.55	987.466	-6.9	494.737	2	15.54	F63:57711	16	61	69
1	146097	BGLB017114-PA	L.ADAHLSFDPR.V	Y	39.45	1127.54	-2.3	564.774	2	15.31	F60:57085	10	62	71
1	146097	BGLB017114-PA	R.IAEAHLS(+13.03)MD(+43.99)PVVGVPYFSALSQNIHR.F	Y	39.32	2907.47	2.8	727.877	4	16.58	F66:58392	3	686	711	Michael addition with methylamine; Carboxylation (DKW)
1	146097	BGLB017114-PA	V.GVPYFSALSQNIHR.F	Y	39.26	1587.82	-0.8	794.914	2	17.24	F67:58184	2	698	711
1	146097	BGLB017114-PA	A.E(+56.06)AHLS(+114.04)MDPVVGVPYFSALSQNIHR.F	Y	38.99	2836.43	8.3	710.121	4	25.5	F75:72876	12	688	711	Diethylation; Ubiquitin
1	146097	BGLB017114-PA	K.F(+57.02)DANQADDALR.A	Y	38.99	1291.58	7	646.801	2	14.92	F55:57282	9	640	650	Carbamidomethylation (DHKE X@N-term)
1	146097	BGLB017114-PA	D.ESQAWTDLLAGFTR.V	Y	38.69	1593.78	8.8	797.904	2	18.37	F71:60707	5	725	738
1	146097	BGLB017114-PA	D.KPGQLQAALER.L	Y	38.53	1209.68	0.3	605.849	2	14.65	F61:57004	3	986	996
1	146097	BGLB017114-PA	K.LTDAAGGSE(+57.02)KAGTNFVFWLLDNVPNM(-48.00)R.D	Y	37.52	2931.45	-3.7	978.154	3	18.31	F60:58499	4	1389	1415	Carbamidomethylation (DHKE X@N-term); Dethiomethyl
1	146097	BGLB017114-PA	R.LADYH(+57.02)LDHKPR.I	Y	37.39	1420.72	-16.4	474.573	3	14.11	F64:57081	1	997	1007	Carbamidomethylation (DHKE X@N-term)
1	146097	BGLB017114-PA	H.FVPSVGPEFFVPLEK.N	Y	37.14	1690.9	-20.4	846.438	2	17.76	F66:58942	2	1629	1643
1	146097	BGLB017114-PA	D.P(+57.02)EFLAQVDR.I	Y	36.65	1130.57	-0.2	566.293	2	15.62	F62:57775	10	28	36	Carbamidomethylation (DHKE X@N-term)
1	146097	BGLB017114-PA	K.S(+57.02)WTNLFAAFNK.V	Y	36.33	1354.67	1.7	678.342	2	17.71	F58:58492	10	416	426	Carbamidomethylation (DHKE X@N-term)
1	146097	BGLB017114-PA	K.V(+57.02)SDSDKSAFVSSWNELIR.K	Y	35.9	2096.02	15.2	699.69	3	25.63	F70:71142	1	749	766	Carbamidomethylation (DHKE X@N-term)
1	146097	BGLB017114-PA	D.YHLDHKPR.I	Y	35.2	1064.55	-11.6	533.277	2	14.07	F66:57207	6	1000	1007
1	146097	BGLB017114-PA	R.D(+57.02)PEFLAQVDR.I	Y	35.16	1245.6	11.7	623.814	2	15.9	F58:57631	6	27	36	Carbamidomethylation (DHKE X@N-term)
1	146097	BGLB017114-PA	K.QVN(+.98)NIIN(+.98)GVGDLVDSVNDPGK.L	Y	35.13	2168.06	11	723.702	3	17.14	F62:58494	2	501	521	Deamidation (NQ)
1	146097	BGLB017114-PA	K.IGLSDVDR.K	N	34.93	873.456	-12.8	437.729	2	14.82	F60:56851	1	279	286
1	146097	BGLB017114-PA	D.LVLWMFNNVPNM(+15.99)R.E	N	34.76	1648.82	8.4	825.425	2	17.64	F57:58473	34	465	477	Oxidation (M)
1	146097	BGLB017114-PA	A.DYHLDHKPR.I	Y	34.71	1179.58	6.6	590.8	2	14	F57:56744	9	999	1007
1	146097	BGLB017114-PA	K.A(+57.02)WTDLIGAFNK.V	Y	34.71	1291.66	-0.7	646.835	2	17.06	F66:58615	4	571	581	Carbamidomethylation (DHKE X@N-term)
1	146097	BGLB017114-PA	R.LVLWMLQNVPN.M	Y	34.44	1325.72	1.3	663.866	2	18.24	F55:58847	93	153	163
1	146097	BGLB017114-PA	R.TVLK(+57.02)IVSDNER.A	Y	34.43	1329.73	1.9	665.871	2	14.91	F62:57432	5	119	129	Carbamidomethylation (DHKE X@N-term)
1	146097	BGLB017114-PA	F.VSSWNELIR.K	Y	34.1	1102.58	4.6	552.298	2	16.57	F70:59625	5	758	766
1	146097	BGLB017114-PA	R.LVDVHLHMSPSVGLEYFGPLQ(+.98)QNIR.S	Y	33.67	2849.45	3.4	713.373	4	17.28	F64:58580	4	842	866	Deamidation (NQ)
1	146097	BGLB017114-PA	D.L(+57.02)VLWMFNNVPNMR.E	N	33.63	1689.85	12.1	845.942	2	18.12	F56:58673	2	465	477	Carbamidomethylation (DHKE X@N-term)
1	146097	BGLB017114-PA	K.LVLWMFDQ(+.98)VPNMR.D	Y	33.39	1648.81	0.4	825.413	2	17.69	F65:58120	5	933	945	Deamidation (NQ)
1	146097	BGLB017114-PA	R.LVLWMLDHVPNMR.N	Y	33.34	1622.84	4.5	812.432	2	17.45	F56:58355	2	1090	1102
1	146097	BGLB017114-PA	I.AEAHLS(+42.01)MD(+57.02)PVVGVPYFSALSQNIHR.F	Y	33.22	2836.4	-17.8	710.094	4	17.35	F60:58052	1	687	711	Acetylation (TSCYH); Carbamidomethylation (DHKE X@N-term)
1	146097	BGLB017114-PA	I.A(+41.03)EAHLSMD(+57.02)PVVGVPYFSALSQNIHR.F	Y	32.64	2835.41	2	709.862	4	17.14	F64:58512	8	687	711	Amidination of lysines or N-terminal amines with methyl acetimidate; Carbamidomethylation (DHKE X@N-term)
1	146097	BGLB017114-PA	R.I(+43.01)AE(+6.01)AHLSM(-48.00)DPVVGVPYFSALSQNIHR.F	Y	32.09	2851.46	6.6	713.877	4	25.71	F74:74136	1	686	711	Carbamylation; Replacement of proton by lithium; Dethiomethyl
1	146097	BGLB017114-PA	K.SAFVSSWN(+15.99)ELIR.K	Y	31.9	1423.71	6.2	712.866	2	16.9	F70:59782	3	755	766	Hydroxylation
1	146097	BGLB017114-PA	I.L(+41.03)(+88.00)GGVESLVNNVDDPVALK.A	Y	31.89	1967	22.9	984.531	2	16.84	F61:58043	3	38	55	Amidination of lysines or N-terminal amines with methyl acetimidate; 3-sulfanylpropanoyl
1	146097	BGLB017114-PA	K.S(+57.02)AFVSSWNELIR.K	Y	31.77	1464.74	14.4	733.386	2	17.34	F70:59988	28	755	766	Carbamidomethylation (DHKE X@N-term)
1	146097	BGLB017114-PA	R.GIESFVNNVNNPAAL.Q	Y	31.74	1557.78	-1.5	779.895	2	16.61	F64:58268	19	353	367
1	146097	BGLB017114-PA	I.AE(+57.02)AH(+42.01)LSMDPVVGVPYFSALSQNIHR.F	Y	31.69	2836.4	10.6	710.114	4	17.45	F61:58328	1	687	711	Carbamidomethylation (DHKE X@N-term); Acetylation (TSCYH)
1	146097	BGLB017114-PA	D.PIALQANM(+15.99)DR.I	Y	31.66	1143.57	8.4	572.797	2	15.03	F70:58892	2	676	685	Oxidation (M)
1	146097	BGLB017114-PA	D.LVLWMFNN(+.98)VPNM(+15.99)R.E	N	31.64	1649.81	11.5	825.92	2	18.32	F76:60438	1	465	477	Deamidation (NQ); Oxidation (M)
1	146097	BGLB017114-PA	R.I(+41.03)AE(+6.01)AHLSM(-48.00)DPVVGVPYFSALSQNIHR.F	Y	31.26	2849.48	5.2	713.381	4	17.51	F67:58308	4	686	711	Amidination of lysines or N-terminal amines with methyl acetimidate; Replacement of proton by lithium; Dethiomethyl
1	146097	BGLB017114-PA	M.FNNVPNMR.E	N	30.95	990.471	-0.6	496.242	2	14.67	F68:57185	3	470	477
1	146097	BGLB017114-PA	R.I(+43.01)AEAHLSMDPVVGVPYFSALSQNIHR.F	Y	30.57	2893.45	6	579.702	5	16.38	F58:57858	11	686	711	Carbamylation
1	146097	BGLB017114-PA	R.EALDSSWK.K	Y	30.42	934.44	1.2	468.228	2	15.23	F83:59119	8	1067	1074
1	146097	BGLB017114-PA	K.LVLWM(+15.99)FDQVPNM(+15.99)R.D	Y	30.37	1679.82	2.2	840.917	2	17.05	F63:58420	10	933	945	Oxidation (M)
1	146097	BGLB017114-PA	K.YLESALSVAADSN(+.98)EAK.A	Y	30.08	1667.79	11.3	834.911	2	15.77	F53:57561	3	243	258	Deamidation (NQ)
1	146097	BGLB017114-PA	L.V(+57.02)LW(+43.99)LFDNVPNMR.D	Y	29.85	1603.78	26.2	535.615	3	17.61	F60:58172	138	779	790	Carbamidomethylation (DHKE X@N-term); Carboxylation (DKW)
1	146097	BGLB017114-PA	K.QVNNIIN(+15.99)GVGD(-18.01)LVDSVNDPGK.L	Y	29.77	2164.08	31.5	722.389	3	17.18	F60:57970	14	501	521	Hydroxylation; Dehydration
1	146097	BGLB017114-PA	D.P(+57.02)IALQANMDR.I	Y	29.76	1184.6	-0.8	593.305	2	15.52	F70:59125	8	676	685	Carbamidomethylation (DHKE X@N-term)
1	146097	BGLB017114-PA	K.GWTDLFAAFNK(+57.02)VLK.E	Y	29.47	1665.89	2.8	833.953	2	18.26	F62:59016	5	103	116	Carbamidomethylation (DHKE X@N-term)
1	146097	BGLB017114-PA	D.P(+14.02)VVGVPY(-2.02)FSALSQNIHR.F	Y	29.08	1895.01	3.7	632.678	3	18.97	F70:60756	6	695	711	Methylation; 2-amino-3-oxo-butanoic_acid
1	146097	BGLB017114-PA	K.QVNNIINGVGDLVDS(-2.02)VNDPGK.L	Y	28.97	2164.08	29	722.387	3	17.17	F63:58475	4	501	521	2-amino-3-oxo-butanoic_acid
1	146097	BGLB017114-PA	K.QVNN(+.98)IIN(+.98)GVGDLVDSVNDPGK.L	Y	28.89	2168.06	13.5	723.704	3	17.02	F68:58289	1	501	521	Deamidation (NQ)
1	146097	BGLB017114-PA	D.P(+71.04)VVGVPY(-2.02)FSALSQNIHR.F	Y	28.87	1952.03	9.2	651.689	3	18.63	F70:60594	5	695	711	Propionamide (K X@N-term); 2-amino-3-oxo-butanoic_acid
1	146097	BGLB017114-PA	K.FD(+57.02)ANQADDALR.A	Y	28.55	1291.58	-2.1	646.795	2	14.73	F62:57346	1	640	650	Carbamidomethylation (DHKE X@N-term)
1	146097	BGLB017114-PA	K.Y(-2.02)LESALSVAADSNEAK.A	Y	28.36	1664.79	0.4	833.402	2	15.59	F55:57601	6	243	258	2-amino-3-oxo-butanoic_acid
1	146097	BGLB017114-PA	R.I(+57.02)GLEFFGPLQK.Y	N	28.35	1304.71	-3.6	653.361	2	17.12	F56:58197	15	1008	1018	Carbamidomethylation (DHKE X@N-term)
1	146097	BGLB017114-PA	R.I(+27.99)LGGVE(+6.01)S(-18.01)LVNNVDDPVALK.A	Y	28.25	1967.06	0.1	656.692	3	16.9	F55:58219	2	37	55	Formylation; Replacement of proton by lithium; Dehydration
1	146097	BGLB017114-PA	V.D(-18.01)S(+13.03)VNDPGKLQANLER.L	Y	28.23	1649.85	-17.3	825.917	2	17.54	F65:58059	5	514	528	Dehydration; Michael addition with methylamine
1	146097	BGLB017114-PA	K.FNAHQS(-2.02)NAALQDDDEFR.N	Y	27.91	1974.85	53.2	659.324	3	15.07	F63:57490	2	328	344	2-amino-3-oxo-butanoic_acid
1	146097	BGLB017114-PA	K.A(+43.01)WTDLFAAFNK.V	Y	27.91	1325.64	2.7	663.829	2	17.65	F56:58450	8	1196	1206	Carbamylation
1	146097	BGLB017114-PA	K.L(+57.02)VLWMFDQVPNMR.D	Y	27.85	1704.85	10.9	853.441	2	18.16	F56:58693	1	933	945	Carbamidomethylation (DHKE X@N-term)
1	146097	BGLB017114-PA	K.F(+57.02)NALQGDDALR.A	Y	27.72	1275.62	-5.3	638.814	2	15.42	F62:57677	2	171	181	Carbamidomethylation (DHKE X@N-term)
1	146097	BGLB017114-PA	K.LVLWMFDQVPNM(-48.00)R.D	Y	26.55	1599.82	5.7	534.285	3	17.17	F58:58235	1	933	945	Dethiomethyl
1	146097	BGLB017114-PA	R.IAEAHLSMDPVVGVPY(-2.02)FSALSQ(+.98)NIHR.F	Y	26.38	2849.42	19.9	713.376	4	17.46	F67:58287	1	686	711	2-amino-3-oxo-butanoic_acid; Deamidation (NQ)
1	146097	BGLB017114-PA	K.SWTHLFAAFNK.V	Y	26.36	1320.66	-10	661.331	2	16.63	F60:57711	2	1509	1519
1	146097	BGLB017114-PA	K.SFLD(+14.02)S(-18.01)VN(+.98)DPIALQANMDR.I	Y	26.28	2001.95	39.5	668.349	3	16.64	F64:58280	1	668	685	Methylation; Dehydration; Deamidation (NQ)
1	146097	BGLB017114-PA	K.F(+56.06)DANQADDALR.A	Y	26.21	1290.62	12.8	646.326	2	14.87	F64:57447	1	640	650	Diethylation
1	146097	BGLB017114-PA	R.LTD(+14.02)VHLHFVPSVGP(+15.99)EFFGPLQK.N	Y	26	2493.31	-10.2	624.327	4	17.04	F55:58281	1	529	550	Methylation; Hydroxylation
1	146097	BGLB017114-PA	K.G(+57.02)WTDLFAAFNK.V	Y	25.85	1325.64	0.2	663.828	2	17.76	F61:58470	9	103	113	Carbamidomethylation (DHKE X@N-term)
1	146097	BGLB017114-PA	M.TPS(+14.02)VGLEYFEPLQK(+27.99).N	Y	25.59	1648.83	5.2	825.429	2	17.26	F70:59952	2	1318	1331	Methylation; Formylation
1	146097	BGLB017114-PA	S.V(+14.02)GPEFFGPLQK.N	Y	25.33	1231.66	-2.3	616.836	2	17.68	F80:60319	54	540	550	Methylation
1	146097	BGLB017114-PA	Q.EAG(+88.00)VKLVLWMFDQVPNMR.D	Y	25.3	2220.09	-10	741.03	3	18.56	F54:59298	1	928	945	3-sulfanylpropanoyl
1	146097	BGLB017114-PA	R.LTAGENGVQK.A	N	25.28	1015.53	-7.8	508.768	2	15.44	F84:59645	6	608	617
1	146097	BGLB017114-PA	M.D(+71.04)(+57.02)PVVGVPYFSALSQNIHR.F	Y	24.64	2126.09	56.9	709.745	3	18.67	F70:60614	5	694	711	Propionamide (K X@N-term); Carbamidomethylation (DHKE X@N-term)
1	146097	BGLB017114-PA	R.IAEAHLSMD.P	Y	24.52	985.454	-7.9	493.73	2	14.86	F60:56872	3	686	694
1	146097	BGLB017114-PA	G.VK(+345.05)LVLWMFDQVPNMR.D	Y	24.49	2220.04	6.1	741.024	3	19.53	F70:61015	33	931	945	Phospho-guanosine
1	146097	BGLB017114-PA	P.SVGPEFFGPLQK.N	Y	23.36	1304.68	16.6	653.356	2	17.19	F57:58258	4	539	550
1	146097	BGLB017114-PA	R.FTK(+27.99)FDANQADDALR.A	Y	23.29	1638.76	12.6	820.399	2	15.65	F62:57789	1	637	650	Formylation
1	146097	BGLB017114-PA	R.LAD(+57.02)AHLSFDPR.V	Y	23.14	1297.64	-1.6	649.827	2	15.25	F58:57301	1	61	71	Carbamidomethylation (DHKE X@N-term)
1	146097	BGLB017114-PA	K.SWTNLFAAFNK(+57.02).V	Y	23.13	1354.67	-8.4	678.335	2	17.49	F62:58661	3	416	426	Carbamidomethylation (DHKE X@N-term)
1	146097	BGLB017114-PA	R.LVLWMLQ(+.98)NVPNMR.E	Y	23.01	1613.84	6.2	807.933	2	17.74	F68:58627	1	153	165	Deamidation (NQ)
1	146097	BGLB017114-PA	A.DAHLSFDPR.V	Y	22.36	1056.5	2.6	529.258	2	15.25	F56:57312	5	63	71
1	146097	BGLB017114-PA	F.Q(+71.04)K(+57.02)QVNVIVGGLK.S	Y	22.28	1409.84	2.1	705.927	2	15.68	F67:57452	2	656	667	Propionamide (K X@N-term); Carbamidomethylation (DHKE X@N-term)
1	146097	BGLB017114-PA	K.LVLWMFDQVPN.M	Y	22.1	1360.68	-2.1	681.348	2	18.23	F54:59146	5	933	943
1	146097	BGLB017114-PA	K.Q(-17.03)VNVIVGGLK.S	Y	21.94	1008.6	-74.6	505.268	2	17.48	F84:60590	1	658	667	Pyro-glu from Q
1	146097	BGLB017114-PA	R.ILGGVESLVNNVDD.P	Y	21.65	1442.73	-6.8	722.365	2	17.31	F84:60519	4	37	50
1	146097	BGLB017114-PA	H.L(+57.02)SMDPVVGVPYFSALSQNIHR.F	Y	21.63	2386.21	3.3	796.413	3	16.8	F66:58497	3	691	711	Carbamidomethylation (DHKE X@N-term)
1	146097	BGLB017114-PA	K.FNAHQSNAALQDD.D	Y	21.56	1429.62	-6.8	715.813	2	14.26	F61:56821	2	328	340
1	146097	BGLB017114-PA	K.AWTDLIGAFN(+.98)K.V	Y	21.42	1235.62	18.1	618.828	2	17.18	F61:58196	2	571	581	Deamidation (NQ)
1	146097	BGLB017114-PA	K.SAFVSSWNE(+57.02)LIR.K	Y	21.4	1464.74	-4.1	733.372	2	17.25	F70:59950	2	755	766	Carbamidomethylation (DHKE X@N-term)
1	146097	BGLB017114-PA	L.QENIYK(+56.06)YLESALSVAADSNEAK.A	Y	21.2	2498.25	-43.6	833.722	3	16.27	F72:59724	1	237	258	Diethylation
1	146097	BGLB017114-PA	K.VLN(+15.99)D(-18.01)HAIQHIGLSETDRR.A	Y	21.17	2071.06	-47.6	691.326	3	14.79	F61:57073	2	582	599	Hydroxylation; Dehydration
1	146097	BGLB017114-PA	L.E(+71.04)Y(-2.02)FGPLQQNIR.S	N	20.99	1432.71	27.4	717.382	2	16.55	F56:57928	13	856	866	Propionamide (K X@N-term); 2-amino-3-oxo-butanoic_acid
1	146097	BGLB017114-PA	K.LVLWMFDQ.V	Y	20.98	1050.52	23.4	526.28	2	17.67	F53:58446	3	933	940
1	146097	BGLB017114-PA	K.G(+56.06)WTDLFAAFNK.V	Y	20.95	1324.68	18.2	663.36	2	17.75	F62:58786	5	103	113	Diethylation
1	146097	BGLB017114-PA	K.PGQLQAALER.L	Y	20.82	1081.59	-33.2	541.783	2	15.06	F57:57252	2	987	996
1	146097	BGLB017114-PA	D.E(+6.01)PKAWTDLIGAFNK.V	Y	20.79	1594.83	32.2	798.449	2	16.98	F66:58583	1	568	581	Replacement of proton by lithium
1	146097	BGLB017114-PA	R.QVDVIVGGLDS(-2.02)LIN(+.98)NVDNSDNFQAAIER.L	Y	20.61	3013.46	51.8	754.412	4	17.75	F56:58497	1	814	841	2-amino-3-oxo-butanoic_acid; Deamidation (NQ)
1	146097	BGLB017114-PA	K.FN(+.98)AHSSDEALR.A	N	20.29	1246.56	20.9	624.299	2	15.26	F73:59067	1	796	806	Deamidation (NQ)
1	146097	BGLB017114-PA	K.QVN(+15.99)VIVGGLK.S	Y	20.26	1041.62	-6.7	521.813	2	15.01	F62:57479	4	658	667	Hydroxylation
1	146097	BGLB017114-PA	N.D(+6.01)P(+88.00)IALQANMDR.I	Y	20.22	1336.61	22.6	669.327	2	17.28	F71:60194	6	675	685	Replacement of proton by lithium; 3-sulfanylpropanoyl
1	146097	BGLB017114-PA	Q.EAGVKL(+88.00)VLWMFDQVPNMR.D	Y	20.08	2220.09	-14.9	741.026	3	18.47	F54:59256	1	928	945	3-sulfanylpropanoyl
1	146097	BGLB017114-PA	K.FNAHQSNAALQD.D	Y	20	1314.6	8.9	658.311	2	14.68	F77:58922	2	328	339
1	146097	BGLB017114-PA	Q.ALGVGADSDEPK.A	Y	19.76	1157.56	21.8	579.798	2	14.47	F55:57069	2	559	570
1	146097	BGLB017114-PA	K.Q(+57.02)VNVIVGGLK.S	Y	19.46	1082.64	-9.5	542.324	2	15.71	F66:57984	8	658	667	Carbamidomethylation (DHKE X@N-term)
1	146097	BGLB017114-PA	K.FN(+.98)ALQGD(+14.02)DALR.A	Y	19.1	1233.6	-17.1	617.796	2	14.46	F62:57216	5	171	181	Deamidation (NQ); Methylation
1	146097	BGLB017114-PA	V.DSVNDPGKLQANLER.L	Y	19.1	1654.83	6.2	828.426	2	17.82	F62:58814	3	514	528
1	146097	BGLB017114-PA	F.VPSVGP(+15.99)EFFGP(+15.99)LQK.N	Y	19.02	1532.79	31.9	767.426	2	17.18	F84:60458	6	537	550	Hydroxylation
1	146097	BGLB017114-PA	I.A(+41.03)G(+88.00)GLESLINNVDNQGK.L	Y	18.94	1756.84	11.4	879.438	2	16.61	F60:57707	1	194	209	Amidination of lysines or N-terminal amines with methyl acetimidate; 3-sulfanylpropanoyl
1	146097	BGLB017114-PA	I.A(+41.03)E(+57.02)AHLSMDPVVGVPYFSALSQNIHR.F	Y	18.93	2835.41	-2.9	709.858	4	17.06	F66:58618	1	687	711	Amidination of lysines or N-terminal amines with methyl acetimidate; Carbamidomethylation (DHKE X@N-term)
1	146097	BGLB017114-PA	K.FNALQGDD(-18.01)ALR.A	Y	18.88	1200.59	-12.8	601.294	2	15.37	F62:57651	3	171	181	Dehydration
1	146097	BGLB017114-PA	R.L(+57.02)ADAHLSFDPR.V	Y	18.57	1297.64	-17.6	649.817	2	15.4	F61:57360	4	61	71	Carbamidomethylation (DHKE X@N-term)
1	146097	BGLB017114-PA	K.SAFVSSWN(+.98)ELIR.K	Y	18.55	1408.7	31.3	705.379	2	16.56	F64:58243	1	755	766	Deamidation (NQ)
1	146097	BGLB017114-PA	K.VSDSDK(+41.03)SAFVSSWNELIR.K	Y	18.43	2080.02	12.5	694.357	3	25.31	F70:70990	1	749	766	Amidination of lysines or N-terminal amines with methyl acetimidate
1	146097	BGLB017114-PA	K.QVNNIINGVGDLVDSVND.P	Y	18.26	1883.92	-7.9	942.961	2	17.2	F61:58212	1	501	518
1	146097	BGLB017114-PA	K.ALGVASTS(-2.02)DEAK.S	Y	17.98	1145.56	13.2	573.793	2	14.6	F54:57445	2	1497	1508	2-amino-3-oxo-butanoic_acid
1	146097	BGLB017114-PA	Q.R(+27.99)DPEFLAQVDR.I	Y	17.9	1372.67	-0.1	687.344	2	15.75	F60:57298	2	26	36	Formylation
1	146097	BGLB017114-PA	K.YLESALS(-2.02)VAADSNEAK.A	Y	17.74	1664.79	-7.1	833.396	2	15.64	F53:57497	1	243	258	2-amino-3-oxo-butanoic_acid
1	146097	BGLB017114-PA	W.MLQNVPNMR.E	Y	17.69	1101.54	-7.3	551.774	2	14.95	F60:56916	2	157	165
1	146097	BGLB017114-PA	S.MD(+6.01)PVVGVPYFSALSQNIHR.F	Y	17.56	2135.08	15	712.712	3	17.39	F65:57986	1	693	711	Replacement of proton by lithium
1	146097	BGLB017114-PA	N.ALGVAADSAEAR.S	Y	17.54	1129.57	13.9	565.802	2	14.22	F57:56852	1	872	883
1	146097	BGLB017114-PA	V.PYFSALSQ(+.98)NIHR.F	Y	17.4	1432.71	47.3	717.396	2	16.74	F67:57947	1	700	711	Deamidation (NQ)
1	146097	BGLB017114-PA	R.F(+41.03)(+88.00)NK(+88.00)FNALQGDDALR.A	Y	17.19	1824.83	31.1	609.302	3	15.78	F83:59380	1	168	181	Amidination of lysines or N-terminal amines with methyl acetimidate; 3-sulfanylpropanoyl
1	146097	BGLB017114-PA	K.ALGVASN(+15.99)SDEAK.S	Y	16.96	1176.56	37.6	589.311	2	14.6	F75:58790	10	404	415	Hydroxylation
1	146097	BGLB017114-PA	R.AWTDLLTALNK(+57.02)VIR.D	Y	16.96	1669.95	25.8	836.005	2	18.25	F60:58469	1	1039	1052	Carbamidomethylation (DHKE X@N-term)
1	146097	BGLB017114-PA	A.L(+41.03)GVAAD(+57.02)SAEAR.S	Y	16.93	1156.58	-5.7	579.296	2	16.17	F58:57755	12	873	883	Amidination of lysines or N-terminal amines with methyl acetimidate; Carbamidomethylation (DHKE X@N-term)
1	146097	BGLB017114-PA	K.YLESALSVAAD(-18.01)SNEAK.A	Y	16.79	1648.79	17.6	825.419	2	15.55	F61:57430	1	243	258	Dehydration
1	146097	BGLB017114-PA	K.ALGVAST(+13.03)SDEAK(+15.99).S	Y	16.77	1176.6	-2.6	589.305	2	14.21	F66:57270	2	1497	1508	Michael addition with methylamine; Hydroxylation
1	146097	BGLB017114-PA	K.A(+14.02)WT(+42.01)HLLSAFNTVLR.E	Y	16.43	1683.91	-16.3	842.948	2	17.5	F60:58120	1	259	272	Methylation; Acetylation (TSCYH)
1	146097	BGLB017114-PA	R.LVLW(+88.00)M(+15.99)LQNVPNM(-48.00)R.E	Y	16.43	1668.85	-4.3	835.428	2	16.97	F65:57790	1	153	165	3-sulfanylpropanoyl; Oxidation (M); Dethiomethyl
1	146097	BGLB017114-PA	K.NIHTFIEQALHV(+6.01).A	Y	16.25	1426.75	-36.6	714.358	2	16.81	F65:57716	23	1644	1655	Replacement of proton by lithium
1	146097	BGLB017114-PA	S.VGPEFFVPLEK.N	Y	16.08	1260.68	1.4	631.346	2	17.45	F64:58658	1	1633	1643
1	146097	BGLB017114-PA	R.D(+43.99)RFTK(+41.03)FNAHQSNAALQDDDEFR.N	Y	15.94	2709.22	-16.8	678.3	4	14.99	F62:57470	1	323	344	Carboxylation (DKW); Amidination of lysines or N-terminal amines with methyl acetimidate
1	146097	BGLB017114-PA	K.YLES(-2.02)ALSVAADSN(+.98)EAK.A	Y	15.93	1665.77	-1.3	556.264	3	15.41	F57:57418	2	243	258	2-amino-3-oxo-butanoic_acid; Deamidation (NQ)
1	146097	BGLB017114-PA	K.ALGVAST(-2.02)SDEAK.S	Y	15.9	1145.56	17.2	573.795	2	14.23	F58:56809	3	1497	1508	2-amino-3-oxo-butanoic_acid
1	146097	BGLB017114-PA	K.SFLDSVNDPIALQANMD(+57.02)R.I	Y	15.87	2061.98	4	688.336	3	16.21	F62:58052	35	668	685	Carbamidomethylation (DHKE X@N-term)
1	146097	BGLB017114-PA	I.A(+57.02)GGL(+88.00)ESLINNVDNQGK.L	Y	15.79	1772.84	24.9	887.447	2	16.62	F62:58250	1	194	209	Carbamidomethylation (DHKE X@N-term); 3-sulfanylpropanoyl
1	146097	BGLB017114-PA	R.LVLWMLQN(+.98)VPNM(+15.99)R.E	Y	15.77	1629.84	10.3	815.934	2	17.54	F55:58521	1	153	165	Deamidation (NQ); Oxidation (M)
1	146097	BGLB017114-PA	R.LVD(+14.02)VHLHMSPSVGLEYFGPLQ(+.98)QNIR.S	Y	15.75	2863.47	8.9	716.881	4	17.15	F58:58224	1	842	866	Methylation; Deamidation (NQ)
1	146097	BGLB017114-PA	K.YIHLYIE(+43.99)SALNVAVGSE(+57.02)ESR.A	Y	15.56	2350.14	-4.8	784.385	3	16.39	F64:58165	1	1019	1038	Carboxylation (E); Carbamidomethylation (DHKE X@N-term)
2	146098	BGLB018374-PA	K.SLGVAQDSDESQAWTNLLTAFK.R	Y	103.76	2380.15	-0.5	794.392	3	18.05	F64:58937	114	875	896
2	146098	BGLB018374-PA	R.ITQGIDSLVDNVNNPAGLQSGIER.L	Y	99.63	2509.28	-7.4	837.427	3	16.53	F68:58064	53	507	530
2	146098	BGLB018374-PA	K.ALVDAAGSQEGAAVNLVLWMFK.N	Y	99.36	2289.18	6.8	764.073	3	18.51	F60:58593	91	295	316
2	146098	BGLB018374-PA	K.IGLSDSDKDALVSSWNTLTVSGLEK.A	Y	97.99	2634.34	-10.1	879.111	3	17.07	F67:58106	35	1063	1087
2	146098	BGLB018374-PA	K.YSHLYIESTLNVAPGSAEAR.A	Y	92.6	2177.08	3.7	726.702	3	15.85	F60:57345	41	83	102
2	146098	BGLB018374-PA	K.IAQYLVSALGVTEDSNEAK.S	Y	91.21	2007.02	2	670.014	3	16.38	F60:57592	111	397	415
2	146098	BGLB018374-PA	K.FDATQSNDNLKNDAEFIAQSNR.I	Y	90.22	2497.15	-5.2	833.385	3	16.26	F73:59535	15	1110	1131
2	146098	BGLB018374-PA	R.QNAGVNLVLWMLDNVPNMR.N	Y	86.06	2183.1	10.5	728.714	3	19.42	F71:61192	33	931	949
2	146098	BGLB018374-PA	K.AWSNVLGAFNTILEFSSVEK.I	Y	85.06	2211.12	5.9	738.052	3	18.54	F53:58854	49	1043	1062
2	146098	BGLB018374-PA	K.SWTHLLNAFNTVLR.E	N	84.27	1670.89	3.2	557.972	3	17.44	F58:58363	55	416	429
2	146098	BGLB018374-PA	R.VAEAHLSM(+15.99)EPTVGVTYFK.A	Y	84.24	1993.98	-0.3	665.668	3	15.81	F64:57890	3	845	862	Oxidation (M)
2	146098	BGLB018374-PA	R.NNAEFLNQVNLIAGGLESLVK.N	N	83.21	2242.2	4.7	748.409	3	18.37	F68:58919	128	966	986
2	146098	BGLB018374-PA	R.VAEAHLSMEPTVGVTYFK.A	Y	82.22	1977.99	6.8	660.341	3	16.2	F64:58074	72	845	862
2	146098	BGLB018374-PA	K.FNAFQSDEDLQKDAEFINQR.N	N	80.91	2414.11	-1	805.711	3	16.13	F60:57476	30	15	34
2	146098	BGLB018374-PA	K.QANDIAGGLVSLVNNIDIPGK.L	N	80.73	2107.13	0.9	703.384	3	17.65	F66:58891	140	346	366
2	146098	BGLB018374-PA	K.IASYIANALGVAVDSDK.A	Y	79.93	1705.89	3.8	853.955	2	16.85	F53:58064	166	1024	1040
2	146098	BGLB018374-PA	R.LSSAHLNMQPSVGLEYFQPLQQK.I	N	78.85	2614.32	2.6	872.45	3	18.29	F71:60669	5	1001	1023
2	146098	BGLB018374-PA	K.SLESSWNQLADVAGGK.D	N	78.36	1660.81	-6	831.405	2	16.44	F64:58188	38	445	460
2	146098	BGLB018374-PA	K.LVLWMLSNVPNMR.S	Y	78.33	1571.83	0.5	786.923	2	17.85	F60:58289	79	154	166
2	146098	BGLB018374-PA	R.ILGGIESLVNTVNDPVALK.A	Y	77.38	1951.1	3.3	976.56	2	17.46	F60:58092	78	194	212
2	146098	BGLB018374-PA	R.GLDSLINSLDKPGQLQK.T	N	77.03	1824.99	-3.9	609.336	3	16.59	F60:57691	118	40	56
2	146098	BGLB018374-PA	K.AGTNLVLWLLDNVAK.M	Y	76.64	1625.91	2.4	813.966	2	18.79	F60:58726	167	463	477
2	146098	BGLB018374-PA	N.IAQYIQQELGVSADSDESK.A	N	75.73	2080	11.7	694.347	3	15.74	F57:57578	22	241	259
2	146098	BGLB018374-PA	K.ALVDAAGSQEGAAVNLVLWM(+15.99)FK.N	Y	75.56	2305.18	0.9	769.4	3	18.09	F62:58934	40	295	316	Oxidation (M)
2	146098	BGLB018374-PA	K.SFLDTVDDPIGLQTNMDR.V	Y	75.19	2035.95	24.3	1019.01	2	16.9	F57:58127	3	827	844
2	146098	BGLB018374-PA	R.LTTEANGQQNLGVK.L	Y	74.58	1471.76	4	736.892	2	14.4	F60:56657	149	610	623
2	146098	BGLB018374-PA	K.SLGVSSNSVEAK.V	Y	73.05	1176.6	2.7	589.308	2	14.73	F80:58938	197	1186	1197
2	146098	BGLB018374-PA	K.IIGGLGSLVDSLNDPGQLQANLER.L	Y	72.1	2478.31	1.6	827.111	3	17.78	F53:58504	13	664	687
2	146098	BGLB018374-PA	R.AWTNLLTALNNVIR.D	Y	70.44	1597.89	-2.3	799.952	2	18.4	F64:59101	62	103	116
2	146098	BGLB018374-PA	K.TLENLADFHLDK.K	Y	70.22	1414.71	0.8	708.362	2	15.94	F60:57386	155	57	68
2	146098	BGLB018374-PA	R.LTTEAN(+.98)GQQNLGVK.L	Y	69.1	1472.75	8.5	737.387	2	14.7	F75:58832	4	610	623	Deamidation (NQ)
2	146098	BGLB018374-PA	S.LVLWMFNNVPNMR.Q	N	68.98	1632.83	2.9	817.423	2	17.93	F63:58832	65	781	793
2	146098	BGLB018374-PA	K.SVNQPGELQANLEK.L	Y	68.7	1525.77	8.9	763.901	2	14.78	F57:57120	172	1142	1155
2	146098	BGLB018374-PA	K.FDANQPDSVLK.E	N	66.97	1232.6	4.2	617.312	2	15.03	F57:57238	89	172	182
2	146098	BGLB018374-PA	K.EQALQQIGISDSDR.K	Y	66.8	1558.76	2.5	780.389	2	15.13	F57:57288	83	744	757
2	146098	BGLB018374-PA	K.TLGVAANSHEATSWTNLWAAFNK.V	Y	66.46	2488.21	15.8	830.425	3	17.36	F56:58311	5	561	583
2	146098	BGLB018374-PA	R.VGLEFFGPLQK.Y	Y	66.38	1233.68	-1.4	617.844	2	16.77	F61:58006	79	72	82
2	146098	BGLB018374-PA	K.FDATQSNDNLK.N	Y	65.09	1251.57	9.1	626.8	2	14.56	F75:58764	344	1110	1120
2	146098	BGLB018374-PA	K.FNGLQSDDDLRK.D	N	64.59	1406.68	1.5	469.901	3	14.59	F60:56744	86	328	339
2	146098	BGLB018374-PA	K.EQALQQIGISDSDRK.A	Y	64.19	1686.85	3.8	563.294	3	14.93	F58:57145	103	744	758
2	146098	BGLB018374-PA	R.ADQEFVNQVQR.I	Y	64.05	1332.64	0.2	667.328	2	14.43	F60:56668	165	496	506
2	146098	BGLB018374-PA	K.LVLWMLDNVPNMR.D	N	63.86	1599.83	-2.7	534.281	3	17.88	F60:58298	22	624	636
2	146098	BGLB018374-PA	K.AWPDLFAAYNLVLK.E	Y	62.65	1619.87	-0.5	540.964	3	18.53	F53:58846	144	260	273
2	146098	BGLB018374-PA	K.FNAFQSDEDLQK.D	N	62.54	1440.65	-5.2	721.33	2	14.97	F60:56928	130	15	26
2	146098	BGLB018374-PA	K.LADAHLSMPSR.I	N	61.54	1196.6	0.4	599.306	2	14.65	F60:56773	26	218	228
2	146098	BGLB018374-PA	K.ENTEFLNQVDR.I	Y	61.09	1363.64	-0.9	682.825	2	15.16	F62:57553	135	183	193
2	146098	BGLB018374-PA	K.FNANQPDDVLR.N	Y	57.74	1287.62	5.1	644.821	2	15.5	F72:59360	85	955	965
2	146098	BGLB018374-PA	K.LLTAGEDGVQK.A	Y	57.49	1129.6	1	565.807	2	14.54	F53:56981	182	766	776
2	146098	BGLB018374-PA	K.FNAFQSDDALR.A	Y	57.41	1282.59	1.3	642.305	2	15.42	F63:57657	155	485	495
2	146098	BGLB018374-PA	K.NDAEFIAQSNR.I	Y	56.25	1263.58	-1.7	632.798	2	14.6	F55:57134	47	1121	1131
2	146098	BGLB018374-PA	K.FNANQPDDVLK.A	Y	56.21	1259.61	8.8	630.82	2	14.98	F57:57214	124	799	809
2	146098	BGLB018374-PA	R.IVGGLDSLVK.S	Y	56	999.596	1.9	500.807	2	16.04	F57:57713	121	1132	1141
2	146098	BGLB018374-PA	Y.IANALGVAVDSDK.A	Y	55.11	1271.67	-8.5	636.838	2	15.79	F70:59254	5	1028	1040
2	146098	BGLB018374-PA	K.IASYIAN(+.98)ALGVAVDSDK.A	Y	54.11	1706.87	20.4	854.461	2	17.04	F57:58191	1	1024	1040	Deamidation (NQ)
2	146098	BGLB018374-PA	K.DKAGTNLVLWLLDNVAK.M	Y	53.75	1869.04	-9.8	935.516	2	18.7	F58:58958	1	461	477
2	146098	BGLB018374-PA	K.SDLTASWNR.L	Y	53.27	1048.49	9.5	525.259	2	15.39	F71:59309	76	914	922
2	146098	BGLB018374-PA	K.QVDVIIGGLK.S	N	52.64	1040.62	-3.1	521.317	2	16.1	F61:57690	105	817	826
2	146098	BGLB018374-PA	S.LVLWM(+15.99)FNNVPNMR.Q	N	51.92	1648.82	2.2	825.42	2	17.31	F63:58546	34	781	793	Oxidation (M)
2	146098	BGLB018374-PA	K.P(+14.02)S(-2.02)VGLEYFGPLEEK.I	N	49.61	1575.78	3.8	788.901	2	16.92	F60:57850	10	383	396	Methylation; 2-amino-3-oxo-butanoic_acid
2	146098	BGLB018374-PA	Q.YIHLYIEK.S	N	48.82	1077.59	5.8	539.803	2	19.05	F80:60948	232	1178	1185
2	146098	BGLB018374-PA	K.LVLWMLSNVPNM(+15.99)R.S	Y	48.66	1587.83	5.1	794.925	2	17.45	F58:58368	27	154	166	Oxidation (M)
2	146098	BGLB018374-PA	D.PIGLQTNMDR.V	Y	47.69	1143.57	2.1	572.794	2	15.35	F70:59044	16	835	844
2	146098	BGLB018374-PA	K.RLTTEANGQQNLGVK.L	Y	46.8	1627.86	3.3	543.63	3	14.18	F62:57080	3	609	623
2	146098	BGLB018374-PA	R.IGLDFFGPLQQN.I	N	46.28	1347.68	4.3	674.851	2	17.93	F55:58703	31	229	240
2	146098	BGLB018374-PA	L.IAGGLESLVK.N	N	46.27	985.581	1.5	493.798	2	15.87	F55:57732	216	977	986
2	146098	BGLB018374-PA	F.NTILEFSSVEK.I	Y	46.26	1265.65	3.8	633.835	2	15.91	F57:57655	7	1052	1062
2	146098	BGLB018374-PA	K.FNGLQSDDDLRKDTEFIK.Q	N	46.03	2140.04	0.8	714.356	3	15.69	F58:57532	8	328	345
2	146098	BGLB018374-PA	K.LVLWMLDNVPNM(+15.99)R.D	N	45.25	1615.82	8.1	808.924	2	17.69	F53:58459	27	624	636	Oxidation (M)
2	146098	BGLB018374-PA	K.FNGLQSDDDLR.K	N	45.11	1278.58	-8.1	640.294	2	14.84	F60:56863	13	328	338
2	146098	BGLB018374-PA	K.AWSNVLGAFN(+.98)TILEFSSVEK.I	Y	44.83	2212.11	19.2	738.39	3	25.09	F70:70889	1	1043	1062	Deamidation (NQ)
2	146098	BGLB018374-PA	K.LVLWM(+15.99)LSNVPNMR.S	Y	44.2	1587.83	12.4	794.93	2	17.29	F57:58309	12	154	166	Oxidation (M)
2	146098	BGLB018374-PA	S.LVLWMFN(+.98)NVPNMR.Q	N	44.17	1633.81	3.1	817.915	2	18.46	F77:60688	1	781	793	Deamidation (NQ)
2	146098	BGLB018374-PA	D.SDESQAWTNLLTAFK.R	Y	43.92	1709.83	24.8	855.942	2	18.51	F71:60774	2	882	896
2	146098	BGLB018374-PA	H.LSMEPTVGVTYFK.A	Y	43.81	1470.74	8.3	736.385	2	16.77	F70:59718	6	850	862
2	146098	BGLB018374-PA	K.LADAHLSM(+15.99)PSR.I	N	43.36	1212.59	-2.4	607.302	2	14.15	F62:57064	23	218	228	Oxidation (M)
2	146098	BGLB018374-PA	D.PGQLQANLER.L	N	42.82	1124.59	4.4	563.307	2	14.56	F67:56915	13	678	687
2	146098	BGLB018374-PA	K.TLEN(+.98)LADFHLDK.K	Y	42.05	1415.69	10.5	708.861	2	15.81	F61:57556	1	57	68	Deamidation (NQ)
2	146098	BGLB018374-PA	R.AWTNLLTALN(+.98)NVIR.D	Y	41.8	1598.88	-8	800.44	2	17.58	F60:58156	3	103	116	Deamidation (NQ)
2	146098	BGLB018374-PA	K.AGTNLVLWLLD(+14.02)NVAK.M	Y	40.35	1639.93	4.2	820.976	2	19.12	F60:58865	53	463	477	Methylation
2	146098	BGLB018374-PA	K.P(+57.02)SVGLEYFGPLEEK.I	N	39.69	1620.8	-2	811.407	2	16.69	F60:57742	1	383	396	Carbamidomethylation (DHKE X@N-term)
2	146098	BGLB018374-PA	K.S(+14.02)LGVSSNSVEAK.V	Y	39.66	1190.61	-4	596.312	2	14.71	F73:58807	60	1186	1197	Methylation
2	146098	BGLB018374-PA	K.EN(+.98)TEFLNQVDR.I	Y	37.69	1364.62	23.1	683.333	2	15.58	F55:57598	1	183	193	Deamidation (NQ)
2	146098	BGLB018374-PA	K.IGLSAVDRK.S	Y	37.18	957.561	-9.1	479.783	2	14.66	F53:57039	5	436	444
2	146098	BGLB018374-PA	V.NNPAGLQSGIER.L	N	36.36	1254.63	9.3	628.329	2	16.46	F55:58008	2	519	530
2	146098	BGLB018374-PA	K.AGTNLVLWLLDNVAK(+14.02).M	Y	35.71	1639.93	6	820.977	2	19.17	F61:59117	6	463	477	Methylation
2	146098	BGLB018374-PA	S.LVLWMFNNVPNM(+15.99)R.Q	N	34.76	1648.82	8.4	825.425	2	17.64	F57:58473	34	781	793	Oxidation (M)
2	146098	BGLB018374-PA	K.ENT(+13.03)EFLNQVDR.I	Y	34.24	1376.67	-10.9	689.334	2	14.89	F65:56816	190	183	193	Michael addition with methylamine
2	146098	BGLB018374-PA	K.LVLWM(+15.99)LDNVPNMR.D	N	33.75	1615.82	-5.5	808.914	2	17.32	F60:58036	8	624	636	Oxidation (M)
2	146098	BGLB018374-PA	S.L(+57.02)VLWMFNNVPNMR.Q	N	33.63	1689.85	12.1	845.942	2	18.12	F56:58673	2	781	793	Carbamidomethylation (DHKE X@N-term)
2	146098	BGLB018374-PA	R.QNAGVNLVLWMLDNVPNM(+15.99)R.N	Y	32.94	2199.09	6.8	734.043	3	18.5	F53:58834	1	931	949	Oxidation (M)
2	146098	BGLB018374-PA	R.LSSAHLNMQ.P	N	32.74	999.481	47.6	500.772	2	15.82	F70:59265	4	1001	1009
2	146098	BGLB018374-PA	K.IGLSAVDR.K	Y	32.31	829.466	-8.9	415.736	2	15.02	F53:57206	5	436	443
2	146098	BGLB018374-PA	S.LVLWMFNN(+.98)VPNM(+15.99)R.Q	N	31.64	1649.81	11.5	825.92	2	18.32	F76:60438	1	781	793	Deamidation (NQ); Oxidation (M)
2	146098	BGLB018374-PA	K.QANDIAGGLVSLVNN(+.98)IDIPGK.L	N	31.2	2108.11	20.4	703.725	3	17.61	F56:58431	1	346	366	Deamidation (NQ)
2	146098	BGLB018374-PA	M.FNNVPNMR.Q	N	30.95	990.471	-0.6	496.242	2	14.67	F68:57185	3	786	793
2	146098	BGLB018374-PA	R.NNAEFLNQ(+.98)VNLIAGGLESLVK.N	N	30.25	2243.18	18.5	748.748	3	19.09	F71:61039	3	966	986	Deamidation (NQ)
2	146098	BGLB018374-PA	R.VAEAHLSME(+57.02)PTVGVTYFK.A	Y	30.24	2035.01	-1.2	509.759	4	25.21	F73:72998	25	845	862	Carbamidomethylation (DHKE X@N-term)
2	146098	BGLB018374-PA	K.LVLWMLSNVPN.M	Y	30.07	1284.69	6.8	643.357	2	18.1	F56:58658	59	154	164
2	146098	BGLB018374-PA	R.ADQ(+.98)EFVNQVQR.I	Y	29.87	1333.63	8.6	667.826	2	14.51	F53:56971	5	496	506	Deamidation (NQ)
2	146098	BGLB018374-PA	R.I(+57.02)LGGIESLVNTVNDPVALK.A	Y	29.45	2008.12	-31.3	670.36	3	17.77	F53:58498	1	194	212	Carbamidomethylation (DHKE X@N-term)
2	146098	BGLB018374-PA	K.IASY(-2.02)IAN(+.98)ALGVAVDSDK.A	Y	29.35	1704.86	-4.2	853.432	2	16.6	F65:57619	25	1024	1040	2-amino-3-oxo-butanoic_acid; Deamidation (NQ)
2	146098	BGLB018374-PA	I.A(+56.06)QS(-18.01)NRIVGGLDSLVKSVNQPGELQANLEK.L	Y	29.2	3101.68	2.8	776.43	4	18.83	F53:58987	209	1127	1155	Diethylation; Dehydration
2	146098	BGLB018374-PA	R.LSSAHLNMQPSVGLE(+57.02)YFQPLQQK.I	N	28.73	2671.34	8.7	668.849	4	25.33	F74:73964	35	1001	1023	Carbamidomethylation (DHKE X@N-term)
2	146098	BGLB018374-PA	R.LIGAFNR.V	Y	28.67	789.45	-6.2	395.73	2	15.17	F54:57710	2	734	740
2	146098	BGLB018374-PA	L.VDN(+.98)VNNPAGLQSGIER.L	Y	28.65	1682.82	0.2	842.419	2	16.49	F64:58209	1	515	530	Deamidation (NQ)
2	146098	BGLB018374-PA	K.PSVGLEYFGPLEEK.I	N	28.52	1563.78	-3.6	782.895	2	16.95	F60:57865	3	383	396
2	146098	BGLB018374-PA	Q.IGISDSDRK.A	Y	28.18	989.514	-4.5	495.762	2	15.43	F80:59270	5	750	758
2	146098	BGLB018374-PA	R.NNAEFLNQVN(+.98)LIAGGLESLVK.N	N	28.07	2243.18	14.8	748.745	3	19.01	F72:60995	5	966	986	Deamidation (NQ)
2	146098	BGLB018374-PA	K.AGISLVLWMFNNVPN.M	Y	28.06	1673.86	0.9	837.938	2	18.74	F56:59016	4	777	791
2	146098	BGLB018374-PA	R.L(+57.02)TTEANGQQNLGVK.L	Y	27.93	1528.78	3.8	765.403	2	14.35	F58:56867	2	610	623	Carbamidomethylation (DHKE X@N-term)
2	146098	BGLB018374-PA	K.S(+41.03)LGVSSN(+15.99)SVEAK.V	Y	27.51	1233.62	0.6	617.818	2	14.69	F79:58961	6	1186	1197	Amidination of lysines or N-terminal amines with methyl acetimidate; Hydroxylation
2	146098	BGLB018374-PA	K.Q(+.98)ANDIAGGLVSLVNNIDIPGK.L	N	27.51	2108.11	9.8	703.718	3	17.63	F62:58726	1	346	366	Deamidation (NQ)
2	146098	BGLB018374-PA	K.T(-18.01)LGVAANS(-18.01)H(+14.02)EATSWTNLWAAFNK.V	Y	26.64	2466.21	-7.8	823.07	3	18.05	F53:58629	4	561	583	Dehydration; Methylation
2	146098	BGLB018374-PA	R.LLDALER.L	N	26.45	828.471	2	415.243	2	15.38	F53:57374	3	994	1000
2	146098	BGLB018374-PA	R.V(+71.04)GLEFFGPLQK.Y	Y	26.42	1304.71	-8.7	653.358	2	17.12	F60:57943	4	72	82	Propionamide (K X@N-term)
2	146098	BGLB018374-PA	K.YSHLYIESTLN(+.98)VAPGSAEAR.A	Y	26.01	2178.06	23.1	727.044	3	16.13	F58:57740	2	83	102	Deamidation (NQ)
2	146098	BGLB018374-PA	S.L(+71.04)GVSSNSVEAK(+15.99).V	Y	25.99	1176.6	6.1	589.31	2	14.55	F75:58762	68	1187	1197	Propionamide (K X@N-term); Hydroxylation
2	146098	BGLB018374-PA	K.IASYIANALGVAVDSDKAK.A	Y	25.37	1905.02	-5.9	636.01	3	16.46	F61:57860	2	1024	1042
2	146098	BGLB018374-PA	A.W(+27.99)(+43.99)PDLFAAYNLVLK.E	Y	25.04	1620.82	27.2	811.439	2	18.23	F67:58649	2	261	273	Formylation; Carboxylation (DKW)
2	146098	BGLB018374-PA	K.N(+57.02)DAEFIAQSNR.I	Y	24.95	1320.61	11.8	661.318	2	15.18	F70:58965	1	1121	1131	Carbamidomethylation (DHKE X@N-term)
2	146098	BGLB018374-PA	K.S(-2.02)DLTASWNR.L	Y	24.91	1046.48	34	524.264	2	14.8	F58:57081	5	914	922	2-amino-3-oxo-butanoic_acid
2	146098	BGLB018374-PA	K.AWPDLFAAYN(+.98)LVLK.E	Y	24.57	1620.86	-10	811.427	2	17.98	F58:58626	1	260	273	Deamidation (NQ)
2	146098	BGLB018374-PA	H.E(+6.01)ATSWTNLWAAFNK.V	N	24.27	1643.79	-3.5	822.9	2	18.07	F63:58900	2	570	583	Replacement of proton by lithium
2	146098	BGLB018374-PA	I.A(+56.06)QSNRIVGGLDS(-18.01)LVKSVNQPGELQANLEK.L	Y	24.22	3101.68	11.2	776.437	4	20.06	F77:61409	7	1127	1155	Diethylation; Dehydration
2	146098	BGLB018374-PA	K.LGITDN(+.98)ERK.V	N	24.2	1045.54	2.4	523.779	2	15.52	F80:59311	24	593	601	Deamidation (NQ)
2	146098	BGLB018374-PA	D.P(+57.02)IGLQTNMDR.V	Y	24.14	1200.59	3.5	601.305	2	15.52	F70:59126	5	835	844	Carbamidomethylation (DHKE X@N-term)
2	146098	BGLB018374-PA	K.SVN(+.98)QPGELQANLEK.L	Y	23.89	1526.76	9.5	764.393	2	14.76	F66:57538	1	1142	1155	Deamidation (NQ)
2	146098	BGLB018374-PA	K.F(+57.02)DATQSNDNLK.N	Y	23.17	1308.59	-6.3	655.301	2	14.73	F62:57348	31	1110	1120	Carbamidomethylation (DHKE X@N-term)
2	146098	BGLB018374-PA	K.FN(+.98)ANQPDDVLR.N	Y	23.14	1288.6	40.1	645.335	2	15.09	F70:58920	1	955	965	Deamidation (NQ)
2	146098	BGLB018374-PA	K.A(+57.02)GTNLVLWLLDNVAK.M	Y	22.95	1682.94	-19.2	842.459	2	18.82	F58:59018	3	463	477	Carbamidomethylation (DHKE X@N-term)
2	146098	BGLB018374-PA	K.S(-2.02)VNQ(+.98)PGELQANLEK.L	Y	22.85	1524.74	-4.7	763.375	2	15.58	F73:59219	1	1142	1155	2-amino-3-oxo-butanoic_acid; Deamidation (NQ)
2	146098	BGLB018374-PA	V.D(-18.01)S(-2.02)LNDPGQLQANLER.L	Y	22.44	1648.78	32.1	825.424	2	17.95	F55:58716	4	673	687	Dehydration; 2-amino-3-oxo-butanoic_acid
2	146098	BGLB018374-PA	R.VAE(+57.02)AHLSMEPTVGVTYFK.A	Y	21.6	2035.01	0.2	509.76	4	15.52	F53:57440	2	845	862	Carbamidomethylation (DHKE X@N-term)
2	146098	BGLB018374-PA	K.F(+57.02)NAFQSDDALR.A	Y	21.57	1339.62	4	670.818	2	15.67	F61:57487	4	485	495	Carbamidomethylation (DHKE X@N-term)
2	146098	BGLB018374-PA	V.D(+71.04)DPIGLQTNM(-48.00)DR.V	Y	21.4	1396.66	0.6	699.337	2	16.19	F56:57761	1	833	844	Propionamide (K X@N-term); Dethiomethyl
2	146098	BGLB018374-PA	G.L(+43.01)EYFQPLQQK.I	N	21.18	1335.68	-22.8	668.833	2	16.75	F75:59797	9	1014	1023	Carbamylation
2	146098	BGLB018374-PA	K.S(+14.02)(-2.02)LGVSSNSVEAK.V	Y	21.14	1188.6	-7.4	595.302	2	14.77	F70:58769	1	1186	1197	Methylation; 2-amino-3-oxo-butanoic_acid
2	146098	BGLB018374-PA	K.LVLWMLSN(+.98)VPNMR.S	Y	20.93	1572.82	12.6	787.425	2	17.63	F60:58183	1	154	166	Deamidation (NQ)
2	146098	BGLB018374-PA	K.S(+41.03)LGVSSNSVEAK(+15.99).V	Y	20.85	1233.62	6	617.821	2	14.56	F70:58662	13	1186	1197	Amidination of lysines or N-terminal amines with methyl acetimidate; Hydroxylation
2	146098	BGLB018374-PA	F.N(+.98)T(-2.02)ILEFSSVEK.I	Y	20.56	1264.62	9.1	633.322	2	15.97	F55:57781	19	1052	1062	Deamidation (NQ); 2-amino-3-oxo-butanoic_acid
2	146098	BGLB018374-PA	K.N(+.98)DAEFIAQSNR.I	Y	20.54	1264.57	44.5	633.32	2	14.65	F56:57031	8	1121	1131	Deamidation (NQ)
2	146098	BGLB018374-PA	K.ENT(+14.02)EFLNQVDR.I	Y	20.34	1377.65	-20.9	689.819	2	15.68	F64:57828	1	183	193	Methylation
2	146098	BGLB018374-PA	V.D(+14.02)N(+88.00)VNNPAGLQSGIER.L	N	20.17	1684.78	0.9	843.4	2	16.52	F60:57659	1	516	530	Methylation; 3-sulfanylpropanoyl
2	146098	BGLB018374-PA	R.A(+43.01)DQEFVNQVQ(+.98)R.I	Y	20	1376.63	3.4	689.326	2	15.38	F75:59156	1	496	506	Carbamylation; Deamidation (NQ)
2	146098	BGLB018374-PA	Q.IGSFIEQTLR.V	Y	19.53	1162.63	27.5	582.341	2	17.86	F73:60274	1	711	720
2	146098	BGLB018374-PA	K.VALKSSWK(+43.99)A.L	Y	19.37	1032.56	-30.6	517.272	2	15.03	F68:57355	21	287	295	Carboxylation (DKW)
2	146098	BGLB018374-PA	D.P(+57.02)GQLQANLER.L	N	19.06	1181.62	-4.7	591.812	2	14.61	F67:56941	5	678	687	Carbamidomethylation (DHKE X@N-term)
2	146098	BGLB018374-PA	R.E(+6.01)HS(-18.01)VKKIGLSDSDR.K	Y	18.23	1557.81	-26.6	779.891	2	15	F62:57477	3	1212	1225	Replacement of proton by lithium; Dehydration
2	146098	BGLB018374-PA	R.LSSAHLNMQPS(+13.03)VGLE(+43.99)YFQPLQQK.I	N	17.79	2671.34	-21.7	668.828	4	16.16	F55:57868	6	1001	1023	Michael addition with methylamine; Carboxylation (E)
2	146098	BGLB018374-PA	K.LADAHLSM(+15.99)P.S	N	16.94	969.459	-3.6	485.735	2	15.17	F60:57017	2	218	226	Oxidation (M)
2	146098	BGLB018374-PA	K.SLGVAQDSDESQAWTN(+.98)LLTAFK.R	Y	16.92	2381.14	5.3	794.724	3	18.13	F61:58647	2	875	896	Deamidation (NQ)
2	146098	BGLB018374-PA	K.FD(+57.02)ATQSNDNLK.N	Y	16.82	1308.59	-8.7	655.299	2	14.65	F67:56964	8	1110	1120	Carbamidomethylation (DHKE X@N-term)
2	146098	BGLB018374-PA	K.AGTNLVLWLLD(+15.99)N(+15.99)VAK.M	Y	16.76	1657.9	7.1	829.965	2	18.53	F55:58985	1	463	477	Hydroxylation
2	146098	BGLB018374-PA	Q.YIH(+57.02)LYIEK.S	N	16.75	1134.61	-1	568.31	2	17.36	F70:59999	7	1178	1185	Carbamidomethylation (DHKE X@N-term)
2	146098	BGLB018374-PA	K.L(+57.02)VLWMLSNVPNMR.S	Y	16.55	1628.85	11.8	815.443	2	18.16	F56:58689	1	154	166	Carbamidomethylation (DHKE X@N-term)
2	146098	BGLB018374-PA	R.V(+57.02)AEAHLSMEPTVGVTYFK.A	Y	16.51	2035.01	11.3	509.765	4	25.8	F73:73271	1	845	862	Carbamidomethylation (DHKE X@N-term)
2	146098	BGLB018374-PA	V.D(-18.01)SLNDPGQLQANLER.L	Y	16.33	1650.8	12.3	826.415	2	17.67	F63:58710	4	673	687	Dehydration
2	146098	BGLB018374-PA	S.L(+71.04)GVSSN(+15.99)SVEAK.V	Y	16.31	1176.6	2.9	589.308	2	15.52	F70:59124	7	1187	1197	Propionamide (K X@N-term); Hydroxylation
2	146098	BGLB018374-PA	S.M(+57.02)EPTVGVTYFK.A	Y	16.26	1327.65	50.8	664.865	2	15.76	F55:57680	4	852	862	Carbamidomethylation (DHKE X@N-term)
2	146098	BGLB018374-PA	S.D(-18.01)ES(-18.01)QAWTNLLTAFK.R	Y	16.02	1586.77	-7.1	794.388	2	17.83	F68:58669	3	883	896	Dehydration
2	146098	BGLB018374-PA	K.LVLWM(+15.99)LDNVPNM(+15.99)R.D	N	16.02	1631.82	-1.3	816.914	2	16.82	F60:57803	2	624	636	Oxidation (M)
2	146098	BGLB018374-PA	K.S(+57.02)LGVSSNSVEAK.V	Y	15.89	1233.62	7.6	617.822	2	14.83	F79:59026	3	1186	1197	Carbamidomethylation (DHKE X@N-term)
2	146098	BGLB018374-PA	R.L(+57.02)SSAHLNMQPSVGLEYFQPLQQK.I	N	15.62	2671.34	5.7	668.847	4	16.16	F62:58030	2	1001	1023	Carbamidomethylation (DHKE X@N-term)
2	146098	BGLB018374-PA	K.A(+14.02)WSNVLGAFNTILEFSSVE(+57.02)K.I	Y	15.57	2282.16	11	761.735	3	25.48	F84:76640	1	1043	1062	Methylation; Carbamidomethylation (DHKE X@N-term)
2	146098	BGLB018374-PA	D.ESQAWTNLLTAFK.R	Y	15.53	1507.77	6.6	754.896	2	18.27	F71:60660	2	884	896
3	146099	BGLB019194-PA	K.DHAIHNLGLSDVDREALVSSWNQLTGR.A	Y	119.16	3002.5	6.8	751.636	4	16.84	F64:58372	47	432	458
3	146099	BGLB019194-PA	K.LIVGGLQSFIDNLENPGQLQATIER.L	Y	94.97	2724.44	5.6	909.161	3	18.68	F75:60690	57	194	218
3	146099	BGLB019194-PA	K.KPAISSNYFGPLQK.K	Y	92.89	1548.83	-6	775.418	2	15.22	F65:56968	175	384	397
3	146099	BGLB019194-PA	K.FNAHQSDEALKNDNEFVK.Q	Y	88.54	2104.98	-2.2	702.666	3	14.75	F64:57389	156	173	190
3	146099	BGLB019194-PA	K.DHAIHNLGLSDVD(+14.02)R.E	Y	80.47	1574.78	-1.8	525.933	3	15.25	F68:57461	133	432	445	Methylation
3	146099	BGLB019194-PA	K.DHAIHNLGLSDVDREALVSSWN(+.98)QLTGR.A	Y	79.47	3003.48	11.3	751.886	4	16.91	F65:57760	2	432	458	Deamidation (NQ)
3	146099	BGLB019194-PA	R.NAGTNLVLWMLENVPNMR.D	N	78.71	2071.03	-2.2	691.351	3	18.65	F64:59222	114	464	481
3	146099	BGLB019194-PA	K.DHAIHN(+.98)LGLSDVDREALVSSWNQLTGR.A	Y	78.63	3003.48	11	751.885	4	16.78	F62:58326	1	432	458	Deamidation (NQ)
3	146099	BGLB019194-PA	R.AWTDLLTAFNNVLK.D	Y	76.63	1604.86	4.7	803.439	2	18.78	F71:60896	291	575	588
3	146099	BGLB019194-PA	R.LVTDSDIQALR.S	Y	74.5	1229.66	2.4	615.84	2	15.84	F80:59463	360	125	135
3	146099	BGLB019194-PA	K.ALGVSADSAAPR.A	Y	74.47	1113.58	-0.7	557.796	2	14.5	F53:56966	430	563	574
3	146099	BGLB019194-PA	R.AWTHLVGALNK.V	Y	71.47	1208.67	5.5	605.344	2	15.41	F58:57378	146	418	428
3	146099	BGLB019194-PA	K.LVLWMFNNVPNMR.D	N	68.98	1632.83	2.9	817.423	2	17.93	F63:58832	65	312	324
3	146099	BGLB019194-PA	K.LVLWMFDNVPNMR.D	N	66.84	1633.81	-1.6	545.61	3	18.05	F66:59075	124	625	637
3	146099	BGLB019194-PA	K.PAISSNYFGPLQK.K	Y	66.71	1420.73	2.9	711.377	2	15.92	F57:57660	70	385	397
3	146099	BGLB019194-PA	K.QVDAIIGGFETLINNVND(+14.02)ADLLLNR.L	Y	59.72	2740.44	6.6	914.493	3	18.8	F56:59045	87	348	372	Methylation
3	146099	BGLB019194-PA	R.EALVSSWNQLTGR.A	Y	59.62	1459.74	21.8	730.894	2	16.28	F57:57830	53	446	458
3	146099	BGLB019194-PA	R.LADNSEEVAC(+57.02)STEVK.F	Y	58.59	1650.74	9.3	826.385	2	14.28	F57:56885	16	57	71	Carbamidomethylation
3	146099	BGLB019194-PA	R.VGLEYFSPLQR.H	Y	58.55	1307.69	6	654.855	2	16.39	F58:57862	37	544	554
3	146099	BGLB019194-PA	R.LESLADEHLEK.K	Y	57.61	1282.64	6.6	642.332	2	14.85	F57:57156	92	373	383
3	146099	BGLB019194-PA	K.DHAIHNLGLSDVDREALVS(-2.02)SWN(+.98)QLTGR.A	Y	56.74	3001.46	9.6	751.38	4	17.06	F58:58184	3	432	458	2-amino-3-oxo-butanoic_acid; Deamidation (NQ)
3	146099	BGLB019194-PA	K.SDEALKTDAEFLK.Q	N	56.44	1465.73	1.1	733.873	2	15.26	F58:57307	2	335	347
3	146099	BGLB019194-PA	R.SSWATLTAGPDGR.N	Y	56.14	1317.63	8.7	659.829	2	15.43	F58:57387	17	136	148
3	146099	BGLB019194-PA	K.DHAIHN(+.98)LGLS(-2.02)DVDREALVSSWNQLTGR.A	Y	55.87	3001.46	-3.2	751.371	4	17.06	F64:58477	8	432	458	Deamidation (NQ); 2-amino-3-oxo-butanoic_acid
3	146099	BGLB019194-PA	R.NAGTNLVLWMLENVPNM(+15.99)R.D	N	55.04	2087.03	6.5	696.688	3	18.47	F55:58957	6	464	481	Oxidation (M)
3	146099	BGLB019194-PA	A.ISSNYFGPLQK.K	Y	53.74	1252.65	-6.4	627.326	2	15.7	F68:57675	78	387	397
3	146099	BGLB019194-PA	K.FNAHSSDEALR.K	N	52.67	1245.57	12	623.802	2	15.57	F70:59148	15	643	653
3	146099	BGLB019194-PA	K.LVLWM(+15.99)FNNVPNMR.D	N	51.92	1648.82	2.2	825.42	2	17.31	F63:58546	34	312	324	Oxidation (M)
3	146099	BGLB019194-PA	K.LVLWM(+15.99)FDNVPNMR.D	N	51.14	1649.81	7.3	825.916	2	17.84	F70:60227	8	625	637	Oxidation (M)
3	146099	BGLB019194-PA	R.AWTDLLTAFNNVLK(+57.02)DR.T	Y	49.1	1933.01	-3.4	645.34	3	18.19	F60:58446	3	575	590	Carbamidomethylation (DHKE X@N-term)
3	146099	BGLB019194-PA	R.AWTDLLTAFN(+.98)NVLK.D	Y	47.25	1605.84	-4.5	803.924	2	18.07	F55:58773	3	575	588	Deamidation (NQ)
3	146099	BGLB019194-PA	K.FNAHQSDEALK.N	N	47.18	1258.59	5.4	630.308	2	15.25	F76:59003	21	173	183
3	146099	BGLB019194-PA	K.DHAIHNLGLSDVDREALVSS(-2.02)WN(+.98)QLTGR.A	Y	46.3	3001.46	12.6	751.383	4	17.09	F58:58199	2	432	458	2-amino-3-oxo-butanoic_acid; Deamidation (NQ)
3	146099	BGLB019194-PA	R.E(+41.03)ALVSSWNQLTGR.A	Y	45.04	1500.77	9.7	751.399	2	16.55	F56:57929	47	446	458	Amidination of lysines or N-terminal amines with methyl acetimidate
3	146099	BGLB019194-PA	R.A(+57.02)WTDLLTAFNNVLK.D	Y	44.72	1661.88	6.2	831.951	2	18.39	F60:58536	16	575	588	Carbamidomethylation (DHKE X@N-term)
3	146099	BGLB019194-PA	K.LVLWMFN(+.98)NVPNMR.D	N	44.17	1633.81	3.1	817.915	2	18.46	F77:60688	1	312	324	Deamidation (NQ)
3	146099	BGLB019194-PA	R.A(+57.02)WTHLVGALNK.V	Y	43.79	1265.69	5.6	633.855	2	15.64	F58:57503	4	418	428	Carbamidomethylation (DHKE X@N-term)
3	146099	BGLB019194-PA	R.YVNAEWK.R	N	43.35	908.439	3.3	455.228	2	15.34	F80:59223	22	34	40
3	146099	BGLB019194-PA	K.DHAIHNLGLSD(+14.02)VDR.E	Y	42.66	1574.78	0.4	788.398	2	15.51	F67:57371	3	432	445	Methylation
3	146099	BGLB019194-PA	K.LIVGGLQ(+.98)S(-2.02)FIDNLENPGQLQATIER.L	Y	42.16	2723.41	-12.8	681.852	4	18.51	F54:59275	3	194	218	Deamidation (NQ); 2-amino-3-oxo-butanoic_acid
3	146099	BGLB019194-PA	L.ESLADEHLEK.K	Y	41.76	1169.56	0.2	585.786	2	14.64	F61:57000	19	374	383
3	146099	BGLB019194-PA	R.NVFGNNFVLWMLK.T	Y	41.35	1580.82	-2.4	791.414	2	18.37	F58:58806	1	149	161
3	146099	BGLB019194-PA	R.NAGTN(+.98)LVLWMLENVPNMR.D	N	40.8	2072.02	19.3	691.693	3	18.55	F54:59294	1	464	481	Deamidation (NQ)
3	146099	BGLB019194-PA	K.LIVGGLQS(-18.01)FID(+15.99)N(+.98)LENPGQLQATIER.L	Y	40.62	2723.41	-9.5	681.854	4	18.5	F72:60761	8	194	218	Dehydration; Hydroxylation; Deamidation (NQ)
3	146099	BGLB019194-PA	L.E(+6.01)NPGQLQATIER.L	Y	39.88	1360.69	4.6	681.357	2	18.45	F57:58851	51	207	218	Replacement of proton by lithium
3	146099	BGLB019194-PA	R.E(+27.99)(+14.02)ALVSSWNQLTGR.A	Y	39.44	1501.75	10.3	751.891	2	16.63	F65:57630	3	446	458	Formylation; Methylation
3	146099	BGLB019194-PA	K.K(+57.02)PAISSNYFGPLQK.K	Y	39.1	1605.85	8.1	803.939	2	15.54	F56:57454	6	384	397	Carbamidomethylation (DHKE X@N-term)
3	146099	BGLB019194-PA	R.NAGTNLVLWMLEN(+.98)VPNMR.D	N	38.84	2072.02	18.4	691.693	3	18.7	F54:59360	2	464	481	Deamidation (NQ)
3	146099	BGLB019194-PA	K.LIVGGLQS(-18.01)FID(+14.02)N(+.98)LENPGQLQATIER.L	Y	38.25	2721.43	-27.2	681.347	4	18.25	F65:58383	4	194	218	Dehydration; Methylation; Deamidation (NQ)
3	146099	BGLB019194-PA	E.ALVSSWNQLTGR.A	Y	37.26	1330.7	-13.1	666.348	2	16.03	F62:57971	7	447	458
3	146099	BGLB019194-PA	K.A(+57.02)LGVSADSAAPR.A	Y	36.84	1170.6	-10.3	586.301	2	14.38	F60:56647	12	563	574	Carbamidomethylation (DHKE X@N-term)
3	146099	BGLB019194-PA	K.LVLWM(+15.99)FDNVPNM(+15.99)R.D	N	36.39	1665.8	12.4	833.918	2	16.98	F58:58146	8	625	637	Oxidation (M)
3	146099	BGLB019194-PA	K.L(+57.02)VLWMFDNVPNMR.D	N	36.34	1690.83	0.1	846.424	2	18.55	F70:60562	40	625	637	Carbamidomethylation (DHKE X@N-term)
3	146099	BGLB019194-PA	K.LVLWMFDNVPNM(+15.99)R.D	N	36.12	1649.81	11.8	825.92	2	18.2	F70:60395	13	625	637	Oxidation (M)
3	146099	BGLB019194-PA	K.LIVGGLQS(-2.02)FIDN(+.98)LENPGQLQATIER.L	Y	35.95	2723.41	-16.9	681.849	4	18.44	F53:58809	1	194	218	2-amino-3-oxo-butanoic_acid; Deamidation (NQ)
3	146099	BGLB019194-PA	N.LGLSDVDR.E	N	34.93	873.456	-12.8	437.729	2	14.82	F60:56851	1	438	445
3	146099	BGLB019194-PA	K.LVLWMFNNVPNM(+15.99)R.D	N	34.76	1648.82	8.4	825.425	2	17.64	F57:58473	34	312	324	Oxidation (M)
3	146099	BGLB019194-PA	K.KPAISSNYFGPL.Q	Y	34.74	1292.68	8.8	647.351	2	16.53	F54:58348	56	384	395
3	146099	BGLB019194-PA	R.N(+.98)AGTNLVLWMLENVPNMR.D	N	34.07	2072.02	-2.2	691.678	3	18.59	F53:58876	3	464	481	Deamidation (NQ)
3	146099	BGLB019194-PA	K.L(+57.02)VLWMFNNVPNMR.D	N	33.63	1689.85	12.1	845.942	2	18.12	F56:58673	2	312	324	Carbamidomethylation (DHKE X@N-term)
3	146099	BGLB019194-PA	K.DHAIHNLGLS(-2.02)DVD(+14.02)R.E	Y	33.53	1572.76	7.1	525.266	3	15.06	F58:57210	2	432	445	2-amino-3-oxo-butanoic_acid; Methylation
3	146099	BGLB019194-PA	R.AWTDLLTAFNNVLKD(+57.02)R.T	Y	33.44	1933.01	-3	645.341	3	18.29	F55:58872	1	575	590	Carbamidomethylation (DHKE X@N-term)
3	146099	BGLB019194-PA	K.LVLWMFNNVPN.M	Y	32.5	1345.69	-0.7	673.849	2	18.22	F63:58971	107	312	322
3	146099	BGLB019194-PA	K.VIKDHAIHNLGLSD(+14.02)VDR.E	Y	32	1915.03	-5.8	479.761	4	15.17	F61:57248	1	429	445	Methylation
3	146099	BGLB019194-PA	K.LVLWMFNN(+.98)VPNM(+15.99)R.D	N	31.64	1649.81	11.5	825.92	2	18.32	F76:60438	1	312	324	Deamidation (NQ); Oxidation (M)
3	146099	BGLB019194-PA	M.FNNVPNMR.D	N	30.95	990.471	-0.6	496.242	2	14.67	F68:57185	3	317	324
3	146099	BGLB019194-PA	D.H(+57.02)(+57.02)AIHNLGLSDVDREALVSSWNQLTGR.A	Y	30.89	3001.51	22	751.402	4	16.81	F63:58309	1	433	458	Carbamidomethylation (DHKE X@N-term)
3	146099	BGLB019194-PA	K.ALGVSAD(+57.02)SAAPR.A	Y	30.89	1170.6	7.5	586.311	2	14.54	F58:56957	2	563	574	Carbamidomethylation (DHKE X@N-term)
3	146099	BGLB019194-PA	K.D(-18.01)HAIH(+14.02)N(+.98)LGLSDVDREALVSSWNQLTGR.A	Y	29.99	2999.48	41.3	750.909	4	16.79	F61:58014	2	432	458	Dehydration; Methylation; Deamidation (NQ)
3	146099	BGLB019194-PA	K.RLADNSEEVAC(+57.02)STEVK.F	Y	29.78	1806.84	2.4	603.289	3	14.24	F55:56960	2	56	71	Carbamidomethylation
3	146099	BGLB019194-PA	A.ISSN(+.98)YFGPLQK.K	Y	29.75	1253.63	1.3	627.823	2	15.72	F66:57989	1	387	397	Deamidation (NQ)
3	146099	BGLB019194-PA	K.F(+57.02)NAHQSDEALKNDNEFVK.Q	Y	28.82	2162	-0.6	541.508	4	26.32	F76:72433	2	173	190	Carbamidomethylation (DHKE X@N-term)
3	146099	BGLB019194-PA	R.LESLADEH(+57.02)LEK.K	Y	28.77	1339.66	-19	670.826	2	14.56	F58:56968	3	373	383	Carbamidomethylation (DHKE X@N-term)
3	146099	BGLB019194-PA	I.EK(+88.00)ALGVSADSAAPR.A	Y	28.43	1458.71	24.8	730.382	2	15.7	F63:57787	4	561	574	3-sulfanylpropanoyl
3	146099	BGLB019194-PA	A.G(+43.01)GSRNAGTNLVLWMLENVPNMR.D	Y	27.36	2471.22	-0.6	824.745	3	18.56	F53:58863	17	460	481	Carbamylation
3	146099	BGLB019194-PA	L.E(+6.01)N(+.98)PGQLQATIER.L	Y	27	1361.68	6.6	681.85	2	18.23	F56:58723	8	207	218	Replacement of proton by lithium; Deamidation (NQ)
3	146099	BGLB019194-PA	K.LVLWMFDNVPN.M	N	26.98	1346.67	6.6	674.346	2	18.44	F70:60507	6	625	635
3	146099	BGLB019194-PA	K.KPAISSN(+.98)YFGPLQK.K	Y	26.94	1549.81	9.3	775.921	2	15.45	F68:57560	1	384	397	Deamidation (NQ)
3	146099	BGLB019194-PA	T.LKVGADDAAPK.S	Y	26.68	1083.59	-35.2	542.784	2	14.51	F64:57271	5	250	260
3	146099	BGLB019194-PA	R.L(+57.02)VTDSDIQALR.S	Y	26.38	1286.68	3.6	644.351	2	15.42	F58:57383	10	125	135	Carbamidomethylation (DHKE X@N-term)
3	146099	BGLB019194-PA	R.N(+.98)AGTNLVLWMLEN(+.98)VPNMR.D	N	26.34	2073	24	692.025	3	19.45	F71:61203	1	464	481	Deamidation (NQ)
3	146099	BGLB019194-PA	K.LVLWMFDNVPNM(-48.00)R.D	N	25.6	1585.81	15.8	529.618	3	26.02	F70:71319	6	625	637	Dethiomethyl
3	146099	BGLB019194-PA	R.AWTHLVGALN(+.98)K.V	Y	25.38	1209.65	8	605.837	2	15.81	F66:58029	1	418	428	Deamidation (NQ)
3	146099	BGLB019194-PA	K.FNAHQ(+.98)SDEALK.N	N	25.28	1259.58	29.7	630.815	2	15.49	F74:59340	1	173	183	Deamidation (NQ)
3	146099	BGLB019194-PA	R.LESLADE(+57.02)HLEK.K	Y	25.17	1339.66	5.1	670.842	2	14.69	F58:57033	1	373	383	Carbamidomethylation (DHKE X@N-term)
3	146099	BGLB019194-PA	R.LVTD(+57.02)SDIQALR.S	Y	25.13	1286.68	-2.7	644.347	2	15.38	F58:57362	2	125	135	Carbamidomethylation (DHKE X@N-term)
3	146099	BGLB019194-PA	R.H(+27.99)IHS(-18.01)YIE(+57.02)KALGVSADSAAPR.A	Y	24.45	2188.1	0.3	730.375	3	15.68	F61:57493	1	555	574	Formylation; Dehydration; Carbamidomethylation (DHKE X@N-term)
3	146099	BGLB019194-PA	K.A(+71.04)LGVSADSAAPR.A	Y	24.14	1184.61	-31.9	593.296	2	14.39	F60:56649	11	563	574	Propionamide (K X@N-term)
3	146099	BGLB019194-PA	D.T(-18.01)LK(+43.99)VGADDAAPK.S	Y	22.32	1210.62	8.1	606.322	2	16.06	F55:57821	7	249	260	Dehydration; Carboxylation (DKW)
3	146099	BGLB019194-PA	W.THLVGALNK.V	Y	22.27	951.55	-4.6	476.78	2	15.69	F55:57647	3	420	428
3	146099	BGLB019194-PA	R.LVDVHLHMSPSVGLEY(+15.99)FGALQ(+.98)QNIR.S	Y	21.95	2839.43	11.2	710.873	4	17.03	F56:58153	1	689	713	Hydroxylation; Deamidation (NQ)
3	146099	BGLB019194-PA	K.VALQSSWR.K	Y	21.74	945.503	-7	473.756	2	15.04	F60:56954	1	289	296
3	146099	BGLB019194-PA	G.S(+43.01)(+114.04)RNAGTNLVLWMLENVPNMR.D	Y	21.65	2471.22	6.7	824.751	3	18.6	F58:58919	2	462	481	Carbamylation; Ubiquitin
3	146099	BGLB019194-PA	K.QVDAIIGGFET(+14.02)LINNVNDADLLLNR.L	Y	21.35	2740.44	-0.2	686.117	4	18.67	F53:58913	1	348	372	Methylation
3	146099	BGLB019194-PA	A.G(+27.99)GSRN(+15.99)AGTNLVLWMLENVPNMR.D	Y	20.3	2472.2	17.4	825.088	3	18.42	F57:58832	1	460	481	Formylation; Hydroxylation
3	146099	BGLB019194-PA	K.FN(+.98)AHSSDEALR.K	N	20.29	1246.56	20.9	624.299	2	15.26	F73:59067	1	643	653	Deamidation (NQ)
3	146099	BGLB019194-PA	R.EALVS(+42.01)SWNQLTGR.A	Y	20.26	1501.75	-0.2	751.883	2	16.73	F65:57677	1	446	458	Acetylation (TSCYH)
3	146099	BGLB019194-PA	K.K(+56.06)PAISSNYFGPLQK.K	Y	20.17	1604.89	-8.2	803.447	2	15.44	F58:57391	4	384	397	Diethylation
3	146099	BGLB019194-PA	R.AWTD(+15.99)LLTAFNNVLK.D	Y	19.86	1620.85	-17.1	811.419	2	17.95	F60:58332	3	575	588	Hydroxylation
3	146099	BGLB019194-PA	L.ES(-18.01)LADEHLEK.K	Y	19.84	1151.55	7	576.784	2	14.69	F56:57045	2	374	383	Dehydration
3	146099	BGLB019194-PA	K.ALGVSAD(+43.99)SAAPR.A	Y	19.79	1157.57	4.9	579.794	2	14.35	F57:56918	6	563	574	Carboxylation (DKW)
3	146099	BGLB019194-PA	E.SLADEHLEK.K	Y	19.37	1040.51	-4	521.262	2	14.71	F62:57334	10	375	383
3	146099	BGLB019194-PA	R.AWT(-2.02)DLLTAFNNVLK.D	Y	19.13	1602.84	61.5	535.32	3	18.42	F55:58933	2	575	588	2-amino-3-oxo-butanoic_acid
3	146099	BGLB019194-PA	D.T(+27.99)(-2.02)LKVGADDAAPK.S	Y	18.78	1210.62	9.9	606.323	2	16.27	F76:59482	4	249	260	Formylation; 2-amino-3-oxo-butanoic_acid
3	146099	BGLB019194-PA	A.W(+43.01)(+43.99)TDLLTAFNNVLK.D	Y	18.53	1620.81	20.2	811.431	2	18.02	F63:58877	1	576	588	Carbamylation; Carboxylation (DKW)
3	146099	BGLB019194-PA	R.L(+57.02)ESLADEHLEK.K	Y	18.34	1339.66	-0.9	670.838	2	14.73	F58:57052	1	373	383	Carbamidomethylation (DHKE X@N-term)
3	146099	BGLB019194-PA	K.DHAIHNLGLSDVDREALVSSWNQ(+.98)LTGR.A	Y	17.65	3003.48	9.1	751.884	4	17.13	F55:58326	1	432	458	Deamidation (NQ)
3	146099	BGLB019194-PA	H.KSDEALKTDAEFLK.Q	Y	16.87	1593.83	6.8	532.286	3	25.23	F58:76593	2	334	347
3	146099	BGLB019194-PA	D.T(-18.01)LK(+42.01)VGADDAAPK.S	Y	16.4	1208.64	16.3	605.337	2	15.93	F55:57758	1	249	260	Dehydration; Acetylation (K)
3	146099	BGLB019194-PA	G.S(+43.01)RNAGT(+114.04)NLVLWMLENVPNMR.D	Y	16.3	2471.22	-8.5	824.739	3	18.51	F53:58842	1	462	481	Carbamylation; Ubiquitin
3	146099	BGLB019194-PA	R.S(-2.02)SWATLTAGPDGR.N	Y	16.16	1315.62	49.8	658.848	2	15.58	F68:57619	1	136	148	2-amino-3-oxo-butanoic_acid
3	146099	BGLB019194-PA	K.F(+56.06)NAHQSDEALKNDNEFVK.Q	Y	16.15	2161.04	1.8	541.269	4	14.75	F58:57059	1	173	190	Diethylation
3	146099	BGLB019194-PA	K.A(+57.02)LGVS(-2.02)ADSAAPR.A	Y	15.84	1168.58	-2.5	585.298	2	14.46	F56:56940	1	563	574	Carbamidomethylation (DHKE X@N-term); 2-amino-3-oxo-butanoic_acid
3	146099	BGLB019194-PA	I.NN(+.98)VNDADLLLNR.L	Y	15.72	1370.68	37	686.372	2	18.8	F58:59013	1	361	372	Deamidation (NQ)
3	146099	BGLB019194-PA	D.T(-2.02)LK(+27.99)VGADDAAPK.S	Y	15.66	1210.62	30.1	606.335	2	16.47	F71:59815	1	249	260	2-amino-3-oxo-butanoic_acid; Formylation
14	146100	BGLB024577-PA	R.GYYPTISPALDTSASVNDQQLK.K	Y	101.44	2367.16	-2.7	790.058	3	16.53	F80:59787	13	103	124
14	146100	BGLB024577-PA	R.GYYPTISPALDTSASVNDQQLKK.A	Y	98.21	2495.25	1.4	832.76	3	16.93	F79:60018	6	103	125
14	146100	BGLB024577-PA	K.SPSVDAFYAAQSVFR.L	Y	84.02	1643.79	10.5	822.913	2	17.63	F75:60206	36	296	310
14	146100	BGLB024577-PA	K.AFYNALQPVVSAGQTK.K	Y	80.83	1692.88	7.9	565.306	3	16.7	F75:59772	37	462	477
14	146100	BGLB024577-PA	K.VLYDIASGQIISGSILVR.F	Y	79.19	1903.08	4	635.369	3	24.95	F80:75308	36	187	204
14	146100	BGLB024577-PA	K.QIYINPSTGAASVVYFC(+57.02)K.G	Y	76.43	2017	-7.1	1009.5	2	16.84	F79:59976	18	156	173	Carbamidomethylation
14	146100	BGLB024577-PA	K.YLGAITAPGQASGIISK.A	Y	75.71	1645.9	7.7	549.646	3	16.34	F75:59602	30	445	461
14	146100	BGLB024577-PA	R.SIGLASENDWLIGATITK.Q	Y	71.46	1887.99	8.1	945.012	2	17.9	F75:60332	12	404	421
14	146100	BGLB024577-PA	K.DVFLGDGSELLFPAPSGPDVVAHEIGHAVSAAYGK.L	Y	70.77	3521.75	1.5	881.445	4	25.31	F78:74268	1	345	379
14	146100	BGLB024577-PA	K.ANDIDDFTTQK.Q	Y	69.08	1266.57	5.9	634.297	2	15.22	F79:59212	53	145	155
14	146100	BGLB024577-PA	R.NSNGNFVGEVR.G	Y	68.08	1191.56	3.7	596.791	2	15.05	F79:59129	52	92	102
14	146100	BGLB024577-PA	R.DLQNPSNDDFYIDNTK.Y	Y	67.19	1897.83	5.8	949.929	2	15.72	F74:59451	9	429	444
14	146100	BGLB024577-PA	R.LQLTYNGLPVR.N	Y	64.81	1272.72	2	637.368	2	16.56	F79:59840	55	73	83
14	146100	BGLB024577-PA	Q.AVGLPSYFSLQVTHER.E	Y	64.76	1802.93	-0.4	601.984	3	18.27	F79:60632	1	47	62
14	146100	BGLB024577-PA	K.LQLGPESHTVDEAFADITALVLMR.S	Y	62.76	2625.35	6.5	657.348	4	25.15	F78:74198	22	380	403
14	146100	BGLB024577-PA	K.GFITIPTFFR.N	Y	62.29	1197.65	5.7	599.838	2	18.4	F79:60692	62	174	183
14	146100	BGLB024577-PA	K.LGVFNYGSGSNEIC(+57.02)LDVQR.D	Y	55.63	2127.01	9.8	710.016	3	17.03	F75:59924	6	232	250	Carbamidomethylation
14	146100	BGLB024577-PA	K.C(+57.02)TLAGDNFVVLSLDNSYDK.K	Y	49.74	2129.99	7.5	711.011	3	17.62	F75:60200	1	255	273	Carbamidomethylation
14	146100	BGLB024577-PA	R.NSNGN(+.98)FVGEVR.G	Y	44.77	1192.55	-4	597.279	2	15.57	F78:59167	1	92	102	Deamidation (NQ)
14	146100	BGLB024577-PA	R.LQLTYN(+.98)GLPVR.N	Y	42.55	1273.7	7.2	637.863	2	16.6	F78:59649	4	73	83	Deamidation (NQ)
14	146100	BGLB024577-PA	R.L(+57.02)QLTYNGLPVR.N	Y	42.47	1329.74	2.4	665.879	2	16.61	F79:59863	7	73	83	Carbamidomethylation (DHKE X@N-term)
14	146100	BGLB024577-PA	R.GYYPT(+13.03)ISPALDTSASVNDQQLK.K	Y	40.11	2380.19	-12.1	794.395	3	16.39	F79:59764	1	103	124	Michael addition with methylamine
14	146100	BGLB024577-PA	R.NSN(+.98)GNFVGEVR.G	Y	38.87	1192.55	0.9	597.281	2	15.16	F76:58957	2	92	102	Deamidation (NQ)
14	146100	BGLB024577-PA	R.EPLSIYVHYGENFDNSFSNGK.D	Y	36.83	2416.1	36.1	806.402	3	25.33	F75:72796	2	324	344
14	146100	BGLB024577-PA	K.VLYDIASGQIISGSILVRF.A	Y	35.97	2050.15	-14	684.38	3	25.23	F79:74955	6	187	205
14	146100	BGLB024577-PA	K.G(+57.02)FITIPTFFR.N	Y	34.65	1254.68	8.6	628.351	2	18.55	F79:60756	6	174	183	Carbamidomethylation (DHKE X@N-term)
14	146100	BGLB024577-PA	R.N(+.98)SNGNFVGEVR.G	Y	33.96	1192.55	11.6	597.288	2	15.28	F75:59109	5	92	102	Deamidation (NQ)
14	146100	BGLB024577-PA	R.DLYESFLQAN.I	Y	33.42	1198.55	11.2	600.289	2	16.79	F75:59813	3	483	492
14	146100	BGLB024577-PA	K.A(+57.02)NDIDDFTTQK.Q	Y	32.79	1323.59	-2.7	662.803	2	15.14	F79:59172	4	145	155	Carbamidomethylation (DHKE X@N-term)
14	146100	BGLB024577-PA	K.LQLGPESHTVDEAFADITALVLM(+15.99)R.S	Y	26.67	2641.34	7.6	661.348	4	25.34	F76:71991	1	380	403	Oxidation (M)
14	146100	BGLB024577-PA	R.N(+57.02)SNGNFVGEVR.G	Y	24.56	1248.58	-4.7	625.297	2	15.22	F79:59211	2	92	102	Carbamidomethylation (DHKE X@N-term)
14	146100	BGLB024577-PA	P.S(+56.06)TGAASVVYFC(+57.02)K.G	Y	24.44	1344.67	-6.8	673.34	2	17.31	F79:60195	18	162	173	Diethylation; Carbamidomethylation
14	146100	BGLB024577-PA	R.NS(-18.01)NGN(+.98)FVGEVR.G	Y	24.22	1174.54	-13.4	588.268	2	15.31	F79:59254	2	92	102	Dehydration; Deamidation (NQ)
14	146100	BGLB024577-PA	K.YLGAIT(-2.02)APGQ(+.98)ASGIISK.A	Y	23.93	1644.87	-26.1	823.422	2	16.52	F77:59787	1	445	461	2-amino-3-oxo-butanoic_acid; Deamidation (NQ)
14	146100	BGLB024577-PA	R.N(+.98)S(-2.02)NGNFVGEVR.G	Y	20.58	1190.53	29.1	596.29	2	14.99	F82:58498	1	92	102	Deamidation (NQ); 2-amino-3-oxo-butanoic_acid
14	146100	BGLB024577-PA	R.NS(-2.02)N(+.98)GNFVGEVR.G	Y	20.38	1190.53	23.4	596.287	2	15.06	F83:59044	2	92	102	2-amino-3-oxo-butanoic_acid; Deamidation (NQ)
14	146100	BGLB024577-PA	N.SNGNFVGEVR.G	Y	19.7	1077.52	12	539.774	2	15.26	F79:59228	1	93	102
14	146100	BGLB024577-PA	S.LQSIKDTPR.T	Y	19.68	1056.59	-23.1	529.291	2	15.26	F79:59226	1	18	26
14	146100	BGLB024577-PA	R.DLQN(+.98)PS(-2.02)NDDFYIDNTK.Y	Y	19.37	1896.8	47.7	633.304	3	15.77	F75:59340	3	429	444	Deamidation (NQ); 2-amino-3-oxo-butanoic_acid
14	146100	BGLB024577-PA	G.S(+42.01)GSNEIC(+57.02)LDVQR.D	Y	16.28	1418.65	44	710.361	2	17.12	F75:59968	1	239	250	Acetylation (TSCYH); Carbamidomethylation
14	146100	BGLB024577-PA	R.LQ(+.98)LTYN(+.98)GLPVR.N	Y	15.81	1274.69	-28.3	638.333	2	16.51	F73:59651	1	73	83	Deamidation (NQ)
5	146103	BGLB012730-PB	K.INLFIETALGVSSDSEEAK.A	Y	87.18	2022.02	1.6	675.014	3	17.59	F64:58724	36	84	102
5	146103	BGLB012730-PB	R.LADAHLNLKPR.V	N	85.5	1246.71	-3.5	624.362	2	14.65	F64:57343	90	218	228
5	146103	BGLB012730-PB	K.FNAFQSDEDLQKDAEFINQR.N	N	80.91	2414.11	-1	805.711	3	16.13	F60:57476	30	478	497
5	146103	BGLB012730-PB	H.NAGTNLVLWMLENVPNMR.S	N	78.71	2071.03	-2.2	691.351	3	18.65	F64:59222	114	149	166
5	146103	BGLB012730-PB	R.QVSLITGGLESLINNLNNPDR.L	N	78.56	2266.19	10.7	756.413	3	18.2	F60:58454	88	190	210
5	146103	BGLB012730-PB	R.GLDSLINSLDKPGQLQK.T	N	77.03	1824.99	-3.9	609.336	3	16.59	F60:57691	118	503	519
5	146103	BGLB012730-PB	R.SWTSLITAFNNFLR.D	N	70.27	1668.86	-2.9	835.436	2	18.63	F64:59204	41	260	273
5	146103	BGLB012730-PB	R.VLQVFNEFLADR.T	Y	68.51	1449.76	-3.6	725.885	2	17.45	F65:58012	220	420	431
5	146103	BGLB012730-PB	R.LVEVHLHMTPSVGLEYFGPLQQ.N	Y	65.57	2493.27	9.2	832.106	3	25.35	F74:73967	280	374	395
5	146103	BGLB012730-PB	R.LESLAEAHLNK.K	Y	64.1	1223.65	-3.5	612.831	2	14.8	F63:57362	95	58	68
5	146103	BGLB012730-PB	R.LVEVHLHM(+15.99)TPSVGLEYFGPLQQ.N	Y	63.9	2509.27	-17.1	837.415	3	16.75	F67:57954	139	374	395	Oxidation (M)
5	146103	BGLB012730-PB	N.LVLWMLDNVPNMR.D	N	63.86	1599.83	-2.7	534.281	3	17.88	F60:58298	22	310	322
5	146103	BGLB012730-PB	K.FNAFQSDEDLQK.D	N	62.54	1440.65	-5.2	721.33	2	14.97	F60:56928	130	478	489
5	146103	BGLB012730-PB	K.SLGVSSDSAVSR.S	N	60.88	1163.58	-3.9	582.794	2	14.29	F64:57169	153	248	259
5	146103	BGLB012730-PB	K.AWSNLVGALNR.V	Y	56.32	1199.64	-4.2	600.825	2	16.37	F68:57985	142	103	113
5	146103	BGLB012730-PB	H.NAGTNLVLWMLENVPNM(+15.99)R.S	N	55.04	2087.03	6.5	696.688	3	18.47	F55:58957	6	149	166	Oxidation (M)
5	146103	BGLB012730-PB	K.QVNVITGGLESLINNVNDADQLK.A	Y	52.72	2453.28	6.4	818.771	3	17.9	F55:58693	2	346	368
5	146103	BGLB012730-PB	A.DAHLNLKPR.V	N	50.57	1062.59	-6.7	532.3	2	14.65	F63:57291	96	220	228
5	146103	BGLB012730-PB	L.ADAHLNLKPR.V	N	47.55	1133.63	-23.3	567.809	2	14.58	F62:57274	11	219	228
5	146103	BGLB012730-PB	N.LVLWMLDNVPNM(+15.99)R.D	N	45.25	1615.82	8.1	808.924	2	17.69	F53:58459	27	310	322	Oxidation (M)
5	146103	BGLB012730-PB	G.LESLINNLNNPDR.L	N	43.05	1510.77	23.1	756.412	2	18.55	F73:60599	31	198	210
5	146103	BGLB012730-PB	H.NAGTN(+.98)LVLWMLENVPNMR.S	N	40.8	2072.02	19.3	691.693	3	18.55	F54:59294	1	149	166	Deamidation (NQ)
5	146103	BGLB012730-PB	H.NAGTNLVLWMLEN(+.98)VPNMR.S	N	38.84	2072.02	18.4	691.693	3	18.7	F54:59360	2	149	166	Deamidation (NQ)
5	146103	BGLB012730-PB	V.L(+71.04)QVFNEFLADR.T	Y	38	1421.73	-3.9	711.87	2	17.15	F53:58203	1	421	431	Propionamide (K X@N-term)
5	146103	BGLB012730-PB	R.LADAH(+57.02)LNLKPR.V	N	36.68	1303.74	7.2	652.88	2	14.65	F58:57011	1	218	228	Carbamidomethylation (DHKE X@N-term)
5	146103	BGLB012730-PB	K.A(+71.04)LQSSWSR.L	Y	35.84	1004.5	1.3	503.26	2	15.16	F71:59202	60	288	295	Propionamide (K X@N-term)
5	146103	BGLB012730-PB	R.V(+57.02)LQVFNEFLADR.T	Y	35.44	1506.78	-1.2	754.398	2	17.58	F60:58155	16	420	431	Carbamidomethylation (DHKE X@N-term)
5	146103	BGLB012730-PB	H.N(+.98)AGTNLVLWMLENVPNMR.S	N	34.07	2072.02	-2.2	691.678	3	18.59	F53:58876	3	149	166	Deamidation (NQ)
5	146103	BGLB012730-PB	N.LVLWM(+15.99)LDNVPNMR.D	N	33.75	1615.82	-5.5	808.914	2	17.32	F60:58036	8	310	322	Oxidation (M)
5	146103	BGLB012730-PB	K.KINLFIETALGVSSDSEEAK.A	Y	33.33	2150.11	-7.5	717.705	3	17.04	F54:58586	1	83	102
5	146103	BGLB012730-PB	K.QVNVITGGLES(-2.02)LIN(+.98)NVNDADQLK.A	Y	32.53	2452.24	-6.4	818.417	3	17.96	F53:58587	6	346	368	2-amino-3-oxo-butanoic_acid; Deamidation (NQ)
5	146103	BGLB012730-PB	M.FNNVPNMR.E	N	30.95	990.471	-0.6	496.242	2	14.67	F68:57185	3	465	472
5	146103	BGLB012730-PB	K.QVNVITGGLE(+14.02)S(-18.01)LINNVNDADQLK.A	Y	30.06	2449.28	15.1	817.447	3	17.82	F53:58523	4	346	368	Methylation; Dehydration
5	146103	BGLB012730-PB	G.LESLINN(+.98)LNNPDR.L	N	28.71	1511.76	-0.6	756.886	2	18.65	F72:60831	1	198	210	Deamidation (NQ)
5	146103	BGLB012730-PB	D.LVFWMFN(+.98)NVPNMR.E	Y	27.01	1667.8	20.1	834.922	2	18.68	F70:60619	1	460	472	Deamidation (NQ)
5	146103	BGLB012730-PB	H.N(+.98)AGTNLVLWMLEN(+.98)VPNMR.S	N	26.34	2073	24	692.025	3	19.45	F71:61203	1	149	166	Deamidation (NQ)
5	146103	BGLB012730-PB	R.VLQ(+.98)VFNEFLADR.T	Y	25.09	1450.75	19.6	726.394	2	17.9	F57:58595	1	420	431	Deamidation (NQ)
5	146103	BGLB012730-PB	K.SLGVSSDSAVS(-18.01)R.S	N	23.96	1145.57	-6.8	573.787	2	14.29	F61:56832	11	248	259	Dehydration
5	146103	BGLB012730-PB	K.SLGVSSD(+57.02)SAVSR.S	N	21.38	1220.6	-27.6	611.29	2	14.35	F66:57339	2	248	259	Carbamidomethylation (DHKE X@N-term)
5	146103	BGLB012730-PB	L.E(+71.04)Y(-2.02)FGPLQQNIR.F	N	20.99	1432.71	27.4	717.382	2	16.55	F56:57928	13	388	398	Propionamide (K X@N-term); 2-amino-3-oxo-butanoic_acid
5	146103	BGLB012730-PB	E.T(+41.03)(+13.03)ALGVSSDSEEAK.A	Y	19.89	1346.67	13.5	674.35	2	17.52	F55:58512	1	90	102	Amidination of lysines or N-terminal amines with methyl acetimidate; Michael addition with methylamine
5	146103	BGLB012730-PB	L.ES(+114.04)LINNLNNPDR.L	N	19.87	1511.73	20	756.889	2	18.77	F74:60862	2	199	210	Ubiquitin
5	146103	BGLB012730-PB	F.N(+56.06)G(+88.00)HSSDEALR.K	Y	19.35	1228.55	9.6	615.288	2	14.83	F55:57240	5	329	338	Diethylation; 3-sulfanylpropanoyl
5	146103	BGLB012730-PB	K.FNGHS(+14.02)S(+13.03)DEALR.K	Y	19.19	1258.61	0.9	630.311	2	14.6	F55:57133	1	328	338	Methylation; Michael addition with methylamine
5	146103	BGLB012730-PB	S.WT(+88.00)S(-2.02)LITAFNNFLR.D	N	19.04	1667.81	14.4	834.926	2	18.7	F56:58992	1	261	273	3-sulfanylpropanoyl; 2-amino-3-oxo-butanoic_acid
5	146103	BGLB012730-PB	D.LVFWMFNNVPNMR.E	Y	18.39	1666.81	45.2	834.451	2	18.03	F58:58650	1	460	472
5	146103	BGLB012730-PB	K.S(+57.02)LGVSSDSAVSR.S	N	16.99	1220.6	5.9	611.311	2	14.24	F58:56813	2	248	259	Carbamidomethylation (DHKE X@N-term)
5	146103	BGLB012730-PB	K.SLGVSSDSAVS(+13.03)R.S	N	16.74	1176.61	-15.9	589.303	2	14.68	F55:57168	3	248	259	Michael addition with methylamine
5	146103	BGLB012730-PB	K.FN(+.98)GHS(-18.01)SDEALR.K	Y	16.03	1214.53	-5.6	608.27	2	14.56	F64:57299	3	328	338	Deamidation (NQ); Dehydration
5	146103	BGLB012730-PB	N.LVLWM(+15.99)LDNVPNM(+15.99)R.D	N	16.02	1631.82	-1.3	816.914	2	16.82	F60:57803	2	310	322	Oxidation (M)
7	146104	BGLB013367-PB	R.LVDVHLNMRPSVGLEYFGPLEEK.I	Y	87.1	2641.36	-6.9	661.342	4	16.95	F61:58092	17	257	279
7	146104	BGLB013367-PB	K.SWTHLLNAFNTVLR.E	N	84.27	1670.89	3.2	557.972	3	17.44	F58:58363	55	299	312
7	146104	BGLB013367-PB	K.QANDIAGGLVSLVNNIDIPGK.L	N	80.73	2107.13	0.9	703.384	3	17.65	F66:58891	140	229	249
7	146104	BGLB013367-PB	K.SLESSWNQLADVAGGK.D	N	78.36	1660.81	-6	831.405	2	16.44	F64:58188	38	328	343
7	146104	BGLB013367-PB	N.IAQYIQQELGVSADSDESK.A	N	75.73	2080	11.7	694.347	3	15.74	F57:57578	22	113	131
7	146104	BGLB013367-PB	K.FDANQPDSVLK.Q	N	66.97	1232.6	4.2	617.312	2	15.03	F57:57238	89	44	54
7	146104	BGLB013367-PB	K.FNGLQSDDDLRK.D	N	64.59	1406.68	1.5	469.901	3	14.59	F60:56744	86	211	222
7	146104	BGLB013367-PB	N.LVLWMLDNVPNMR.D	N	63.86	1599.83	-2.7	534.281	3	17.88	F60:58298	22	507	519
7	146104	BGLB013367-PB	K.LADAHLSMPSR.I	N	61.54	1196.6	0.4	599.306	2	14.65	F60:56773	26	90	100
7	146104	BGLB013367-PB	R.LVDVHLNM(+15.99)RPSVGLEYFGPLEEK.I	Y	59.32	2657.35	2.7	665.347	4	16.57	F57:57966	3	257	279	Oxidation (M)
7	146104	BGLB013367-PB	K.AGTNLVLWLLDNVPK.M	Y	54.52	1651.93	-1.6	826.971	2	18.75	F61:58933	4	346	360
7	146104	BGLB013367-PB	R.P(+14.02)S(-2.02)VGLEYFGPLEEK.I	N	49.61	1575.78	3.8	788.901	2	16.92	F60:57850	10	266	279	Methylation; 2-amino-3-oxo-butanoic_acid
7	146104	BGLB013367-PB	R.IGLDFFGPLQQN.I	N	46.28	1347.68	4.3	674.851	2	17.93	F55:58703	31	101	112
7	146104	BGLB013367-PB	K.FNGLQSDDDLRKDTEFIK.Q	N	46.03	2140.04	0.8	714.356	3	15.69	F58:57532	8	211	228
7	146104	BGLB013367-PB	N.LVLWMLDNVPNM(+15.99)R.D	N	45.25	1615.82	8.1	808.924	2	17.69	F53:58459	27	507	519	Oxidation (M)
7	146104	BGLB013367-PB	K.FNGLQSDDDLR.K	N	45.11	1278.58	-8.1	640.294	2	14.84	F60:56863	13	211	221
7	146104	BGLB013367-PB	K.TLGVPGTSDEATSWTN(+.98)LWAAFNK.V	Y	43.5	2466.17	10	823.072	3	17.9	F60:58314	6	444	466	Deamidation (NQ)
7	146104	BGLB013367-PB	K.LADAHLSM(+15.99)PSR.I	N	43.36	1212.59	-2.4	607.302	2	14.15	F62:57064	23	90	100	Oxidation (M)
7	146104	BGLB013367-PB	R.LVDVHLNMR.P	Y	42.35	1095.59	1.9	548.801	2	15.4	F60:57127	17	257	265
7	146104	BGLB013367-PB	R.P(+57.02)SVGLEYFGPLEEK.I	N	39.69	1620.8	-2	811.407	2	16.69	F60:57742	1	266	279	Carbamidomethylation (DHKE X@N-term)
7	146104	BGLB013367-PB	V.NNPAGLQSGIER.L	N	36.36	1254.63	9.3	628.329	2	16.46	F55:58008	2	402	413
7	146104	BGLB013367-PB	N.LVLWM(+15.99)LDNVPNMR.D	N	33.75	1615.82	-5.5	808.914	2	17.32	F60:58036	8	507	519	Oxidation (M)
7	146104	BGLB013367-PB	K.FNAYQSDD(-18.01)ALR.T	Y	33.28	1280.58	25.6	641.313	2	15.13	F68:57406	173	368	378	Dehydration
7	146104	BGLB013367-PB	K.QANDIAGGLVSLVNN(+.98)IDIPGK.L	N	31.2	2108.11	20.4	703.725	3	17.61	F56:58431	1	229	249	Deamidation (NQ)
7	146104	BGLB013367-PB	K.FNAYQS(-18.01)DDALR.T	Y	30	1280.58	26.1	641.313	2	15.41	F66:57841	41	368	378	Dehydration
7	146104	BGLB013367-PB	K.Q(+43.01)(+.98)NAEFLNQVDR.I	Y	29.98	1376.63	1.6	689.324	2	15.81	F67:57512	72	55	65	Carbamylation; Deamidation (NQ)
7	146104	BGLB013367-PB	K.Q(+27.99)N(+15.99)AEFLNQVDR.I	Y	28.97	1376.63	8.6	689.329	2	15.16	F58:57259	4	55	65	Formylation; Hydroxylation
7	146104	BGLB013367-PB	R.PSVGLEYFGPLEEK.I	N	28.52	1563.78	-3.6	782.895	2	16.95	F60:57865	3	266	279
7	146104	BGLB013367-PB	K.Q(+43.01)N(+.98)AEFLNQVDR.I	Y	27.51	1376.63	8.8	689.329	2	15.85	F80:59467	13	55	65	Carbamylation; Deamidation (NQ)
7	146104	BGLB013367-PB	K.Q(+.98)ANDIAGGLVSLVNNIDIPGK.L	N	27.51	2108.11	9.8	703.718	3	17.63	F62:58726	1	229	249	Deamidation (NQ)
7	146104	BGLB013367-PB	K.FNAY(-18.01)QSDDALR.T	Y	25.81	1280.58	14.9	641.306	2	15.98	F80:59528	3	368	378	Dehydration
7	146104	BGLB013367-PB	D.E(+6.01)ATSWTNLWAAFNK.V	N	24.27	1643.79	-3.5	822.9	2	18.07	F63:58900	2	453	466	Replacement of proton by lithium
7	146104	BGLB013367-PB	K.LGITDN(+.98)ERK.I	N	24.2	1045.54	2.4	523.779	2	15.52	F80:59311	24	476	484	Deamidation (NQ)
7	146104	BGLB013367-PB	K.FNAYQSD(-18.01)DALR.T	Y	23.47	1280.58	27.1	641.314	2	15.85	F75:59379	4	368	378	Dehydration
7	146104	BGLB013367-PB	I.D(+14.02)N(+88.00)VNNPAGLQSGIER.L	N	20.17	1684.78	0.9	843.4	2	16.52	F60:57659	1	399	413	Methylation; 3-sulfanylpropanoyl
7	146104	BGLB013367-PB	K.FNAYQS(-18.01)DD(+14.02)ALR.T	Y	18.71	1294.59	27.6	648.322	2	15.53	F70:59129	9	368	378	Dehydration; Methylation
7	146104	BGLB013367-PB	R.FNPN(+.98)QPDDALK.A	Y	17.83	1258.58	17.3	630.31	2	15.14	F75:59047	1	682	692	Deamidation (NQ)
7	146104	BGLB013367-PB	K.Q(+43.01)N(+.98)AE(+57.02)FLNQVDR.I	Y	17.68	1433.65	-3.3	717.832	2	15.33	F66:57808	5	55	65	Carbamylation; Deamidation (NQ); Carbamidomethylation (DHKE X@N-term)
7	146104	BGLB013367-PB	K.QNAE(+43.99)FLNQVDR.I	Y	17.22	1376.63	1.9	689.325	2	24.94	F70:70816	1	55	65	Carboxylation (E)
7	146104	BGLB013367-PB	N.AEFLNQVDRILGGIESLVNTINDPVALR.A	Y	17.14	3065.65	10.3	767.428	4	18.36	F53:58772	6	57	84
7	146104	BGLB013367-PB	K.LADAHLSM(+15.99)P.S	N	16.94	969.459	-3.6	485.735	2	15.17	F60:57017	2	90	98	Oxidation (M)
7	146104	BGLB013367-PB	K.F(+57.02)NAYQSD(-18.01)DALR.T	Y	16.69	1337.6	30.9	669.828	2	15.61	F77:59361	4	368	378	Carbamidomethylation (DHKE X@N-term); Dehydration
7	146104	BGLB013367-PB	K.F(+57.02)NAYQSDD(-18.01)ALR.T	Y	16.34	1337.6	22	669.822	2	15.3	F62:57619	14	368	378	Carbamidomethylation (DHKE X@N-term); Dehydration
7	146104	BGLB013367-PB	N.LVLWM(+15.99)LDNVPNM(+15.99)R.D	N	16.02	1631.82	-1.3	816.914	2	16.82	F60:57803	2	507	519	Oxidation (M)
7	146104	BGLB013367-PB	N.A(+57.02)EFLNQVDR.I	Y	15.87	1147.56	4	574.791	2	15.43	F73:59144	2	57	65	Carbamidomethylation (DHKE X@N-term)
4	146102	BGLB011523-PB	R.LADAHLNLKPR.V	N	85.5	1246.71	-3.5	624.362	2	14.65	F64:57343	90	521	531
4	146102	BGLB011523-PB	R.VGLEYFGPLQR.Y	Y	78.8	1277.68	-2.7	639.844	2	16.46	F68:58029	314	532	542
4	146102	BGLB011523-PB	R.IGLEFFGPLQK.Y	N	68.24	1247.69	5.8	624.857	2	17.19	F57:58256	169	845	855
4	146102	BGLB011523-PB	K.LVLWMFDNVPNMR.D	N	66.84	1633.81	-1.6	545.61	3	18.05	F66:59075	124	613	625
4	146102	BGLB011523-PB	K.QSDEALKTDAEFLK.Q	Y	66.82	1593.79	5.2	797.906	2	15.29	F60:57077	238	332	345
4	146102	BGLB011523-PB	N.LVLWMLDNVPNMR.E	N	63.86	1599.83	-2.7	534.281	3	17.88	F60:58298	22	153	165
4	146102	BGLB011523-PB	R.LADAHLSMSPR.I	Y	61.08	1196.6	-1.4	599.305	2	14.74	F61:57047	19	996	1006
4	146102	BGLB011523-PB	K.LVLWMFENVPNMR.D	Y	56.46	1647.83	2.7	824.923	2	18.33	F58:58785	11	770	782
4	146102	BGLB011523-PB	Q.SDEALKTDAEFLK.Q	N	56.44	1465.73	1.1	733.873	2	15.26	F58:57307	2	333	345
4	146102	BGLB011523-PB	K.QVDVIIGGLK.S	N	52.64	1040.62	-3.1	521.317	2	16.1	F61:57690	105	1551	1560
4	146102	BGLB011523-PB	K.Q(-17.03)SDEALKTDAEFLK.Q	Y	51.98	1576.76	8.2	789.395	2	15.88	F57:57643	68	332	345	Pyro-glu from Q
4	146102	BGLB011523-PB	K.LVLWM(+15.99)FDNVPNMR.D	N	51.14	1649.81	7.3	825.916	2	17.84	F70:60227	8	613	625	Oxidation (M)
4	146102	BGLB011523-PB	A.DAHLNLKPR.V	N	50.57	1062.59	-6.7	532.3	2	14.65	F63:57291	96	523	531
4	146102	BGLB011523-PB	Q.YIHLYIEK.A	N	48.82	1077.59	5.8	539.803	2	19.05	F80:60948	232	1809	1816
4	146102	BGLB011523-PB	L.ADAHLNLKPR.V	N	47.55	1133.63	-23.3	567.809	2	14.58	F62:57274	11	522	531
4	146102	BGLB011523-PB	K.Q(+.98)SD(-18.01)EALKTDAEFLK.Q	Y	47.33	1576.76	3.5	789.391	2	15.77	F67:57495	28	332	345	Deamidation (NQ); Dehydration
4	146102	BGLB011523-PB	K.Q(+.98)S(-18.01)DEALKTDAEFLK.Q	Y	47.26	1576.76	5.4	789.393	2	15.81	F60:57326	7	332	345	Deamidation (NQ); Dehydration
4	146102	BGLB011523-PB	K.FNAHQSDEALK.N	N	47.18	1258.59	5.4	630.308	2	15.25	F76:59003	21	171	181
4	146102	BGLB011523-PB	K.NIHLFIESALGVGSD(+57.02)SDEAK(+27.99).A	Y	46.24	2186.05	5.5	729.694	3	16.63	F57:57994	2	396	415	Carbamidomethylation (DHKE X@N-term); Formylation
4	146102	BGLB011523-PB	N.LVLWMLDNVPNM(+15.99)R.E	N	45.25	1615.82	8.1	808.924	2	17.69	F53:58459	27	153	165	Oxidation (M)
4	146102	BGLB011523-PB	R.TWNQLISGPGGK.E	Y	44.01	1256.65	11.1	629.34	2	15.68	F58:57526	4	752	763
4	146102	BGLB011523-PB	S.PGQLQANLER.L	N	42.82	1124.59	4.4	563.307	2	14.56	F67:56915	13	1777	1786
4	146102	BGLB011523-PB	R.V(+57.02)GLEYFGPLQR.Y	Y	40.88	1334.7	8.3	668.362	2	16.47	F58:57900	32	532	542	Carbamidomethylation (DHKE X@N-term)
4	146102	BGLB011523-PB	K.TPSIGLEYFAPLQR.Y	Y	40	1590.84	12.8	796.438	2	17.65	F70:60135	2	1952	1965
4	146102	BGLB011523-PB	K.IGLSDDDRKGLESSWK.K	Y	39.47	1804.9	9.1	903.463	2	15.57	F58:57471	50	1198	1213
4	146102	BGLB011523-PB	K.LVLWM(+15.99)FENVPNMR.D	Y	38.53	1663.82	4.2	832.922	2	17.62	F54:58862	2	770	782	Oxidation (M)
4	146102	BGLB011523-PB	K.LVLWMLNNVPNMR.D	Y	37.07	1598.84	8.5	800.435	2	17.74	F63:58745	23	1072	1084
4	146102	BGLB011523-PB	R.LADAH(+57.02)LNLKPR.V	N	36.68	1303.74	7.2	652.88	2	14.65	F58:57011	1	521	531	Carbamidomethylation (DHKE X@N-term)
4	146102	BGLB011523-PB	K.LVLWM(+15.99)FDNVPNM(+15.99)R.D	N	36.39	1665.8	12.4	833.918	2	16.98	F58:58146	8	613	625	Oxidation (M)
4	146102	BGLB011523-PB	K.L(+57.02)VLWMFDNVPNMR.D	N	36.34	1690.83	0.1	846.424	2	18.55	F70:60562	40	613	625	Carbamidomethylation (DHKE X@N-term)
4	146102	BGLB011523-PB	K.KPAIGVS(+42.01)Y(+42.01)FGPLQK.N	Y	36.3	1587.87	5.5	794.945	2	15.81	F55:57708	118	382	395	Acetylation (TSCYH)
4	146102	BGLB011523-PB	K.LVLWMFDNVPNM(+15.99)R.D	N	36.12	1649.81	11.8	825.92	2	18.2	F70:60395	13	613	625	Oxidation (M)
4	146102	BGLB011523-PB	K.FNANQPDDALR.N	Y	36.05	1259.59	19.5	630.814	2	14.97	F54:57618	4	1533	1543
4	146102	BGLB011523-PB	R.LADAHLSM(+15.99)SPR.I	Y	34.64	1212.59	-7.1	607.299	2	14.19	F56:56791	2	996	1006	Oxidation (M)
4	146102	BGLB011523-PB	K.LVLWMFEN(+.98)VPNMR.D	Y	34.01	1648.81	13.2	825.423	2	17.94	F54:59010	2	770	782	Deamidation (NQ)
4	146102	BGLB011523-PB	N.LVLWM(+15.99)LDNVPNMR.E	N	33.75	1615.82	-5.5	808.914	2	17.32	F60:58036	8	153	165	Oxidation (M)
4	146102	BGLB011523-PB	K.ALGVSADSAAAR.A	Y	33.04	1087.56	-3.4	544.787	2	14.36	F55:57019	1	551	562
4	146102	BGLB011523-PB	R.I(+57.02)GLEFFGPLQK.Y	N	28.35	1304.71	-3.6	653.361	2	17.12	F56:58197	15	845	855	Carbamidomethylation (DHKE X@N-term)
4	146102	BGLB011523-PB	K.LVLWMFDNVPN.M	N	26.98	1346.67	6.6	674.346	2	18.44	F70:60507	6	613	623
4	146102	BGLB011523-PB	K.KPAIGVS(+42.01)YFGPLQK.N	Y	26.71	1545.86	6.1	516.296	3	15.57	F60:57207	5	382	395	Acetylation (TSCYH)
4	146102	BGLB011523-PB	K.LVLWMFDNVPNM(-48.00)R.D	N	25.6	1585.81	15.8	529.618	3	26.02	F70:71319	6	613	625	Dethiomethyl
4	146102	BGLB011523-PB	K.A(+14.02)LGVSASSVES(-18.01)K.A	Y	25.56	1129.6	-4	565.804	2	14.72	F62:57338	1	1817	1828	Methylation; Dehydration
4	146102	BGLB011523-PB	K.A(+71.04)(+88.00)GIK(+43.99)LVLWMFENVPNMR.D	Y	25.49	2220.09	-7.4	741.032	3	19.05	F79:60995	7	766	782	Propionamide (K X@N-term); 3-sulfanylpropanoyl; Carboxylation (DKW)
4	146102	BGLB011523-PB	R.LTAGENGVQK.A	N	25.28	1015.53	-7.8	508.768	2	15.44	F84:59645	6	1501	1510
4	146102	BGLB011523-PB	K.FNAHQ(+.98)SDEALK.N	N	25.28	1259.58	29.7	630.815	2	15.49	F74:59340	1	171	181	Deamidation (NQ)
4	146102	BGLB011523-PB	K.TPSIGLEY(+42.01)FAP(+15.99)LQR.Y	Y	24.77	1648.85	0.2	825.431	2	17.43	F70:60033	4	1952	1965	Acetylation (TSCYH); Hydroxylation
4	146102	BGLB011523-PB	K.A(+71.04)GIK(+43.99)L(+88.00)VLWMFENVPNMR.D	Y	24.56	2220.09	-4.7	741.034	3	18.98	F70:60759	20	766	782	Propionamide (K X@N-term); Carboxylation (DKW); 3-sulfanylpropanoyl
4	146102	BGLB011523-PB	K.A(+71.04)GI(+88.00)K(+43.99)LVLWMFENVPNMR.D	Y	24.08	2220.09	-15.9	741.025	3	19.1	F77:60983	9	766	782	Propionamide (K X@N-term); 3-sulfanylpropanoyl; Carboxylation (DKW)
4	146102	BGLB011523-PB	R.TTFGN(+.98)N(+.98)LVLWMLDNVPNMR.E	Y	24.06	2236.07	20.3	746.378	3	17.96	F70:60284	2	147	165	Deamidation (NQ)
4	146102	BGLB011523-PB	K.A(+71.04)GIK(+43.99)LV(+88.00)LWMFENVPNMR.D	Y	22.63	2220.09	-23.2	741.02	3	18.96	F79:60950	1	766	782	Propionamide (K X@N-term); Carboxylation (DKW); 3-sulfanylpropanoyl
4	146102	BGLB011523-PB	K.TAGTNLVLWLFDNVPK.M	Y	22.59	1786.96	10.6	894.498	2	18.69	F58:58956	1	1224	1239
4	146102	BGLB011523-PB	K.P(+14.02)RVGLEY(+15.99)FGPLQR.Y	Y	22.53	1560.84	26.6	521.302	3	16.56	F66:58382	2	530	542	Methylation; Hydroxylation
4	146102	BGLB011523-PB	K.QLESQFDDC(+57.02)R.L	Y	20.94	1296.54	42.6	649.305	2	14.45	F57:56967	1	91	100	Carbamidomethylation
4	146102	BGLB011523-PB	K.PAIGVS(+42.01)Y(+42.01)FGPLQK.N	Y	20.89	1459.77	20.2	730.908	2	16.32	F54:58248	2	383	395	Acetylation (TSCYH)
4	146102	BGLB011523-PB	K.A(+71.04)GIK(+43.99)LVL(+88.00)WMFENVPNMR.D	Y	20.54	2220.09	-12.3	741.028	3	19.13	F80:60984	1	766	782	Propionamide (K X@N-term); Carboxylation (DKW); 3-sulfanylpropanoyl
4	146102	BGLB011523-PB	P.R(+71.04)(+88.00)VGLEYFGPLQR.Y	Y	19.6	1592.81	32.4	797.44	2	16.46	F66:58336	2	531	542	Propionamide (K X@N-term); 3-sulfanylpropanoyl
4	146102	BGLB011523-PB	S.P(+57.02)GQLQANLER.L	N	19.06	1181.62	-4.7	591.812	2	14.61	F67:56941	5	1777	1786	Carbamidomethylation (DHKE X@N-term)
4	146102	BGLB011523-PB	K.N(+56.06)IHLFIESALGVGSDSDEAK(+27.99).A	Y	19	2185.09	2.8	729.373	3	16.69	F61:57971	1	396	415	Diethylation; Formylation
4	146102	BGLB011523-PB	K.NIHLFIESALGVGS(+42.01)DS(+42.01)DEAK.A	Y	18.73	2185.05	14.2	729.369	3	16.71	F57:58034	1	396	415	Acetylation (TSCYH)
4	146102	BGLB011523-PB	K.ALGVSASSVESK(+43.01).A	Y	18.22	1176.6	4.4	589.309	2	14.44	F76:58613	14	1817	1828	Carbamylation
4	146102	BGLB011523-PB	K.FNAHQSDD(+14.02)ALK(+71.04)ANAEFNK.Q	Y	17.99	2104	4.5	702.343	3	14.52	F58:56948	1	1247	1264	Methylation; Propionamide (K X@N-term)
4	146102	BGLB011523-PB	K.ALGVSAD(+14.02)S(-18.01)AAAR.A	Y	17.97	1083.57	-15	542.783	2	14.5	F55:57085	1	551	562	Methylation; Dehydration
4	146102	BGLB011523-PB	K.NIHLFIES(-2.02)A.L	Y	17.88	1040.53	13.7	521.279	2	15.76	F63:57816	10	396	404	2-amino-3-oxo-butanoic_acid
4	146102	BGLB011523-PB	K.T(-18.01)P(+15.99)SIGLEYFAPLQR.Y	Y	17.69	1588.82	19.5	795.435	2	17.61	F71:60352	1	1952	1965	Dehydration; Hydroxylation
4	146102	BGLB011523-PB	A.I(+41.03)GVS(-2.02)YFGPLQK.N	Y	17.29	1246.67	-10.5	624.336	2	16.7	F57:58028	23	385	395	Amidination of lysines or N-terminal amines with methyl acetimidate; 2-amino-3-oxo-butanoic_acid
4	146102	BGLB011523-PB	K.QNFGVD(+14.02)LVLWMFENVPNM(-48.00)R.D	Y	17.02	2274.13	15.1	759.061	3	25.56	F80:75595	1	1378	1396	Methylation; Dethiomethyl
4	146102	BGLB011523-PB	K.Q(+57.02)SDEALKTDAEFLK.Q	Y	16.78	1650.81	8.7	826.419	2	15.3	F58:57327	2	332	345	Carbamidomethylation (DHKE X@N-term)
4	146102	BGLB011523-PB	Q.YIH(+57.02)LYIEK.A	N	16.75	1134.61	-1	568.31	2	17.36	F70:59999	7	1809	1816	Carbamidomethylation (DHKE X@N-term)
4	146102	BGLB011523-PB	K.Q(+.98)S(-2.02)DEALKTDAEFLK.Q	Y	16.39	1592.76	-13.4	797.375	2	15.32	F68:57496	3	332	345	Deamidation (NQ); 2-amino-3-oxo-butanoic_acid
4	146102	BGLB011523-PB	P.AIGVS(-2.02)YFGPLQK.N	Y	16.16	1276.68	2.9	639.35	2	18.32	F74:60654	2	384	395	2-amino-3-oxo-butanoic_acid
4	146102	BGLB011523-PB	N.LVLWM(+15.99)LDNVPNM(+15.99)R.E	N	16.02	1631.82	-1.3	816.914	2	16.82	F60:57803	2	153	165	Oxidation (M)
4	146102	BGLB011523-PB	I.N(+56.06)SANSPGQ(+.98)LQANLER.L	Y	15.98	1654.83	23.5	828.44	2	17.81	F58:58544	2	1772	1786	Diethylation; Deamidation (NQ)
4	146102	BGLB011523-PB	K.KPAIGVS(+42.01)YFGPLQK(+42.01).N	Y	15.69	1587.87	-5.6	530.293	3	16.11	F53:57713	3	382	395	Acetylation (TSCYH); Acetylation (K)
4	146102	BGLB011523-PB	K.Q(+14.02)NFGVDLVLWM(-48.00)FENVPNMR.D	Y	15.61	2274.13	26.4	759.069	3	18.05	F70:60327	1	1378	1396	Methylation; Dethiomethyl
4	146102	BGLB011523-PB	K.LVLWMFENVPNM(+15.99)R.D	Y	15.58	1663.82	17	832.932	2	18.12	F63:58922	3	770	782	Oxidation (M)
9	146113	BGLB040188-PA	K.SDSTPSSQKPDDLPR.E	Y	82.4	1628.76	0.5	543.929	3	14.01	F68:56849	50	138	152
9	146113	BGLB040188-PA	K.LSAEMDEFKVDYSPVSK.V	Y	79.42	1943.92	-1.9	972.965	2	15.96	F67:57582	17	102	118
9	146113	BGLB040188-PA	K.VPDVEISEEGVR.V	N	77.39	1327.66	-3.1	664.836	2	15.18	F68:57430	149	231	242
9	146113	BGLB040188-PA	R.IAEDTISEEDQKEK.L	Y	74.37	1633.77	-0.2	817.891	2	13.96	F67:56555	72	188	201
9	146113	BGLB040188-PA	R.LSYVSSLIPELSSNSAGSVQVEVSSSK.V	Y	74.06	2753.4	5.1	918.811	3	17.16	F68:58359	2	204	230
9	146113	BGLB040188-PA	K.TFAESAHSHDYLK.A	N	72.08	1504.69	-8.6	753.348	2	14.61	F68:57160	69	173	185
9	146113	BGLB040188-PA	K.LSAEM(+15.99)DEFKVDYSPVSK.V	Y	68.07	1959.91	10.4	654.318	3	15.49	F68:57576	3	102	118	Oxidation (M)
9	146113	BGLB040188-PA	R.IAEDTISEEDQK.E	Y	66.2	1376.63	-0.7	689.322	2	14.39	F68:57054	52	188	199
9	146113	BGLB040188-PA	K.VSVSQQSLEAR.H	Y	63.61	1202.63	-5.5	602.317	2	14.46	F68:57084	57	119	129
9	146113	BGLB040188-PA	R.VITDYIDNK.M	Y	53.99	1079.55	-4.7	540.78	2	15.07	F68:57376	93	84	92
9	146113	BGLB040188-PA	K.MFNLWLDEFVAK.T	Y	53.33	1511.75	0.8	756.882	2	18.19	F68:58835	10	161	172
9	146113	BGLB040188-PA	F.AESAHSHDYLK.A	N	52.4	1256.58	-1.3	629.296	2	14.38	F68:57051	1	175	185
9	146113	BGLB040188-PA	K.LSAEMDEFK.V	Y	47.63	1068.48	-3.6	535.245	2	15.2	F68:57437	23	102	110
9	146113	BGLB040188-PA	K.VSVSQQ(+.98)SLEAR.H	Y	44.67	1203.61	1.3	602.813	2	14.56	F67:56920	3	119	129	Deamidation (NQ)
9	146113	BGLB040188-PA	R.VITDYIDNKMPETIK.E	Y	41	1778.91	-14.7	593.969	3	15.61	F67:57417	3	84	98
9	146113	BGLB040188-PA	M.EHSG(+88.00)N(+15.99)VDISLQDVDVDLK.V	Y	40.22	2085.95	23.4	696.341	3	16.29	F68:57948	19	7	24	3-sulfanylpropanoyl; Hydroxylation
9	146113	BGLB040188-PA	K.V(+57.02)PDVEISEEGVR.V	N	40.05	1384.68	4.3	693.352	2	15.24	F67:57241	5	231	242	Carbamidomethylation (DHKE X@N-term)
9	146113	BGLB040188-PA	K.DSEFNFSSIVVH.W	Y	37.06	1379.64	-8.6	690.819	2	16.82	F68:58197	1	48	59
9	146113	BGLB040188-PA	K.MEHS(+14.02)GN(+15.99)VDISLQDVDVDLK.V	Y	36.67	2143.01	-5.5	715.34	3	18.77	F84:61555	2	6	24	Methylation; Hydroxylation
9	146113	BGLB040188-PA	K.M(+15.99)FNLWLDEFVAK.T	Y	36.62	1527.74	2	764.88	2	17.93	F68:58712	7	161	172	Oxidation (M)
9	146113	BGLB040188-PA	K.S(-2.02)DSTPSSQKPDDLPR.E	Y	35.65	1626.75	-3.7	543.255	3	14.41	F68:57062	1	138	152	2-amino-3-oxo-butanoic_acid
9	146113	BGLB040188-PA	K.ME(+6.01)HS(-18.01)GN(+.98)VDISLQDVDVDLK.V	Y	33.8	2101.98	-3.8	701.665	3	16.25	F68:57931	1	6	24	Replacement of proton by lithium; Dehydration; Deamidation (NQ)
9	146113	BGLB040188-PA	K.LSAEM(+15.99)DEFK.V	Y	29.79	1084.47	-2.3	543.243	2	14.63	F68:57168	6	102	110	Oxidation (M)
9	146113	BGLB040188-PA	R.IAE(+57.02)DTISEEDQKEK.L	Y	29.52	1690.79	-1.9	564.603	3	14.06	F67:56618	1	188	201	Carbamidomethylation (DHKE X@N-term)
9	146113	BGLB040188-PA	K.VS(-2.02)VSQQSLEAR.H	Y	27.68	1200.61	3.6	601.314	2	15.17	F68:57420	2	119	129	2-amino-3-oxo-butanoic_acid
9	146113	BGLB040188-PA	K.VPDVE(+57.02)ISEEGVR.V	N	27.53	1384.68	-0.6	693.348	2	15.49	F73:59174	2	231	242	Carbamidomethylation (DHKE X@N-term)
9	146113	BGLB040188-PA	K.LSAEMD(+57.02)EFKVDYSPVSK.V	Y	27.36	2000.94	0.7	667.988	3	15.1	F67:57177	2	102	118	Carbamidomethylation (DHKE X@N-term)
9	146113	BGLB040188-PA	V.D(+42.01)ISLQDVDVDLK.V	Y	26.35	1400.7	25.8	701.377	2	16.34	F67:57758	3	13	24	Acetylation (Protein N-term)
9	146113	BGLB040188-PA	K.MEHS(+14.02)GNVD(+15.99)ISLQDVDVDLK.V	Y	25.93	2143.01	43	715.375	3	18.82	F84:61582	1	6	24	Methylation; Hydroxylation
9	146113	BGLB040188-PA	M.EHSGN(+15.99)V(+88.00)DISLQDVDVDLK.V	Y	25.07	2085.95	36	696.35	3	17.84	F74:60433	3	7	24	Hydroxylation; 3-sulfanylpropanoyl
9	146113	BGLB040188-PA	K.M(+14.02)(+15.99)EHSGNVDISLQDVDVDLK.V	Y	22.44	2143.01	-8.3	715.338	3	25.05	F84:76443	1	6	24	Methylation; Oxidation (M)
9	146113	BGLB040188-PA	M.EHS(+88.00)GN(+15.99)VDISLQDVDVDLK.V	Y	20.7	2085.95	42.1	696.354	3	18.01	F74:60514	5	7	24	3-sulfanylpropanoyl; Hydroxylation
9	146113	BGLB040188-PA	D.VEISEEGVR.V	N	19.38	1016.51	-4.4	509.262	2	14.93	F80:59037	2	234	242
9	146113	BGLB040188-PA	K.V(+57.02)SVSQ(+.98)QSLEAR.H	Y	18.67	1260.63	-52.3	631.29	2	14.72	F73:58813	1	119	129	Carbamidomethylation (DHKE X@N-term); Deamidation (NQ)
9	146113	BGLB040188-PA	A.EDT(-2.02)ISEEDQKEK.L	Y	17.65	1447.63	24.5	724.841	2	14.15	F67:56661	1	190	201	2-amino-3-oxo-butanoic_acid
9	146113	BGLB040188-PA	K.ARIAEDTISEED(-18.01)QK.E	Y	15.52	1585.76	3.5	793.889	2	15.24	F71:59241	6	186	199	Dehydration
12	146122	BGLB020983-PB	R.DLVLDESQQVDLTTYAGGER.F	Y	93.52	2208.05	10	737.033	3	24.87	F80:75266	172	171	190
12	146122	BGLB020983-PB	R.FSC(+57.02)ALENVTTEQGAAC(+57.02)TLK.F	Y	87.67	2098.97	9.6	700.669	3	15.85	F78:59300	10	143	161	Carbamidomethylation
12	146122	BGLB020983-PB	R.ANPNNIPIVDEQPVK.V	Y	72.9	1646.86	5.5	824.443	2	15.76	F76:59241	71	35	49
12	146122	BGLB020983-PB	K.DGTVTFVPQYTIR.F	Y	72.17	1495.77	3	748.893	2	16.79	F78:59739	109	130	142
12	146122	BGLB020983-PB	K.TYPC(+57.02)C(+57.02)PQSFEDIELR.V	Y	71.75	1913.83	10.1	638.957	3	16.28	F76:59484	21	204	218	Carbamidomethylation
12	146122	BGLB020983-PB	K.FGPWTYDVR.D	Y	65.7	1139.54	1	570.778	2	16.81	F79:59957	82	162	170
12	146122	BGLB020983-PB	K.YIWLPHIEVYNSIGK.P	Y	59.22	1830.97	9.3	916.499	2	18.59	F76:60564	20	102	116
12	146122	BGLB020983-PB	N.NIPIVDEQPVK.V	Y	55.13	1250.69	2.2	626.352	2	15.92	F78:59334	27	39	49
12	146122	BGLB020983-PB	K.PGIHSDQLVR.V	Y	54.94	1120.6	3.5	561.309	2	15.73	F76:59226	26	117	126
12	146122	BGLB020983-PB	K.YIWLPHIEVYNSIGKPGIHSD.Q	Y	43.07	2437.24	5.8	610.322	4	25.5	F80:75563	5	102	122
12	146122	BGLB020983-PB	K.D(+57.02)GTVTFVPQYTIR.F	Y	39.77	1552.79	14	777.412	2	16.6	F76:59637	8	130	142	Carbamidomethylation (DHKE X@N-term)
12	146122	BGLB020983-PB	R.DLVLDESQ(+.98)QVDLTTYAGGER.F	Y	37.54	2209.04	0.7	737.354	3	17.28	F77:60141	2	171	190	Deamidation (NQ)
12	146122	BGLB020983-PB	C.C(+57.02)PQSFEDIELR.V	Y	32.98	1392.63	26.7	697.343	2	16.11	F76:59405	4	208	218	Carbamidomethylation
12	146122	BGLB020983-PB	R.A(+57.02)NPNNIPIVDEQPVK.V	Y	30.8	1703.88	-2.9	852.947	2	15.84	F76:59283	3	35	49	Carbamidomethylation (DHKE X@N-term)
12	146122	BGLB020983-PB	R.SLSWSNEC(+57.02)T(-2.02)TFNELTLPSK.Y	Y	28.66	2211.02	0.8	738.013	3	17.63	F76:60117	1	83	101	Carbamidomethylation; 2-amino-3-oxo-butanoic_acid
12	146122	BGLB020983-PB	R.SLSWSNEC(+57.02)TTFNELTLPSK.Y	Y	27.96	2213.03	13.5	738.694	3	17.15	F78:59907	1	83	101	Carbamidomethylation
12	146122	BGLB020983-PB	K.YIWLPHIEVYN.S	Y	23.12	1445.73	3.8	723.877	2	17.94	F76:60264	3	102	112
12	146122	BGLB020983-PB	R.SLS(-18.01)WS(+13.03)NEC(+57.02)TTFNELTLPSK.Y	Y	21.83	2208.05	-0.8	737.024	3	17.36	F76:59994	1	83	101	Dehydration; Michael addition with methylamine; Carbamidomethylation
12	146122	BGLB020983-PB	R.SLS(-18.01)WSN(+15.99)EC(+57.02)TTFNELTLPSK.Y	Y	21.67	2211.02	11.2	738.021	3	25.03	F76:71849	1	83	101	Dehydration; Hydroxylation; Carbamidomethylation
12	146122	BGLB020983-PB	K.F(+57.02)GPWTYDVR.D	Y	21.61	1196.56	-2.4	599.287	2	16.71	F76:59687	4	162	170	Carbamidomethylation (DHKE X@N-term)
12	146122	BGLB020983-PB	K.DGT(-18.01)VTFVPQYTIR.F	Y	21.21	1477.76	-8.6	739.879	2	16.6	F76:59634	1	130	142	Dehydration
12	146122	BGLB020983-PB	D.GTVTFVPQYTIR.F	Y	20.54	1380.74	-2	691.376	2	16.75	F80:59888	4	131	142
12	146122	BGLB020983-PB	K.FGP(+15.99)WTYDVR.D	Y	16.89	1155.53	28.7	578.791	2	16.13	F76:59416	2	162	170	Hydroxylation
12	146122	BGLB020983-PB	C.T(+14.02)TF(+88.00)NELTLPSK.Y	Y	16.88	1351.67	-9.8	676.835	2	16.18	F76:59440	1	91	101	Methylation; 3-sulfanylpropanoyl
12	146122	BGLB020983-PB	K.YIWLPHIEVYNSIGKPGIH.S	Y	16.47	2235.18	2.2	559.804	4	25.49	F80:75561	2	102	120
12	146122	BGLB020983-PB	R.DLVLDESQ(+.98)Q(+.98)VDLTTYAGGER.F	Y	15.99	2210.02	26.9	737.701	3	25.17	F76:71914	3	171	190	Deamidation (NQ)
12	146121	BGLB020983-PA	R.DLVLDESQQVDLTTYAGGER.F	Y	93.52	2208.05	10	737.033	3	24.87	F80:75266	172	171	190
12	146121	BGLB020983-PA	R.FSC(+57.02)ALENVTTEQGAAC(+57.02)TLK.F	Y	87.67	2098.97	9.6	700.669	3	15.85	F78:59300	10	143	161	Carbamidomethylation
12	146121	BGLB020983-PA	R.ANPNNIPIVDEQPVK.V	Y	72.9	1646.86	5.5	824.443	2	15.76	F76:59241	71	35	49
12	146121	BGLB020983-PA	K.DGTVTFVPQYTIR.F	Y	72.17	1495.77	3	748.893	2	16.79	F78:59739	109	130	142
12	146121	BGLB020983-PA	K.TYPC(+57.02)C(+57.02)PQSFEDIELR.V	Y	71.75	1913.83	10.1	638.957	3	16.28	F76:59484	21	204	218	Carbamidomethylation
12	146121	BGLB020983-PA	K.FGPWTYDVR.D	Y	65.7	1139.54	1	570.778	2	16.81	F79:59957	82	162	170
12	146121	BGLB020983-PA	K.YIWLPHIEVYNSIGK.P	Y	59.22	1830.97	9.3	916.499	2	18.59	F76:60564	20	102	116
12	146121	BGLB020983-PA	N.NIPIVDEQPVK.V	Y	55.13	1250.69	2.2	626.352	2	15.92	F78:59334	27	39	49
12	146121	BGLB020983-PA	K.PGIHSDQLVR.V	Y	54.94	1120.6	3.5	561.309	2	15.73	F76:59226	26	117	126
12	146121	BGLB020983-PA	K.YIWLPHIEVYNSIGKPGIHSD.Q	Y	43.07	2437.24	5.8	610.322	4	25.5	F80:75563	5	102	122
12	146121	BGLB020983-PA	K.D(+57.02)GTVTFVPQYTIR.F	Y	39.77	1552.79	14	777.412	2	16.6	F76:59637	8	130	142	Carbamidomethylation (DHKE X@N-term)
12	146121	BGLB020983-PA	R.DLVLDESQ(+.98)QVDLTTYAGGER.F	Y	37.54	2209.04	0.7	737.354	3	17.28	F77:60141	2	171	190	Deamidation (NQ)
12	146121	BGLB020983-PA	C.C(+57.02)PQSFEDIELR.V	Y	32.98	1392.63	26.7	697.343	2	16.11	F76:59405	4	208	218	Carbamidomethylation
12	146121	BGLB020983-PA	R.A(+57.02)NPNNIPIVDEQPVK.V	Y	30.8	1703.88	-2.9	852.947	2	15.84	F76:59283	3	35	49	Carbamidomethylation (DHKE X@N-term)
12	146121	BGLB020983-PA	R.SLSWSNEC(+57.02)T(-2.02)TFNELTLPSK.Y	Y	28.66	2211.02	0.8	738.013	3	17.63	F76:60117	1	83	101	Carbamidomethylation; 2-amino-3-oxo-butanoic_acid
12	146121	BGLB020983-PA	R.SLSWSNEC(+57.02)TTFNELTLPSK.Y	Y	27.96	2213.03	13.5	738.694	3	17.15	F78:59907	1	83	101	Carbamidomethylation
12	146121	BGLB020983-PA	K.YIWLPHIEVYN.S	Y	23.12	1445.73	3.8	723.877	2	17.94	F76:60264	3	102	112
12	146121	BGLB020983-PA	R.SLS(-18.01)WS(+13.03)NEC(+57.02)TTFNELTLPSK.Y	Y	21.83	2208.05	-0.8	737.024	3	17.36	F76:59994	1	83	101	Dehydration; Michael addition with methylamine; Carbamidomethylation
12	146121	BGLB020983-PA	R.SLS(-18.01)WSN(+15.99)EC(+57.02)TTFNELTLPSK.Y	Y	21.67	2211.02	11.2	738.021	3	25.03	F76:71849	1	83	101	Dehydration; Hydroxylation; Carbamidomethylation
12	146121	BGLB020983-PA	K.F(+57.02)GPWTYDVR.D	Y	21.61	1196.56	-2.4	599.287	2	16.71	F76:59687	4	162	170	Carbamidomethylation (DHKE X@N-term)
12	146121	BGLB020983-PA	K.DGT(-18.01)VTFVPQYTIR.F	Y	21.21	1477.76	-8.6	739.879	2	16.6	F76:59634	1	130	142	Dehydration
12	146121	BGLB020983-PA	D.GTVTFVPQYTIR.F	Y	20.54	1380.74	-2	691.376	2	16.75	F80:59888	4	131	142
12	146121	BGLB020983-PA	K.FGP(+15.99)WTYDVR.D	Y	16.89	1155.53	28.7	578.791	2	16.13	F76:59416	2	162	170	Hydroxylation
12	146121	BGLB020983-PA	C.T(+14.02)TF(+88.00)NELTLPSK.Y	Y	16.88	1351.67	-9.8	676.835	2	16.18	F76:59440	1	91	101	Methylation; 3-sulfanylpropanoyl
12	146121	BGLB020983-PA	K.YIWLPHIEVYNSIGKPGIH.S	Y	16.47	2235.18	2.2	559.804	4	25.49	F80:75561	2	102	120
12	146121	BGLB020983-PA	R.DLVLDESQ(+.98)Q(+.98)VDLTTYAGGER.F	Y	15.99	2210.02	26.9	737.701	3	25.17	F76:71914	3	171	190	Deamidation (NQ)
35	146149	BGLB030275-PA	R.TYHTALLTAQQISELLGSQHDGVLSSITNR.W	Y	132.84	3252.67	5	814.18	4	25.46	F81:75208	26	99	128
35	146149	BGLB030275-PA	R.HGSC(+57.02)VVDIHTPTNIDPSC(+57.02)VFGDQK.E	Y	84.71	2682.22	5.6	671.565	4	25.85	F75:73040	25	240	263	Carbamidomethylation
35	146149	BGLB030275-PA	R.WFFSSAVAGDIK.N	Y	63.78	1326.66	5.8	664.341	2	17.69	F72:60385	69	129	140
35	146149	BGLB030275-PA	R.IETPEGMIC(+57.02)ESGK.R	Y	61.2	1449.65	5.7	725.835	2	15.69	F72:59450	6	224	236	Carbamidomethylation
35	146149	BGLB030275-PA	R.THIGTIC(+57.02)DSR.Y	Y	56.63	1158.55	11.1	580.286	2	15.62	F72:59417	11	79	88	Carbamidomethylation
35	146149	BGLB030275-PA	R.HGSC(+57.02)VVDIHTPTN(+.98)IDPSC(+57.02)VFGDQK.E	Y	55.14	2683.2	19.9	671.821	4	25.76	F76:72181	2	240	263	Carbamidomethylation; Deamidation (NQ)
35	146149	BGLB030275-PA	R.YAVSMSEFDR.T	Y	51.67	1203.52	4.6	602.771	2	16.03	F72:59610	6	89	98
35	146149	BGLB030275-PA	R.YAVSM(+15.99)SEFDR.T	Y	41.64	1219.52	15.6	610.776	2	15.14	F72:59191	3	89	98	Oxidation (M)
35	146149	BGLB030275-PA	K.RIETPEGMIC(+57.02)ESGK.R	Y	34.75	1605.75	22.3	803.9	2	16.49	F72:59827	1	223	236	Carbamidomethylation
35	146149	BGLB030275-PA	R.TYHTALLTAQQ(+.98)ISELLGSQHDGVLSSITNR.W	Y	28.06	3253.66	-4	814.418	4	19.01	F84:61676	1	99	128	Deamidation (NQ)
35	146149	BGLB030275-PA	R.VC(+57.02)TTIYC(+57.02)NE(+57.02)MDEVNC(+57.02)K.R	Y	17.04	2091.84	4	698.289	3	15.28	F72:59260	1	207	222	Carbamidomethylation; Carbamidomethylation (DHKE X@N-term)
10	146105	BGLB016060-PA	R.AHVEGNSLVPDILSYDVETR.D	Y	91.76	2213.1	9.9	738.713	3	25.55	F71:72201	12	406	425
10	146105	BGLB016060-PA	K.VPDVEISEEGVR.I	N	77.39	1327.66	-3.1	664.836	2	15.18	F68:57430	149	362	373
10	146105	BGLB016060-PA	K.TFAESAHSHDYLK.A	N	72.08	1504.69	-8.6	753.348	2	14.61	F68:57160	69	303	315
10	146105	BGLB016060-PA	R.IAEDTISEQDQR.E	Y	69.15	1403.65	-6.3	702.829	2	14.11	F68:56894	51	318	329
10	146105	BGLB016060-PA	K.MFNLWLEEYVAK.T	Y	65.59	1541.76	-8.3	771.88	2	17.83	F68:58668	32	291	302
10	146105	BGLB016060-PA	K.VSLEQTEIGNVK.V	Y	59.09	1315.7	5.7	658.86	2	15.63	F71:59423	36	88	99
10	146105	BGLB016060-PA	R.GLPLMSLPDLR.L	Y	57.18	1210.67	6.5	606.348	2	17.95	F70:60275	67	462	472
10	146105	BGLB016060-PA	R.DLTQMQINPK.E	Y	54.09	1186.6	-4.4	594.305	2	15.21	F68:57440	23	426	435
10	146105	BGLB016060-PA	F.AESAHSHDYLK.A	N	52.4	1256.58	-1.3	629.296	2	14.38	F68:57051	1	305	315
10	146105	BGLB016060-PA	R.VISEYIDTK.T	Y	48.53	1066.55	10.6	534.29	2	15.16	F70:58952	40	213	221
10	146105	BGLB016060-PA	K.V(+57.02)PDVEISEEGVR.I	N	40.05	1384.68	4.3	693.352	2	15.24	F67:57241	5	362	373	Carbamidomethylation (DHKE X@N-term)
10	146105	BGLB016060-PA	R.AHVEGNSLVP(+15.99)D(-18.01)ILSYDVETR.D	Y	39.28	2211.08	10.2	738.042	3	17.38	F71:60244	1	406	425	Hydroxylation; Dehydration
10	146105	BGLB016060-PA	K.VDYSPLSK.V	Y	38.23	907.465	7.6	454.743	2	15.24	F70:58991	6	241	248
10	146105	BGLB016060-PA	R.LKQQ(+.98)ALEYGSR.I	Y	34.25	1292.67	-7.2	647.339	2	15.65	F70:59187	4	46	56	Deamidation (NQ)
10	146105	BGLB016060-PA	R.GLPLM(+15.99)SLPDLR.L	Y	29.29	1226.67	-7.6	614.337	2	17.14	F70:59896	3	462	472	Oxidation (M)
10	146105	BGLB016060-PA	A.T(+57.02)FENLEDK.D	Y	28.94	1051.48	-7.5	526.744	2	14.81	F68:57250	26	70	77	Carbamidomethylation (DHKE X@N-term)
10	146105	BGLB016060-PA	K.VPDVE(+57.02)ISEEGVR.I	N	27.53	1384.68	-0.6	693.348	2	15.49	F73:59174	2	362	373	Carbamidomethylation (DHKE X@N-term)
10	146105	BGLB016060-PA	L.V(+71.04)PDILSYDVETR.D	Y	26.01	1476.75	3.9	739.383	2	16.88	F53:58078	2	414	425	Propionamide (K X@N-term)
10	146105	BGLB016060-PA	K.LHSVMDDLFK.V	Y	24.65	1203.6	5.3	602.808	2	25.94	F70:71279	5	231	240
10	146105	BGLB016060-PA	A.T(+57.02)FENLEDKDGLVS(-2.02)YK.F	Y	23.41	1811.86	3.2	906.939	2	15.25	F67:57246	20	70	84	Carbamidomethylation (DHKE X@N-term); 2-amino-3-oxo-butanoic_acid
10	146105	BGLB016060-PA	A.Q(-17.03)EKPGAILR.L	Y	21.89	993.561	0	497.788	2	15.25	F70:58994	34	37	45	Pyro-glu from Q
10	146105	BGLB016060-PA	R.ILQNILDQATFENLEDK.D	Y	20.59	2003.02	10.9	1002.53	2	17.53	F70:60081	1	61	77
10	146105	BGLB016060-PA	R.AHVEGN(+.98)S(-2.02)LVPDILSYDVETR.D	Y	19.49	2212.06	25	738.381	3	25.26	F74:73929	2	406	425	Deamidation (NQ); 2-amino-3-oxo-butanoic_acid
10	146105	BGLB016060-PA	D.VEISEEGVR.I	N	19.38	1016.51	-4.4	509.262	2	14.93	F80:59037	2	365	373
10	146105	BGLB016060-PA	T.M(+15.99)QHSGSAQISLKDVDVDVK(+14.02).I	Y	16.29	2086.04	4	696.356	3	17.84	F75:60302	2	135	153	Oxidation (M); Methylation
10	146105	BGLB016060-PA	R.AHVE(+14.02)GN(+.98)S(-18.01)LVPDILSYDVETR.D	Y	15.85	2210.09	-6.3	737.698	3	25.13	F79:74918	2	406	425	Methylation; Deamidation (NQ); Dehydration
21	146107	BGLB016474-PA	R.GDSALNDC(+57.02)VTGGWYDAGDHVK.F	Y	86.26	2235.95	18.4	746.337	3	16.48	F71:59826	10	55	75	Carbamidomethylation
21	146107	BGLB016474-PA	K.DKGDTAYSSQLLSAAESLYAFAK.A	N	83.17	2435.19	5.4	812.74	3	17.7	F73:60205	1	184	206
21	146107	BGLB016474-PA	R.EAANNAFIALVAAESGIESDKYR.K	N	80.96	2438.21	7.2	813.749	3	19.47	F72:61199	3	317	339
21	146107	BGLB016474-PA	K.GSDISGGVAAALAAGAIAFK.D	Y	79.97	1745.93	6.1	873.978	2	18.39	F72:60711	56	164	183
21	146107	BGLB016474-PA	R.QLLYEETQSSVYK.D	N	68.54	1586.78	4.6	794.402	2	15.95	F71:59575	31	271	283
21	146107	BGLB016474-PA	K.LPADNPISWR.G	N	61.28	1167.6	5.5	584.812	2	16.28	F71:59728	44	45	54
21	146107	BGLB016474-PA	F.IALVAAESGIESDK.Y	N	53.91	1401.74	-8.2	701.869	2	15.99	F72:59593	3	324	337
21	146107	BGLB016474-PA	R.PC(+57.02)TYISATEK.G	N	53.54	1168.54	6.5	585.283	2	14.91	F72:59080	22	154	163	Carbamidomethylation
21	146107	BGLB016474-PA	K.TLVAQVGDGNADHGWWGRPEDMTMAR.P	N	51.27	2869.3	14.5	718.343	4	17.87	F73:60284	6	128	153
21	146107	BGLB016474-PA	R.Q(-17.03)LLYEETQSSVYK.D	N	49.08	1569.76	6.7	785.891	2	16.54	F72:59850	2	271	283	Pyro-glu from Q
21	146107	BGLB016474-PA	M.SASTTVLLWSLNR.F	Y	48.63	1446.78	6.6	724.404	2	17.56	F72:60327	9	81	93
21	146107	BGLB016474-PA	K.SILFFDTQR.S	Y	41.8	1125.58	4.3	563.801	2	17.23	F72:60168	17	33	41
21	146107	BGLB016474-PA	R.EAANNAFIALVAAESGIESDK.Y	N	39.12	2119.04	36.3	707.381	3	17.96	F72:60512	14	317	337
21	146107	BGLB016474-PA	K.WPLDYFLK.A	N	37.89	1080.56	8.7	541.294	2	18.13	F72:60588	31	113	120
21	146107	BGLB016474-PA	K.NLLPVTNNK.C	N	37.72	1011.57	4.6	506.795	2	15.75	F72:59475	18	451	459
21	146107	BGLB016474-PA	K.TLVAQVGDGNADHGWWGRPEDM(+15.99)TM(+15.99)AR.P	N	27.83	2901.29	5.5	726.334	4	25.98	F72:73022	1	128	153	Oxidation (M)
21	146107	BGLB016474-PA	R.P(+57.02)C(+57.02)TYISATEK.G	N	24.69	1225.56	-2.2	613.788	2	14.96	F72:59106	5	154	163	Carbamidomethylation (DHKE X@N-term); Carbamidomethylation
21	146107	BGLB016474-PA	K.L(+57.02)PADNPISWR.G	N	22.36	1224.63	12.7	613.328	2	16.34	F72:59754	2	45	54	Carbamidomethylation (DHKE X@N-term)
21	146107	BGLB016474-PA	K.A(+14.02)TQKSNYLD(+14.02)DAK.T	N	16.18	1380.69	-20.6	691.337	2	14.64	F57:57056	23	238	249	Methylation
21	146107	BGLB016474-PA	K.AT(+14.02)QKSNYLD(+14.02)DAK.T	N	15.64	1380.69	-30.7	691.33	2	18.13	F84:60894	4	238	249	Methylation
21	146106	BGLB016474-PB	R.GDSALNDC(+57.02)VTGGWYDAGDHVK.F	Y	86.26	2235.95	18.4	746.337	3	16.48	F71:59826	10	55	75	Carbamidomethylation
21	146106	BGLB016474-PB	K.DKGDTAYSSQLLSAAESLYAFAK.A	N	83.17	2435.19	5.4	812.74	3	17.7	F73:60205	1	184	206
21	146106	BGLB016474-PB	R.EAANNAFIALVAAESGIESDKYR.K	N	80.96	2438.21	7.2	813.749	3	19.47	F72:61199	3	317	339
21	146106	BGLB016474-PB	K.GSDISGGVAAALAAGAIAFK.D	Y	79.97	1745.93	6.1	873.978	2	18.39	F72:60711	56	164	183
21	146106	BGLB016474-PB	R.QLLYEETQSSVYK.D	N	68.54	1586.78	4.6	794.402	2	15.95	F71:59575	31	271	283
21	146106	BGLB016474-PB	K.LPADNPISWR.G	N	61.28	1167.6	5.5	584.812	2	16.28	F71:59728	44	45	54
21	146106	BGLB016474-PB	F.IALVAAESGIESDK.Y	N	53.91	1401.74	-8.2	701.869	2	15.99	F72:59593	3	324	337
21	146106	BGLB016474-PB	R.PC(+57.02)TYISATEK.G	N	53.54	1168.54	6.5	585.283	2	14.91	F72:59080	22	154	163	Carbamidomethylation
21	146106	BGLB016474-PB	K.TLVAQVGDGNADHGWWGRPEDMTMAR.P	N	51.27	2869.3	14.5	718.343	4	17.87	F73:60284	6	128	153
21	146106	BGLB016474-PB	R.Q(-17.03)LLYEETQSSVYK.D	N	49.08	1569.76	6.7	785.891	2	16.54	F72:59850	2	271	283	Pyro-glu from Q
21	146106	BGLB016474-PB	M.SASTTVLLWSLNR.F	Y	48.63	1446.78	6.6	724.404	2	17.56	F72:60327	9	81	93
21	146106	BGLB016474-PB	K.SILFFDTQR.S	Y	41.8	1125.58	4.3	563.801	2	17.23	F72:60168	17	33	41
21	146106	BGLB016474-PB	R.EAANNAFIALVAAESGIESDK.Y	N	39.12	2119.04	36.3	707.381	3	17.96	F72:60512	14	317	337
21	146106	BGLB016474-PB	K.WPLDYFLK.A	N	37.89	1080.56	8.7	541.294	2	18.13	F72:60588	31	113	120
21	146106	BGLB016474-PB	K.NLLPVTNNK.C	N	37.72	1011.57	4.6	506.795	2	15.75	F72:59475	18	451	459
21	146106	BGLB016474-PB	K.TLVAQVGDGNADHGWWGRPEDM(+15.99)TM(+15.99)AR.P	N	27.83	2901.29	5.5	726.334	4	25.98	F72:73022	1	128	153	Oxidation (M)
21	146106	BGLB016474-PB	R.P(+57.02)C(+57.02)TYISATEK.G	N	24.69	1225.56	-2.2	613.788	2	14.96	F72:59106	5	154	163	Carbamidomethylation (DHKE X@N-term); Carbamidomethylation
21	146106	BGLB016474-PB	K.L(+57.02)PADNPISWR.G	N	22.36	1224.63	12.7	613.328	2	16.34	F72:59754	2	45	54	Carbamidomethylation (DHKE X@N-term)
21	146106	BGLB016474-PB	K.A(+14.02)TQKSNYLD(+14.02)DAK.T	N	16.18	1380.69	-20.6	691.337	2	14.64	F57:57056	23	238	249	Methylation
21	146106	BGLB016474-PB	K.AT(+14.02)QKSNYLD(+14.02)DAK.T	N	15.64	1380.69	-30.7	691.33	2	18.13	F84:60894	4	238	249	Methylation
17	146117	BGLB001403-PB	R.EAANVAFLALAAAESGVDSDR.L	Y	93.4	2076.01	2	693.013	3	20.46	F71:61659	105	317	337
17	146117	BGLB001403-PB	R.GDSALNDC(+57.02)VVGGWYDAGDHVK.F	N	86.6	2233.97	4.5	745.667	3	16.76	F71:59953	10	55	75	Carbamidomethylation
17	146117	BGLB001403-PB	K.FGLPASAATTVLLWSLNR.F	Y	78.46	1916.05	9.3	639.697	3	19.09	F72:61033	17	76	93
17	146117	BGLB001403-PB	R.ATQNAQYLADAR.S	Y	75	1320.64	4.7	661.332	2	14.92	F71:59089	31	238	249
17	146117	BGLB001403-PB	K.TLLTAAESLYAFAK.N	Y	66.78	1497.81	1.9	749.913	2	18.02	F72:60540	79	193	206
17	146117	BGLB001403-PB	K.AGQLNQMYDSVK.W	Y	65.58	1352.64	5.4	677.331	2	15.32	F71:59279	17	101	112
17	146117	BGLB001403-PB	K.LPGSNPIHWR.G	Y	60.71	1175.62	5.2	588.82	2	17.18	F71:60147	8	45	54
17	146117	BGLB001403-PB	K.SILFYDAQR.S	N	43.77	1111.57	4.8	556.793	2	16.52	F72:59836	32	33	41
17	146117	BGLB001403-PB	A.SAATTVLLWSLNR.F	Y	43.43	1430.79	0.2	716.402	2	17.82	F71:60450	11	81	93
17	146117	BGLB001403-PB	T.LLTAAESLYAFAK.N	N	41.12	1396.76	2.4	699.389	2	17.46	F71:60282	16	194	206
17	146117	BGLB001403-PB	K.AGQLNQM(+15.99)YDSVK.W	Y	40.15	1368.63	4.5	685.328	2	14.65	F71:58935	3	101	112	Oxidation (M)
17	146117	BGLB001403-PB	K.NILPTTNNK.C	Y	37.09	1013.55	2.1	507.784	2	15.21	F71:59225	23	451	459
17	146117	BGLB001403-PB	R.A(+14.02)TQN(+15.99)AQYLADAR.S	Y	21.8	1350.65	10.6	676.341	2	15.06	F71:59157	11	238	249	Methylation; Hydroxylation
17	146117	BGLB001403-PB	A.AKDYASALAK.S	Y	19.14	1036.56	2.1	519.286	2	16.01	F71:59604	2	23	32
17	146117	BGLB001403-PB	R.AT(+14.02)QN(+15.99)AQYLADAR.S	Y	19.1	1350.65	6.9	676.338	2	14.88	F72:59071	4	238	249	Methylation; Hydroxylation
17	146117	BGLB001403-PB	L.PGSNPIHWR.G	Y	18.11	1062.54	27.9	532.29	2	17.09	F71:60104	2	46	54
17	146117	BGLB001403-PB	R.A(+14.02)T(+14.02)QN(+.98)AQYLADAR.S	Y	16.43	1349.66	7.4	675.841	2	14.77	F76:58775	1	238	249	Methylation; Deamidation (NQ)
8	146195	BGLB018664-PA	R.RLESQFDDC(+57.02)QQENDR.K	Y	89.16	1938.81	0.7	647.279	3	14.3	F60:56607	69	90	104	Carbamidomethylation
8	146195	BGLB018664-PA	R.RLESQFDDC(+57.02)QQENDRK.D	Y	79.43	2066.91	3.5	689.979	3	14.12	F60:56505	88	90	105	Carbamidomethylation
8	146195	BGLB018664-PA	R.LEDNSEEVAC(+57.02)STEVK.F	Y	78.5	1708.75	1.8	855.382	2	14.27	F64:57162	115	54	68	Carbamidomethylation
8	146195	BGLB018664-PA	R.RLEDNSEEVAC(+57.02)STEVK.F	Y	76.73	1864.85	5.1	933.436	2	14.45	F60:56673	207	53	68	Carbamidomethylation
8	146195	BGLB018664-PA	R.LESQFDDC(+57.02)QQENDR.K	Y	73.41	1782.71	-0.9	892.362	2	14.11	F63:56918	93	91	104	Carbamidomethylation
8	146195	BGLB018664-PA	R.LESQFDDC(+57.02)QQENDRK.D	Y	71.96	1910.81	-5.4	637.939	3	14.07	F68:56872	45	91	105	Carbamidomethylation
8	146195	BGLB018664-PA	R.RLESQFDDC(+57.02)QQENDRKDR.L	Y	70.61	2338.04	11.4	585.523	4	13.96	F58:56620	15	90	107	Carbamidomethylation
8	146195	BGLB018664-PA	R.LESQFDDC(+57.02)QQENDRKDR.L	Y	61.06	2181.93	1.1	546.491	4	13.89	F60:56388	5	91	107	Carbamidomethylation
8	146195	BGLB018664-PA	R.RLESQFDD(+14.02)C(+57.02)QQENDRK.D	Y	47.44	2080.92	6.9	521.242	4	14.05	F58:56662	4	90	105	Methylation; Carbamidomethylation
8	146195	BGLB018664-PA	R.RLEDNSEEVAC(+57.02)S(+14.02)TEVK.F	Y	45.27	1878.86	1.2	627.296	3	14.28	F56:56836	39	53	68	Carbamidomethylation; Methylation
8	146195	BGLB018664-PA	R.YVNAEWK.R	N	43.35	908.439	3.3	455.228	2	15.34	F80:59223	22	31	37
8	146195	BGLB018664-PA	R.RLESQFDD(+14.02)C(+57.02)QQENDR.K	Y	42.89	1952.83	-15.3	651.94	3	14.12	F60:56504	3	90	104	Methylation; Carbamidomethylation
8	146195	BGLB018664-PA	R.RLE(+57.02)DNSEEVAC(+57.02)STEVK.F	Y	36.22	1921.87	0.2	641.63	3	14.24	F56:56816	4	53	68	Carbamidomethylation (DHKE X@N-term); Carbamidomethylation
8	146195	BGLB018664-PA	R.RLEDNSEEVAC(+57.02)S(+13.03)TEVK.F	Y	26.45	1877.88	-6.1	939.941	2	14.44	F58:56910	1	53	68	Carbamidomethylation; Michael addition with methylamine
8	146195	BGLB018664-PA	R.RLED(+57.02)NSEEVAC(+57.02)STEVK.F	Y	26.05	1921.87	-8.1	641.625	3	14.33	F55:57006	2	53	68	Carbamidomethylation (DHKE X@N-term); Carbamidomethylation
8	146195	BGLB018664-PA	R.RLEDNSEEVAC(+57.02)S(+13.03)T(-2.02)EVK.F	Y	25.48	1875.86	9.5	626.301	3	14.18	F57:56836	1	53	68	Carbamidomethylation; Michael addition with methylamine; 2-amino-3-oxo-butanoic_acid
8	146195	BGLB018664-PA	R.LEDNSEEVAC(+57.02)S(+14.02)TEVK.F	Y	25.03	1722.76	9.8	862.397	2	14.37	F57:56930	2	54	68	Carbamidomethylation; Methylation
8	146195	BGLB018664-PA	R.RLEDNSEEVAC(+57.02)ST(+14.02)EVK.F	Y	24.56	1878.86	2	627.296	3	14.34	F54:57320	1	53	68	Carbamidomethylation; Methylation
8	146195	BGLB018664-PA	R.LESQFDD(+14.02)C(+57.02)QQENDR.K	Y	23.92	1796.73	-5	899.366	2	14.35	F64:57203	2	91	104	Methylation; Carbamidomethylation
8	146195	BGLB018664-PA	Q.ENDRK(+345.05)DRLIQLQANLTDTIHR.L	Y	17.61	2893.39	3.5	965.475	3	15.71	F58:57539	4	101	121	Phospho-guanosine
8	146195	BGLB018664-PA	R.RLEDNSEEVAC(+57.02)ST(-18.01)EV.K	Y	16.7	1718.74	16.3	860.392	2	14.3	F58:56845	2	53	67	Carbamidomethylation; Dehydration
8	146195	BGLB018664-PA	C.QQEN(+.98)D(+88.00)RKDRLIQLQANLTDTIHR.L	Y	15.7	2893.45	3.7	965.493	3	15.81	F56:57582	1	99	121	Deamidation (NQ); 3-sulfanylpropanoyl
15	146111	BGLB025228-PA	K.VDLGDYASDTR.F	Y	79.56	1210.55	3.7	606.283	2	15.4	F79:59294	48	180	190
15	146111	BGLB025228-PA	R.VSQDGTVTYVPQLK.V	Y	76.96	1533.8	6.8	767.914	2	15.85	F78:59302	46	127	140
15	146111	BGLB025228-PA	R.C(+57.02)SPLNIPIEDDQPVK.V	Y	74.57	1723.85	2.7	862.932	2	16.44	F78:59576	21	35	49	Carbamidomethylation
15	146111	BGLB025228-PA	K.SGSWTHSTQELTLEVNAK.V	Y	73.01	1986.96	4.9	663.332	3	26.15	F79:75373	77	162	179
15	146111	BGLB025228-PA	R.ADVENDEVDIGLWTTLVWK.D	Y	71.26	2202.08	11.3	735.044	3	24.88	F78:74071	12	62	80
15	146111	BGLB025228-PA	R.C(+57.02)LNWFNEFTSFK.E	Y	61.68	1591.71	7	796.869	2	18.38	F79:60687	36	83	94	Carbamidomethylation
15	146111	BGLB025228-PA	R.SEILQDVLSR.C	Y	58.7	1158.62	1.1	580.32	2	16.86	F79:59982	43	25	34
15	146111	BGLB025228-PA	K.LETGVTC(+57.02)SLK.S	Y	55.98	1106.56	2.3	554.291	2	15.03	F78:58914	50	152	161	Carbamidomethylation
15	146111	BGLB025228-PA	R.LSC(+57.02)PLADLK.L	Y	55.64	1015.54	2.6	508.777	2	16.18	F78:59453	28	143	151	Carbamidomethylation
15	146111	BGLB025228-PA	R.SRSEILQDVLSR.C	Y	54.85	1401.76	6.9	701.891	2	18.28	F77:60603	26	23	34
15	146111	BGLB025228-PA	R.FQLLNATQQVNR.K	Y	48.7	1430.76	2.8	716.391	2	16.25	F79:59699	4	191	202
15	146111	BGLB025228-PA	F.IFDSVGAPEIFSDK.L	Y	44.05	1523.75	2.2	762.884	2	17.01	F77:60014	4	110	123
15	146111	BGLB025228-PA	K.VSFEYSLQK(+27.99).I	Y	39.45	1127.55	9.7	564.788	2	16.01	F79:59581	41	50	58	Formylation
15	146111	BGLB025228-PA	R.VSQD(-18.01)GTVTYVPQLK.V	Y	34.3	1515.79	3.8	758.907	2	15.97	F77:59531	1	127	140	Dehydration
15	146111	BGLB025228-PA	L.NIPIEDDQPVK.V	Y	30.7	1266.65	-10.1	634.324	2	15.44	F77:59277	2	39	49
15	146111	BGLB025228-PA	R.C(+57.02)S(-18.01)PLN(+.98)IPIEDDQPVK.V	Y	29.13	1706.82	7.9	854.423	2	17.11	F78:59892	4	35	49	Carbamidomethylation; Dehydration; Deamidation (NQ)
15	146111	BGLB025228-PA	R.VSQDGT(-18.01)VTYVPQLK.V	Y	26.56	1515.79	2.1	758.905	2	15.93	F77:59510	1	127	140	Dehydration
15	146111	BGLB025228-PA	K.LETGVT(+14.02)C(+57.02)SLK.S	Y	25.93	1120.58	0.8	561.298	2	15.11	F77:59124	4	152	161	Methylation; Carbamidomethylation
15	146111	BGLB025228-PA	K.LETGVTC(+57.02)S(+14.02)LK.S	Y	21.4	1120.58	-18	561.287	2	15.12	F78:58959	3	152	161	Carbamidomethylation; Methylation
15	146111	BGLB025228-PA	S.T(+79.97)QELTLEVNAK.V	Y	18.28	1324.63	9.4	663.327	2	16.38	F79:59755	7	169	179	Phosphorylation (STY)
11	146162	BGLB011731-PB	R.VGLEYFGPLQQSINVYIEK.S	Y	88.91	2196.15	1.4	733.057	3	17.86	F53:58538	33	72	90
11	146162	BGLB011731-PB	R.LADAHLNLKPR.V	N	85.5	1246.71	-3.5	624.362	2	14.65	F64:57343	90	61	71
11	146162	BGLB011731-PB	R.QVSLITGGLESLINNLNNPDR.L	N	78.56	2266.19	10.7	756.413	3	18.2	F60:58454	88	33	53
11	146162	BGLB011731-PB	R.SWTSLITAFNNFLR.D	N	70.27	1668.86	-2.9	835.436	2	18.63	F64:59204	41	103	116
11	146162	BGLB011731-PB	K.SLGVSSDSAVSR.S	N	60.88	1163.58	-3.9	582.794	2	14.29	F64:57169	153	91	102
11	146162	BGLB011731-PB	A.DAHLNLKPR.V	N	50.57	1062.59	-6.7	532.3	2	14.65	F63:57291	96	63	71
11	146162	BGLB011731-PB	L.ADAHLNLKPR.V	N	47.55	1133.63	-23.3	567.809	2	14.58	F62:57274	11	62	71
11	146162	BGLB011731-PB	G.LESLINNLNNPDR.L	N	43.05	1510.77	23.1	756.412	2	18.55	F73:60599	31	41	53
11	146162	BGLB011731-PB	R.LADAH(+57.02)LNLKPR.V	N	36.68	1303.74	7.2	652.88	2	14.65	F58:57011	1	61	71	Carbamidomethylation (DHKE X@N-term)
11	146162	BGLB011731-PB	R.VGLEYFGPLQQ.S	Y	31.55	1249.63	44.7	625.852	2	16.84	F70:59754	4	72	82
11	146162	BGLB011731-PB	G.LESLINN(+.98)LNNPDR.L	N	28.71	1511.76	-0.6	756.886	2	18.65	F72:60831	1	41	53	Deamidation (NQ)
11	146162	BGLB011731-PB	K.SLGVSSDSAVS(-18.01)R.S	N	23.96	1145.57	-6.8	573.787	2	14.29	F61:56832	11	91	102	Dehydration
11	146162	BGLB011731-PB	K.SLGVSSD(+57.02)SAVSR.S	N	21.38	1220.6	-27.6	611.29	2	14.35	F66:57339	2	91	102	Carbamidomethylation (DHKE X@N-term)
11	146162	BGLB011731-PB	L.ES(+114.04)LINNLNNPDR.L	N	19.87	1511.73	20	756.889	2	18.77	F74:60862	2	42	53	Ubiquitin
11	146162	BGLB011731-PB	S.WT(+88.00)S(-2.02)LITAFNNFLR.D	N	19.04	1667.81	14.4	834.926	2	18.7	F56:58992	1	104	116	3-sulfanylpropanoyl; 2-amino-3-oxo-butanoic_acid
11	146162	BGLB011731-PB	K.S(+57.02)LGVSSDSAVSR.S	N	16.99	1220.6	5.9	611.311	2	14.24	F58:56813	2	91	102	Carbamidomethylation (DHKE X@N-term)
11	146162	BGLB011731-PB	K.SLGVSSDSAVS(+13.03)R.S	N	16.74	1176.61	-15.9	589.303	2	14.68	F55:57168	3	91	102	Michael addition with methylamine
11	146162	BGLB011731-PB	P.L(+43.01)(+88.00)QQSINVYIEK.S	Y	16.01	1464.73	8.1	733.377	2	17.75	F65:58154	4	80	90	Carbamylation; 3-sulfanylpropanoyl
28	146171	BGLB010864-PB	K.QVNVIVAALDGLLQSVNNPGQLQANLDK.L	Y	120.63	2930.58	5.6	733.657	4	19.64	F82:60776	15	67	94
28	146171	BGLB010864-PB	K.FNANQSDDALKGDAEFIK.Q	Y	85.35	1981.94	4.6	661.656	3	25.7	F84:76746	27	49	66
28	146171	BGLB010864-PB	K.AWGNLIAAFNETLK.K	Y	72.07	1546.81	6.5	774.419	2	18.48	F80:60688	95	135	148
28	146171	BGLB010864-PB	K.FNANQSDDALK.G	Y	56.92	1221.56	5.2	611.792	2	14.91	F82:58460	50	49	59
28	146171	BGLB010864-PB	K.ALDASWK.K	Y	32.05	789.402	0.3	395.708	2	15.29	F82:58634	3	9	15
28	146171	BGLB010864-PB	K.NAGINLVLWM(+15.99)FANVPNM(+15.99)R.A	Y	28.26	2091.04	5.6	698.024	3	18.39	F82:60074	1	26	43	Oxidation (M)
36	146129	BGLB027872-PC	R.LLLNYVGEEFKDNR.Y	Y	80.85	1708.88	1	570.634	3	18.14	F80:60530	20	19	32
36	146129	BGLB027872-PC	K.LLEPSLLEERPK.L	Y	71.95	1422.81	2.6	475.278	3	17.58	F80:60272	14	170	181
36	146129	BGLB027872-PC	R.LC(+57.02)YGPDFSEQVR.S	Y	71.46	1469.66	-1.1	735.837	2	16.12	F80:59597	18	114	125	Carbamidomethylation
36	146129	BGLB027872-PC	K.YLASDENIVRPINNK.S	Y	70.24	1744.91	-2.4	582.643	3	16.24	F80:59647	12	198	212
36	146129	BGLB027872-PC	R.YMQGDAPEYSR.A	Y	66.21	1315.55	2.5	658.784	2	14.51	F78:58659	9	33	43
36	146129	BGLB027872-PC	R.FASVPAIAK.Y	Y	56.7	902.523	-0.8	452.268	2	15.69	F78:59222	3	189	197
36	146129	BGLB027872-PC	K.LTQSNAILR.Y	Y	56.25	1014.58	-4.1	508.296	2	15.57	F80:59332	23	70	78
36	146129	BGLB027872-PC	R.LLLNYVGEEFK.D	Y	56.11	1323.71	4.1	662.864	2	17.41	F78:60028	10	19	29
36	146129	BGLB027872-PC	M.PSQLGYWAIR.G	Y	43.19	1189.62	1.1	595.82	2	16.77	F79:59940	10	2	11
36	146129	BGLB027872-PC	R.YM(+15.99)QGDAPEYSR.A	Y	40.4	1331.55	3.7	666.782	2	14.59	F78:58708	2	33	43	Oxidation (M)
36	146129	BGLB027872-PC	K.LLEPSLLEER.P	Y	35.45	1197.66	6.5	599.841	2	16.68	F78:59688	2	170	179
36	146129	BGLB027872-PC	M.P(+57.02)SQLGYWAIR.G	Y	34.49	1246.65	-2.7	624.329	2	16.91	F78:59796	13	2	11	Carbamidomethylation (DHKE X@N-term)
36	146129	BGLB027872-PC	M.P(+14.02)S(-2.02)QLGYWAIR.G	Y	25.96	1201.62	-2.1	601.818	2	16.91	F78:59794	1	2	11	Methylation; 2-amino-3-oxo-butanoic_acid
36	146129	BGLB027872-PC	K.YTLGLDFPNLPYYIDDK.V	Y	21.74	2046	-5.1	683.003	3	18.2	F80:60558	1	51	67
36	146129	BGLB027872-PC	K.YLASDENIVR.P	Y	18.34	1178.59	-20.4	590.292	2	15.31	F78:59045	1	198	207
36	146128	BGLB027872-PA	R.LLLNYVGEEFKDNR.Y	Y	80.85	1708.88	1	570.634	3	18.14	F80:60530	20	19	32
36	146128	BGLB027872-PA	K.LLEPSLLEERPK.L	Y	71.95	1422.81	2.6	475.278	3	17.58	F80:60272	14	170	181
36	146128	BGLB027872-PA	R.LC(+57.02)YGPDFSEQVR.S	Y	71.46	1469.66	-1.1	735.837	2	16.12	F80:59597	18	114	125	Carbamidomethylation
36	146128	BGLB027872-PA	K.YLASDENIVRPINNK.S	Y	70.24	1744.91	-2.4	582.643	3	16.24	F80:59647	12	198	212
36	146128	BGLB027872-PA	R.YMQGDAPEYSR.A	Y	66.21	1315.55	2.5	658.784	2	14.51	F78:58659	9	33	43
36	146128	BGLB027872-PA	R.FASVPAIAK.Y	Y	56.7	902.523	-0.8	452.268	2	15.69	F78:59222	3	189	197
36	146128	BGLB027872-PA	K.LTQSNAILR.Y	Y	56.25	1014.58	-4.1	508.296	2	15.57	F80:59332	23	70	78
36	146128	BGLB027872-PA	R.LLLNYVGEEFK.D	Y	56.11	1323.71	4.1	662.864	2	17.41	F78:60028	10	19	29
36	146128	BGLB027872-PA	M.PSQLGYWAIR.G	Y	43.19	1189.62	1.1	595.82	2	16.77	F79:59940	10	2	11
36	146128	BGLB027872-PA	R.YM(+15.99)QGDAPEYSR.A	Y	40.4	1331.55	3.7	666.782	2	14.59	F78:58708	2	33	43	Oxidation (M)
36	146128	BGLB027872-PA	K.LLEPSLLEER.P	Y	35.45	1197.66	6.5	599.841	2	16.68	F78:59688	2	170	179
36	146128	BGLB027872-PA	M.P(+57.02)SQLGYWAIR.G	Y	34.49	1246.65	-2.7	624.329	2	16.91	F78:59796	13	2	11	Carbamidomethylation (DHKE X@N-term)
36	146128	BGLB027872-PA	M.P(+14.02)S(-2.02)QLGYWAIR.G	Y	25.96	1201.62	-2.1	601.818	2	16.91	F78:59794	1	2	11	Methylation; 2-amino-3-oxo-butanoic_acid
36	146128	BGLB027872-PA	K.YTLGLDFPNLPYYIDDK.V	Y	21.74	2046	-5.1	683.003	3	18.2	F80:60558	1	51	67
36	146128	BGLB027872-PA	K.YLASDENIVR.P	Y	18.34	1178.59	-20.4	590.292	2	15.31	F78:59045	1	198	207
36	146127	BGLB027872-PB	R.LLLNYVGEEFKDNR.Y	Y	80.85	1708.88	1	570.634	3	18.14	F80:60530	20	19	32
36	146127	BGLB027872-PB	K.LLEPSLLEERPK.L	Y	71.95	1422.81	2.6	475.278	3	17.58	F80:60272	14	170	181
36	146127	BGLB027872-PB	R.LC(+57.02)YGPDFSEQVR.S	Y	71.46	1469.66	-1.1	735.837	2	16.12	F80:59597	18	114	125	Carbamidomethylation
36	146127	BGLB027872-PB	K.YLASDENIVRPINNK.S	Y	70.24	1744.91	-2.4	582.643	3	16.24	F80:59647	12	198	212
36	146127	BGLB027872-PB	R.YMQGDAPEYSR.A	Y	66.21	1315.55	2.5	658.784	2	14.51	F78:58659	9	33	43
36	146127	BGLB027872-PB	R.FASVPAIAK.Y	Y	56.7	902.523	-0.8	452.268	2	15.69	F78:59222	3	189	197
36	146127	BGLB027872-PB	K.LTQSNAILR.Y	Y	56.25	1014.58	-4.1	508.296	2	15.57	F80:59332	23	70	78
36	146127	BGLB027872-PB	R.LLLNYVGEEFK.D	Y	56.11	1323.71	4.1	662.864	2	17.41	F78:60028	10	19	29
36	146127	BGLB027872-PB	M.PSQLGYWAIR.G	Y	43.19	1189.62	1.1	595.82	2	16.77	F79:59940	10	2	11
36	146127	BGLB027872-PB	R.YM(+15.99)QGDAPEYSR.A	Y	40.4	1331.55	3.7	666.782	2	14.59	F78:58708	2	33	43	Oxidation (M)
36	146127	BGLB027872-PB	K.LLEPSLLEER.P	Y	35.45	1197.66	6.5	599.841	2	16.68	F78:59688	2	170	179
36	146127	BGLB027872-PB	M.P(+57.02)SQLGYWAIR.G	Y	34.49	1246.65	-2.7	624.329	2	16.91	F78:59796	13	2	11	Carbamidomethylation (DHKE X@N-term)
36	146127	BGLB027872-PB	M.P(+14.02)S(-2.02)QLGYWAIR.G	Y	25.96	1201.62	-2.1	601.818	2	16.91	F78:59794	1	2	11	Methylation; 2-amino-3-oxo-butanoic_acid
36	146127	BGLB027872-PB	K.YTLGLDFPNLPYYIDDK.V	Y	21.74	2046	-5.1	683.003	3	18.2	F80:60558	1	51	67
36	146127	BGLB027872-PB	K.YLASDENIVR.P	Y	18.34	1178.59	-20.4	590.292	2	15.31	F78:59045	1	198	207
36	146126	BGLB027872-PD	R.LLLNYVGEEFKDNR.Y	Y	80.85	1708.88	1	570.634	3	18.14	F80:60530	20	19	32
36	146126	BGLB027872-PD	K.LLEPSLLEERPK.L	Y	71.95	1422.81	2.6	475.278	3	17.58	F80:60272	14	170	181
36	146126	BGLB027872-PD	R.LC(+57.02)YGPDFSEQVR.S	Y	71.46	1469.66	-1.1	735.837	2	16.12	F80:59597	18	114	125	Carbamidomethylation
36	146126	BGLB027872-PD	K.YLASDENIVRPINNK.S	Y	70.24	1744.91	-2.4	582.643	3	16.24	F80:59647	12	198	212
36	146126	BGLB027872-PD	R.YMQGDAPEYSR.A	Y	66.21	1315.55	2.5	658.784	2	14.51	F78:58659	9	33	43
36	146126	BGLB027872-PD	R.FASVPAIAK.Y	Y	56.7	902.523	-0.8	452.268	2	15.69	F78:59222	3	189	197
36	146126	BGLB027872-PD	K.LTQSNAILR.Y	Y	56.25	1014.58	-4.1	508.296	2	15.57	F80:59332	23	70	78
36	146126	BGLB027872-PD	R.LLLNYVGEEFK.D	Y	56.11	1323.71	4.1	662.864	2	17.41	F78:60028	10	19	29
36	146126	BGLB027872-PD	M.PSQLGYWAIR.G	Y	43.19	1189.62	1.1	595.82	2	16.77	F79:59940	10	2	11
36	146126	BGLB027872-PD	R.YM(+15.99)QGDAPEYSR.A	Y	40.4	1331.55	3.7	666.782	2	14.59	F78:58708	2	33	43	Oxidation (M)
36	146126	BGLB027872-PD	K.LLEPSLLEER.P	Y	35.45	1197.66	6.5	599.841	2	16.68	F78:59688	2	170	179
36	146126	BGLB027872-PD	M.P(+57.02)SQLGYWAIR.G	Y	34.49	1246.65	-2.7	624.329	2	16.91	F78:59796	13	2	11	Carbamidomethylation (DHKE X@N-term)
36	146126	BGLB027872-PD	M.P(+14.02)S(-2.02)QLGYWAIR.G	Y	25.96	1201.62	-2.1	601.818	2	16.91	F78:59794	1	2	11	Methylation; 2-amino-3-oxo-butanoic_acid
36	146126	BGLB027872-PD	K.YTLGLDFPNLPYYIDDK.V	Y	21.74	2046	-5.1	683.003	3	18.2	F80:60558	1	51	67
36	146126	BGLB027872-PD	K.YLASDENIVR.P	Y	18.34	1178.59	-20.4	590.292	2	15.31	F78:59045	1	198	207
6	146150	BGLB018373-PA	A.ITSGLESLVNNVENPGQFQAALER.L	Y	94.63	2585.31	2.1	862.779	3	17.85	F82:59829	137	37	60
6	146150	BGLB018373-PA	K.TPSIGLEYFAPFQK.Y	Y	78.63	1596.82	-6.7	799.411	2	17.16	F64:58523	94	69	82
6	146150	BGLB018373-PA	K.SLNVEPDSQEPR.A	Y	71.22	1369.65	3.7	685.833	2	15.05	F80:59094	208	91	102
6	146150	BGLB018373-PA	R.AWSNMFASFNEVLK.Q	Y	67.87	1642.78	17	822.412	2	18.39	F80:60648	154	103	116
6	146150	BGLB018373-PA	K.FNAFQPDVALVK.D	Y	67.49	1347.72	6	674.871	2	17.2	F80:60095	260	15	26
6	146150	BGLB018373-PA	R.AWSNM(+15.99)FASFNEVLK.Q	Y	56.14	1658.78	4.5	830.399	2	17.53	F80:60249	19	103	116	Oxidation (M)
6	146150	BGLB018373-PA	K.YIHLYIEK.S	N	48.82	1077.59	5.8	539.803	2	19.05	F80:60948	232	83	90
6	146150	BGLB018373-PA	R.AWSN(+.98)MFASFNEVLK.Q	Y	42.2	1643.77	18	822.905	2	18.6	F70:60582	2	103	116	Deamidation (NQ)
6	146150	BGLB018373-PA	K.F(+57.02)NAFQPDVALVK.D	Y	40.3	1404.74	-4.8	703.374	2	17.1	F79:60094	15	15	26	Carbamidomethylation (DHKE X@N-term)
6	146150	BGLB018373-PA	K.S(+57.02)LNVEPDSQEPR.A	Y	34.36	1426.67	7.3	714.347	2	14.82	F80:58979	4	91	102	Carbamidomethylation (DHKE X@N-term)
6	146150	BGLB018373-PA	R.A(+14.02)WS(-18.01)NMFASFNEVLK.Q	Y	23.88	1638.79	9.4	820.408	2	18.01	F65:58262	74	103	116	Methylation; Dehydration
6	146150	BGLB018373-PA	K.SLNVEPD(+57.02)SQEPR.A	Y	23.33	1426.67	6.7	714.346	2	14.47	F58:56928	2	91	102	Carbamidomethylation (DHKE X@N-term)
6	146150	BGLB018373-PA	F.ASFNEVLK.Q	N	23.22	906.481	-19	454.239	2	15.77	F70:59243	1	109	116
6	146150	BGLB018373-PA	R.A(+14.02)WS(-2.02)NMFASFNEVLK.Q	Y	22.84	1654.78	32.2	828.425	2	18.51	F70:60543	3	103	116	Methylation; 2-amino-3-oxo-butanoic_acid
6	146150	BGLB018373-PA	K.SLNVEPDS(-18.01)QEPR.A	Y	18.26	1351.64	5	676.829	2	14.91	F70:58840	1	91	102	Dehydration
6	146150	BGLB018373-PA	R.AWS(+14.02)NMFAS(-18.01)FNEVLK.Q	Y	18.25	1638.79	37	820.431	2	18.86	F75:60774	69	103	116	Methylation; Dehydration
6	146150	BGLB018373-PA	R.AWS(+42.01)NM(-48.00)FASFNEVLK.Q	Y	17.25	1636.79	17.4	819.416	2	18.47	F70:60520	2	103	116	Acetylation (TSCYH); Dethiomethyl
6	146150	BGLB018373-PA	K.YIH(+57.02)LYIEK.S	N	16.75	1134.61	-1	568.31	2	17.36	F70:59999	7	83	90	Carbamidomethylation (DHKE X@N-term)
6	146150	BGLB018373-PA	F.N(+56.06)(+88.00)AFQPDVALVK.D	Y	16.49	1344.71	-4.6	673.36	2	16.85	F76:59755	2	16	26	Diethylation; 3-sulfanylpropanoyl
19	146101	BGLB021854-PA	R.ALPVTTLQVPLNGEAK.V	Y	67.56	1649.94	-9.3	825.967	2	16.37	F65:57512	4	199	214
19	146101	BGLB021854-PA	K.IYNVPVLIDLTEGK.T	Y	62.43	1572.88	-4.9	787.442	2	17.53	F63:58645	25	819	832
19	146101	BGLB021854-PA	R.NQVTAFYQSQILK.D	Y	57.8	1538.81	1.6	770.413	2	16.19	F63:58019	12	1349	1361
19	146101	BGLB021854-PA	K.VILYFDQIGTTPVC(+57.02)LNFR.A	Y	57.36	2155.11	-13.1	719.369	3	17.77	F64:58809	1	1307	1324	Carbamidomethylation
19	146101	BGLB021854-PA	K.SVYFPIVPADLGK.I	Y	56.14	1404.77	-1.3	703.389	2	17.25	F63:58512	6	777	789
19	146101	BGLB021854-PA	Q.LPADLPSSTYTLNVK.G	N	54.12	1617.86	-11.2	809.929	2	16.01	F65:57344	6	12	26
19	146101	BGLB021854-PA	K.SYTDPIDISIYDANSNK.I	Y	51.19	1914.88	1.6	958.451	2	16.21	F65:57435	2	76	92
19	146101	BGLB021854-PA	K.VFTVAEYVLPK.F	N	50.97	1264.71	-5.3	633.357	2	16.82	F64:58362	36	135	145
19	146101	BGLB021854-PA	K.SVNQLSGDIQTK.A	N	50.93	1288.66	-26.5	645.321	2	14.48	F64:57260	17	900	911
19	146101	BGLB021854-PA	R.ALPVTTLQVPLN(+.98)GEAK.V	Y	50.4	1650.92	1.5	826.468	2	16.53	F64:58228	1	199	214	Deamidation (NQ)
19	146101	BGLB021854-PA	K.ALSYMESGYQR.E	N	47.91	1303.59	-4.5	652.798	2	14.92	F64:57467	6	912	922
19	146101	BGLB021854-PA	K.SHSPSNSYIQLILK.S	Y	47.36	1585.85	-2.7	793.928	2	16.33	F65:57490	5	375	388
19	146101	BGLB021854-PA	K.TTNTWDYPNPTK.A	N	45.71	1436.66	-1.1	719.335	2	14.99	F63:57454	3	1099	1110
19	146101	BGLB021854-PA	K.TVDLTLPSNTVK.G	Y	45.27	1286.71	-5.7	644.358	2	15.76	F64:57865	5	838	849
19	146101	BGLB021854-PA	R.QLLVEAEGVPK.I	Y	44.75	1181.67	-4.2	591.838	2	15.59	F63:57735	13	808	818
19	146101	BGLB021854-PA	R.VYDYYEPR.N	Y	36.43	1103.49	0.6	552.754	2	14.82	F64:57421	4	1341	1348
19	146101	BGLB021854-PA	K.AIFKPGDTVNFR.V	Y	35.42	1363.72	-22.8	682.854	2	15.64	F66:57952	1	55	66
19	146101	BGLB021854-PA	K.SIMQWLTEQR.N	N	33.47	1290.64	-1.1	646.326	2	17	F64:58447	7	1135	1144
19	146101	BGLB021854-PA	K.TVDLT(+14.02)LPSN(+.98)TVK.G	Y	28.64	1301.71	-0.5	651.861	2	18.08	F79:60548	102	838	849	Methylation; Deamidation (NQ)
19	146101	BGLB021854-PA	K.QVESVQDVMIK.A	Y	28.06	1274.65	-13	638.326	2	15.31	F64:57653	3	761	771
19	146101	BGLB021854-PA	K.ISVDAGRT(-2.02)K.E	Y	15.93	943.509	8.7	472.766	2	15.06	F77:59097	2	123	131	2-amino-3-oxo-butanoic_acid
30	146120	BGLB020643-PA	R.GNTVPIGVGTVSSTLHWGPAWDNNK.Y	Y	77.37	2606.29	4.4	869.774	3	17.82	F76:60206	7	280	304
30	146120	BGLB020643-PA	K.GGFTGANIWAGGEK.M	Y	71.9	1363.65	4.6	682.836	2	16.24	F78:59484	37	355	368
30	146120	BGLB020643-PA	R.DGNLHLVPFPTTNDPR.F	Y	68.26	1791.89	5	598.307	3	16.94	F76:59792	11	168	183
30	146120	BGLB020643-PA	R.DDFNSFNTANWK.Y	Y	65.44	1457.62	9.2	729.824	2	16.22	F75:59553	31	130	141
30	146120	BGLB020643-PA	R.DSAYGGWPR.S	Y	56.58	1007.45	1.2	504.731	2	15.32	F76:59035	13	261	269
30	146120	BGLB020643-PA	K.GDWIWPAIWMMPR.D	Y	52.99	1657.79	15.1	829.915	2	19.09	F76:60789	4	248	260
30	146120	BGLB020643-PA	R.SGEIDIMESR.G	N	52.61	1135.52	5	568.769	2	15.55	F76:59142	22	270	279
30	146120	BGLB020643-PA	R.EGQYGLLPPIMSGK.V	Y	51.49	1488.76	13.1	745.399	2	17.53	F76:60075	9	214	227
30	146120	BGLB020643-PA	R.EGQYGLLPPIM(+15.99)SGK.V	Y	48.49	1504.76	-6.3	753.382	2	16.29	F76:59492	9	214	227	Oxidation (M)
30	146120	BGLB020643-PA	R.DGNLHLVPFPTTND.P	Y	47.45	1538.74	9.7	770.383	2	16.82	F76:59742	8	168	181
30	146120	BGLB020643-PA	K.VMSIPTLR.Y	Y	43.5	915.521	4.2	458.77	2	16.35	F76:59516	3	228	235
30	146120	BGLB020643-PA	R.SGEIDIM(+15.99)ESR.G	N	42.29	1151.51	9.6	576.769	2	14.93	F76:58849	12	270	279	Oxidation (M)
30	146120	BGLB020643-PA	K.VM(+15.99)SIPTLR.Y	Y	34.6	931.516	2.9	466.767	2	15.64	F76:59180	5	228	235	Oxidation (M)
30	146120	BGLB020643-PA	K.G(+57.02)GFTGANIWAGGEK.M	Y	30.78	1420.67	17.4	711.356	2	16.15	F76:59426	4	355	368	Carbamidomethylation (DHKE X@N-term)
23	146131	BGLB007064-PB	K.DISSINGVIHIIDDVLIPPR.V	Y	79.22	2185.21	12.1	729.42	3	20.63	F72:61742	42	596	615
23	146131	BGLB007064-PB	K.LSAETLDYLNNHISDLTDVLR.F	Y	76.26	2401.21	12.3	801.421	3	25.55	F70:71098	12	525	545
23	146131	BGLB007064-PB	K.DISSIN(+.98)GVIHIIDDVLIPPR.V	Y	75.62	2186.19	10.5	729.746	3	25.08	F70:70887	11	596	615	Deamidation (NQ)
23	146131	BGLB007064-PB	K.LPADTFNALK.S	Y	62.02	1088.59	-0.7	545.3	2	16.01	F73:59414	36	71	80
23	146131	BGLB007064-PB	R.SDISTFESLLVK.A	Y	58.05	1337.71	7.3	669.866	2	17.77	F71:60426	47	488	499
23	146131	BGLB007064-PB	R.FTTFYQLLK.T	Y	55.46	1159.63	8.3	580.826	2	17.76	F71:60420	25	353	361
23	146131	BGLB007064-PB	K.LPAGSLDALK.A	Y	49.63	983.565	2.3	492.791	2	15.77	F70:59244	12	388	397
23	146131	BGLB007064-PB	K.LPAGS(+14.02)LDALK.A	Y	46.53	997.581	7.9	499.802	2	16	F70:59348	6	388	397	Methylation
23	146131	BGLB007064-PB	K.QYSLYSLGMK.H	Y	44.13	1188.58	4.3	595.302	2	16.44	F70:59563	7	551	560
23	146131	BGLB007064-PB	L.S(+41.03)PT(+42.01)TLDYLNSHPSALADVLK.Y	Y	35.04	2224.14	13.3	742.396	3	18.02	F73:60352	4	208	227	Amidination of lysines or N-terminal amines with methyl acetimidate; Acetylation (TSCYH)
23	146131	BGLB007064-PB	K.SSTQLPIR.I	Y	33.23	900.503	3.2	451.26	2	15.29	F70:59013	2	430	437
23	146131	BGLB007064-PB	T.D(-18.01)DAFKK(+114.04)LSAETLDYLNNHISDLTDVLR.F	Y	32.69	3201.59	13.4	801.417	4	25.14	F70:70913	1	519	545	Dehydration; Ubiquitin
23	146131	BGLB007064-PB	S.P(+56.06)T(+114.04)TLDYLNSHPSALADVLK.Y	Y	24.98	2224.17	2.6	742.4	3	18.31	F75:60518	21	209	227	Diethylation; Ubiquitin
23	146131	BGLB007064-PB	V.I(+57.02)HIIDDVLIPPR.V	Y	17.64	1456.84	-20.6	729.412	2	20.44	F72:61660	4	604	615	Carbamidomethylation (DHKE X@N-term)
22	146165	BGLB034051-PA	R.IGLESNGLPILSYAVPISNDIAIR.V	Y	83.52	2524.39	5.5	842.475	3	18.47	F79:60722	21	113	136
22	146165	BGLB034051-PA	R.VAVTDSVPAYPVLR.Q	Y	82.94	1485.82	3.3	743.919	2	16.52	F79:59825	104	137	150
22	146165	BGLB034051-PA	D.PTTVC(+57.02)LPSQFQSTVYDFNNR.D	Y	69.5	2373.11	4.1	792.046	3	16.92	F77:59975	1	23	42	Carbamidomethylation
22	146165	BGLB034051-PA	R.DLGVAAGDFTK.N	Y	69.19	1092.55	3.7	547.282	2	15.65	F79:59416	56	43	53
22	146165	BGLB034051-PA	Y.AVPISNDIAIR.V	Y	49.09	1167.66	2.6	584.839	2	16.01	F78:59377	24	126	136
22	146165	BGLB034051-PA	R.LLYDLTALK.T	Y	43.42	1048.62	-1.3	525.315	2	17.2	F75:60000	48	67	75
22	146165	BGLB034051-PA	R.V(+57.02)AVTDSVPAYPVLR.Q	Y	42.44	1542.84	-5.6	772.423	2	16.6	F77:59823	13	137	150	Carbamidomethylation (DHKE X@N-term)
22	146165	BGLB034051-PA	R.IGLESNGLPILSY.A	Y	36.35	1374.74	2.4	688.379	2	17.81	F77:60387	16	113	125
22	146165	BGLB034051-PA	R.D(+57.02)LGVAAGDFTK.N	Y	33.38	1149.57	8.6	575.795	2	15.87	F77:59482	2	43	53	Carbamidomethylation (DHKE X@N-term)
22	146165	BGLB034051-PA	F.QSTVYDFNNR.D	Y	23.63	1242.56	-5	622.286	2	15.13	F78:58963	2	33	42
22	146165	BGLB034051-PA	D.L(+27.99)(+88.00)GVAAGDFTK.N	Y	16.83	1093.51	26	547.777	2	15.96	F78:59349	6	44	53	Formylation; 3-sulfanylpropanoyl
80	146151	BGLB035913-PA	K.IAVVITDGNSQNAAETAAAAAR.L	Y	87.09	2113.08	-14.5	705.356	3	15.56	F62:57745	4	127	148
80	146151	BGLB035913-PA	K.IAIVITDGNSQNHAQTAQAAER.L	Y	79.09	2307.16	10.5	770.068	3	15.04	F62:57496	1	530	551
80	146151	BGLB035913-PA	R.SNYGTLANFAAGLTR.N	Y	71.59	1554.78	-1.5	778.396	2	16.77	F63:58288	12	440	454
80	146151	BGLB035913-PA	K.QSGVTVIAVGVGSSISQTELK.A	Y	63.94	2059.12	-1.8	687.378	3	16.62	F63:58219	4	151	171
80	146151	BGLB035913-PA	K.VIAVGVGNSISR.A	Y	62.85	1170.67	-13.5	586.335	2	15.06	F62:57506	12	559	570
80	146151	BGLB035913-PA	R.AELLAIASDEKDIFNVNDYSVLNEIK.N	Y	28.92	2922.49	4.5	731.632	4	17.71	F62:58768	1	571	596
80	146151	BGLB035913-PA	R.AELLAIASDEK.D	Y	27	1158.61	9	580.319	2	15.72	F62:57819	4	571	581
80	146151	BGLB035913-PA	Q.S(+42.01)T(-18.01)HTAQALDYAR.T	Y	20.49	1356.64	7.5	679.333	2	15.55	F62:57741	10	99	110	Acetylation (TSCYH); Dehydration
63	146134	BGLB001404-PB	R.EAANTAFLALAAAESGIFPDR.L	Y	83.07	2134.07	6.2	712.368	3	18.46	F72:60744	15	317	337
63	146134	BGLB001404-PB	K.FGLPASAAATVLLWSLNR.F	Y	71.89	1886.04	8.7	629.693	3	19.09	F72:61032	5	76	93
63	146134	BGLB001404-PB	R.GDSALGDC(+57.02)VVGGWYDAGDHVK.F	Y	68.85	2176.95	5	726.66	3	16.98	F72:60057	3	55	75	Carbamidomethylation
63	146134	BGLB001404-PB	R.ATQN(+.98)GQYLEDAK.T	Y	66.55	1337.61	6.3	669.816	2	14.58	F72:58913	2	238	249	Deamidation (NQ)
63	146134	BGLB001404-PB	K.WGLDYFLNSWDPVK.K	Y	63.07	1738.84	9.4	870.433	2	18.78	F72:60890	3	113	126
63	146134	BGLB001404-PB	K.LPSNNPISWR.G	Y	54.69	1182.61	2	592.316	2	16.16	F72:59668	8	45	54
63	146134	BGLB001404-PB	K.SILFYDAQR.S	N	43.77	1111.57	4.8	556.793	2	16.52	F72:59836	32	33	41
63	146134	BGLB001404-PB	R.ATQNGQYLEDAK.T	Y	26.92	1336.63	-15.8	669.31	2	14.69	F75:58830	4	238	249
63	146134	BGLB001404-PB	K.NILPATNNK.C	Y	26.05	983.54	-0.1	492.777	2	15.12	F72:59181	1	451	459
63	146134	BGLB001404-PB	R.ATQNGQYLED(+14.02)AK.T	Y	17.44	1350.64	8	676.333	2	14.74	F75:58859	2	238	249	Methylation
63	146134	BGLB001404-PB	K.LPSN(+.98)NPISWR.G	Y	15.73	1183.6	-1.8	592.806	2	15.96	F73:59392	2	45	54	Deamidation (NQ)
24	146145	BGLB004090-PB	R.VVMFEESFTGGTR.E	Y	81.89	1458.68	5.4	730.352	2	16.65	F79:59884	130	55	67
24	146145	BGLB004090-PB	R.TSISHFFDVVQGIVNPNDFDVPTEC(+57.02)AR.L	Y	80.15	3063.44	10.9	766.875	4	19.15	F79:61034	7	164	190	Carbamidomethylation
24	146145	BGLB004090-PB	R.VVM(+15.99)FEESFTGGTR.E	Y	70.35	1474.68	7.8	738.351	2	16.12	F78:59427	19	55	67	Oxidation (M)
24	146145	BGLB004090-PB	R.ENWLGQFSLR.N	Y	64.43	1248.63	3.9	625.322	2	17.54	F79:60297	25	137	146
24	146145	BGLB004090-PB	R.YYTEYDRPNQR.V	Y	63.95	1503.67	8.6	502.236	3	15.29	F78:59036	26	44	54
24	146145	BGLB004090-PB	A.ARPC(+57.02)SAPWELTFR.A	Y	54.61	1589.78	-6.6	530.929	3	26.14	F79:75372	10	18	30	Carbamidomethylation
24	146145	BGLB004090-PB	C.SAPWELTFR.A	Y	46.46	1105.56	3.5	553.787	2	17.26	F78:59958	9	22	30
24	146145	BGLB004090-PB	H.YIDTGFEYDFK.L	Y	43.18	1396.62	1.6	699.318	2	16.65	F78:59675	3	77	87
24	146145	BGLB004090-PB	R.PC(+57.02)SAPWELTFR.A	Y	38.32	1362.64	26.1	682.345	2	17.32	F78:59988	6	20	30	Carbamidomethylation
24	146145	BGLB004090-PB	R.ENWLGQ(+.98)FSLR.N	Y	35.58	1249.61	9.4	625.818	2	17.82	F78:60217	1	137	146	Deamidation (NQ)
24	146145	BGLB004090-PB	R.YYTEYDRPNQ(+.98)R.V	Y	22.19	1504.66	19.3	502.57	3	15.16	F78:58972	1	44	54	Deamidation (NQ)
29	146166	BGLB035882-PA	R.LGYTASDPAIPILR.Q	Y	83.81	1485.82	7.2	743.922	2	17.21	F75:60010	102	136	149
29	146166	BGLB035882-PA	R.VGHGLLMNSYEIPVDQDTK.I	Y	76.78	2115.03	6.2	706.022	3	17.18	F77:60092	7	115	133
29	146166	BGLB035882-PA	K.VC(+57.02)IPDLFQNDVYDFTK.N	Y	75.58	1972.92	16.5	658.659	3	18.17	F77:60553	30	24	39	Carbamidomethylation
29	146166	BGLB035882-PA	R.VGHGLLM(+15.99)NSYEIPVDQDTK.I	Y	68.54	2131.03	-10.2	711.342	3	16.5	F76:59587	3	115	133	Oxidation (M)
29	146166	BGLB035882-PA	K.TSVDADLFVVPTVC(+57.02)PPLGGA	Y	59.05	2014.01	10.4	672.35	3	18.08	F77:60510	20	170	189	Carbamidomethylation
29	146166	BGLB035882-PA	R.L(+57.02)GYTASDPAIPILR.Q	Y	49.3	1542.84	3.2	772.43	2	17.09	F76:59869	3	136	149	Carbamidomethylation (DHKE X@N-term)
29	146166	BGLB035882-PA	R.VVYDLTKQK.A	Y	38.43	1092.62	-30.2	547.3	2	15.09	F75:59017	12	65	73
29	146166	BGLB035882-PA	R.VVYDLTK.Q	Y	37.5	836.464	2.7	419.241	2	15.19	F77:59159	6	65	71
29	146166	BGLB035882-PA	M.NSYEIPVDQDTK.I	Y	36.97	1407.65	37.4	704.86	2	17.3	F75:60051	1	122	133
29	146166	BGLB035882-PA	Y.TASDPAIPILR.Q	Y	24.51	1152.65	-2.5	577.331	2	16.66	F76:59663	1	139	149
29	146166	BGLB035882-PA	R.VGHGLLMNSYE(+57.02)IPVDQDTK.I	Y	21.72	2172.05	10.5	544.026	4	26.52	F79:75539	10	115	133	Carbamidomethylation (DHKE X@N-term)
29	146166	BGLB035882-PA	M.NS(+13.03)YEIPVDQDTK.I	Y	16.72	1420.68	14.3	711.359	2	16.41	F76:59547	2	122	133	Michael addition with methylamine
43	146159	BGLB023590-PA	R.SAPILLPPLKDTLLETFNFVR.M	Y	82.11	2383.35	12.5	795.468	3	19.16	F81:60307	5	119	139
43	146159	BGLB023590-PA	K.IGLLSDQVMR.L	Y	62.2	1130.61	3.2	566.315	2	16.64	F80:59834	15	83	92
43	146159	BGLB023590-PA	K.ILLYVSTWDK.S	Y	60.55	1236.68	10.5	619.351	2	17.23	F80:60108	21	158	167
43	146159	BGLB023590-PA	R.SAPILLPPLK.D	Y	55.56	1047.67	-16.3	524.833	2	17.54	F80:60252	23	119	128
43	146159	BGLB023590-PA	K.ELYSIATAIDK.W	Y	55.17	1222.64	0.7	612.33	2	16.65	F80:59838	20	54	64
43	146159	BGLB023590-PA	C.Q(-17.03)SPDSIQQNDVNDIADKVHR.L	Y	50.75	2261.07	1	754.697	3	16.07	F80:59575	5	18	37	Pyro-glu from Q
43	146159	BGLB023590-PA	K.DTLLETFNFVR.M	Y	49.4	1353.69	4.9	677.857	2	17.97	F80:60452	13	129	139
43	146159	BGLB023590-PA	R.ELSLFISDK.G	Y	44.5	1050.56	6	526.29	2	17.09	F80:60041	3	147	155
43	146159	BGLB023590-PA	K.IGLLSDQVM(+15.99)R.L	Y	40.21	1146.61	8	574.315	2	16.15	F80:59607	11	83	92	Oxidation (M)
43	146159	BGLB023590-PA	C.Q(+.98)S(-18.01)PDSIQQNDVNDIADK.V	Y	27.5	1868.84	7	935.433	2	15.32	F80:59220	1	18	34	Deamidation (NQ); Dehydration
43	146159	BGLB023590-PA	C.Q(-17.03)SPDSIQQNDVNDIADK.V	Y	26.04	1868.84	2.5	935.429	2	15.23	F80:59178	3	18	34	Pyro-glu from Q
27	146109	BGLB016656-PB	K.LLSGVVTQGSPDSSR.W	N	69.33	1501.77	3.5	751.897	2	15.1	F55:57371	11	62	76
27	146109	BGLB016656-PB	K.IVPVEAGPGGIGLR.F	N	67.91	1333.77	-2.4	667.891	2	16.09	F53:57705	26	897	910
27	146109	BGLB016656-PB	K.FLSGVVTQGEGR.E	N	53.69	1248.65	-8.6	625.325	2	15.36	F53:57364	14	619	630
27	146109	BGLB016656-PB	R.IVPVTWAPDGPGLR.I	N	50.99	1476.81	2.2	739.413	2	16.67	F54:58415	3	2044	2057
27	146109	BGLB016656-PB	K.IVPVEAGPGGIGVR.F	Y	50.53	1319.76	-0.9	660.885	2	15.78	F54:57999	5	132	145
27	146109	BGLB016656-PB	R.LEPLTWAPDGAGLR.V	Y	49.1	1494.78	-0.3	748.399	2	16.7	F53:57994	6	494	507
27	146109	BGLB016656-PB	K.IVPVQASPSGFGLR.F	N	48.64	1426.79	-0.7	714.403	2	16.19	F54:58186	10	2416	2429
27	146109	BGLB016656-PB	R.SDDGNIIVFK.G	Y	46.19	1106.56	-1.3	554.287	2	15.85	F54:58028	5	461	470
27	146109	BGLB016656-PB	R.I(+14.02)VPVTWAPDGPGLR.I	N	45.63	1490.82	-3.7	746.417	2	16.93	F53:58103	9	2044	2057	Methylation
27	146109	BGLB016656-PB	R.EIIAQYIR.I	N	34.95	1004.57	3.4	503.292	2	15.88	F53:57606	8	1669	1676
27	146109	BGLB016656-PB	R.EIIAQYIK.I	N	30.52	976.559	-6.3	489.284	2	15.74	F53:57542	10	889	896
27	146109	BGLB016656-PB	K.EYIIGVEC(+57.02)R.V	N	25.54	1137.55	-9	569.777	2	15.63	F54:57927	3	2692	2700	Carbamidomethylation
27	146109	BGLB016656-PB	R.HYIQVDFLEPK.F	N	22.35	1387.71	12.5	694.873	2	16.37	F54:58270	1	2152	2162
27	146109	BGLB016656-PB	R.DIIAQYVK.I	N	19.37	948.528	-14.7	475.264	2	15.76	F54:57983	2	2408	2415
27	146109	BGLB016656-PB	D.S(+42.01)QLSASSSAGPLTSAAS(+114.04)GRLFNK.Y	N	18.1	2392.2	4.7	798.41	3	18.16	F72:60604	2	1930	1952	Acetylation (TSCYH); Ubiquitin
27	146109	BGLB016656-PB	R.LLS(+13.03)GVVTQGSPDSTR.W	N	15.92	1528.82	-11	765.409	2	15.52	F54:57874	2	827	841	Michael addition with methylamine
27	146110	BGLB016656-PA	K.LLSGVVTQGSPDSSR.W	N	69.33	1501.77	3.5	751.897	2	15.1	F55:57371	11	62	76
27	146110	BGLB016656-PA	K.IVPVEAGPGGIGLR.F	N	67.91	1333.77	-2.4	667.891	2	16.09	F53:57705	26	897	910
27	146110	BGLB016656-PA	K.FLSGVVTQGEGR.E	N	53.69	1248.65	-8.6	625.325	2	15.36	F53:57364	14	619	630
27	146110	BGLB016656-PA	R.IVPVTWAPDGPGLR.I	N	50.99	1476.81	2.2	739.413	2	16.67	F54:58415	3	2044	2057
27	146110	BGLB016656-PA	K.IVPVEAGPGGIGVR.F	Y	50.53	1319.76	-0.9	660.885	2	15.78	F54:57999	5	132	145
27	146110	BGLB016656-PA	R.LEPLTWAPDGAGLR.V	Y	49.1	1494.78	-0.3	748.399	2	16.7	F53:57994	6	494	507
27	146110	BGLB016656-PA	K.IVPVQASPSGFGLR.F	N	48.64	1426.79	-0.7	714.403	2	16.19	F54:58186	10	2416	2429
27	146110	BGLB016656-PA	R.SDDGNIIVFK.G	Y	46.19	1106.56	-1.3	554.287	2	15.85	F54:58028	5	461	470
27	146110	BGLB016656-PA	R.I(+14.02)VPVTWAPDGPGLR.I	N	45.63	1490.82	-3.7	746.417	2	16.93	F53:58103	9	2044	2057	Methylation
27	146110	BGLB016656-PA	R.EIIAQYIR.I	N	34.95	1004.57	3.4	503.292	2	15.88	F53:57606	8	1669	1676
27	146110	BGLB016656-PA	R.EIIAQYIK.I	N	30.52	976.559	-6.3	489.284	2	15.74	F53:57542	10	889	896
27	146110	BGLB016656-PA	K.EYIIGVEC(+57.02)R.V	N	25.54	1137.55	-9	569.777	2	15.63	F54:57927	3	2692	2700	Carbamidomethylation
27	146110	BGLB016656-PA	R.HYIQVDFLEPK.F	N	22.35	1387.71	12.5	694.873	2	16.37	F54:58270	1	2152	2162
27	146110	BGLB016656-PA	R.DIIAQYVK.I	N	19.37	948.528	-14.7	475.264	2	15.76	F54:57983	2	2408	2415
27	146110	BGLB016656-PA	D.S(+42.01)QLSASSSAGPLTSAAS(+114.04)GRLFNK.Y	N	18.1	2392.2	4.7	798.41	3	18.16	F72:60604	2	1930	1952	Acetylation (TSCYH); Ubiquitin
27	146110	BGLB016656-PA	R.LLS(+13.03)GVVTQGSPDSTR.W	N	15.92	1528.82	-11	765.409	2	15.52	F54:57874	2	827	841	Michael addition with methylamine
41	146163	BGLB032944-PA	R.SAAFLDYANGEYFNR.F	Y	90.22	1736.78	-0.9	869.396	2	16.89	F80:59955	12	61	75
41	146163	BGLB032944-PA	R.YEGEVGNLYIVDLK.R	Y	77.04	1610.82	0.3	806.417	2	17.3	F80:60143	32	82	95
41	146163	BGLB032944-PA	K.VSGYAIEGER.I	Y	65.87	1079.52	4.8	540.772	2	14.94	F79:59079	51	133	142
41	146163	BGLB032944-PA	K.SVGDYYLGLK.G	Y	55.55	1113.57	2.1	557.794	2	16.46	F79:59792	22	119	128
41	146163	BGLB032944-PA	K.EFVFASYDYTNKR.S	Y	55.46	1638.77	7.4	820.397	2	17.25	F79:60165	2	48	60
41	146163	BGLB032944-PA	K.V(+57.02)SGYAIEGER.I	Y	30.04	1136.55	-4.6	569.278	2	15.04	F79:59124	2	133	142	Carbamidomethylation (DHKE X@N-term)
41	146163	BGLB032944-PA	K.E(+14.02)FVFASYDYTNK.R	Y	19.19	1496.68	24.7	749.367	2	16.94	F80:59976	5	48	59	Methylation
41	146164	BGLB032944-PB	R.SAAFLDYANGEYFNR.F	Y	90.22	1736.78	-0.9	869.396	2	16.89	F80:59955	12	73	87
41	146164	BGLB032944-PB	R.YEGEVGNLYIVDLK.R	Y	77.04	1610.82	0.3	806.417	2	17.3	F80:60143	32	94	107
41	146164	BGLB032944-PB	K.VSGYAIEGER.I	Y	65.87	1079.52	4.8	540.772	2	14.94	F79:59079	51	145	154
41	146164	BGLB032944-PB	K.SVGDYYLGLK.G	Y	55.55	1113.57	2.1	557.794	2	16.46	F79:59792	22	131	140
41	146164	BGLB032944-PB	K.EFVFASYDYTNKR.S	Y	55.46	1638.77	7.4	820.397	2	17.25	F79:60165	2	60	72
41	146164	BGLB032944-PB	K.V(+57.02)SGYAIEGER.I	Y	30.04	1136.55	-4.6	569.278	2	15.04	F79:59124	2	145	154	Carbamidomethylation (DHKE X@N-term)
41	146164	BGLB032944-PB	K.E(+14.02)FVFASYDYTNK.R	Y	19.19	1496.68	24.7	749.367	2	16.94	F80:59976	5	60	71	Methylation
25	146114	BGLB016656-PC	K.LLSGVVTQGSPDSSR.W	N	69.33	1501.77	3.5	751.897	2	15.1	F55:57371	11	1601	1615
25	146114	BGLB016656-PC	K.IVPVEAGPGGIGLR.F	N	67.91	1333.77	-2.4	667.891	2	16.09	F53:57705	26	132	145
25	146114	BGLB016656-PC	K.FLSGVVTQGEGR.E	N	53.69	1248.65	-8.6	625.325	2	15.36	F53:57364	14	613	624
25	146114	BGLB016656-PC	R.NQWLQVDFLTK.Q	Y	52.14	1390.72	-7.8	696.364	2	17.06	F53:58163	9	413	423
25	146114	BGLB016656-PC	R.IVPVTWAPDGPGLR.I	N	50.99	1476.81	2.2	739.413	2	16.67	F54:58415	3	2038	2051
25	146114	BGLB016656-PC	K.IVPVQASPSGFGLR.F	N	48.64	1426.79	-0.7	714.403	2	16.19	F54:58186	10	2410	2423
25	146114	BGLB016656-PC	R.I(+14.02)VPVTWAPDGPGLR.I	N	45.63	1490.82	-3.7	746.417	2	16.93	F53:58103	9	2038	2051	Methylation
25	146114	BGLB016656-PC	K.QLTASSYLDALHSPATGR.L	Y	42.02	1886.95	-0.2	629.99	3	16.13	F54:58160	2	205	222
25	146114	BGLB016656-PC	R.EIIAQYIR.I	N	34.95	1004.57	3.4	503.292	2	15.88	F53:57606	8	1663	1670
25	146114	BGLB016656-PC	R.EIIAQYIK.I	N	30.52	976.559	-6.3	489.284	2	15.74	F53:57542	10	124	131
25	146114	BGLB016656-PC	R.SPYLQVNFLSPH.S	Y	29.34	1400.71	-0.3	701.361	2	16.81	F54:58478	2	238	249
25	146114	BGLB016656-PC	K.EYIIGVEC(+57.02)R.V	N	25.54	1137.55	-9	569.777	2	15.63	F54:57927	3	2686	2694	Carbamidomethylation
25	146114	BGLB016656-PC	R.HYIQVDFLEPK.F	N	22.35	1387.71	12.5	694.873	2	16.37	F54:58270	1	2146	2156
25	146114	BGLB016656-PC	R.DIIAQYVK.I	N	19.37	948.528	-14.7	475.264	2	15.76	F54:57983	2	2402	2409
25	146114	BGLB016656-PC	D.S(+42.01)QLSASSSAGPLTSAAS(+114.04)GRLFNK.Y	N	18.1	2392.2	4.7	798.41	3	18.16	F72:60604	2	1924	1946	Acetylation (TSCYH); Ubiquitin
25	146114	BGLB016656-PC	R.LLS(+13.03)GVVTQGSPDSTR.W	N	15.92	1528.82	-11	765.409	2	15.52	F54:57874	2	821	835	Michael addition with methylamine
56	146185	BGLB001057-PB	R.GSC(+57.02)GC(+57.02)GPPGGDTPFAWNLNSLTVAASQK.Y	Y	86.43	2848.29	4	950.441	3	17.74	F81:59661	1	48	75	Carbamidomethylation
56	146185	BGLB001057-PB	K.YFDDGGDKTWC(+57.02)GQNC(+57.02)GK.C	Y	78.54	2006.79	3	669.939	3	15.49	F81:58610	2	76	92	Carbamidomethylation
56	146185	BGLB001057-PB	K.LTPTGGFVPGLGR.A	Y	78	1270.7	4.4	636.362	2	16.6	F81:59127	58	96	108
56	146185	BGLB001057-PB	G.DQLC(+57.02)QPDGSGVR.R	Y	54.44	1330.59	4.5	666.307	2	14.47	F80:58802	26	18	29	Carbamidomethylation
56	146185	BGLB001057-PB	R.GDQLC(+57.02)QPDGSGVR.R	Y	50.05	1387.62	0.5	694.815	2	14.51	F81:58136	1	17	29	Carbamidomethylation
20	146139	BGLB000509-PB	R.SHDSYGFPPVLK.L	Y	75.11	1345.67	9.6	673.847	2	18.55	F73:60596	44	179	190
20	146139	BGLB000509-PB	R.LGLTEIQAIQEMR.R	Y	64.32	1500.8	1.2	751.407	2	17	F77:60013	58	424	436
20	146139	BGLB000509-PB	R.GIHGEHTESVGGVYDISNK.R	Y	63.51	1997.94	6.2	500.496	4	26.53	F76:72536	10	403	421
20	146139	BGLB000509-PB	K.TVEALNKLEGELK.G	Y	54.51	1442.8	6.5	722.411	2	17.1	F73:59926	16	201	213
20	146139	BGLB000509-PB	K.ALESSGLSFAK.R	Y	51.75	1108.58	2.1	555.297	2	15.6	F76:59165	57	345	355
20	146139	BGLB000509-PB	R.GVEAVIAEEK.K	Y	45.39	1043.55	3.3	522.784	2	15.3	F74:59247	19	438	447
20	146139	BGLB000509-PB	K.LSQTPDFK.A	Y	43.04	934.476	-15.4	468.238	2	15.02	F80:59075	40	384	391
20	146139	BGLB000509-PB	R.RGVEAVIAEEK.K	Y	31.68	1199.65	-1.8	600.832	2	16.37	F73:59587	11	437	447
20	146139	BGLB000509-PB	R.LGLTEIQAIQEM(+15.99)R.R	Y	28.17	1516.79	1.7	759.404	2	16.48	F73:59640	6	424	436	Oxidation (M)
20	146139	BGLB000509-PB	V.EMEKKT(+42.01)VE(+14.02)ALNK.L	Y	17.63	1474.77	-1.8	738.391	2	15.2	F60:57035	28	196	207	Acetylation (TSCYH); Methylation
51	146115	BGLB040089-PA	K.LLSGVVTQGSPDSSR.W	N	69.33	1501.77	3.5	751.897	2	15.1	F55:57371	11	1987	2001
51	146115	BGLB040089-PA	K.IVPVEAGPSGIGLR.F	Y	66.2	1363.78	-1.8	682.897	2	16.03	F53:57680	18	2057	2070
51	146115	BGLB040089-PA	K.TGC(+57.02)DAQTPEITQK.A	Y	57.35	1447.66	-6.4	724.833	2	14.16	F68:56915	4	249	261	Carbamidomethylation
51	146115	BGLB040089-PA	R.IVDDQQLSATSSDR.N	Y	53.21	1533.73	8.2	767.877	2	14.49	F54:57391	2	3108	3121
51	146115	BGLB040089-PA	K.IPTDDFETPR.G	Y	51.73	1189.56	-4.2	595.785	2	15	F68:57341	5	210	219
51	146115	BGLB040089-PA	K.FVC(+57.02)SAVPPAR.V	Y	41.5	1102.56	10.4	552.293	2	14.73	F54:57506	3	773	782	Carbamidomethylation
51	146115	BGLB040089-PA	K.ILVFPGNSDK.D	Y	34.37	1088.59	-17	545.291	2	15.89	F53:57610	3	2420	2429
51	146115	BGLB040089-PA	R.IQPLSWAPNGPGLR.L	Y	33.03	1504.81	2.5	753.417	2	16.56	F55:58057	1	3031	3044
51	146115	BGLB040089-PA	K.NVYSAIASQC(+57.02)SDLK.G	Y	32.01	1554.73	-10.4	778.367	2	15.39	F62:57665	1	1172	1185	Carbamidomethylation
51	146115	BGLB040089-PA	R.GTQVTDVGMFGASWK.K	Y	31.47	1582.74	-2.2	792.378	2	16.53	F68:58063	1	220	234
51	146115	BGLB040089-PA	R.EIIAQYIK.I	N	30.52	976.559	-6.3	489.284	2	15.74	F53:57542	10	2049	2056
51	146115	BGLB040089-PA	T.QC(+57.02)GTTGVT(-18.01)C(+57.02)AK.Q	Y	15.51	1163.51	-7.5	582.756	2	15.39	F82:58685	1	934	944	Carbamidomethylation; Dehydration
58	146130	BGLB014411-PB	R.AAVPSGASTGIHEAVELRDEAK.E	Y	78.72	2207.12	7.9	552.791	4	26.17	F73:73441	4	33	54
58	146130	BGLB014411-PB	R.AVDNMLIALDNTENK.G	Y	62.14	1659.81	5.2	830.918	2	16.94	F71:60038	4	88	102
58	146130	BGLB014411-PB	K.WLTSDQLAEVYK.N	Y	58.92	1451.73	12.3	726.881	2	16.84	F71:59989	13	270	281
58	146130	BGLB014411-PB	R.GNPTVEVDLTTDK.G	Y	58.15	1387.68	7.5	694.854	2	15.51	F71:59367	10	16	28
58	146130	BGLB014411-PB	K.NVNTEIAAALLK.A	Y	54.71	1255.71	2.4	628.866	2	17.27	F71:60192	28	67	78
58	146130	BGLB014411-PB	R.HIADLAGTK.Q	Y	37.52	924.503	5.5	463.261	2	16.01	F71:59600	2	132	140
58	146130	BGLB014411-PB	R.LGANAILGVSMAVC(+57.02)R.A	Y	31.73	1530.8	4.1	766.411	2	18.15	F71:60603	4	105	119	Carbamidomethylation
58	146130	BGLB014411-PB	R.IEEELGSQAK.F	Y	23.44	1102.55	18	552.293	2	14.81	F71:59035	1	413	422
58	146130	BGLB014411-PB	K.VEIGMDVAASEFYK.E	Y	19.92	1557.74	24.2	779.895	2	17.07	F71:60097	2	239	252
92	146160	BGLB031609-PA	R.QIVNTDTEGANFPWK	Y	80.51	1718.83	5.2	860.425	2	16.58	F82:59241	6	128	142
92	146160	BGLB031609-PA	R.DLKEELAQNYGIR.G	Y	77.35	1547.79	0.8	516.939	3	16.91	F82:59391	8	94	106
92	146160	BGLB031609-PA	R.AFTPVLVEYYNK.L	Y	64.43	1442.74	-1.2	722.379	2	17.26	F82:59554	17	43	54
92	146160	BGLB031609-PA	R.GIPTLVFVDAK.T	Y	59.56	1158.66	2.4	580.341	2	17.42	F82:59628	15	107	117
92	146160	BGLB031609-PA	K.TGDTISLEGR.Q	Y	56.05	1047.52	-2.2	524.766	2	15.21	F82:58599	5	118	127
92	146160	BGLB031609-PA	D.LK(+114.04)EELAQNYGIR.G	Y	17.65	1546.81	-4	774.409	2	16.71	F82:59301	1	95	106	Ubiquitin
39	146108	BGLB007897-PB	R.LPSFTPQEILENK.G	Y	64.95	1514.8	11.6	758.415	2	16.8	F57:58076	31	338	350
39	146108	BGLB007897-PB	R.ILYYQGYINNVLK.A	Y	58.43	1599.87	4.8	800.944	2	16.76	F57:58058	6	1417	1429
39	146108	BGLB007897-PB	R.LPEFTPSEQQR.I	Y	54.16	1330.65	11	666.341	2	15.13	F57:57285	8	1314	1324
39	146108	BGLB007897-PB	R.VMADGTPNTLNEK.G	Y	51.18	1388.66	3.5	695.34	2	14.21	F58:56798	7	624	636
39	146108	BGLB007897-PB	K.GGWLNEDVVGQFR.N	Y	43.11	1475.72	18.9	738.879	2	16.44	F58:57888	9	181	193
39	146108	BGLB007897-PB	K.GPSIWDVYSTEPGR.I	Y	42.03	1562.74	-3.7	782.373	2	16.72	F72:59931	3	79	92
39	146108	BGLB007897-PB	K.ASVQFFANLIR.D	Y	41.44	1264.69	31.3	633.373	2	17.31	F58:58300	24	504	514
39	146108	BGLB007897-PB	K.TPYWPYSDVNPIGIR.K	Y	39.89	1776.88	24.7	889.471	2	16.85	F58:58084	1	1368	1382
39	146108	BGLB007897-PB	R.DPISLSDISAAER.R	Y	37.94	1372.68	7.8	687.354	2	15.87	F58:57617	7	1261	1273
39	146108	BGLB007897-PB	K.NSGFVEGTLTDPK.V	Y	37.33	1363.66	-4.3	682.835	2	15.8	F79:59489	3	1489	1501
39	146108	BGLB007897-PB	K.SALQGLPQSR.L	Y	31.98	1055.57	5.3	528.796	2	14.68	F58:57023	4	817	826
39	146108	BGLB007897-PB	R.YFYELAK.N	Y	30.82	932.464	-3.3	467.238	2	16.09	F80:59579	1	1482	1488
39	146108	BGLB007897-PB	K.TGDYPDVMK.A	N	18.85	1024.45	19.4	513.244	2	15.25	F71:59245	1	314	322
18	146242	BGLB030063-PA	K.FNAEQSSDALKNDAEFVK.Q	Y	77.83	2011.95	6.3	671.661	3	16.17	F75:59529	38	15	32
18	146242	BGLB030063-PA	K.SGLNSFISNLNNPGQLQATMER.L	Y	74.16	2390.16	-1.8	797.727	3	17.11	F53:58186	3	39	60
18	146242	BGLB030063-PA	R.MQPSIGLEYFKPLQEK.I	Y	67.09	1906.99	-2.6	636.668	3	16.69	F68:58133	111	68	83
18	146242	BGLB030063-PA	F.ISNLNNPGQLQATMER.L	Y	60.53	1784.88	10.1	893.458	2	15.39	F57:57413	1	45	60
18	146242	BGLB030063-PA	R.M(+15.99)QPSIGLEYFKPLQEK.I	Y	55.28	1922.98	5.3	642.004	3	17.61	F75:60193	7	68	83	Oxidation (M)
18	146242	BGLB030063-PA	K.FNAEQSSDALK.N	Y	53.72	1208.57	-2	605.29	2	14.52	F64:57280	148	15	25
18	146242	BGLB030063-PA	K.FNAEQ(+.98)S(-2.02)SDALKNDAEFVK.Q	Y	25.07	2010.92	-5.6	671.309	3	15.33	F62:57635	18	15	32	Deamidation (NQ); 2-amino-3-oxo-butanoic_acid
18	146242	BGLB030063-PA	R.M(+57.02)QPSIGLEYFKPLQEK.I	Y	24.47	1964.01	-9.3	655.67	3	16.11	F61:57696	8	68	83	Carbamidomethylation (DHKE X@N-term)
18	146242	BGLB030063-PA	K.SGLN(+.98)SFISNLN(+.98)NPGQLQATMER.L	Y	24.09	2392.13	34.7	798.413	3	16.74	F56:58020	1	39	60	Deamidation (NQ)
18	146242	BGLB030063-PA	R.MQ(+.98)PSIGLEYFKPLQEK.I	Y	22.37	1907.97	14.9	637.007	3	17.77	F74:60403	1	68	83	Deamidation (NQ)
18	146242	BGLB030063-PA	K.SGLNSFISN(+.98)LN(+.98)NPGQLQATMER.L	Y	21	2392.13	29.1	798.408	3	16.79	F61:58019	1	39	60	Deamidation (NQ)
18	146242	BGLB030063-PA	R.M(-48.00)QPSIGLEYFKPLQEK.I	Y	19.4	1858.98	7.3	620.673	3	15.9	F58:57630	4	68	83	Dethiomethyl
18	146242	BGLB030063-PA	A.EVHLRMQPSIGLEYFKPLQEK.I	Y	18.88	2541.34	69.4	636.387	4	16.69	F67:57922	2	63	83
18	146242	BGLB030063-PA	K.SGLNSFISN(+.98)LNN(+.98)PGQLQATMER.L	Y	18.53	2392.13	47.8	798.423	3	16.97	F67:58058	1	39	60	Deamidation (NQ)
66	146136	BGLB003026-PB	K.GTFINDFIDLLNLGQK.Y	Y	77.57	1806.95	8.1	603.329	3	19.49	F70:60988	1	233	248
66	146136	BGLB003026-PB	K.DLTSNGPIPINIH	Y	58.68	1389.73	8.3	695.876	2	16.57	F72:59863	16	486	498
66	146136	BGLB003026-PB	R.FLNWQAAAIK.K	N	51.51	1160.63	2.4	581.326	2	16.78	F71:59960	19	350	359
66	146136	BGLB003026-PB	R.LDGLIKDPVK.L	Y	46.61	1096.65	-0.5	549.332	2	16.48	F70:59584	2	270	279
66	146136	BGLB003026-PB	K.KVDPTYLVSVGVSNPR.F	Y	43.68	1729.94	6.1	865.981	2	17.3	F70:59975	2	360	375
66	146136	BGLB003026-PB	K.KYNYEEFLR.F	Y	40.29	1260.61	7.7	631.319	2	25.72	F70:71178	23	341	349
66	146136	BGLB003026-PB	K.YNYEEFLR.F	Y	37.9	1132.52	2.9	567.268	2	16.52	F70:59603	1	342	349
66	146136	BGLB003026-PB	K.ALIPWATAVK.S	N	36.2	1068.63	-8.6	535.319	2	17.27	F70:59957	2	287	296
66	146136	BGLB003026-PB	K.DLTSN(+.98)GPIPINIH	Y	32.16	1390.71	10.3	696.369	2	16.36	F70:59529	1	486	498	Deamidation (NQ)
66	146136	BGLB003026-PB	K.LLHEAGGNSIR.L	Y	24.98	1165.62	-3.9	583.815	2	15.61	F70:59167	1	197	207
66	146136	BGLB003026-PB	K.VDPTYLVSVGVSNPR.F	Y	22.61	1601.84	-5.3	801.924	2	16.69	F70:59681	2	361	375
70	146132	BGLB019847-PA	K.APNAVYELQLGQEVDYK.S	Y	67.55	1935.96	16.3	646.337	3	16.75	F82:59318	1	62	78
70	146132	BGLB019847-PA	R.SVEGNVMTAVTK.L	Y	58.8	1234.62	-1.2	618.318	2	15.76	F82:58858	12	114	125
70	146132	BGLB019847-PA	R.SVEGNVM(+15.99)TAVTK.L	Y	56.73	1250.62	-5	626.313	2	14.68	F82:58353	5	114	125	Oxidation (M)
70	146132	BGLB019847-PA	K.LADTELTQK.L	Y	54.09	1017.53	3.1	509.776	2	14.66	F82:58342	13	126	134
70	146132	BGLB019847-PA	R.ELVYSFTISK.D	Y	52.52	1185.63	1.5	593.822	2	16.74	F82:59311	6	38	47
70	146132	BGLB019847-PA	K.SVESYYYGDK.D	Y	47.53	1209.52	6.1	605.77	2	15.2	F83:59109	8	96	105
70	146132	BGLB019847-PA	K.LTLTVEDGK.S	Y	44.89	974.528	-0.3	488.271	2	15.46	F83:59226	9	87	95
70	146132	BGLB019847-PA	K.VMGFSEEK.I	Y	43.16	925.422	1.8	463.719	2	15.25	F82:58616	9	25	32
70	146132	BGLB019847-PA	K.SVESYYYGDKDLK.W	Y	42.58	1565.72	8.2	522.92	3	26.18	F84:76989	2	96	108
70	146132	BGLB019847-PA	K.DQTTGLEEFGK.V	Y	32.59	1223.57	-0.2	612.791	2	15.45	F82:58712	2	14	24
70	146132	BGLB019847-PA	R.S(-2.02)VEGNVMTAVTK.L	Y	18.29	1232.61	-9.9	617.305	2	15.56	F83:59274	1	114	125	2-amino-3-oxo-butanoic_acid
13	146217	BGLB011149-PB	R.NNAEFLNQVNLIAGGLESLVK.N	N	83.21	2242.2	4.7	748.409	3	18.37	F68:58919	128	108	128
13	146217	BGLB011149-PB	R.LSSAHLNMQPSVGLEYFQPLQQK.I	N	78.85	2614.32	2.6	872.45	3	18.29	F71:60669	5	143	165
13	146217	BGLB011149-PB	L.IAGGLESLVK.N	N	46.27	985.581	1.5	493.798	2	15.87	F55:57732	216	119	128
13	146217	BGLB011149-PB	R.LSSAHLNMQ.P	N	32.74	999.481	47.6	500.772	2	15.82	F70:59265	4	143	151
13	146217	BGLB011149-PB	R.NNAEFLNQ(+.98)VNLIAGGLESLVK.N	N	30.25	2243.18	18.5	748.748	3	19.09	F71:61039	3	108	128	Deamidation (NQ)
13	146217	BGLB011149-PB	R.LSSAHLNMQPSVGLE(+57.02)YFQPLQQK.I	N	28.73	2671.34	8.7	668.849	4	25.33	F74:73964	35	143	165	Carbamidomethylation (DHKE X@N-term)
13	146217	BGLB011149-PB	R.NNAEFLNQVN(+.98)LIAGGLESLVK.N	N	28.07	2243.18	14.8	748.745	3	19.01	F72:60995	5	108	128	Deamidation (NQ)
13	146217	BGLB011149-PB	R.LLDALER.L	N	26.45	828.471	2	415.243	2	15.38	F53:57374	3	136	142
13	146217	BGLB011149-PB	K.SELVSSWN(+.98)RLV.E	Y	26	1289.66	-3.2	645.836	2	16.25	F66:58236	122	56	66	Deamidation (NQ)
13	146217	BGLB011149-PB	G.L(+43.01)EYFQPLQQK.I	N	21.18	1335.68	-22.8	668.833	2	16.75	F75:59797	9	156	165	Carbamylation
13	146217	BGLB011149-PB	R.LSSAHLNMQPS(+13.03)VGLE(+43.99)YFQPLQQK.I	N	17.79	2671.34	-21.7	668.828	4	16.16	F55:57868	6	143	165	Michael addition with methylamine; Carboxylation (E)
13	146217	BGLB011149-PB	R.L(+57.02)SSAHLNMQPSVGLEYFQPLQQK.I	N	15.62	2671.34	5.7	668.847	4	16.16	F62:58030	2	143	165	Carbamidomethylation (DHKE X@N-term)
105	146148	BGLB021400-PB	K.DVLGITSLGDSVHSIYR.E	N	74.3	1830.95	9.3	611.329	3	17.73	F72:60401	3	75	91
105	146148	BGLB021400-PB	A.DQQQQLALSSAVSDFSQR.L	Y	65.45	2006.97	4.9	669.999	3	16.61	F72:59882	2	18	35
105	146148	BGLB021400-PB	K.LELEDVLVDMGMVK.A	N	56.64	1589.8	4.6	795.913	2	18.69	F72:60851	4	296	309
105	146148	BGLB021400-PB	R.FALYIALPR.A	N	44.22	1062.62	-5	532.316	2	17.99	F72:60524	10	245	253
105	146148	BGLB021400-PB	R.ETIQQFNSQSR.I	Y	43.36	1336.64	6.1	669.33	2	14.79	F72:59025	9	92	102
105	146148	BGLB021400-PB	K.DDVNNVDVAEIPFR.G	N	39.47	1601.77	29.9	801.915	2	16.63	F72:59891	2	228	241
105	146148	BGLB021400-PB	K.AFSEELADFSGISHGGN(+.98)YIR(+14.02)	Y	38	2184.01	23.8	729.029	3	17.92	F72:60495	6	310	329	Deamidation (NQ); Methylation
105	146147	BGLB021400-PA	K.DVLGITSLGDSVHSIYR.E	N	74.3	1830.95	9.3	611.329	3	17.73	F72:60401	3	75	91
105	146147	BGLB021400-PA	A.DQQQQLALSSAVSDFSQR.L	Y	65.45	2006.97	4.9	669.999	3	16.61	F72:59882	2	18	35
105	146147	BGLB021400-PA	K.LELEDVLVDMGMVK.A	N	56.64	1589.8	4.6	795.913	2	18.69	F72:60851	4	296	309
105	146147	BGLB021400-PA	R.FALYIALPR.A	N	44.22	1062.62	-5	532.316	2	17.99	F72:60524	10	245	253
105	146147	BGLB021400-PA	R.ETIQQFNSQSR.I	Y	43.36	1336.64	6.1	669.33	2	14.79	F72:59025	9	92	102
105	146147	BGLB021400-PA	K.DDVNNVDVAEIPFR.G	N	39.47	1601.77	29.9	801.915	2	16.63	F72:59891	2	228	241
105	146147	BGLB021400-PA	K.AFSEELADFSGISHGGN(+.98)YIR(+14.02)	Y	38	2184.01	23.8	729.029	3	17.92	F72:60495	6	310	329	Deamidation (NQ); Methylation
33	146135	BGLB024451-PA	K.MSVFDWIPGEPNDK.T	Y	72.37	1633.74	1.2	817.881	2	17.97	F81:59765	4	113	126
33	146135	BGLB024451-PA	K.SQLTWVFQR.T	N	55.7	1163.61	4.4	582.814	2	17.27	F80:60128	46	100	108
33	146135	BGLB024451-PA	K.VIFQQALLNK.L	Y	54.96	1172.69	-3.4	587.351	2	16.73	F82:59310	15	31	40
33	146135	BGLB024451-PA	R.MNDIPC(+57.02)GTALK.V	Y	46.4	1218.57	-3	610.292	2	15.4	F81:58564	6	145	155	Carbamidomethylation
33	146135	BGLB024451-PA	K.TGYEDC(+57.02)IELK.S	Y	46.35	1226.55	-2	614.28	2	15.67	F81:58691	3	127	136	Carbamidomethylation
33	146135	BGLB024451-PA	K.DTLQNFDK.A	Y	42.41	979.461	-1.8	490.737	2	15.02	F81:58384	9	47	54
33	146135	BGLB024451-PA	S.DIQVVLDSSK.V	Y	40.96	1102.59	-3.1	552.299	2	15.97	F81:58831	11	21	30
33	146135	BGLB024451-PA	K.V(+14.02)IFQQALLNK.L	Y	39.59	1186.71	-0.9	594.36	2	17.15	F82:59501	50	31	40	Methylation
33	146135	BGLB024451-PA	R.VFIAGTDAK.S	Y	39.02	920.497	-6.3	461.253	2	15.29	F81:58509	13	91	99
33	146135	BGLB024451-PA	R.VFIAGTDAK(+114.04).S	Y	27.72	1034.54	-4.5	518.275	2	15.21	F82:58597	4	91	99	Ubiquitin
115	146123	BGLB002192-PB	R.ILAGQMAGNSGEENK.L	Y	63.04	1517.71	-0.2	759.864	2	14.35	F68:57034	4	71	85
115	146123	BGLB002192-PB	R.NNDINVIMGGGR.A	Y	56.28	1258.61	-9.5	630.306	2	15.48	F68:57572	9	209	220
115	146123	BGLB002192-PB	R.QIVTGIDTADK.A	Y	53.85	1159.61	-7.2	580.807	2	14.9	F68:57297	7	430	440
115	146123	BGLB002192-PB	R.NLVQEWEAIMTQR.N	Y	52.37	1616.8	15.8	809.419	2	18.2	F68:58839	1	249	261
115	146123	BGLB002192-PB	K.TNQGLLGLSGK.A	Y	49.57	1086.6	8.9	544.314	2	15.43	F68:57546	6	122	132
115	146123	BGLB002192-PB	K.HC(+57.02)EDIALQLITR.N	Y	45.91	1467.75	7.3	734.888	2	16.39	F68:57998	1	197	208	Carbamidomethylation
115	146123	BGLB002192-PB	K.EPSLAEMTEK.A	N	45.89	1133.53	-7.6	567.767	2	15.12	F68:57399	2	305	314
115	146123	BGLB002192-PB	K.ANDGKPYTTILYADGPGFHSPR.Q	Y	45.44	2376.15	4.4	595.047	4	25.64	F72:72874	1	408	429
115	146123	BGLB002192-PB	Y.ASC(+57.02)VGPFAEGLK.Q	Y	37.69	1234.6	19.1	618.32	2	15.7	F68:57673	4	488	499	Carbamidomethylation
126	146191	BGLB033943-PA	R.ADYTAAIDENFPNETHDPIITNAYR.N	Y	83.22	2850.31	-4	713.582	4	25	F84:76423	4	63	87
126	146191	BGLB033943-PA	K.FFQTYDANHDNR.I	Y	77.09	1526.65	11.3	509.898	3	25.96	F84:76883	5	48	59
126	146191	BGLB033943-PA	K.NGFIEPNDLDAVFR.N	Y	69.88	1605.78	4.2	803.9	2	17.63	F83:60248	4	98	111
126	146191	BGLB033943-PA	R.NLFDVLDNNK.N	Y	40.63	1190.59	3.1	596.306	2	17.24	F83:60064	15	88	97
126	146191	BGLB033943-PA	K.N(+15.99)GFIEPNDLDAVFR.N	Y	35.64	1621.77	4.9	811.898	2	17.36	F83:60122	4	98	111	Hydroxylation
126	146191	BGLB033943-PA	R.ADYTAAIDENFPN(+.98)ETHDPIITNAYR.N	Y	35.13	2851.29	9	713.837	4	17.39	F83:60137	2	63	87	Deamidation (NQ)
126	146191	BGLB033943-PA	K.N(+.98)GFIEPNDLDAVFR.N	Y	19.22	1606.76	18.4	804.403	2	19.24	F84:61773	1	98	111	Deamidation (NQ)
37	146248	BGLB025354-PA	K.LGQLESQYDDC(+57.02)QQETER.K	N	88.37	2097.89	3.1	700.306	3	15.11	F75:59031	46	90	106	Carbamidomethylation
37	146248	BGLB025354-PA	R.ALLTDSIHR.L	Y	52.51	1024.57	6.8	513.294	2	14.79	F57:57122	83	115	123
37	146248	BGLB025354-PA	R.RLEDNSEEVSC(+57.02)K.T	N	50.3	1464.65	0.6	733.333	2	14.97	F75:58968	10	55	66	Carbamidomethylation
37	146248	BGLB025354-PA	K.LGQLESQYDDC(+57.02)QQETERK.G	N	37.96	2225.99	4	743.006	3	14.3	F60:56611	1	90	107	Carbamidomethylation
37	146248	BGLB025354-PA	R.RLEDNSEEVSC(+57.02)KTLVT.F	N	36.28	1878.9	-21.1	627.294	3	14.32	F53:56883	2	55	70	Carbamidomethylation
37	146248	BGLB025354-PA	Q.Y(+56.06)DDC(+57.02)QQETER.K	N	23.51	1398.57	14.6	700.304	2	14.78	F53:57096	3	97	106	Diethylation; Carbamidomethylation
40	146334	BGLB027972-PA	K.RPSVYVISDKDSK.I	Y	76.78	1492.79	-4.8	498.601	3	14.3	F53:56870	27	142	154
40	146334	BGLB027972-PA	K.DITLETVQEANK.R	Y	69.79	1359.69	-0.6	680.851	2	15.49	F53:57429	26	130	141
40	146334	BGLB027972-PA	K.DITLETVQEANKR.P	Y	54.65	1515.79	-2.5	506.269	3	15.16	F53:57270	6	130	142
40	146334	BGLB027972-PA	K.RPSVYVISDK.D	Y	47.54	1162.63	-0.7	582.324	2	14.82	F54:57548	48	142	151
40	146334	BGLB027972-PA	R.PSVYVISDK.D	Y	28.87	1006.53	-17.5	504.265	2	15.07	F53:57230	5	143	151
40	146334	BGLB027972-PA	K.VLS(+14.02)PTDKLSF.S	Y	26.41	1119.62	2.3	560.817	2	16.22	F54:58199	10	46	55	Methylation
40	146334	BGLB027972-PA	K.DITLE(+57.02)TVQEANK.R	Y	18.86	1416.71	-9.2	709.356	2	15.5	F53:57431	1	130	141	Carbamidomethylation (DHKE X@N-term)
40	146334	BGLB027972-PA	K.DIT(+13.03)LETVQEANK(-2.02).R	Y	17.91	1370.7	-14.2	686.35	2	16.48	F81:59070	7	130	141	Michael addition with methylamine; 2-amino-3-oxo-butanoic_acid
54	146116	BGLB027001-PA	K.VFTAENYELLDVIK.N	Y	64.13	1652.87	0.8	827.441	2	17.54	F76:60080	6	575	588
54	146116	BGLB027001-PA	K.IVIVMTDGQ(+.98)SSDK.A	Y	57.22	1392.68	8	697.353	2	15.94	F71:59571	4	522	534	Deamidation (NQ)
54	146116	BGLB027001-PA	R.GIQYPTGQGTFTYK.G	Y	50.84	1559.76	7.4	780.894	2	15.75	F76:59239	3	485	498
54	146116	BGLB027001-PA	K.IFDLNTYLDK.T	Y	43.35	1240.63	4.5	621.327	2	17.21	F76:59919	9	467	476
54	146116	BGLB027001-PA	K.FAADITQAFK.I	Y	39.73	1110.57	27.5	556.308	2	16.52	F70:59602	3	152	161
54	146116	BGLB027001-PA	K.VFSAENFTLLDVIK.K	Y	38.53	1594.86	3.7	798.441	2	18.55	F70:60559	7	289	302
54	146116	BGLB027001-PA	K.IVIVMTDGQSSDK.A	Y	34.12	1391.7	-3.4	696.853	2	16	F75:59447	1	522	534
54	146116	BGLB027001-PA	K.LVNFTC(+57.02)DK.A	Y	34.07	995.475	3.7	498.746	2	15.32	F76:59034	1	591	598	Carbamidomethylation
54	146116	BGLB027001-PA	K.IREEGLFSPFYGGR.P	Y	27.96	1626.82	-6.6	543.275	3	26.65	F71:72725	1	217	230
54	146116	BGLB027001-PA	K.IVIVMTDGK.S	Y	27.71	974.547	-25	488.269	2	15.88	F71:59537	2	236	244
54	146116	BGLB027001-PA	K.TSLYNTIR.G	Y	27.69	966.513	2.2	484.265	2	15.41	F76:59076	4	477	484
54	146116	BGLB027001-PA	R.GIQYP(+15.99)T(-18.01)GQ(+.98)GTFTYK.G	Y	20.07	1558.73	24.4	780.391	2	15.71	F76:59218	1	485	498	Hydroxylation; Dehydration; Deamidation (NQ)
54	146116	BGLB027001-PA	K.TIEEAELLKK.D	Y	20.01	1172.67	-10.1	587.334	2	15.87	F76:59293	2	537	546
94	146244	BGLB012111-PB	K.AINTFYQQQGDNNLR.T	Y	83.33	1780.85	3.8	891.435	2	15.66	F83:59325	5	42	56
94	146244	BGLB012111-PB	K.IVHATSQVVAGALYR.F	Y	77.47	1583.88	7	528.97	3	26.51	F84:77138	18	61	75
94	146244	BGLB012111-PB	Y.TTTLNDPNVLFAVK.A	Y	56.01	1531.82	4.4	766.923	2	17.26	F83:60078	12	28	41
94	146244	BGLB012111-PB	A.I(+57.02)NTFYQQQGDNNLR.T	Y	35.35	1766.83	4.1	884.428	2	15.53	F83:59262	3	43	56	Carbamidomethylation (DHKE X@N-term)
52	146140	BGLB022493-PA	K.VTLNANYGADESK.Y	Y	68.18	1380.65	7.4	691.338	2	14.82	F77:58988	30	201	213
52	146140	BGLB022493-PA	K.SLPNVYNYLINVK.D	Y	53.75	1535.83	-3.7	768.922	2	17.83	F79:60435	26	106	118
52	146140	BGLB022493-PA	K.TDQEVTEFVFTQTK.D	Y	50.37	1671.8	4.7	836.911	2	16.56	F77:59806	7	62	75
52	146140	BGLB022493-PA	K.FQIFALDASDESK.S	Y	49.89	1469.7	8	735.865	2	17.23	F77:60117	25	93	105
52	146140	BGLB022493-PA	K.VTTNLINC(+57.02)K.T	Y	48.36	1061.55	-0.5	531.784	2	15.15	F77:59141	15	53	61	Carbamidomethylation
52	146140	BGLB022493-PA	M.S(+42.01)EKPELPAGYLGSQPK.F	Y	48.19	1741.89	4.5	871.955	2	16.02	F77:59556	5	2	17	Acetylation (Protein N-term)
52	146140	BGLB022493-PA	K.KGDNWEGTAALSK.H	Y	40.78	1375.67	3	688.846	2	16.06	F77:59571	2	181	193
48	146154	BGLB019413-PA	R.VAPEEHPVLLTEAPLNPK.A	N	72.29	1953.06	-3.6	652.024	3	16.03	F53:57678	35	97	114
48	146154	BGLB019413-PA	K.QEYDESGPSIVHR.K	N	69.28	1515.7	-1.2	506.238	3	14.49	F53:56960	9	520	532
48	146154	BGLB019413-PA	R.GYSFTTTAER.E	N	51.75	1131.52	4.5	566.77	2	15.17	F73:59023	33	198	207
48	146154	BGLB019413-PA	K.EITALAPPTMK.I	Y	48.54	1170.63	3	586.325	2	16.06	F74:59606	15	476	486
48	146154	BGLB019413-PA	K.SYELPDGQVITIGNER.F	N	37.18	1789.88	4.3	895.953	2	16.2	F56:57769	1	240	255
48	146154	BGLB019413-PA	R.AVFPSIVGR.P	N	24.35	944.544	5.5	473.282	2	16.19	F53:57752	4	30	38
49	146119	BGLB000033-PB	R.FGDSSVPFYK.A	N	58.5	1145.54	9.4	573.782	2	15.71	F53:57531	8	444	453
49	146119	BGLB000033-PB	R.LNLVFGDWGFAVK.E	N	53.44	1464.78	10.4	733.403	2	18.68	F71:60851	35	264	276
49	146119	BGLB000033-PB	R.VGYFLQGLYR.S	N	53.03	1214.64	2.1	608.331	2	17.24	F70:59940	14	100	109
49	146119	BGLB000033-PB	K.GYLFNLESAR.C	N	51.69	1168.59	-1.1	585.301	2	16.42	F53:57863	10	119	128
49	146119	BGLB000033-PB	R.TTVPYTAIITTK.F	N	46	1307.73	5.1	654.877	2	16.29	F71:59734	12	398	409
49	146119	BGLB000033-PB	K.C(+57.02)NEINSYINALDR.N	Y	45.61	1580.73	-1.9	791.368	2	16.71	F71:59933	5	36	48	Carbamidomethylation
49	146119	BGLB000033-PB	R.N(+.98)GFTWAADTR.S	N	41.02	1138.5	14.9	570.268	2	16.1	F71:59645	6	239	248	Deamidation (NQ)
49	146119	BGLB000033-PB	R.NGFTWAADTR.S	N	40.4	1137.52	2.7	569.769	2	16.06	F71:59627	3	239	248
49	146119	BGLB000033-PB	R.ADGDDLYFLK.K	N	31.64	1155.54	10.9	578.786	2	16.66	F70:59667	4	171	180
49	146119	BGLB000033-PB	K.SISQTAGFTK.K	N	25.34	1038.53	5	520.277	2	14.98	F70:58867	1	366	375
49	146119	BGLB000033-PB	K.SVIEDLQAESVDSGVLYNR.A	N	24.53	2093.03	-12.7	698.674	3	16.52	F53:57910	1	283	301
49	146119	BGLB000033-PB	R.LN(+.98)LVFGDWGFAVK.E	N	19.07	1465.76	11.6	733.896	2	17.95	F53:58581	1	264	276	Deamidation (NQ)
49	146118	BGLB000033-PC	R.FGDSSVPFYK.A	N	58.5	1145.54	9.4	573.782	2	15.71	F53:57531	8	444	453
49	146118	BGLB000033-PC	R.LNLVFGDWGFAVK.E	N	53.44	1464.78	10.4	733.403	2	18.68	F71:60851	35	264	276
49	146118	BGLB000033-PC	R.VGYFLQGLYR.S	N	53.03	1214.64	2.1	608.331	2	17.24	F70:59940	14	100	109
49	146118	BGLB000033-PC	K.GYLFNLESAR.C	N	51.69	1168.59	-1.1	585.301	2	16.42	F53:57863	10	119	128
49	146118	BGLB000033-PC	R.TTVPYTAIITTK.F	N	46	1307.73	5.1	654.877	2	16.29	F71:59734	12	398	409
49	146118	BGLB000033-PC	K.C(+57.02)NEINSYINALDR.N	Y	45.61	1580.73	-1.9	791.368	2	16.71	F71:59933	5	36	48	Carbamidomethylation
49	146118	BGLB000033-PC	R.N(+.98)GFTWAADTR.S	N	41.02	1138.5	14.9	570.268	2	16.1	F71:59645	6	239	248	Deamidation (NQ)
49	146118	BGLB000033-PC	R.NGFTWAADTR.S	N	40.4	1137.52	2.7	569.769	2	16.06	F71:59627	3	239	248
49	146118	BGLB000033-PC	R.ADGDDLYFLK.K	N	31.64	1155.54	10.9	578.786	2	16.66	F70:59667	4	171	180
49	146118	BGLB000033-PC	K.SISQTAGFTK.K	N	25.34	1038.53	5	520.277	2	14.98	F70:58867	1	366	375
49	146118	BGLB000033-PC	K.SVIEDLQAESVDSGVLYNR.A	N	24.53	2093.03	-12.7	698.674	3	16.52	F53:57910	1	283	301
49	146118	BGLB000033-PC	R.LN(+.98)LVFGDWGFAVK.E	N	19.07	1465.76	11.6	733.896	2	17.95	F53:58581	1	264	276	Deamidation (NQ)
42	146137	BGLB017511-PA	K.SVWDTIAQTSTIAK.S	Y	65.87	1519.79	5.4	760.905	2	16.41	F57:57890	5	892	905
42	146137	BGLB017511-PA	K.IGGSYLSPLSELEK.S	Y	62.27	1491.78	5.2	746.902	2	16.71	F57:58035	6	1115	1128
42	146137	BGLB017511-PA	R.LPSFTPDEILQNK.G	Y	58.24	1500.78	4.1	751.402	2	16.46	F57:57913	11	174	186
42	146137	BGLB017511-PA	K.ASTQFYSNIIR.D	Y	47.87	1298.66	2.1	650.34	2	15.82	F57:57612	11	340	350
42	146137	BGLB017511-PA	K.FIFDHVDEVLK.A	Y	46.17	1360.7	0.3	681.359	2	16.66	F57:58008	8	1214	1224
42	146137	BGLB017511-PA	K.YKEDVQLLK.N	N	41.5	1134.63	2.6	568.323	2	14.98	F57:57211	2	436	444
42	146137	BGLB017511-PA	K.GGWLNEDVVGHFR.N	Y	21.52	1484.72	17.5	743.378	2	18	F71:60536	4	17	29
137	146144	BGLB001431-PB	K.VLFFPASDVTEAELTSQLR.V	Y	73.46	2122.09	17.8	708.385	3	17.73	F61:58449	2	683	701
137	146144	BGLB001431-PB	K.SIDDLLSESGC(+57.02)PAK.E	N	64.65	1490.69	-9.8	746.346	2	15.81	F61:57558	9	583	596	Carbamidomethylation
137	146144	BGLB001431-PB	R.FSDNGFPIFAANTK.V	Y	55.54	1527.74	8.2	764.881	2	16.65	F61:57950	4	669	682
137	146144	BGLB001431-PB	K.VTFATDSDVTER.T	Y	37.54	1339.63	2.7	670.822	2	14.92	F61:57135	8	93	104
137	146144	BGLB001431-PB	K.LIIDAEDPTR.N	Y	36.2	1141.6	0.8	571.807	2	15.22	F61:57274	2	279	288
137	146144	BGLB001431-PB	K.GSNWIPADSFQDK.I	Y	35.41	1463.67	7	732.846	2	15.77	F61:57536	3	143	155
138	146161	BGLB038567-PA	K.GITPYDC(+57.02)YATSPDNK.F	Y	74.12	1700.74	4.3	851.379	2	15.08	F66:57687	7	405	419	Carbamidomethylation
138	146161	BGLB038567-PA	R.NSAYSVIGQPTELHK.Q	Y	66.32	1642.83	-5.5	822.418	2	15.06	F64:57539	6	341	355
138	146161	BGLB038567-PA	K.ENEGILLEHDLQVTIK.C	Y	51.64	1849.98	5.5	926.002	2	16.67	F64:58296	2	314	329
138	146161	BGLB038567-PA	K.LENDIYIGLR.K	Y	46.89	1204.65	-17	603.32	2	16.08	F66:58155	10	94	103
138	146161	BGLB038567-PA	K.C(+57.02)FNQC(+57.02)HC(+57.02)LGEPC(+57.02)NPK.S	Y	44.96	1919.75	-3.9	640.923	3	14.35	F65:56563	3	179	193	Carbamidomethylation
38	146125	BGLB009133-PB	K.TVYTMVPALGLSMR.T	Y	54.77	1537.8	4.3	769.91	2	17.08	F56:58181	3	327	340
38	146125	BGLB009133-PB	K.LQNIDLPNGGQVLVPVDE(+57.02)V.S	Y	54.48	2075.09	19.1	1038.57	2	16.53	F55:58044	9	2146	2164	Carbamidomethylation (DHKE X@N-term)
38	146125	BGLB009133-PB	K.AC(+57.02)QPITTVLYR.C	Y	51.79	1320.69	3.6	661.353	2	15.89	F55:57742	23	417	427	Carbamidomethylation
38	146125	BGLB009133-PB	K.FDAAAFGPSDFVYIPK.Q	Y	48.31	1743.85	1.9	872.934	2	17.48	F53:58357	4	2031	2046
38	146125	BGLB009133-PB	K.NVFVFDFK.G	Y	43.69	1014.52	-5.1	508.263	2	17.13	F53:58193	5	691	698
38	146125	BGLB009133-PB	K.FLETINTAGK.S	Y	43.51	1092.58	-7.1	547.294	2	15.21	F55:57420	25	1775	1784
38	146125	BGLB009133-PB	K.YGLWSC(+57.02)VESSEK.C	Y	43.21	1443.63	13.2	722.834	2	15.89	F56:57619	1	579	590	Carbamidomethylation
38	146125	BGLB009133-PB	K.ILTVILNLDVQR.T	Y	35.52	1395.85	5.5	698.934	2	17.39	F56:58323	1	267	278
38	146125	BGLB009133-PB	K.GVC(+57.02)FVTGASMK.I	Y	34.83	1155.54	4.4	578.781	2	15.63	F54:57928	2	1032	1042	Carbamidomethylation
38	146125	BGLB009133-PB	K.AC(+57.02)Q(+.98)PITTVLYR.C	Y	30.19	1321.67	10.9	661.85	2	15.98	F53:57656	2	417	427	Carbamidomethylation; Deamidation (NQ)
38	146125	BGLB009133-PB	K.YVLLC(+57.02)NN(+.98)AENVAGR.C	Y	22.29	1592.76	19.6	797.404	2	15.65	F54:57939	1	795	808	Carbamidomethylation; Deamidation (NQ)
90	146155	BGLB033580-PA	K.ETGIVSTETPVFEGR.Q	Y	75.85	1620.8	3.2	811.41	2	15.9	F68:57769	18	345	359
90	146155	BGLB033580-PA	K.TQDGEFVTESGETIR.T	Y	60.93	1667.76	1.2	834.89	2	15.1	F68:57393	9	203	217
90	146155	BGLB033580-PA	K.TLDNFHELLK.I	Y	45.74	1228.65	8.7	615.335	2	17.63	F71:60358	9	78	87
90	146155	BGLB033580-PA	K.FQLTSTLNISK.K	Y	44.38	1250.69	-11.3	626.344	2	16.24	F68:57922	14	296	306
90	146155	BGLB033580-PA	K.GHVGHIFQVEPK.T	Y	39.73	1346.71	-18.4	674.35	2	14.96	F68:57325	1	130	141
45	146124	BGLB000137-PB	R.FGDSSVPFYK.A	N	58.5	1145.54	9.4	573.782	2	15.71	F53:57531	8	444	453
45	146124	BGLB000137-PB	R.LNLVFGDWGFAVK.E	N	53.44	1464.78	10.4	733.403	2	18.68	F71:60851	35	264	276
45	146124	BGLB000137-PB	R.VGYFLQGLYR.S	N	53.03	1214.64	2.1	608.331	2	17.24	F70:59940	14	100	109
45	146124	BGLB000137-PB	K.GYLFNLESAR.C	N	51.69	1168.59	-1.1	585.301	2	16.42	F53:57863	10	119	128
45	146124	BGLB000137-PB	R.TTVPYTAIITTK.F	N	46	1307.73	5.1	654.877	2	16.29	F71:59734	12	398	409
45	146124	BGLB000137-PB	R.N(+.98)GFTWAADTR.T	N	41.02	1138.5	14.9	570.268	2	16.1	F71:59645	6	239	248	Deamidation (NQ)
45	146124	BGLB000137-PB	R.NGFTWAADTR.T	N	40.4	1137.52	2.7	569.769	2	16.06	F71:59627	3	239	248
45	146124	BGLB000137-PB	R.ADGDDLYFLK.K	N	31.64	1155.54	10.9	578.786	2	16.66	F70:59667	4	171	180
45	146124	BGLB000137-PB	K.SISETQGFTK.Q	Y	29.68	1096.54	-12	549.271	2	14.98	F70:58869	4	366	375
45	146124	BGLB000137-PB	K.SVIEDLQAESVDSGVLYNR.A	N	24.53	2093.03	-12.7	698.674	3	16.52	F53:57910	1	283	301
45	146124	BGLB000137-PB	R.LN(+.98)LVFGDWGFAVK.E	N	19.07	1465.76	11.6	733.896	2	17.95	F53:58581	1	264	276	Deamidation (NQ)
93	146207	BGLB018061-PA	R.GDSALNDC(+57.02)VVGGWYDAGDHVK.F	N	86.6	2233.97	4.5	745.667	3	16.76	F71:59953	10	54	74	Carbamidomethylation
93	146207	BGLB018061-PA	R.SGPLPANNPVPWR.G	Y	62.68	1403.73	1	702.874	2	16.4	F72:59784	3	41	53
93	146207	BGLB018061-PA	K.SILFYDAQR.S	N	43.77	1111.57	4.8	556.793	2	16.52	F72:59836	32	32	40
93	146207	BGLB018061-PA	R.S(-2.02)GPLPANNPVPWR.G	Y	38.23	1401.72	16.7	701.877	2	16.26	F72:59719	1	41	53	2-amino-3-oxo-butanoic_acid
93	146207	BGLB018061-PA	K.WPLDYFLR.A	N	34.47	1108.57	-0.6	555.292	2	18.27	F72:60651	6	112	119
89	146158	BGLB008114-PB	K.GVVPLAGTLNEC(+57.02)TTQGLDGLSER.C	Y	66.04	2386.18	-8.4	796.394	3	16.89	F74:59997	2	73	95	Carbamidomethylation
89	146158	BGLB008114-PB	K.ISEFTPSYQAMLENANVLAR.Y	Y	65.01	2253.11	10.6	752.052	3	17.56	F74:60307	2	115	134
89	146158	BGLB008114-PB	R.VTEQVLAFTYK.A	Y	58.87	1297.69	10.2	649.86	2	16.53	F75:59694	30	166	176
89	146158	BGLB008114-PB	R.LEAINLPNTEDNR.R	Y	58.69	1497.74	1.9	749.88	2	15.85	F74:59511	5	5	17
89	146158	BGLB008114-PB	R.ANGEAAVGLYK.G	Y	39.1	1091.56	-11.7	546.781	2	15.16	F73:59020	4	295	305
89	146158	BGLB008114-PB	R.AN(+.98)GEAAVGLYK.G	Y	35.27	1092.55	0.3	547.28	2	15.3	F82:58644	6	295	305	Deamidation (NQ)
89	146158	BGLB008114-PB	R.VTEQ(+.98)VLAFTYK.A	Y	21.69	1298.68	16.8	650.356	2	16.79	F74:59945	1	166	176	Deamidation (NQ)
122	146194	BGLB000030-PB	K.VAFEAIDNFPLVK.K	Y	76.31	1461.79	6.5	731.905	2	17.79	F80:60371	18	170	182
122	146194	BGLB000030-PB	K.AQSIALAAFLAR.E	N	62.54	1230.71	4.6	616.364	2	17.86	F78:60235	10	65	76
122	146194	BGLB000030-PB	K.VIYFDLNGR.A	Y	53.43	1095.57	-3.6	548.791	2	16.59	F78:59644	8	9	17
122	146194	BGLB000030-PB	K.FLGFFESLLK.E	Y	39.41	1199.66	-7.6	600.832	2	19.25	F78:60883	1	132	141
122	146194	BGLB000030-PB	R.AEVLRLVLT(+13.03)YAGK.E	Y	15.56	1444.88	-23	723.429	2	16.79	F67:57968	2	18	30	Michael addition with methylamine
68	146243	BGLB019617-PA	R.ALSSGQFIIGGPR.I	Y	77.77	1301.71	2.7	651.864	2	16.56	F82:59231	32	67	79
68	146243	BGLB019617-PA	K.VPEGSAILFQASR.L	Y	72.53	1373.73	-2.2	687.871	2	16.53	F83:59738	19	42	54
68	146243	BGLB019617-PA	R.LDNVPNPDWSMR.A	Y	64.74	1442.66	5.6	722.342	2	16.08	F82:59010	16	55	66
68	146243	BGLB019617-PA	R.LDNVPNPDWSM(+15.99)R.A	Y	38.66	1458.66	9	730.342	2	15.54	F82:58757	5	55	66	Oxidation (M)
91	146189	BGLB013250-PB	R.TEFGQNLFFR.G	Y	63.79	1257.61	6	629.818	2	17.31	F78:59981	15	30	39
91	146189	BGLB013250-PB	K.NVFHFNDGAC(+57.02)EISKFD	Y	60.98	1898.83	-0.8	633.949	3	17.68	F79:60363	2	192	207	Carbamidomethylation
91	146189	BGLB013250-PB	K.NVFHFNDGAC(+57.02)EISK.F	Y	52.12	1636.73	6.8	819.378	2	16.75	F79:59931	2	192	205	Carbamidomethylation
91	146189	BGLB013250-PB	K.GFLDGQWENDIK.Q	Y	48.21	1420.66	5.3	711.342	2	16.87	F78:59779	14	153	164
91	146189	BGLB013250-PB	K.TLNGFFEVK.G	Y	45	1053.55	-2.3	527.781	2	16.9	F79:60000	7	144	152
91	146189	BGLB013250-PB	K.TLN(+.98)GFFEVK.G	Y	39.08	1054.53	2.2	528.275	2	16.72	F79:59918	3	144	152	Deamidation (NQ)
91	146189	BGLB013250-PB	R.T(-2.02)EFGQNLFFR.G	Y	23.13	1255.6	69.6	628.85	2	17.31	F77:60151	1	30	39	2-amino-3-oxo-butanoic_acid
91	146189	BGLB013250-PB	K.GFLDGQWEN(+.98)DIKQ(+.98)AR.K	Y	16.94	1777.83	-18.2	889.905	2	16.49	F79:59808	6	153	167	Deamidation (NQ)
140	146186	BGLB017201-PA	R.TELDAMATNVNDVK.Q	Y	72.9	1519.72	-6.9	760.861	2	15.33	F64:57664	7	162	175
140	146186	BGLB017201-PA	R.NIFIVDTFDGLGR.L	Y	62.14	1465.76	-3.3	733.883	2	17.42	F64:58644	9	368	380
140	146186	BGLB017201-PA	K.LIITITDGGSDKPELTR.T	Y	53.23	1827.99	-21.2	610.326	3	15.98	F64:57967	2	316	332
140	146186	BGLB017201-PA	R.FAALTFGTVVR.K	Y	49.44	1180.66	-2.2	591.336	2	16.68	F64:58299	3	250	260
47	146167	BGLB004864-PB	F.IGLTVDTEDLNQGFR.Y	Y	62.75	1676.84	2.4	839.428	2	16.89	F81:59262	4	277	291
47	146167	BGLB004864-PB	K.LQAEAFVSALC(+57.02)PK.R	Y	61.17	1432.74	-2.1	717.375	2	17.24	F81:59426	36	405	417	Carbamidomethylation
47	146167	BGLB004864-PB	K.GLTLEGATILSGR.S	Y	56.15	1286.72	4.2	644.37	2	16.97	F81:59299	25	389	401
47	146167	BGLB004864-PB	K.TLADDGFTTAR.G	Y	51.22	1166.56	-1.6	584.285	2	15.48	F81:58604	3	334	344
47	146167	BGLB004864-PB	K.TLAD(+14.02)DGFTTAR.G	Y	42.43	1180.57	-2.2	591.292	2	15.35	F81:58541	10	334	344	Methylation
47	146167	BGLB004864-PB	R.NSELLNIAGDQSR.V	Y	25.5	1415.7	21.4	708.873	2	15.86	F72:59530	1	197	209
47	146167	BGLB004864-PB	K.TLADD(+14.02)GFTT(+79.97)AR.G	Y	16.54	1260.54	-20.1	631.264	2	19.22	F84:61769	1	334	344	Methylation; Phosphorylation (STY)
60	146192	BGLB023549-PA	K.MSVFDWIPGEPNDTSGNEDC(+57.02)IELK.S	Y	72.32	2752.2	1.7	918.409	3	18.06	F81:59808	1	92	115	Carbamidomethylation
60	146192	BGLB023549-PA	R.MNDISC(+57.02)NTALR.V	Y	60.18	1293.58	-0.2	647.797	2	15.09	F81:58421	16	124	134	Carbamidomethylation
60	146192	BGLB023549-PA	K.SQLTWVFQR.T	N	55.7	1163.61	4.4	582.814	2	17.27	F80:60128	46	79	87
60	146192	BGLB023549-PA	R.M(+15.99)NDISC(+57.02)NTALR.V	Y	48.74	1309.58	-5.2	655.792	2	14.99	F81:58375	12	124	134	Oxidation (M); Carbamidomethylation
60	146192	BGLB023549-PA	K.ILFQHALLNK.L	Y	42.24	1195.71	-7.3	598.857	2	17.74	F82:59773	6	10	19
64	146196	BGLB026916-PA	K.ATGSLISGTDAEKER.T	Y	73.84	1533.76	6.4	512.265	3	15.4	F75:59162	15	235	249
64	146196	BGLB026916-PA	R.YIEISSDFAGVVGR.I	Y	57.43	1511.76	2.5	756.89	2	17.53	F75:60160	16	62	75
64	146196	BGLB026916-PA	R.QGLVDLFFQK.T	Y	57.08	1193.64	-1.9	597.828	2	18	F74:60505	31	172	181
64	146196	BGLB026916-PA	K.ENC(+57.02)LVIWIK.E	Y	38.02	1173.62	2.5	587.819	2	17.6	F75:60190	6	277	285	Carbamidomethylation
268	146212	BGLB016529-PA	K.DVLGITSLGDSVHSIYR.E	N	74.3	1830.95	9.3	611.329	3	17.73	F72:60401	3	75	91
268	146212	BGLB016529-PA	K.AFSDTLADFAGLTQK.G	Y	53.67	1583.78	11.2	792.908	2	17.34	F71:60226	1	310	324
268	146212	BGLB016529-PA	Y.SIHSLLTMTSLGAR.G	N	38.97	1485.8	0.6	496.273	3	25.86	F72:72977	3	53	66
268	146212	BGLB016529-PA	K.QDFQLP(+15.99)GGAVK.Q	N	36.64	1174.6	28.2	588.323	2	16.56	F72:59858	4	201	211	Hydroxylation
268	146212	BGLB016529-PA	R.KQDFQLPGGAVK.Q	N	29.45	1286.7	-3	644.355	2	16.89	F70:59777	1	200	211
103	146187	BGLB022753-PA	K.SQFPISAEDVAVATR.A	Y	65.89	1589.8	5.1	795.914	2	16.68	F83:59808	11	37	51
103	146187	BGLB022753-PA	K.QGGVWAESPDK.S	Y	61.52	1172.55	2.1	587.282	2	15.16	F83:59089	7	26	36
103	146187	BGLB022753-PA	M.S(+42.01)WAAYVTNLEGGK.G	Y	61.39	1436.69	11.8	719.362	2	17.8	F83:60325	12	2	14	Acetylation (Protein N-term)
103	146187	BGLB022753-PA	R.MEPEILIC(+57.02)QGK.G	Y	46.93	1316.65	9.3	659.337	2	16.39	F83:59673	10	77	87	Carbamidomethylation
103	146187	BGLB022753-PA	R.M(+15.99)EPEILIC(+57.02)QGK.G	Y	22.36	1332.64	-25.9	667.311	2	15.99	F83:59484	1	77	87	Oxidation (M); Carbamidomethylation
157	146143	BGLB007145-PB	K.FIEDTSNDYFAR.I	N	64.37	1476.65	11.1	739.342	2	15.8	F73:59322	4	123	134
157	146143	BGLB007145-PB	K.VNDLFTGLNYVR.V	N	45.17	1409.73	9.9	705.879	2	17.1	F73:59923	1	270	281
157	146143	BGLB007145-PB	K.VDGITDLEK.L	N	39.65	988.508	-0.1	495.261	2	15.33	F73:59097	2	254	262
157	146143	BGLB007145-PB	K.TETTLSLN(+.98)KPLK.D	N	36.09	1344.75	-18.8	673.37	2	16.17	F72:59675	8	291	302	Deamidation (NQ)
157	146143	BGLB007145-PB	R.DNVSGEILFQGK.F	N	34.77	1305.66	8	653.841	2	16.11	F73:59463	3	381	392
157	146143	BGLB007145-PB	R.LYQNVALDK.S	N	34.74	1062.57	-0.8	532.292	2	15.07	F73:58976	2	36	44
157	146143	BGLB007145-PB	R.FSLYIALPQK.V	N	27.79	1178.67	16.3	590.352	2	17.59	F73:60151	1	244	253
157	146143	BGLB007145-PB	N.ANGVD(-18.01)VAELP(+15.99)FRGGR.F	Y	17.22	1554.79	0.8	778.403	2	16	F75:59449	1	229	243	Dehydration; Hydroxylation
157	146142	BGLB007145-PC	K.FIEDTSNDYFAR.I	N	64.37	1476.65	11.1	739.342	2	15.8	F73:59322	4	123	134
157	146142	BGLB007145-PC	K.VNDLFTGLNYVR.V	N	45.17	1409.73	9.9	705.879	2	17.1	F73:59923	1	270	281
157	146142	BGLB007145-PC	K.VDGITDLEK.L	N	39.65	988.508	-0.1	495.261	2	15.33	F73:59097	2	254	262
157	146142	BGLB007145-PC	K.TETTLSLN(+.98)KPLK.D	N	36.09	1344.75	-18.8	673.37	2	16.17	F72:59675	8	291	302	Deamidation (NQ)
157	146142	BGLB007145-PC	R.DNVSGEILFQGK.F	N	34.77	1305.66	8	653.841	2	16.11	F73:59463	3	381	392
157	146142	BGLB007145-PC	R.LYQNVALDK.S	N	34.74	1062.57	-0.8	532.292	2	15.07	F73:58976	2	36	44
157	146142	BGLB007145-PC	R.FSLYIALPQK.V	N	27.79	1178.67	16.3	590.352	2	17.59	F73:60151	1	244	253
157	146142	BGLB007145-PC	N.ANGVD(-18.01)VAELP(+15.99)FRGGR.F	Y	17.22	1554.79	0.8	778.403	2	16	F75:59449	1	229	243	Dehydration; Hydroxylation
65	146156	BGLB008810-PB	R.SIPNVPEYLSSR.L	Y	61.41	1360.7	4.8	681.36	2	15.99	F67:57595	29	56	67
65	146156	BGLB008810-PB	I.ITINYC(+57.02)YGSC(+57.02)LTK.I	Y	59.14	1591.74	5	796.88	2	16.22	F79:59682	6	280	292	Carbamidomethylation
65	146156	BGLB008810-PB	R.NLVVLPADNFDK.S	Y	56.13	1343.71	-2.4	672.86	2	16.38	F68:57989	33	211	222
65	146156	BGLB008810-PB	E.EPC(+57.02)C(+57.02)VPLSYK.A	Y	34.42	1251.56	1	626.789	2	15.61	F79:59396	5	311	320	Carbamidomethylation
65	146156	BGLB008810-PB	K.SYEPSLQIK.V	Y	32.57	1063.55	-6.6	532.781	2	15.26	F67:57249	1	223	231
65	146156	BGLB008810-PB	R.NVHSVTFLK.S	Y	18.27	1043.58	-4.4	522.793	2	15.08	F67:57164	1	164	172
180	146169	BGLB030199-PA	K.SAGSSQLGENQVSQELSDHIITK.L	Y	64.56	2427.19	-5.5	810.065	3	15.81	F68:57726	2	63	85
180	146169	BGLB030199-PA	K.PLSSMGVFWTK.Y	Y	55.71	1251.63	-6.5	626.819	2	16.91	F68:58237	1	97	107
180	146169	BGLB030199-PA	K.LSSVFGTQFSK.P	Y	51.48	1199.62	-7.4	600.812	2	15.88	F68:57756	3	86	96
180	146169	BGLB030199-PA	R.DLETLNLYK.S	Y	44.24	1107.58	-7	554.794	2	16.05	F68:57838	5	54	62
180	146169	BGLB030199-PA	K.YPQSGGQTVWK.A	Y	29.75	1249.61	-4.7	625.809	2	14.95	F68:57319	2	108	118
50	146152	BGLB013891-PB	K.FPQGSNGLLPDSSK.L	Y	63.67	1445.71	-1.3	723.864	2	15.39	F58:57368	7	134	147
50	146152	BGLB013891-PB	K.FPQGSN(+.98)GLLPDSSK.L	Y	61.46	1446.7	25.8	724.375	2	15.58	F56:57473	6	134	147	Deamidation (NQ)
50	146152	BGLB013891-PB	K.VSPSGEVPFYVVK.V	Y	52.76	1406.74	2.5	704.381	2	16.21	F53:57764	33	160	172
50	146152	BGLB013891-PB	K.VQVLPTDIIK.V	Y	45.86	1124.68	-1	563.347	2	16.42	F53:57861	25	173	182
50	146152	BGLB013891-PB	K.FISGVSVDDNK.Y	Y	37.18	1179.58	3	590.798	2	14.99	F53:57195	13	436	446
50	146152	BGLB013891-PB	K.LITDDYDTTIWK.V	Y	30.3	1482.72	8.6	742.376	2	16.24	F56:57784	11	148	159
50	146152	BGLB013891-PB	K.YITFIDNSDK.K	Y	29.26	1214.58	4.7	608.301	2	15.8	F55:57697	1	447	456
111	146174	BGLB021783-PA	R.LHLDLGPVLDLLK.A	Y	70.65	1444.87	5.7	723.444	2	18.03	F62:58911	8	160	172
111	146174	BGLB021783-PA	K.AVTHLEQISVLK.L	Y	49.51	1336.77	-4.7	669.39	2	15.51	F63:57698	4	173	184
111	146174	BGLB021783-PA	K.LGLSLVTDIIR.L	Y	46.01	1198.73	1.4	600.372	2	17.6	F63:58677	4	465	475
111	146174	BGLB021783-PA	K.MLQFSTYVC(+57.02)K.N	Y	44.01	1275.6	5.5	638.81	2	15.91	F63:57886	5	482	491	Carbamidomethylation
111	146174	BGLB021783-PA	E.NLQQYLDVLR.L	Y	17.72	1260.68	-10	631.342	2	16.93	F63:58362	3	653	662
74	146240	BGLB009326-PB	R.VPVADVSVVDLTC(+57.02)R.L	Y	75.09	1528.79	9.7	765.411	2	16.63	F75:59744	38	194	207	Carbamidomethylation
74	146240	BGLB009326-PB	R.GAAQNIIPSSTGAAK.A	Y	62.2	1384.73	2.8	693.375	2	15.32	F74:59260	25	160	174
74	146240	BGLB009326-PB	R.VVELIQHMFK.V	Y	44.73	1242.68	4.7	622.35	2	18.36	F74:60673	10	283	292
144	146197	BGLB029153-PA	K.EFLFQSTDLWEGR.K	Y	61.79	1626.77	16.2	814.404	2	17.67	F82:59745	16	115	127
144	146197	BGLB029153-PA	K.VASPFVAMGNIDNFNK.G	Y	53.73	1722.84	1.9	862.429	2	17.33	F81:59472	1	90	105
144	146197	BGLB029153-PA	K.GFQPTYTGSQTK.Y	Y	52.98	1313.63	2.8	657.822	2	14.86	F81:58314	13	149	160
144	146197	BGLB029153-PA	K.SGIGAEIEK.K	Y	40.47	902.471	-4.9	452.24	2	15.1	F81:58424	2	9	17
144	146197	BGLB029153-PA	F.VAMGNIDNFNK.G	Y	22.49	1221.58	0.2	611.798	2	15.75	F81:58726	2	95	105
228	146279	BGLB036774-PA	R.DEVLNSLDFPHIFR.L	Y	62.76	1700.85	7.2	567.962	3	25.32	F84:76568	5	88	101
228	146279	BGLB036774-PA	R.LFDEDGNGVISER.E	Y	60.64	1449.67	-1.6	725.843	2	15.88	F83:59428	6	102	114
228	146279	BGLB036774-PA	A.Q(-17.03)PGTGNNLFHLYAGSDNLMQR.N	Y	59.48	2315.08	10.7	772.707	3	17.44	F83:60163	1	18	38	Pyro-glu from Q
228	146279	BGLB036774-PA	R.LFDEDGN(+.98)GVISER.E	Y	39.98	1450.66	5.5	726.34	2	16	F83:59490	1	102	114	Deamidation (NQ)
228	146279	BGLB036774-PA	K.LEFDSGWR.Q	Y	31.46	1008.47	-2.7	505.239	2	16.24	F83:59600	5	59	66
200	146188	BGLB032356-PA	R.EFYDDGVQYIEMK.T	Y	62.34	1635.71	7.4	818.87	2	16.51	F70:59597	1	174	186
200	146188	BGLB032356-PA	K.DPFQAYPSVNDVWGK.F	Y	57.39	1721.8	5.7	861.915	2	16.78	F70:59724	4	132	146
200	146188	BGLB032356-PA	K.GLVAPPENLR.S	Y	52.67	1064.6	8.9	533.311	2	15.73	F70:59224	10	156	165
200	146188	BGLB032356-PA	R.QAFIDEELAMR.V	Y	47.74	1321.63	11.2	661.832	2	16.58	F70:59632	5	27	37
132	146221	BGLB036930-PA	R.GRPMSGASGISQDEEGR.E	Y	75	1732.78	2.9	578.602	3	26.37	F84:77078	3	40	56
132	146221	BGLB036930-PA	R.GRPM(+15.99)SGASGISQDEEGR.E	Y	54.61	1748.77	2.9	583.934	3	26.33	F84:77054	3	40	56	Oxidation (M)
132	146221	BGLB036930-PA	K.IC(+57.02)QSDVVFR.G	Y	48.84	1122.55	6.5	562.285	2	15.66	F82:58811	7	31	39	Carbamidomethylation
132	146221	BGLB036930-PA	R.VTFELIGT(+14.02)FY(-18.01)R.N	Y	36.4	1340.71	7.9	671.369	2	18.11	F83:60469	11	63	73	Methylation; Dehydration
132	146221	BGLB036930-PA	H.VIPFEC(+57.02)IPQDLVLTC(+57.02)	Y	34.76	1802.89	0.6	902.455	2	18.22	F83:60522	4	128	142	Carbamidomethylation
132	146221	BGLB036930-PA	R.VTFELIGTFYR.N	Y	24.88	1344.71	21	673.375	2	18.44	F83:60623	1	63	73
132	146221	BGLB036930-PA	R.VTFELIGT(-18.01)FYR(+14.02).N	Y	20.95	1340.71	8.7	671.37	2	18.11	F82:59946	3	63	73	Dehydration; Methylation
132	146221	BGLB036930-PA	R.VTFELIGTFY(-18.01)R(+14.02).N	Y	17.8	1340.71	-2.1	671.362	2	18.34	F82:60049	2	63	73	Dehydration; Methylation
132	146221	BGLB036930-PA	K.IC(+57.02)Q(+.98)SDVVFR.G	Y	16.25	1123.53	14.3	562.782	2	15.85	F84:59836	1	31	39	Carbamidomethylation; Deamidation (NQ)
139	146183	BGLB005053-PB	K.GYQYLQAINR.M	Y	58.7	1224.63	7.2	613.324	2	15.89	F79:59528	11	168	177
139	146183	BGLB005053-PB	R.FTDC(+57.02)AVNEVK.K	Y	55.11	1181.54	-6.4	591.773	2	14.94	F78:58874	15	193	202	Carbamidomethylation
139	146183	BGLB005053-PB	R.DMLVQC(+57.02)GDVFGLDGR.G	Y	52.08	1680.76	22.6	841.406	2	16.97	F78:59827	1	92	106	Carbamidomethylation
139	146183	BGLB005053-PB	K.TLC(+57.02)EGYTAPNK.A	Y	51.56	1252.58	1.3	627.296	2	14.61	F79:58914	7	66	76	Carbamidomethylation
139	146183	BGLB005053-PB	D.T(+114.04)NGSQFFITFGASR.F	Y	18.53	1645.78	10.6	823.908	2	17.38	F78:60017	1	140	153	Ubiquitin
269	146258	BGLB011931-PB	R.THVYTPEDVNDIIQFAK.Y	Y	78.72	1988.98	9.9	664.009	3	25.57	F71:72224	4	252	268
269	146258	BGLB011931-PB	R.GLETFSQLVYR.L	N	56.83	1311.68	8.5	656.854	2	16.98	F72:60052	8	159	169
269	146258	BGLB011931-PB	K.VAADTVVDVWK.G	Y	39.15	1201.63	-0.4	601.824	2	16.47	F72:59812	1	404	414
199	124735	BGLB010660-PA	R.LAVSGNQFTYNGQR.I	Y	65.46	1553.76	-1.9	777.885	2	15.46	F74:59325	2	25	38
199	124735	BGLB010660-PA	K.GTFENQLTQLK.N	Y	48.91	1277.66	2.1	639.839	2	15.97	F74:59567	6	65	75
199	124735	BGLB010660-PA	R.LDGLIVDWR.K	Y	47.87	1085.59	0.2	543.801	2	17.33	F75:60064	1	146	154
199	124735	BGLB010660-PA	R.FINWQADAIK.N	Y	41.86	1204.62	4.8	603.322	2	16.52	F75:59688	10	226	235
199	124735	BGLB010660-PA	K.YSYYDTLR.F	Y	18.23	1079.49	34.4	540.772	2	15.71	F75:59308	2	218	225
199	146177	BGLB010660-PB	R.LAVSGNQFTYNGQR.I	Y	65.46	1553.76	-1.9	777.885	2	15.46	F74:59325	2	22	35
199	146177	BGLB010660-PB	K.GTFENQLTQLK.N	Y	48.91	1277.66	2.1	639.839	2	15.97	F74:59567	6	62	72
199	146177	BGLB010660-PB	R.LDGLIVDWR.K	Y	47.87	1085.59	0.2	543.801	2	17.33	F75:60064	1	143	151
199	146177	BGLB010660-PB	R.FINWQADAIK.N	Y	41.86	1204.62	4.8	603.322	2	16.52	F75:59688	10	223	232
199	146177	BGLB010660-PB	K.YSYYDTLR.F	Y	18.23	1079.49	34.4	540.772	2	15.71	F75:59308	2	215	222
217	146153	BGLB009025-PB	R.ILDWYVSNTDTK.S	Y	58.41	1453.71	8.1	727.868	2	16.48	F74:59802	4	190	201
217	146153	BGLB009025-PB	K.LIDEAVSYAK.S	Y	50.16	1107.58	-2.4	554.797	2	15.48	F74:59335	5	58	67
217	146153	BGLB009025-PB	R.LSFDTEAMVEK.A	Y	46.81	1268.6	11.4	635.312	2	16.1	F74:59627	2	108	118
217	146153	BGLB009025-PB	K.VTVTEPVFR.W	Y	41.08	1046.58	-2	524.294	2	15.96	F74:59558	4	284	292
217	146153	BGLB009025-PB	K.LASTWEGVQAAR.I	Y	37.52	1287.66	-6.1	644.832	2	15.62	F74:59402	2	140	151
217	146153	BGLB009025-PB	K.VC(+57.02)VNFGVEILK.I	Y	18.25	1276.68	8.7	639.355	2	17.54	F74:60295	1	84	94	Carbamidomethylation
124	146182	BGLB036035-PA	K.DLLVNTNAAGVLVDEAR.Q	Y	63.36	1768.93	-6.4	885.468	2	16.67	F64:58293	1	158	174
124	146182	BGLB036035-PA	K.SVNQLSGDIQTK.A	N	50.93	1288.66	-26.5	645.321	2	14.48	F64:57260	17	38	49
124	146182	BGLB036035-PA	K.ALAYAEQEVAK.T	Y	48.35	1191.61	-14.3	596.806	2	14.65	F64:57339	14	177	187
124	146182	BGLB036035-PA	K.ALSYMESGYQR.E	N	47.91	1303.59	-4.5	652.798	2	14.92	F64:57467	6	50	60
209	146231	BGLB004188-PB	K.VTFEAIDNFPLVK.K	Y	62.88	1491.8	2	746.907	2	17.87	F79:60454	5	170	182
209	146231	BGLB004188-PB	K.AQSIALAAFLAR.E	N	62.54	1230.71	4.6	616.364	2	17.86	F78:60235	10	65	76
209	146231	BGLB004188-PB	K.VFYFDIDGR.A	Y	53.53	1130.54	5.9	566.28	2	17.04	F79:60064	4	9	17
209	146231	BGLB004188-PB	K.FMGFFESLLK.E	Y	16.73	1217.62	9.1	609.821	2	18.86	F79:60910	1	132	141
118	146219	BGLB024190-PA	K.TSGGPSSLPTESPIK.A	Y	70.48	1456.74	-1.4	729.377	2	15	F62:57475	12	387	401
118	146219	BGLB024190-PA	R.ETVGFPTLPTDAR.C	Y	48.63	1402.71	-0.6	702.361	2	16.08	F62:57993	24	249	261
118	146219	BGLB024190-PA	K.C(+57.02)ISNQPLLNR.N	Y	42.98	1213.62	-2.2	607.818	2	14.96	F61:57150	4	303	312	Carbamidomethylation
118	146219	BGLB024190-PA	R.C(+57.02)LVDEALASK.Y	Y	20.99	1104.55	-11.4	553.275	2	15.15	F62:57544	1	271	280	Carbamidomethylation
99	146335	BGLB009016-PC	K.GHPGLC(+57.02)EPFSAPAC(+57.02)K.N	Y	81.06	1626.73	-1.9	814.37	2	16.71	F79:59912	3	108	122	Carbamidomethylation
99	146335	BGLB009016-PC	R.VGSNVALNDPK.G	Y	65.86	1112.58	-4.2	557.296	2	14.59	F80:58866	19	97	107
99	146335	BGLB009016-PC	R.V(+14.02)GS(+13.03)NVALNDPK.G	Y	32.28	1139.63	-31.2	570.804	2	14.72	F80:58937	25	97	107	Methylation; Michael addition with methylamine
99	146335	BGLB009016-PC	R.VGS(+14.02)NVALNDPK.G	Y	32.03	1126.6	-4.1	564.304	2	15.08	F80:59107	3	97	107	Methylation
99	146335	BGLB009016-PC	R.VGS(+13.03)N(+.98)VALNDPK.G	Y	28.53	1126.6	-4.7	564.304	2	15.09	F79:59148	1	97	107	Michael addition with methylamine; Deamidation (NQ)
99	146336	BGLB009016-PB	K.GHPGLC(+57.02)EPFSAPAC(+57.02)K.N	Y	81.06	1626.73	-1.9	814.37	2	16.71	F79:59912	3	132	146	Carbamidomethylation
99	146336	BGLB009016-PB	R.VGSNVALNDPK.G	Y	65.86	1112.58	-4.2	557.296	2	14.59	F80:58866	19	121	131
99	146336	BGLB009016-PB	R.V(+14.02)GS(+13.03)NVALNDPK.G	Y	32.28	1139.63	-31.2	570.804	2	14.72	F80:58937	25	121	131	Methylation; Michael addition with methylamine
99	146336	BGLB009016-PB	R.VGS(+14.02)NVALNDPK.G	Y	32.03	1126.6	-4.1	564.304	2	15.08	F80:59107	3	121	131	Methylation
99	146336	BGLB009016-PB	R.VGS(+13.03)N(+.98)VALNDPK.G	Y	28.53	1126.6	-4.7	564.304	2	15.09	F79:59148	1	121	131	Michael addition with methylamine; Deamidation (NQ)
204	146299	BGLB022790-PA	R.HFDDDGDGDVTK.Q	Y	70.3	1319.53	-1.2	660.77	2	14.94	F83:58984	9	46	57
204	146299	BGLB022790-PA	A.Q(-17.03)PGGGGLNLDR.L	Y	51.02	1065.52	-6.9	533.764	2	15.37	F83:59188	6	13	23	Pyro-glu from Q
204	146299	BGLB022790-PA	R.HFDDDGDGDVTKQEFDR.G	Y	24.64	1994.82	-37	665.924	3	15.78	F84:59805	1	46	62
204	146299	BGLB022790-PA	R.YNWEAYFSDN	Y	24.31	1307.51	3.5	654.764	2	17.02	F83:59966	3	117	126
204	146299	BGLB022790-PA	R.YN(+.98)WEAYFSDN	Y	17.3	1308.49	189.4	655.378	2	17.54	F84:60622	1	117	126	Deamidation (NQ)
204	146299	BGLB022790-PA	R.QEGFPNPQ.N	N	17.3	915.409	10.2	458.716	2	15.05	F83:59034	1	66	73
154	146352	BGLB031271-PB	R.ANPVTVESTGVC(+57.02)TR.G	Y	83.03	1489.72	4.8	745.871	2	15.05	F82:58527	8	64	77	Carbamidomethylation
154	146352	BGLB031271-PB	R.ITYSSEC(+57.02)TLK.A	Y	47.37	1200.57	8	601.297	2	14.86	F82:58437	19	48	57	Carbamidomethylation
154	146352	BGLB031271-PB	R.NC(+57.02)PC(+57.02)TFNPVCGTD(+15.99)R.I	Y	20.52	1655.65	5.4	828.836	2	15.27	F82:58632	4	34	47	Carbamidomethylation; Hydroxylation
154	146351	BGLB031271-PC	R.ANPVTVESTGVC(+57.02)TR.G	Y	83.03	1489.72	4.8	745.871	2	15.05	F82:58527	8	64	77	Carbamidomethylation
154	146351	BGLB031271-PC	R.ITYSSEC(+57.02)TLK.A	Y	47.37	1200.57	8	601.297	2	14.86	F82:58437	19	48	57	Carbamidomethylation
154	146351	BGLB031271-PC	R.NC(+57.02)PC(+57.02)TFNPVCGTD(+15.99)R.I	Y	20.52	1655.65	5.4	828.836	2	15.27	F82:58632	4	34	47	Carbamidomethylation; Hydroxylation
154	146350	BGLB031271-PA	R.ANPVTVESTGVC(+57.02)TR.G	Y	83.03	1489.72	4.8	745.871	2	15.05	F82:58527	8	64	77	Carbamidomethylation
154	146350	BGLB031271-PA	R.ITYSSEC(+57.02)TLK.A	Y	47.37	1200.57	8	601.297	2	14.86	F82:58437	19	48	57	Carbamidomethylation
154	146350	BGLB031271-PA	R.NC(+57.02)PC(+57.02)TFNPVCGTD(+15.99)R.I	Y	20.52	1655.65	5.4	828.836	2	15.27	F82:58632	4	34	47	Carbamidomethylation; Hydroxylation
133	146234	BGLB001405-PB	R.GDSALHDC(+57.02)VVGGWYDAGDHVK.F	N	73.6	2256.99	15.2	753.347	3	25.83	F73:73277	1	52	72	Carbamidomethylation
133	146234	BGLB001405-PB	K.DKGDAAYSN(+.98)Q(+.98)LLSAAESLYAFAK.A	Y	50.32	2434.15	32.2	812.418	3	18.38	F72:60707	2	181	203	Deamidation (NQ)
133	146234	BGLB001405-PB	K.SILFYDAQR.S	N	43.77	1111.57	4.8	556.793	2	16.52	F72:59836	32	30	38
117	146213	BGLB016459-PA	K.TDLPIVEVAAEIGQTK.S	Y	65.33	1682.91	-2.2	842.46	2	17.78	F53:58505	13	252	267
117	146213	BGLB016459-PA	K.EYLPISQLWFAR.Y	Y	48.84	1521.8	3	761.909	2	17.85	F58:58557	18	1260	1271
117	146213	BGLB016459-PA	R.ESYTYYIDPDGPTGK.L	Y	42.23	1704.75	5.4	853.388	2	15.61	F62:57769	2	299	313
117	146213	BGLB016459-PA	R.SNVGPINFK.G	Y	22.97	974.519	18.3	488.275	2	15.39	F55:57501	3	386	394
117	146213	BGLB016459-PA	R.S(-2.02)NVGPINFK.G	Y	18.22	972.503	2.5	487.26	2	15.52	F53:57438	1	386	394	2-amino-3-oxo-butanoic_acid
117	146213	BGLB016459-PA	K.FISQSEYC(+57.02)SQK.L	Y	17.18	1375.61	3.7	688.814	2	14.34	F55:57011	2	766	776	Carbamidomethylation
251	146264	BGLB022463-PB	K.LGEPFDYTGVDGLK.A	Y	73.13	1509.74	4.2	755.878	2	16.85	F83:59890	8	68	81
251	146264	BGLB022463-PB	R.C(+57.02)IVDYGVVK.L	Y	51.07	1051.54	-2.6	526.774	2	15.89	F83:59434	3	53	61	Carbamidomethylation
251	146264	BGLB022463-PB	K.LFGWTDEK.I	Y	42.04	994.476	-0.3	498.245	2	16.55	F83:59747	5	24	31
251	146263	BGLB022463-PA	K.LGEPFDYTGVDGLK.A	Y	73.13	1509.74	4.2	755.878	2	16.85	F83:59890	8	68	81
251	146263	BGLB022463-PA	R.C(+57.02)IVDYGVVK.L	Y	51.07	1051.54	-2.6	526.774	2	15.89	F83:59434	3	53	61	Carbamidomethylation
251	146263	BGLB022463-PA	K.LFGWTDEK.I	Y	42.04	994.476	-0.3	498.245	2	16.55	F83:59747	5	24	31
251	146262	BGLB022463-PC	K.LGEPFDYTGVDGLK.A	Y	73.13	1509.74	4.2	755.878	2	16.85	F83:59890	8	68	81
251	146262	BGLB022463-PC	R.C(+57.02)IVDYGVVK.L	Y	51.07	1051.54	-2.6	526.774	2	15.89	F83:59434	3	53	61	Carbamidomethylation
251	146262	BGLB022463-PC	K.LFGWTDEK.I	Y	42.04	994.476	-0.3	498.245	2	16.55	F83:59747	5	24	31
164	146146	BGLB007216-PB	R.SIVVTNFEETIK.M	Y	52.84	1378.73	0.3	690.375	2	16.65	F73:59715	8	227	238
164	146146	BGLB007216-PB	K.MPINEPAPGK.R	Y	45.81	1052.53	-6.4	527.27	2	14.86	F72:59059	4	239	248
164	146146	BGLB007216-PB	K.SLFEAIEADQAER.G	Y	44.36	1477.7	7.9	739.865	2	16.53	F73:59659	3	367	379
164	146146	BGLB007216-PB	R.GQQFLEIPATYYR.T	Y	43.76	1584.79	14.4	793.415	2	16.93	F73:59848	3	286	298
164	146146	BGLB007216-PB	K.VTEDLDVLQK.L	Y	30.62	1158.61	4.7	580.317	2	15.7	F73:59269	2	311	320
164	146146	BGLB007216-PB	R.TNNIIESISNLR.A	Y	29.66	1372.73	-3.7	687.37	2	16.98	F72:60053	6	272	283
177	146175	BGLB004273-PB	R.SQVVAGTNFFVK.I	Y	59.28	1295.69	2.4	648.852	2	16.61	F83:59775	6	47	58
177	146175	BGLB004273-PB	K.LC(+57.02)GAASDVSDANDEVHAIVK.E	Y	54.15	2069.97	-0.8	690.996	3	16.35	F83:59657	3	4	23	Carbamidomethylation
177	146175	BGLB004273-PB	K.GPEVHSYLLNK.S	Y	37.14	1255.66	-9.5	628.829	2	16.66	F83:59796	3	81	91
177	146175	BGLB004273-PB	K.EIQSELESK.A	Y	31.61	1061.52	0.6	531.77	2	14.84	F83:58934	4	24	32
177	146175	BGLB004273-PB	K.SNEDKLEYF	Y	27.52	1143.51	15.2	572.77	2	16.3	F83:59630	8	92	100
123	146179	BGLB007705-PB	R.AALVTDNIVSYLR.E	Y	60.21	1433.79	-18.7	717.888	2	16.72	F65:57674	17	508	520
123	146179	BGLB007705-PB	R.YLVVELYAPPNVR.N	Y	49.74	1531.84	-5.3	766.923	2	17.29	F70:59968	6	309	321
123	146179	BGLB007705-PB	R.FWLDYGVDGFR.I	Y	41.31	1373.64	16.2	687.839	2	17.26	F65:57923	4	233	243
123	146179	BGLB007705-PB	K.NQAFQTGTFR.A	Y	27.3	1168.56	13.6	585.296	2	15	F67:57126	6	498	507
123	146179	BGLB007705-PB	K.YTNYFVWSDGK.L	Y	16.92	1378.62	9.4	690.323	2	16.22	F66:58223	1	163	173
123	146179	BGLB007705-PB	K.VMDEYINLPSGK.W	Y	16.77	1364.66	4.7	683.343	2	16.17	F71:59679	2	352	363
323	146337	BGLB039410-PA	R.LPGLENVPIDLGPIMYSDLHQR.M	Y	83.28	2476.28	-7.4	826.427	3	17.98	F68:58737	6	49	70
323	146337	BGLB039410-PA	K.AGLNVEIIEYTDR.V	Y	56.91	1491.76	-8.7	746.879	2	16.61	F68:58101	5	27	39
236	146298	BGLB003910-PB	R.YAGNDNLLQQNEFAR.F	Y	66.03	1751.82	16.8	876.933	2	16.01	F83:59493	4	42	56
236	146298	BGLB003910-PB	A.Q(-17.03)PGGQQNFNNLFQR.Y	Y	61.65	1629.76	2.1	815.891	2	16.63	F84:60207	3	28	41	Pyro-glu from Q
236	146298	BGLB003910-PB	K.QEFDSGWR.Q	Y	31.4	1023.44	-2	512.727	2	15.5	F83:59248	6	72	79
236	146298	BGLB003910-PB	R.QEGFPNPQ.N	N	17.3	915.409	10.2	458.716	2	15.05	F83:59034	1	80	87
148	146176	BGLB003228-PB	K.WSIVQGLSINEFAR.E	Y	59.42	1618.85	-8.9	810.423	2	18.02	F74:60521	7	296	309
148	146176	BGLB003228-PB	K.ITATDDPNVAFK.D	Y	52.15	1290.65	-9.3	646.324	2	15.31	F73:59092	10	68	79
148	146176	BGLB003228-PB	K.EGLMYSYPVQIK.D	Y	43.39	1426.72	2.1	714.367	2	16.67	F75:59758	11	281	292
148	146176	BGLB003228-PB	K.ENFTC(+57.02)LTR.L	Y	28.9	1039.48	-9.8	520.74	2	15.47	F74:59330	2	150	157	Carbamidomethylation
148	146176	BGLB003228-PB	K.VELNGQVVPVPEAVK.D	Y	21.28	1576.88	-71.5	789.392	2	16.44	F73:59618	1	200	214
141	146331	BGLB023740-PA	R.SLVIHEFEDDLGVK.N	Y	75.75	1599.81	7.8	800.921	2	17.95	F76:60267	20	181	194
141	146331	BGLB023740-PA	K.VTDNLSSLFGDNSILGR.S	Y	71.35	1806.91	6.5	904.469	2	17.69	F77:60332	15	164	180
282	146168	BGLB037941-PA	K.QVDDEEAQNSPIR.H	Y	56.43	1499.69	1	750.851	2	14.56	F78:58681	3	59	71
282	146168	BGLB037941-PA	K.DFTYLEDC(+57.02)TIR.F	Y	49.42	1431.63	11.1	716.832	2	16.47	F78:59591	4	149	159	Carbamidomethylation
282	146168	BGLB037941-PA	K.FPLPSYLSDFDK.N	Y	46.33	1427.7	3.1	714.858	2	17.77	F78:60197	3	221	232
282	146168	BGLB037941-PA	R.EVVVVMETDDGNIR.L	Y	33.39	1574.76	-13.2	788.377	2	16.26	F78:59492	1	107	120
282	146168	BGLB037941-PA	N.TINADVVQK.E	Y	31.59	986.54	-5	494.275	2	14.84	F78:58826	2	194	202
443	146245	BGLB002237-PB	K.TASPEQAQEVHEQIR.E	Y	62.82	1721.83	10.5	574.958	3	15.07	F77:59104	3	132	146
443	146245	BGLB002237-PB	K.FALDSGLGVIPC(+57.02)VGEK.L	Y	62.18	1660.85	-2.8	831.43	2	17.37	F77:60185	1	72	87	Carbamidomethylation
443	146245	BGLB002237-PB	K.YIDGIVEWMTK.G	Y	48.56	1353.66	19.7	677.852	2	17.67	F77:60321	3	21	31
120	146547	BGLB036153-PA	K.PFTPEYATSNTLPQINDER.T	Y	82.31	2192.04	-0.6	731.686	3	16.04	F53:57685	10	121	139
120	146547	BGLB036153-PA	R.VEIPP(+15.99)TET(+13.03)FTVPPGGK.P	Y	31.31	1696.9	7.3	849.465	2	16.73	F54:58441	22	105	120	Hydroxylation; Michael addition with methylamine
120	146547	BGLB036153-PA	N.TLPQINDER.T	Y	30.43	1084.55	-3.5	543.281	2	14.89	F53:57148	8	131	139
120	146547	BGLB036153-PA	R.VEIPP(+15.99)T(+13.03)ETFTVPPGGK.P	Y	30.02	1696.9	2.9	849.462	2	16.53	F53:57917	1	105	120	Hydroxylation; Michael addition with methylamine
120	146547	BGLB036153-PA	R.VEIP(+15.99)PTET(+13.03)FTVPPGGK.P	Y	25.14	1696.9	4.8	566.644	3	16.73	F53:58005	1	105	120	Hydroxylation; Michael addition with methylamine
77	146216	BGLB037867-PA	K.LVGGIITDILNR.M	Y	57.01	1282.76	3	642.39	2	18.02	F76:60297	56	193	204
77	146216	BGLB037867-PA	K.TAVDAAVSSVGK.S	Y	56.04	1103.58	-0.1	552.798	2	14.89	F76:58829	9	145	156
77	146216	BGLB037867-PA	K.TPVSSFSPPASNK.Q	Y	45.26	1317.66	2	659.837	2	15.17	F76:58963	1	104	116
77	146216	BGLB037867-PA	K.DTLNFIADSK.V	Y	29.57	1122.56	18.5	562.295	2	16.29	F83:59628	1	12	21
77	146216	BGLB037867-PA	K.T(-2.02)AVDAAVSSVGK.S	Y	28.98	1101.57	-2.2	551.789	2	15.06	F83:59040	2	145	156	2-amino-3-oxo-butanoic_acid
799	146282	BGLB033280-PA	K.MSTHQLSSC(+57.02)AVADGASK.V	Y	77.72	1748.78	2.4	583.936	3	15.43	F83:59213	1	185	201	Carbamidomethylation
799	146282	BGLB033280-PA	R.VGGETPIDINDPDVKK.A	Y	37.48	1695.87	-13.7	566.289	3	25.6	F84:76696	1	118	133
799	146282	BGLB033280-PA	R.MNAMENYMYLR.T	Y	32.19	1434.61	31.1	718.334	2	16.8	F83:59865	1	142	152
107	146215	BGLB000141-PB	R.LLVDNGDENGLR.V	Y	63.02	1313.66	6.5	657.84	2	15.44	F76:59090	20	291	302
107	146215	BGLB000141-PB	R.FDGSVDFYR.N	Y	45.77	1104.49	-5.8	553.248	2	15.93	F75:59414	5	255	263
107	146215	BGLB000141-PB	K.LTVGYHILEIVPK.D	Y	38.7	1480.87	7.7	741.446	2	18.72	F76:60620	16	217	229
107	146215	BGLB000141-PB	R.IQGEGWIVFQK.R	Y	29.6	1303.69	1.7	652.855	2	16.95	F77:59985	2	243	253
107	146215	BGLB000141-PB	R.LLVDN(+.98)GDENGLR.V	Y	29.26	1314.64	12.6	658.336	2	15.4	F73:59133	3	291	302	Deamidation (NQ)
107	87037	BGLB000141-PA	R.LLVDNGDENGLR.V	Y	63.02	1313.66	6.5	657.84	2	15.44	F76:59090	20	291	302
107	87037	BGLB000141-PA	R.FDGSVDFYR.N	Y	45.77	1104.49	-5.8	553.248	2	15.93	F75:59414	5	255	263
107	87037	BGLB000141-PA	K.LTVGYHILEIVPK.D	Y	38.7	1480.87	7.7	741.446	2	18.72	F76:60620	16	217	229
107	87037	BGLB000141-PA	R.IQGEGWIVFQK.R	Y	29.6	1303.69	1.7	652.855	2	16.95	F77:59985	2	243	253
107	87037	BGLB000141-PA	R.LLVDN(+.98)GDENGLR.V	Y	29.26	1314.64	12.6	658.336	2	15.4	F73:59133	3	291	302	Deamidation (NQ)
284	146250	BGLB001778-PC	K.LITGQNPASSASLGK.A	Y	66.52	1442.77	-9.1	722.387	2	15.05	F78:58925	4	207	221
284	146250	BGLB001778-PC	K.VLVDAGFTDIDAISPK.G	Y	49.98	1659.87	-17.1	830.929	2	17.11	F78:59891	3	35	50
284	146250	BGLB001778-PC	R.LVELGATFSK.A	Y	43.21	1063.59	5.9	532.806	2	16.27	F78:59496	3	184	193
284	146249	BGLB001778-PB	K.LITGQNPASSASLGK.A	Y	66.52	1442.77	-9.1	722.387	2	15.05	F78:58925	4	207	221
284	146249	BGLB001778-PB	K.VLVDAGFTDIDAISPK.G	Y	49.98	1659.87	-17.1	830.929	2	17.11	F78:59891	3	35	50
284	146249	BGLB001778-PB	R.LVELGATFSK.A	Y	43.21	1063.59	5.9	532.806	2	16.27	F78:59496	3	184	193
143	146170	BGLB031169-PA	R.VHVALVQFSGK.T	Y	51.25	1183.67	-5.1	592.84	2	15.62	F60:57232	2	136	146
143	146170	BGLB031169-PA	K.LSEFAGQPETR.Y	Y	49.69	1233.6	9.4	617.812	2	14.48	F60:56693	10	44	54
143	146170	BGLB031169-PA	R.VENEVPYTEDGLPVAR.S	Y	43.84	1786.87	16.7	894.459	2	15.64	F60:57245	2	77	92
143	146170	BGLB031169-PA	K.YLASQLQIGQNR.V	Y	39.83	1389.74	-19.5	695.862	2	15.76	F73:59299	20	124	135
143	146170	BGLB031169-PA	K.GIIVYNVAVGDGWIVNK.L	Y	25.09	1815.99	3.8	909.005	2	17.28	F60:58022	1	27	43
259	146247	BGLB012202-PC	K.GIEAAIEQEGK.R	Y	61.86	1143.58	3.1	572.798	2	15.25	F73:59059	4	19	29
259	146247	BGLB012202-PC	K.VILVTGGTGLVGK.G	Y	55.58	1212.74	2.4	607.381	2	16.24	F73:59524	10	6	18
259	146247	BGLB012202-PC	K.INDNVLSISHEYDVQK.V	Y	47.43	1872.92	-11.7	625.307	3	16.51	F73:59649	1	90	105
259	146246	BGLB012202-PB	K.GIEAAIEQEGK.R	Y	61.86	1143.58	3.1	572.798	2	15.25	F73:59059	4	19	29
259	146246	BGLB012202-PB	K.VILVTGGTGLVGK.G	Y	55.58	1212.74	2.4	607.381	2	16.24	F73:59524	10	6	18
259	146246	BGLB012202-PB	K.INDNVLSISHEYDVQK.V	Y	47.43	1872.92	-11.7	625.307	3	16.51	F73:59649	1	90	105
119	146261	BGLB035599-PA	R.GLFSSYDSTAGDR.L	Y	66	1374.61	18.2	688.322	2	15.82	F75:59362	25	152	164
119	146261	BGLB035599-PA	K.DYLVHAC(+57.02)QHTLTINNAK.G	Y	50.96	1996.98	13	500.259	4	26.07	F73:73397	2	121	137	Carbamidomethylation
119	146261	BGLB035599-PA	R.VPEAM(+15.99)YVR.G	Y	38.53	979.48	-4.1	490.745	2	15.15	F78:58970	14	144	151	Oxidation (M)
67	146228	BGLB029718-PA	R.ENIAYEYNR.Q	Y	57.27	1170.53	7	586.277	2	14.99	F80:59063	31	31	39
67	146228	BGLB029718-PA	R.EAWVGVFSR.F	Y	55.82	1049.53	6.3	525.775	2	16.82	F80:59915	14	90	98
67	146228	BGLB029718-PA	R.FNC(+57.02)YPLR.S	Y	42.31	968.454	11.5	485.24	2	15.74	F79:59453	22	99	105	Carbamidomethylation
67	146228	BGLB029718-PA	K.KGQAGPFFPF.A	Y	18.13	1094.55	0.3	548.285	2	18.49	F78:60530	12	46	55
287	146338	BGLB018501-PA	K.VPTAAAQQAVK.D	Y	69.39	1082.61	2.2	542.313	2	14.37	F81:58067	10	130	140
287	146338	BGLB018501-PA	K.DLIAC(+57.02)GVSQGHIQANYVLR.G	Y	68.19	2113.07	-4.7	705.362	3	25.74	F82:75353	3	141	159	Carbamidomethylation
116	146312	BGLB013591-PB	R.LVQAFQFTDK.H	Y	72.75	1195.62	-8	598.814	2	16.43	F80:59737	19	159	168
116	146312	BGLB013591-PB	R.QITINDLPVGR.S	N	59.78	1224.68	-6.5	613.345	2	16.38	F73:59590	21	141	151
116	146312	BGLB013591-PB	R.QIT(-2.02)INDLPVGR.S	N	15.81	1222.67	-15.7	612.331	2	16.6	F79:59859	1	141	151	2-amino-3-oxo-butanoic_acid
116	146311	BGLB013591-PC	R.LVQAFQFTDK.H	Y	72.75	1195.62	-8	598.814	2	16.43	F80:59737	19	159	168
116	146311	BGLB013591-PC	R.QITINDLPVGR.S	N	59.78	1224.68	-6.5	613.345	2	16.38	F73:59590	21	141	151
116	146311	BGLB013591-PC	R.QIT(-2.02)INDLPVGR.S	N	15.81	1222.67	-15.7	612.331	2	16.6	F79:59859	1	141	151	2-amino-3-oxo-butanoic_acid
106	146211	BGLB036077-PA	R.SGEIDIMESR.G	N	52.61	1135.52	5	568.769	2	15.55	F76:59142	22	265	274
106	146211	BGLB036077-PA	K.SILELTLPATDK.L	Y	51.22	1299.73	-6.1	650.868	2	17.16	F82:59509	4	27	38
106	146211	BGLB036077-PA	K.IVASATGYDR.K	Y	50.92	1051.53	1.1	526.773	2	14.58	F82:58302	5	80	89
106	146211	BGLB036077-PA	R.SGEIDIM(+15.99)ESR.G	N	42.29	1151.51	9.6	576.769	2	14.93	F76:58849	12	265	274	Oxidation (M)
106	146211	BGLB036077-PA	K.GGFGGQNIWAGGER.M	Y	29.33	1404.65	47.9	703.368	2	16.11	F76:59406	2	348	361
160	146265	BGLB035490-PA	R.FYPELQNLYISGSDAASENTWVHQR.T	Y	62.33	2924.37	0.7	732.101	4	25.01	F84:76425	3	77	101
160	146265	BGLB035490-PA	R.TGAEVGFLR.W	Y	55.35	948.503	0.6	475.259	2	16.09	F82:59012	11	102	110
160	146265	BGLB035490-PA	S.SILDTTQLDR.I	Y	37.34	1160.6	5.2	581.312	2	15.85	F82:58898	11	18	27
160	146265	BGLB035490-PA	S.SILDTTQLD(+14.02)R.I	Y	30.46	1174.62	0.8	588.317	2	15.93	F82:58935	4	18	27	Methylation
405	146210	BGLB001164-PC	K.TMEDAIAVSR.A	Y	55.79	1091.53	7.1	546.775	2	15.22	F72:59229	2	240	249
405	146210	BGLB001164-PC	K.FPNLIAELQK.R	Y	50.08	1171.66	1.7	586.838	2	17.68	F72:60379	4	342	351
405	146210	BGLB001164-PC	K.IGSLIGLEGGHSIDSSLGNLR.I	Y	41.73	2094.11	5.8	699.047	3	17.92	F72:60491	1	156	176
405	146210	BGLB001164-PC	R.VSMEQIDTIK.R	Y	29.69	1162.59	-17.6	582.292	2	15.8	F72:59498	1	119	128
405	146209	BGLB001164-PD	K.TMEDAIAVSR.A	Y	55.79	1091.53	7.1	546.775	2	15.22	F72:59229	2	240	249
405	146209	BGLB001164-PD	K.FPNLIAELQK.R	Y	50.08	1171.66	1.7	586.838	2	17.68	F72:60379	4	342	351
405	146209	BGLB001164-PD	K.IGSLIGLEGGHSIDSSLGNLR.I	Y	41.73	2094.11	5.8	699.047	3	17.92	F72:60491	1	156	176
405	146209	BGLB001164-PD	R.VSMEQIDTIK.R	Y	29.69	1162.59	-17.6	582.292	2	15.8	F72:59498	1	119	128
405	146208	BGLB001164-PB	K.TMEDAIAVSR.A	Y	55.79	1091.53	7.1	546.775	2	15.22	F72:59229	2	240	249
405	146208	BGLB001164-PB	K.FPNLIAELQK.R	Y	50.08	1171.66	1.7	586.838	2	17.68	F72:60379	4	342	351
405	146208	BGLB001164-PB	K.IGSLIGLEGGHSIDSSLGNLR.I	Y	41.73	2094.11	5.8	699.047	3	17.92	F72:60491	1	156	176
405	146208	BGLB001164-PB	R.VSMEQIDTIK.R	Y	29.69	1162.59	-17.6	582.292	2	15.8	F72:59498	1	119	128
270	146260	BGLB005052-PB	R.GPNSN(+.98)GSQFFITFR.S	Y	64.2	1571.74	4.6	786.879	2	17.28	F77:60142	2	148	161	Deamidation (NQ)
270	146260	BGLB005052-PB	K.ETVQWQSLK.V	Y	48.49	1117.58	6.4	559.799	2	15.73	F77:59413	4	24	32
270	146260	BGLB005052-PB	K.IGEIEVER.D	Y	40.55	943.497	5.1	472.758	2	15.16	F79:59180	7	188	195
379	146397	BGLB023078-PA	R.C(+57.02)PNPGDAFEC(+57.02)FESDATAR.F	Y	85.17	2042.81	-2.5	681.942	3	16.39	F82:59151	6	22	39	Carbamidomethylation
379	146397	BGLB023078-PA	K.YEFC(+57.02)ANGAK.V	Y	31.77	1058.45	11.5	530.238	2	14.93	F82:58468	2	59	67	Carbamidomethylation
198	146172	BGLB028916-PA	R.AVSSGLEVFAIGVGR.D	Y	53.3	1460.8	0.4	731.407	2	17.52	F72:60308	3	160	174
198	146172	BGLB028916-PA	R.TETGLGIDYMVK.N	Y	41.85	1325.65	5	663.837	2	16.52	F71:59844	2	306	317
198	146172	BGLB028916-PA	K.NVISNTEYR.G	Y	34.46	1094.54	2.5	548.277	2	14.73	F72:58994	9	101	109
198	146172	BGLB028916-PA	K.ALWFVEDFVER.F	Y	34.26	1409.7	6.1	705.861	2	18.5	F71:60763	3	53	63
198	146172	BGLB028916-PA	R.FEIGPQNVR.V	Y	33.76	1058.55	0.4	530.283	2	15.84	F71:59520	5	64	72
249	146232	BGLB007883-PB	K.VAQQDTELTVEER.N	Y	59.77	1516.74	4.7	759.379	2	14.95	F76:58863	2	30	42
249	146232	BGLB007883-PB	M.A(+42.01)DREDNVYQAK.L	Y	44.46	1349.62	3.1	675.82	2	14.5	F77:58804	3	2	12	Acetylation (Protein N-term)
249	146232	BGLB007883-PB	K.DSTLIMQLLR.D	N	44.35	1188.65	-5.3	595.331	2	18.12	F77:60527	6	216	225
249	146232	BGLB007883-PB	A.A(+56.06)FDD(+14.02)AIAELDTLSEESYK.D	Y	16.73	2086	19.9	696.354	3	17.86	F77:60409	2	198	215	Diethylation; Methylation
134	146345	BGLB007144-PB	R.DNQTGQILFQGK.F	N	62.29	1347.68	8.2	674.852	2	15.68	F72:59446	16	163	174
134	146345	BGLB007144-PB	K.TETTLSLIPTLR.D	Y	47.15	1343.77	3.9	672.893	2	17.51	F72:60300	7	76	87
134	146345	BGLB007144-PB	N.QTGQILFQGK.F	N	44.63	1118.61	1.9	560.313	2	15.64	F70:59181	6	165	174
190	146226	BGLB000094-PD	K.NGTGYFVGDR.L	N	57.2	1084.49	-0.6	543.254	2	15.2	F78:58995	7	143	152
190	146226	BGLB000094-PD	K.N(+.98)GTGYFVGDR.L	N	49.96	1085.48	7.2	543.75	2	15.34	F78:59061	2	143	152	Deamidation (NQ)
190	146226	BGLB000094-PD	R.ILNFLEGILAK.N	N	46.99	1229.74	2.8	615.878	2	19	F78:60766	1	132	142
190	146226	BGLB000094-PD	R.FSFEEWPK.Y	Y	44.16	1068.49	3.6	535.255	2	16.9	F78:59791	9	36	43
190	146226	BGLB000094-PD	K.IKEESVPR.I	Y	20.41	956.529	18.3	479.281	2	15.24	F78:59014	2	124	131
190	146226	BGLB000094-PD	R.ILN(+.98)FLEGILAK.N	N	18.02	1230.72	34.5	616.39	2	18.9	F79:60930	1	132	142	Deamidation (NQ)
190	146225	BGLB023478-PA	K.NGTGYFVGDR.L	N	57.2	1084.49	-0.6	543.254	2	15.2	F78:58995	7	143	152
190	146225	BGLB023478-PA	K.N(+.98)GTGYFVGDR.L	N	49.96	1085.48	7.2	543.75	2	15.34	F78:59061	2	143	152	Deamidation (NQ)
190	146225	BGLB023478-PA	R.ILNFLEGILAK.N	N	46.99	1229.74	2.8	615.878	2	19	F78:60766	1	132	142
190	146225	BGLB023478-PA	R.FSFEEWPK.Y	Y	44.16	1068.49	3.6	535.255	2	16.9	F78:59791	9	36	43
190	146225	BGLB023478-PA	K.IKEESVPR.I	Y	20.41	956.529	18.3	479.281	2	15.24	F78:59014	2	124	131
190	146225	BGLB023478-PA	R.ILN(+.98)FLEGILAK.N	N	18.02	1230.72	34.5	616.39	2	18.9	F79:60930	1	132	142	Deamidation (NQ)
190	146224	BGLB000094-PC	K.NGTGYFVGDR.L	N	57.2	1084.49	-0.6	543.254	2	15.2	F78:58995	7	143	152
190	146224	BGLB000094-PC	K.N(+.98)GTGYFVGDR.L	N	49.96	1085.48	7.2	543.75	2	15.34	F78:59061	2	143	152	Deamidation (NQ)
190	146224	BGLB000094-PC	R.ILNFLEGILAK.N	N	46.99	1229.74	2.8	615.878	2	19	F78:60766	1	132	142
190	146224	BGLB000094-PC	R.FSFEEWPK.Y	Y	44.16	1068.49	3.6	535.255	2	16.9	F78:59791	9	36	43
190	146224	BGLB000094-PC	K.IKEESVPR.I	Y	20.41	956.529	18.3	479.281	2	15.24	F78:59014	2	124	131
190	146224	BGLB000094-PC	R.ILN(+.98)FLEGILAK.N	N	18.02	1230.72	34.5	616.39	2	18.9	F79:60930	1	132	142	Deamidation (NQ)
190	146223	BGLB000094-PB	K.NGTGYFVGDR.L	N	57.2	1084.49	-0.6	543.254	2	15.2	F78:58995	7	143	152
190	146223	BGLB000094-PB	K.N(+.98)GTGYFVGDR.L	N	49.96	1085.48	7.2	543.75	2	15.34	F78:59061	2	143	152	Deamidation (NQ)
190	146223	BGLB000094-PB	R.ILNFLEGILAK.N	N	46.99	1229.74	2.8	615.878	2	19	F78:60766	1	132	142
190	146223	BGLB000094-PB	R.FSFEEWPK.Y	Y	44.16	1068.49	3.6	535.255	2	16.9	F78:59791	9	36	43
190	146223	BGLB000094-PB	K.IKEESVPR.I	Y	20.41	956.529	18.3	479.281	2	15.24	F78:59014	2	124	131
190	146223	BGLB000094-PB	R.ILN(+.98)FLEGILAK.N	N	18.02	1230.72	34.5	616.39	2	18.9	F79:60930	1	132	142	Deamidation (NQ)
190	87034	BGLB000094-PA	K.NGTGYFVGDR.L	N	57.2	1084.49	-0.6	543.254	2	15.2	F78:58995	7	143	152
190	87034	BGLB000094-PA	K.N(+.98)GTGYFVGDR.L	N	49.96	1085.48	7.2	543.75	2	15.34	F78:59061	2	143	152	Deamidation (NQ)
190	87034	BGLB000094-PA	R.ILNFLEGILAK.N	N	46.99	1229.74	2.8	615.878	2	19	F78:60766	1	132	142
190	87034	BGLB000094-PA	R.FSFEEWPK.Y	Y	44.16	1068.49	3.6	535.255	2	16.9	F78:59791	9	36	43
190	87034	BGLB000094-PA	K.IKEESVPR.I	Y	20.41	956.529	18.3	479.281	2	15.24	F78:59014	2	124	131
190	87034	BGLB000094-PA	R.ILN(+.98)FLEGILAK.N	N	18.02	1230.72	34.5	616.39	2	18.9	F79:60930	1	132	142	Deamidation (NQ)
218	146173	BGLB006412-PB	K.M(+15.99)DATANEVEDVK.I	Y	49.23	1336.58	1.5	669.299	2	14.57	F70:58664	1	420	431	Oxidation (M)
218	146173	BGLB006412-PB	R.QSADIINWLK.K	Y	42.07	1186.63	5.5	594.328	2	17.4	F71:60253	3	118	127
218	146173	BGLB006412-PB	K.VDATVESDLAEK.F	Y	40.38	1275.62	2.3	638.818	2	15.18	F71:59215	2	82	93
218	146173	BGLB006412-PB	R.LPLVIEFTQESAQK.I	Y	38.42	1601.87	-8.2	801.934	2	17.48	F71:60290	2	231	244
218	146173	BGLB006412-PB	K.MDATANEVEDVK.I	Y	26.04	1320.59	7.5	661.306	2	14.78	F70:58774	1	420	431
218	146173	BGLB006412-PB	R.LPLVIEFTQESAQ(+.98)K.I	Y	21.31	1602.85	5	802.437	2	17.65	F70:60137	1	231	244	Deamidation (NQ)
218	146173	BGLB006412-PB	K.EGSEDVINGFGQAAK.D	Y	17.94	1520.71	19.5	761.377	2	15.84	F70:59279	1	261	275
238	146236	BGLB000805-PD	R.NIDGTNFVSPVR.N	Y	65.31	1317.67	-2.8	659.839	2	16.12	F80:59595	4	224	235
238	146236	BGLB000805-PD	R.T(-2.02)IDC(+57.02)SSFGVQNR.I	Y	41.29	1380.61	24.7	691.329	2	15.23	F80:59176	1	45	56	2-amino-3-oxo-butanoic_acid; Carbamidomethylation
238	146236	BGLB000805-PD	R.TIDC(+57.02)SSFGVQNR.I	Y	40.3	1382.62	6.6	692.324	2	15.45	F81:58588	1	45	56	Carbamidomethylation
238	146236	BGLB000805-PD	M.ATLPESFDWR.N	Y	38.87	1220.58	7.5	611.303	2	16.78	F80:59902	4	214	223
238	146236	BGLB000805-PD	R.N(+.98)IDGTNFVSPVR.N	Y	23.45	1318.65	20.2	660.346	2	16.07	F82:59007	1	224	235	Deamidation (NQ)
238	146235	BGLB000805-PC	R.NIDGTNFVSPVR.N	Y	65.31	1317.67	-2.8	659.839	2	16.12	F80:59595	4	224	235
238	146235	BGLB000805-PC	R.T(-2.02)IDC(+57.02)SSFGVQNR.I	Y	41.29	1380.61	24.7	691.329	2	15.23	F80:59176	1	45	56	2-amino-3-oxo-butanoic_acid; Carbamidomethylation
238	146235	BGLB000805-PC	R.TIDC(+57.02)SSFGVQNR.I	Y	40.3	1382.62	6.6	692.324	2	15.45	F81:58588	1	45	56	Carbamidomethylation
238	146235	BGLB000805-PC	M.ATLPESFDWR.N	Y	38.87	1220.58	7.5	611.303	2	16.78	F80:59902	4	214	223
238	146235	BGLB000805-PC	R.N(+.98)IDGTNFVSPVR.N	Y	23.45	1318.65	20.2	660.346	2	16.07	F82:59007	1	224	235	Deamidation (NQ)
238	146237	BGLB000805-PB	R.NIDGTNFVSPVR.N	Y	65.31	1317.67	-2.8	659.839	2	16.12	F80:59595	4	224	235
238	146237	BGLB000805-PB	R.T(-2.02)IDC(+57.02)SSFGVQNR.I	Y	41.29	1380.61	24.7	691.329	2	15.23	F80:59176	1	45	56	2-amino-3-oxo-butanoic_acid; Carbamidomethylation
238	146237	BGLB000805-PB	R.TIDC(+57.02)SSFGVQNR.I	Y	40.3	1382.62	6.6	692.324	2	15.45	F81:58588	1	45	56	Carbamidomethylation
238	146237	BGLB000805-PB	M.ATLPESFDWR.N	Y	38.87	1220.58	7.5	611.303	2	16.78	F80:59902	4	214	223
238	146237	BGLB000805-PB	R.N(+.98)IDGTNFVSPVR.N	Y	23.45	1318.65	20.2	660.346	2	16.07	F82:59007	1	224	235	Deamidation (NQ)
377	146341	BGLB006780-PB	R.VAASESNFQTLLNNLR.R	Y	72.89	1775.92	7.8	888.972	2	17.7	F71:60396	6	174	189
377	146341	BGLB006780-PB	R.EEASNNDILENTLR.G	Y	49.47	1616.76	-1.4	809.388	2	16.08	F71:59638	3	191	204
128	146422	BGLB016967-PE	R.FDVDGDGNIEPR.E	Y	68.62	1332.59	3.4	667.307	2	15.56	F83:59279	17	28	39
128	146422	BGLB016967-PE	G.Q(-17.03)DFLANQEFNR.F	Y	36.57	1363.62	0.5	682.815	2	16.48	F83:59714	11	17	27	Pyro-glu from Q
128	146422	BGLB016967-PE	R.EVQQYFR.R	Y	28.41	968.472	-0.7	485.243	2	15.36	F83:59183	10	40	46
128	146421	BGLB016967-PA	R.FDVDGDGNIEPR.E	Y	68.62	1332.59	3.4	667.307	2	15.56	F83:59279	17	28	39
128	146421	BGLB016967-PA	G.Q(-17.03)DFLANQEFNR.F	Y	36.57	1363.62	0.5	682.815	2	16.48	F83:59714	11	17	27	Pyro-glu from Q
128	146421	BGLB016967-PA	R.EVQQYFR.R	Y	28.41	968.472	-0.7	485.243	2	15.36	F83:59183	10	40	46
128	146423	BGLB019346-PA	R.FDVDGDGNIEPR.E	Y	68.62	1332.59	3.4	667.307	2	15.56	F83:59279	17	28	39
128	146423	BGLB019346-PA	G.Q(-17.03)DFLANQEFNR.F	Y	36.57	1363.62	0.5	682.815	2	16.48	F83:59714	11	17	27	Pyro-glu from Q
128	146423	BGLB019346-PA	R.EVQQYFR.T	Y	28.41	968.472	-0.7	485.243	2	15.36	F83:59183	10	40	46
128	146426	BGLB016967-PD	R.FDVDGDGNIEPR.E	Y	68.62	1332.59	3.4	667.307	2	15.56	F83:59279	17	28	39
128	146426	BGLB016967-PD	G.Q(-17.03)DFLANQEFNR.F	Y	36.57	1363.62	0.5	682.815	2	16.48	F83:59714	11	17	27	Pyro-glu from Q
128	146426	BGLB016967-PD	R.EVQQYFR.R	Y	28.41	968.472	-0.7	485.243	2	15.36	F83:59183	10	40	46
128	146425	BGLB016967-PC	R.FDVDGDGNIEPR.E	Y	68.62	1332.59	3.4	667.307	2	15.56	F83:59279	17	28	39
128	146425	BGLB016967-PC	G.Q(-17.03)DFLANQEFNR.F	Y	36.57	1363.62	0.5	682.815	2	16.48	F83:59714	11	17	27	Pyro-glu from Q
128	146425	BGLB016967-PC	R.EVQQYFR.R	Y	28.41	968.472	-0.7	485.243	2	15.36	F83:59183	10	40	46
128	146424	BGLB016967-PB	R.FDVDGDGNIEPR.E	Y	68.62	1332.59	3.4	667.307	2	15.56	F83:59279	17	28	39
128	146424	BGLB016967-PB	G.Q(-17.03)DFLANQEFNR.F	Y	36.57	1363.62	0.5	682.815	2	16.48	F83:59714	11	17	27	Pyro-glu from Q
128	146424	BGLB016967-PB	R.EVQQYFR.R	Y	28.41	968.472	-0.7	485.243	2	15.36	F83:59183	10	40	46
214	146361	BGLB039979-PA	R.VNVVSAGVNELLVR.V	Y	75.02	1467.84	-6.4	734.923	2	16.71	F66:58454	11	144	157
214	146361	BGLB039979-PA	K.SLFLESSPFEGSR.Y	Y	42.42	1454.7	5.9	728.364	2	16.57	F67:57870	8	185	197
404	146184	BGLB003810-PB	R.LLSPVLFTDSYLETQHK.K	Y	58.08	1990.04	27	664.372	3	19	F71:61000	1	170	186
404	146184	BGLB003810-PB	R.IVGNVAQFR.T	Y	38.42	1002.56	13.4	502.295	2	15.48	F71:59351	2	304	312
404	146184	BGLB003810-PB	K.DLTFQNPR.I	Y	32.13	989.493	-14.6	495.747	2	15.34	F71:59285	1	365	372
404	146184	BGLB003810-PB	R.NLGVDVLLDYR.V	Y	31.86	1275.68	-3.5	638.846	2	17.68	F71:60381	1	41	51
146	146328	BGLB034762-PA	R.SLVALDAPLTQEER.E	Y	70.57	1540.81	-6.4	771.407	2	16.22	F68:57918	32	149	162
146	146328	BGLB034762-PA	R.SLENNVNIDESAAVIPEKK.I	Y	48.64	2069.06	-1.1	690.694	3	16.25	F71:59717	1	56	74
189	146222	BGLB009453-PB	R.YLSEVSVGEDR.K	Y	48.12	1252.59	2.7	627.306	2	15.35	F77:59235	4	144	154
189	146222	BGLB009453-PB	K.DSTLIMQLLR.D	N	44.35	1188.65	-5.3	595.331	2	18.12	F77:60527	6	229	238
189	146222	BGLB009453-PB	K.SIC(+57.02)NDVLELLSK.H	Y	44.32	1389.72	5.4	695.87	2	18.22	F77:60578	8	104	115	Carbamidomethylation
189	146222	BGLB009453-PB	R.ETIEEELK.S	Y	24.87	989.492	-0.6	495.753	2	15.33	F77:59223	2	96	103
189	146222	BGLB009453-PB	K.YRETIEEELK.S	Y	16.89	1308.66	-0.6	655.335	2	16.41	F77:59732	1	94	103
175	146327	BGLB017354-PA	R.GILNAEGIYIYR.K	Y	63.09	1380.74	-2.7	691.375	2	17.37	F80:60178	14	156	167
175	146327	BGLB017354-PA	R.LADAYLDAR.D	Y	62.71	1006.51	1.9	504.262	2	15.44	F80:59272	10	67	75
303	146357	BGLB005373-PB	K.TLGVSNVVMIPSSPK.D	Y	58.68	1527.83	-0.3	764.924	2	16.32	F66:58272	8	390	404
303	146357	BGLB005373-PB	K.DLGALYWPR.W	Y	49.38	1089.56	-7	545.784	2	16.73	F68:58151	1	305	313
303	146357	BGLB005373-PB	K.TLGVSNVVM(+15.99)IPSSPK.D	Y	38.52	1543.83	-2	772.92	2	16.06	F66:58148	1	390	404	Oxidation (M)
303	146357	BGLB005373-PB	L.P(+57.02)FNTLPHAVFK.G	Y	32.7	1326.71	-12.2	664.353	2	16.17	F66:58200	2	367	377	Carbamidomethylation (DHKE X@N-term)
548	146365	BGLB001864-PB	K.LVSLSEQNLVDC(+57.02)SQK.Q	Y	73.02	1718.85	5.1	860.437	2	16.02	F77:59555	4	154	168	Carbamidomethylation
548	146365	BGLB001864-PB	K.DLPAEVDWR.T	Y	41.92	1099.53	11.3	550.778	2	16.14	F77:59606	1	109	117
237	146251	BGLB000026-PB	K.NGTGYFVGDR.L	N	57.2	1084.49	-0.6	543.254	2	15.2	F78:58995	7	143	152
237	146251	BGLB000026-PB	K.N(+.98)GTGYFVGDR.L	N	49.96	1085.48	7.2	543.75	2	15.34	F78:59061	2	143	152	Deamidation (NQ)
237	146251	BGLB000026-PB	R.LLNFLEGILAK.N	N	46.99	1229.74	2.8	615.878	2	19	F78:60766	1	132	142
237	146251	BGLB000026-PB	R.FSGQEWPK.Y	Y	36.31	977.461	-1.1	489.737	2	15.33	F78:59056	4	36	43
237	146251	BGLB000026-PB	R.LLN(+.98)FLEGILAK.N	N	18.02	1230.72	34.5	616.39	2	18.9	F79:60930	1	132	142	Deamidation (NQ)
221	146494	BGLB005344-PB	R.QGVAVIDESPGVGIK.N	Y	72.9	1467.79	-7.9	734.898	2	15.59	F64:57787	15	382	396
221	146494	BGLB005344-PB	K.KPIIVTEY(-2.02)GADTVPGLHR.D	Y	39.55	1963.05	-21.5	655.344	3	15.67	F64:57825	1	518	535	2-amino-3-oxo-butanoic_acid
221	146494	BGLB005344-PB	R.Q(+.98)GVAVIDESPGVGIK.N	Y	39.1	1468.78	15.4	735.407	2	15.63	F67:57430	1	382	396	Deamidation (NQ)
261	146295	BGLB019742-PA	K.AEFITALLVSNNPAVR.N	Y	65.2	1713.94	4.4	857.982	2	17.48	F67:58296	5	221	236
261	146295	BGLB019742-PA	K.TELLDTPLIEPTFAH.A	Y	40.14	1695.87	-10.6	848.934	2	17.17	F66:58666	5	163	177
261	146295	BGLB019742-PA	K.TTGTEAPDWPK.G	Y	22.14	1201.56	-1.4	601.787	2	14.96	F67:57109	5	413	423
252	146275	BGLB004011-PB	R.TLPFWYDSIVPAIK.S	Y	56.45	1648.89	2.4	825.452	2	18.51	F77:60711	3	162	175
252	146275	BGLB004011-PB	R.SYDIPPPPLEK.S	Y	50.68	1254.65	-1.1	628.331	2	16.1	F77:59587	9	119	129
252	146275	BGLB004011-PB	K.HYYLATEEEVK.A	Y	31.51	1380.66	20.1	691.349	2	16.51	F77:59783	4	228	238
250	146284	BGLB013360-PB	K.ELADYVAQLTR.V	Y	60.63	1277.66	7.1	639.842	2	16.83	F80:59923	7	143	153
250	146284	BGLB013360-PB	R.DDVALPGFHK.F	N	45.1	1097.55	0.1	549.783	2	16.6	F80:59816	4	40	49
250	146284	BGLB013360-PB	R.VVLQDIK.K	N	26.98	813.496	-5.4	407.753	2	15.38	F80:59243	2	76	82
188	146214	BGLB002160-PB	K.SLLNALDDSMER.D	Y	47.75	1362.64	-1.7	682.329	2	17.04	F77:60026	4	227	238
188	146214	BGLB002160-PB	K.FLVSASGLPLYR.F	Y	46.83	1321.74	10	661.884	2	17.26	F77:60132	10	183	194
188	146214	BGLB002160-PB	R.FLPNVEPSR.F	Y	37.8	1057.56	0.8	529.785	2	15.69	F77:59395	4	195	203
188	146214	BGLB002160-PB	K.EAPLYTYLK.S	Y	31.26	1096.58	11.7	549.304	2	16.53	F76:59600	5	142	150
158	146290	BGLB002603-PB	R.LPYAEIVEPFR.A	Y	60.44	1332.71	2.5	667.363	2	17.36	F78:60006	20	36	46
158	146290	BGLB002603-PB	R.AYLDTPNAR.S	Y	44.45	1019.5	-4.9	510.757	2	14.85	F78:58827	9	47	55
158	146290	BGLB002603-PB	R.FN(+.98)DDDFAIPK.N	Y	24.17	1181.52	2.7	591.771	2	16.24	F79:59691	2	193	202	Deamidation (NQ)
258	146356	BGLB037934-PA	R.GFQGDYDVIVWYK.D	N	51.16	1588.76	2.6	795.387	2	16.79	F64:58353	4	93	105
258	146356	BGLB037934-PA	R.SLSSGTSFNIR.G	N	40.89	1167.59	-5.9	584.798	2	15.26	F64:57629	6	82	92
258	146356	BGLB037934-PA	K.G(+14.02)VQAYITC(+57.02)C(+57.02)HV	Y	35.34	1320.6	-2.7	661.303	2	15.35	F64:57674	2	333	343	Methylation; Carbamidomethylation
258	146356	BGLB037934-PA	R.C(+57.02)C(+57.02)SLSGLTCTYK(+43.01).S	Y	26.96	1434.59	12.1	718.313	2	15.01	F64:57514	3	246	257	Carbamidomethylation; Carbamylation
203	146271	BGLB025685-PC	R.IVIVMTDGESTDK.V	Y	59.59	1406.7	11.4	704.363	2	15.86	F71:59534	10	256	268
203	146271	BGLB025685-PC	K.IHDLNTFSSK.S	Y	39.28	1160.58	6.2	581.302	2	16.33	F71:59750	7	202	211
203	146271	BGLB025685-PC	K.EGVTILAVGIGNEINITELR.D	Y	32.65	2110.16	-10.1	704.388	3	24.86	F73:72831	4	281	300
203	146270	BGLB025685-PD	R.IVIVMTDGESTDK.V	Y	59.59	1406.7	11.4	704.363	2	15.86	F71:59534	10	256	268
203	146270	BGLB025685-PD	K.IHDLNTFSSK.S	Y	39.28	1160.58	6.2	581.302	2	16.33	F71:59750	7	202	211
203	146270	BGLB025685-PD	K.EGVTILAVGIGNEINITELR.D	Y	32.65	2110.16	-10.1	704.388	3	24.86	F73:72831	4	281	300
203	146269	BGLB025685-PB	R.IVIVMTDGESTDK.V	Y	59.59	1406.7	11.4	704.363	2	15.86	F71:59534	10	256	268
203	146269	BGLB025685-PB	K.IHDLNTFSSK.S	Y	39.28	1160.58	6.2	581.302	2	16.33	F71:59750	7	202	211
203	146269	BGLB025685-PB	K.EGVTILAVGIGNEINITELR.D	Y	32.65	2110.16	-10.1	704.388	3	24.86	F73:72831	4	281	300
203	146272	BGLB025685-PA	R.IVIVMTDGESTDK.V	Y	59.59	1406.7	11.4	704.363	2	15.86	F71:59534	10	260	272
203	146272	BGLB025685-PA	K.IHDLNTFSSK.S	Y	39.28	1160.58	6.2	581.302	2	16.33	F71:59750	7	206	215
203	146272	BGLB025685-PA	K.EGVTILAVGIGNEINITELR.D	Y	32.65	2110.16	-10.1	704.388	3	24.86	F73:72831	4	285	304
260	146253	BGLB033999-PA	K.VTITSEPVNLQPEEK.F	Y	53.1	1682.87	-3.3	842.441	2	15.67	F70:59196	4	140	154
260	146253	BGLB033999-PA	R.QTGQILFQGK.F	N	44.63	1118.61	1.9	560.313	2	15.64	F70:59181	6	169	178
260	146253	BGLB033999-PA	R.DNLNGLDVAEISFK.G	Y	43.57	1533.77	-14.7	767.88	2	17.02	F70:59838	3	13	26
108	146257	BGLB030043-PC	K.LPADLPSSTYTLNVK.G	N	54.12	1617.86	-11.2	809.929	2	16.01	F65:57344	6	79	93
108	146257	BGLB030043-PC	K.VFTVAEYVLPK.F	N	50.97	1264.71	-5.3	633.357	2	16.82	F64:58362	36	202	212
108	146257	BGLB030043-PC	K.VFQEGSPATLN(+.98)MK.L	Y	30.17	1421.69	-5.7	711.846	2	15.32	F64:57661	2	66	78	Deamidation (NQ)
108	146256	BGLB030043-PB	K.LPADLPSSTYTLNVK.G	N	54.12	1617.86	-11.2	809.929	2	16.01	F65:57344	6	79	93
108	146256	BGLB030043-PB	K.VFTVAEYVLPK.F	N	50.97	1264.71	-5.3	633.357	2	16.82	F64:58362	36	202	212
108	146256	BGLB030043-PB	K.VFQEGSPATLN(+.98)MK.L	Y	30.17	1421.69	-5.7	711.846	2	15.32	F64:57661	2	66	78	Deamidation (NQ)
108	146255	BGLB030043-PA	K.LPADLPSSTYTLNVK.G	N	54.12	1617.86	-11.2	809.929	2	16.01	F65:57344	6	79	93
108	146255	BGLB030043-PA	K.VFTVAEYVLPK.F	N	50.97	1264.71	-5.3	633.357	2	16.82	F64:58362	36	202	212
108	146255	BGLB030043-PA	K.VFQEGSPATLN(+.98)MK.L	Y	30.17	1421.69	-5.7	711.846	2	15.32	F64:57661	2	66	78	Deamidation (NQ)
344	146178	BGLB013546-PB	K.WQESMLQVPAVK.V	Y	42.64	1414.73	5.3	708.375	2	16.63	F76:59645	2	200	211
344	146178	BGLB013546-PB	K.YFEFYNDILAK.R	Y	41.44	1421.69	10.5	711.858	2	17.43	F76:60027	2	142	152
344	146178	BGLB013546-PB	R.LQILQEIDSR.L	Y	34.07	1213.67	-10.4	607.834	2	16.62	F76:59642	1	177	186
344	146178	BGLB013546-PB	K.NPLGLVPILELDDK.I	Y	33.03	1534.86	-7.6	768.432	2	18.37	F77:60644	1	63	76
344	146178	BGLB013546-PB	R.LQPTDPYVK.A	Y	17.88	1059.56	-11.2	530.781	2	15.02	F76:58891	3	97	105
344	146178	BGLB013546-PB	K.NITYETINVNLK.D	Y	16.76	1420.76	-15.8	711.374	2	16.33	F77:59697	1	42	53
302	146273	BGLB011933-PB	R.GLETFSQLVYR.L	N	56.83	1311.68	8.5	656.854	2	16.98	F72:60052	8	30	40
302	146273	BGLB011933-PB	K.DVSDVIEYAR.I	Y	43.06	1165.56	5.1	583.791	2	15.83	F70:59272	2	130	139
302	146273	BGLB011933-PB	K.GYIIWQEVIDNGVK.V	Y	30.67	1632.85	-3.9	817.43	2	17.97	F71:60520	1	260	273
302	146274	BGLB011933-PC	R.GLETFSQLVYR.L	N	56.83	1311.68	8.5	656.854	2	16.98	F72:60052	8	156	166
302	146274	BGLB011933-PC	K.DVSDVIEYAR.I	Y	43.06	1165.56	5.1	583.791	2	15.83	F70:59272	2	256	265
302	146274	BGLB011933-PC	K.GYIIWQEVIDNGVK.V	Y	30.67	1632.85	-3.9	817.43	2	17.97	F71:60520	1	386	399
283	146227	BGLB001397-PB	R.SGQLPGNNPISWR.S	Y	54.63	1424.72	10	713.372	2	16.17	F71:59680	9	38	50
283	146227	BGLB001397-PB	K.SILFYNAQR.S	N	35.49	1110.58	4	556.301	2	16.28	F71:59727	2	29	37
283	146227	BGLB001397-PB	K.GDVAYSNQLLSK.A	Y	29.36	1293.66	-5.8	647.832	2	15.54	F71:59379	1	182	193
283	146227	BGLB001397-PB	S.AGQLTQMYDMVK.W	N	24.2	1383.65	3.2	692.836	2	16.44	F72:59801	1	97	108
324	146364	BGLB000840-PB	K.APTAAAIQAAK.D	Y	67.37	1011.57	-3.2	506.791	2	14.7	F81:58236	10	150	160
324	146364	BGLB000840-PB	K.DIIAC(+57.02)GVSNGK.I	Y	40.39	1132.55	-10	567.279	2	15.08	F82:58538	1	161	171	Carbamidomethylation
494	146470	BGLB004894-PB	K.VADFLNHLIDLGVAGFR.V	Y	79.64	1855.99	17.7	619.683	3	25.53	F71:72200	4	196	212
494	146470	BGLB004894-PB	K.TVTVGADGHAHI.Q	Y	15.77	1176.59	0	589.302	2	17.58	F84:60639	1	468	479
301	146229	BGLB038408-PA	R.GPPNSYAPC(+57.02)PPK.I	Y	58.51	1283.6	-11.4	642.798	2	14.69	F70:58728	6	142	153	Carbamidomethylation
301	146229	BGLB038408-PA	R.VTLATQ(+.98)TVVAQDEIK.L	Y	27.64	1615.87	7.3	808.947	2	15.84	F70:59281	1	341	355	Deamidation (NQ)
301	146229	BGLB038408-PA	R.MTPAVPSGLNK.I	Y	26.53	1113.59	-0.4	557.8	2	15.35	F70:59042	2	79	89
301	146229	BGLB038408-PA	R.LYQIPTSVLR.D	Y	24.06	1188.69	-25.6	595.335	2	16.71	F70:59691	2	273	282
182	146392	BGLB035643-PA	K.LPPLGTQLVYDAYR.R	Y	72.27	1604.86	-1.2	803.434	2	17.51	F79:60289	18	89	102
182	146392	BGLB035643-PA	R.C(+57.02)LELNDSC(+57.02)ER.V	Y	29.82	1294.53	2.1	648.273	2	14.88	F72:59067	3	47	56	Carbamidomethylation
182	146392	BGLB035643-PA	K.LPPLGTQ(+.98)LVYDAYR.R	Y	27.78	1605.84	14.6	803.939	2	17.3	F70:59973	2	89	102	Deamidation (NQ)
347	146276	BGLB005695-PB	K.FIDGLKDVEQLVTFAK.L	Y	54.08	1821.99	7.7	608.341	3	25.08	F77:73670	3	11	26
347	146276	BGLB005695-PB	K.DSTLIMQLLR.D	N	44.35	1188.65	-5.3	595.331	2	18.12	F77:60527	6	229	238
347	146276	BGLB005695-PB	K.EAFDEAISDLEK.I	Y	31.5	1365.63	10.8	683.83	2	16.51	F77:59781	1	210	221
346	146252	BGLB036823-PA	K.EEAYDIWQFR.W	Y	48.16	1355.61	7.9	678.82	2	17.1	F70:59877	2	35	44
346	146252	BGLB036823-PA	R.WDEFIDAVITK.Y	Y	46.55	1335.67	4.8	668.846	2	17.38	F70:60007	4	45	55
346	146252	BGLB036823-PA	F.MALGAVHDDLR.L	Y	44.76	1196.6	-1.9	599.305	2	16.44	F70:59564	3	4	14
153	146220	BGLB023569-PA	K.TQFIISDSFR.G	Y	47.78	1212.61	5.6	607.318	2	16.79	F75:59814	21	34	43
[truncated: 592 more rows]

## Sheet: BLAST & Gene ontology
SeqName	Description	Length	#Hits	e-Value	sim mean	#GO	GO IDs	GO Names	Enzyme Codes	Enzyme Names	InterPro IDs	InterPro GO IDs	InterPro GO Names
BGLB040333-PA	collagen alpha-1(XII) chain-like	433	20	0	61.23	3	F:GO:0003674; C:GO:0005576; P:GO:0008150	F:molecular_function; C:extracellular region; P:biological_process			PR00453 (PRINTS); IPR002035 (SMART); IPR002035 (PFAM); IPR002557 (G3DSA:2.170.140.GENE3D); IPR002035 (G3DSA:3.40.50.GENE3D); PTHR11132 (PANTHER); IPR002035 (PROSITE_PROFILES); IPR002035 (PROSITE_PROFILES); cd01450 (CDD); cd01450 (CDD); IPR002035 (SUPERFAMILY); IPR002035 (SUPERFAMILY)	C:GO:0005576; P:GO:0006030; F:GO:0008061	C:extracellular region; P:chitin metabolic process; F:chitin binding
BGLB040318-PG	serine-rich adhesin for platelets-like isoform X4	2412	20	0	74.21	3	F:GO:0003677; C:GO:0005694; P:GO:0030154	F:DNA binding; C:chromosome; P:cell differentiation			Coil (COILS); Coil (COILS); IPR001025 (SMART); IPR002999 (SMART); IPR017956 (SMART); IPR001025 (PFAM); mobidb-lite (MOBIDB_LITE); mobidb-lite (MOBIDB_LITE); mobidb-lite (MOBIDB_LITE); mobidb-lite (MOBIDB_LITE); mobidb-lite (MOBIDB_LITE); mobidb-lite (MOBIDB_LITE); mobidb-lite (MOBIDB_LITE); mobidb-lite (MOBIDB_LITE); mobidb-lite (MOBIDB_LITE); mobidb-lite (MOBIDB_LITE); mobidb-lite (MOBIDB_LITE);…	F:GO:0003677; F:GO:0003682; P:GO:0030154	F:DNA binding; F:chromatin binding; P:cell differentiation
BGLB040318-PD	serine-rich adhesin for platelets-like isoform X4	2549	20	0	73.55	3	F:GO:0003677; C:GO:0005694; P:GO:0030154	F:DNA binding; C:chromosome; P:cell differentiation			Coil (COILS); Coil (COILS); IPR002999 (SMART); IPR017956 (SMART); IPR001025 (SMART); IPR001025 (PFAM); mobidb-lite (MOBIDB_LITE); mobidb-lite (MOBIDB_LITE); mobidb-lite (MOBIDB_LITE); mobidb-lite (MOBIDB_LITE); mobidb-lite (MOBIDB_LITE); mobidb-lite (MOBIDB_LITE); mobidb-lite (MOBIDB_LITE); mobidb-lite (MOBIDB_LITE); mobidb-lite (MOBIDB_LITE); mobidb-lite (MOBIDB_LITE); mobidb-lite (MOBIDB_LITE);…	F:GO:0003677; F:GO:0003682; P:GO:0030154	F:DNA binding; F:chromatin binding; P:cell differentiation
BGLB040318-PC	serine-rich adhesin for platelets-like isoform X4	2147	20	0	73.33	3	F:GO:0003677; C:GO:0005694; P:GO:0030154	F:DNA binding; C:chromosome; P:cell differentiation			Coil (COILS); Coil (COILS); IPR017956 (SMART); IPR002999 (SMART); IPR001025 (SMART); IPR001025 (PFAM); mobidb-lite (MOBIDB_LITE); mobidb-lite (MOBIDB_LITE); mobidb-lite (MOBIDB_LITE); mobidb-lite (MOBIDB_LITE); mobidb-lite (MOBIDB_LITE); mobidb-lite (MOBIDB_LITE); mobidb-lite (MOBIDB_LITE); mobidb-lite (MOBIDB_LITE); mobidb-lite (MOBIDB_LITE); IPR029616 (PTHR12505:PANTHER); PTHR12505 (PANTHER); I…	F:GO:0003677; F:GO:0003682; P:GO:0030154	F:DNA binding; F:chromatin binding; P:cell differentiation
BGLB040318-PA	serine-rich adhesin for platelets-like isoform X4	2585	20	0	73.55	3	F:GO:0003677; C:GO:0005694; P:GO:0030154	F:DNA binding; C:chromosome; P:cell differentiation
BGLB040208-PA	fibrocystin-L-like isoform X1	4424	20	0	58.11	2	F:GO:0003674; C:GO:0005575	F:molecular_function; C:cellular_component			IPR006626 (SMART); IPR002909 (SMART); IPR019316 (SMART); IPR008972 (G3DSA:2.60.40.GENE3D); IPR013783 (G3DSA:2.60.40.GENE3D); IPR013783 (G3DSA:2.60.40.GENE3D); IPR013783 (G3DSA:2.60.40.GENE3D); IPR019316 (PFAM); IPR013783 (G3DSA:2.60.40.GENE3D); IPR002909 (PFAM); IPR013783 (G3DSA:2.60.40.GENE3D); PTHR11915 (PANTHER); PTHR11915:SF288 (PANTHER); IPR019316 (PROSITE_PROFILES); IPR019316 (PROSITE_PROFI…	F:GO:0005515	F:protein binding
BGLB040180-PA	serine protease 30-like	1457	20	0	66.23	1	F:GO:0008233	F:peptidase activity	EC:3.4.21	Acting on peptide bonds (peptidases)	Coil (COILS); IPR001314 (PRINTS); IPR001254 (SMART); G3DSA:2.40.10.10 (GENE3D); IPR001254 (PFAM); G3DSA:2.40.10.10 (GENE3D); G3DSA:2.40.10.10 (GENE3D); mobidb-lite (MOBIDB_LITE); mobidb-lite (MOBIDB_LITE); mobidb-lite (MOBIDB_LITE); mobidb-lite (MOBIDB_LITE); mobidb-lite (MOBIDB_LITE); PTHR24256 (PANTHER); IPR033116 (PROSITE_PATTERNS); IPR018114 (PROSITE_PATTERNS); IPR001254 (PROSITE_PROFILES); I…	F:GO:0004252; P:GO:0006508	F:serine-type endopeptidase activity; P:proteolysis
BGLB040095-PA	dynein heavy chain 6, axonemal-like	4871	20	0	71.2	7	C:GO:0005737; C:GO:0005856; C:GO:0005929; F:GO:0016887; C:GO:0032991; F:GO:0043167; P:GO:0048870	C:cytoplasm; C:cytoskeleton; C:cilium; F:ATPase activity; C:protein-containing complex; F:ion binding; P:cell motility	EC:3.6.1.3; EC:3.6.1.15	Adenosinetriphosphatase; Nucleoside-triphosphate phosphatase	Coil (COILS); Coil (COILS); Coil (COILS); IPR003593 (SMART); IPR013602 (PFAM); PF12775 (PFAM); PF12781 (PFAM); IPR024317 (PFAM); IPR004273 (PFAM); IPR024743 (PFAM); IPR027417 (G3DSA:3.40.50.GENE3D); PF12774 (PFAM); mobidb-lite (MOBIDB_LITE); mobidb-lite (MOBIDB_LITE); mobidb-lite (MOBIDB_LITE); mobidb-lite (MOBIDB_LITE); mobidb-lite (MOBIDB_LITE); mobidb-lite (MOBIDB_LITE); PTHR10676:SF259 (PANTH…	F:GO:0003777; P:GO:0007018; C:GO:0030286	F:microtubule motor activity; P:microtubule-based movement; C:dynein complex
BGLB040046-PD	golgin subfamily B member 1 isoform X10	2110	20	0	79.22						Coil (COILS); Coil (COILS); Coil (COILS); Coil (COILS); Coil (COILS); Coil (COILS); Coil (COILS); Coil (COILS); Coil (COILS); Coil (COILS); Coil (COILS); Coil (COILS); Coil (COILS); Coil (COILS); Coil (COILS); Coil (COILS); Coil (COILS); Coil (COILS); Coil (COILS); Coil (COILS); Coil (COILS); Coil (COILS); Coil (COILS); Coil (COILS); Coil (COILS); mobidb-lite (MOBIDB_LITE); PTHR18881 (PANTHER); P…	no GO terms	no GO terms
BGLB040046-PC	golgin subfamily B member 1 isoform X10	2128	20	0	80.12						Coil (COILS); Coil (COILS); Coil (COILS); Coil (COILS); Coil (COILS); Coil (COILS); Coil (COILS); Coil (COILS); Coil (COILS); Coil (COILS); Coil (COILS); Coil (COILS); Coil (COILS); Coil (COILS); Coil (COILS); Coil (COILS); Coil (COILS); Coil (COILS); Coil (COILS); Coil (COILS); Coil (COILS); Coil (COILS); Coil (COILS); Coil (COILS); Coil (COILS); Coil (COILS); Coil (COILS); mobidb-lite (MOBIDB_L…	no GO terms	no GO terms
BGLB040046-PB	golgin subfamily B member 1 isoform X10	2114	20	0	79.73						Coil (COILS); Coil (COILS); Coil (COILS); Coil (COILS); Coil (COILS); Coil (COILS); Coil (COILS); Coil (COILS); Coil (COILS); Coil (COILS); Coil (COILS); Coil (COILS); Coil (COILS); Coil (COILS); Coil (COILS); Coil (COILS); Coil (COILS); Coil (COILS); Coil (COILS); Coil (COILS); Coil (COILS); Coil (COILS); Coil (COILS); Coil (COILS); Coil (COILS); mobidb-lite (MOBIDB_LITE); PTHR18881 (PANTHER); P…	no GO terms	no GO terms
BGLB040046-PA	golgin subfamily B member 1 isoform X10	2135	20	0	79.95						Coil (COILS); Coil (COILS); Coil (COILS); Coil (COILS); Coil (COILS); Coil (COILS); Coil (COILS); Coil (COILS); Coil (COILS); Coil (COILS); Coil (COILS); Coil (COILS); Coil (COILS); Coil (COILS); Coil (COILS); Coil (COILS); Coil (COILS); Coil (COILS); Coil (COILS); Coil (COILS); Coil (COILS); Coil (COILS); Coil (COILS); Coil (COILS); Coil (COILS); Coil (COILS); mobidb-lite (MOBIDB_LITE); PTHR1888…	no GO terms	no GO terms
BGLB039996-PA	nuclear pore complex protein Nup107-like	933	20	0	64.98	4	F:GO:0005198; C:GO:0005635; P:GO:0006913; C:GO:0032991	F:structural molecule activity; C:nuclear envelope; P:nucleocytoplasmic transport; C:protein-containing complex			IPR007252 (PFAM); mobidb-lite (MOBIDB_LITE); IPR007252 (PANTHER)	C:GO:0005643; P:GO:0006810	C:nuclear pore; P:transport
BGLB039826-PA	epididymal secretory protein E1	147	20	9.51616e-100	62.46	1	P:GO:0006810	P:transport			IPR003172 (SMART); IPR003172 (PFAM); IPR003172 (G3DSA:2.60.40.GENE3D); PTHR11306:SF0 (PANTHER); PTHR11306 (PANTHER); IPR033916 (CDD); IPR014756 (SUPERFAMILY)	P:GO:0032367	P:intracellular cholesterol transport
BGLB039714-PA	PREDICTED: uncharacterized protein LOC106075092	258	20	0	67.37						no IPS match	no IPS match	no IPS match
BGLB039622-PA	fasciclin-2 isoform X2	765	20	0	49.48	2	F:GO:0003674; C:GO:0005575	F:molecular_function; C:cellular_component			IPR003599 (SMART); IPR003961 (SMART); IPR003598 (SMART); IPR013783 (G3DSA:2.60.40.GENE3D); IPR013783 (G3DSA:2.60.40.GENE3D); IPR013783 (G3DSA:2.60.40.GENE3D); IPR013783 (G3DSA:2.60.40.GENE3D); IPR013098 (PFAM); IPR013783 (G3DSA:2.60.40.GENE3D); IPR003961 (PFAM); IPR013783 (G3DSA:2.60.40.GENE3D); PF13927 (PFAM); mobidb-lite (MOBIDB_LITE); mobidb-lite (MOBIDB_LITE); PTHR10489 (PANTHER); IPR007110 (…	F:GO:0005515	F:protein binding
BGLB039358-PA	CD109 antigen-like	164	20	1.01006e-113	77.19	2	C:GO:0005615; F:GO:0030234	C:extracellular space; F:enzyme regulator activity			PTHR11412 (PANTHER); PTHR11412:SF80 (PANTHER)	no GO terms	no GO terms
BGLB039075-PA	lysosomal protective protein	486	20	0	72.6	1	F:GO:0008233	F:peptidase activity	EC:3.4.21; EC:3.4.16	Acting on peptide bonds (peptidases); Acting on peptide bonds (peptidases)	IPR001563 (PRINTS); IPR029058 (G3DSA:3.40.50.GENE3D); IPR001563 (PFAM); IPR001563 (PANTHER); PTHR11802:SF8 (PANTHER); IPR018202 (PROSITE_PATTERNS); IPR033124 (PROSITE_PATTERNS); IPR029058 (SUPERFAMILY)	F:GO:0004185; P:GO:0006508	F:serine-type carboxypeptidase activity; P:proteolysis
BGLB039037-PA	serine/arginine repetitive matrix protein 2-like	1792	20	0	69.87	2	P:GO:0006464; F:GO:0008233	P:cellular protein modification process; F:peptidase activity	EC:3.4.19.12	Ubiquitinyl hydrolase 1	IPR001394 (PFAM); mobidb-lite (MOBIDB_LITE); mobidb-lite (MOBIDB_LITE); mobidb-lite (MOBIDB_LITE); mobidb-lite (MOBIDB_LITE); mobidb-lite (MOBIDB_LITE); mobidb-lite (MOBIDB_LITE); mobidb-lite (MOBIDB_LITE); mobidb-lite (MOBIDB_LITE); mobidb-lite (MOBIDB_LITE); mobidb-lite (MOBIDB_LITE); PTHR22975 (PANTHER); IPR028889 (PROSITE_PROFILES); cd02257 (CDD); SSF54001 (SUPERFAMILY)	P:GO:0016579; F:GO:0036459	P:protein deubiquitination; F:thiol-dependent ubiquitinyl hydrolase activity
BGLB038657-PD	protein CutA homolog isoform X1	158	20	4.0648e-109	82.93	2	C:GO:0005575; P:GO:0008150	C:cellular_component; P:biological_process			G3DSA:3.30.70.830 (GENE3D); IPR004323 (PFAM); IPR004323 (PANTHER); IPR011322 (SUPERFAMILY)	P:GO:0010038	P:response to metal ion
BGLB038657-PC	protein CutA homolog	135	20	6.76871e-92	83.91	2	C:GO:0005575; P:GO:0008150	C:cellular_component; P:biological_process			G3DSA:3.30.70.830 (GENE3D); IPR004323 (PFAM); IPR004323 (PANTHER); IPR011322 (SUPERFAMILY)	P:GO:0010038	P:response to metal ion
BGLB038657-PB	protein CutA homolog isoform X1	145	20	1.21644e-99	83.53	2	C:GO:0005575; P:GO:0008150	C:cellular_component; P:biological_process			IPR004323 (PFAM); G3DSA:3.30.70.830 (GENE3D); IPR004323 (PANTHER); IPR011322 (SUPERFAMILY)	P:GO:0010038	P:response to metal ion
BGLB038657-PA	protein CutA homolog isoform X1	174	20	6.99052e-125	83.45	2	C:GO:0005575; P:GO:0008150	C:cellular_component; P:biological_process			G3DSA:3.30.70.830 (GENE3D); IPR004323 (PFAM); IPR004323 (PANTHER); IPR011322 (SUPERFAMILY)	P:GO:0010038	P:response to metal ion
BGLB038567-PA	C-type lectin domain family 5 member A isoform X2	612	14	0	51.34	1	C:GO:0005575	C:cellular_component			Coil (COILS); IPR001304 (SMART); IPR001304 (PFAM); IPR016186 (G3DSA:3.10.100.GENE3D); IPR001507 (PROSITE_PROFILES); IPR001304 (PROSITE_PROFILES); cd00037 (CDD); IPR016187 (SUPERFAMILY)	no GO terms	no GO terms
BGLB038439-PA	Lysosomal alpha-mannosidase	551	20	0	60.51	4	P:GO:0005975; F:GO:0016798; F:GO:0043167; P:GO:0044281	P:carbohydrate metabolic process; F:hydrolase activity, acting on glycosyl bonds; F:ion binding; P:small molecule metabolic process			IPR011682 (PFAM); IPR015341 (PFAM); G3DSA:2.70.98.30 (GENE3D); G3DSA:2.60.40.1360 (GENE3D); G3DSA:1.10.287.530 (GENE3D); IPR013780 (G3DSA:2.60.40.GENE3D); PTHR11607 (PANTHER); PTHR11607:SF3 (PANTHER); IPR011013 (SUPERFAMILY); IPR028995 (SUPERFAMILY)	F:GO:0003824; F:GO:0004553; P:GO:0005975; P:GO:0006013; F:GO:0008270; F:GO:0015923; F:GO:0030246	F:catalytic activity; F:hydrolase activity, hydrolyzing O-glycosyl compounds; P:carbohydrate metabolic process; P:mannose metabolic process; F:zinc ion binding; F:mannosidase activity; F:carbohydrate binding
BGLB038408-PA	protein yellow-like	417	20	0	62.74						IPR017996 (PFAM); IPR011042 (G3DSA:2.120.10.GENE3D); IPR017996 (PANTHER); SSF63825 (SUPERFAMILY)	no GO terms	no GO terms
BGLB038300-PA	macrophage mannose receptor 1-like	228	20	1.15442e-167	61.59	4	F:GO:0004857; F:GO:0004867; P:GO:0010951; P:GO:0043086	F:enzyme inhibitor activity; F:serine-type endopeptidase inhibitor activity; P:negative regulation of endopeptidase activity; P:negative regulation of catalytic activity			IPR001304 (SMART); IPR001304 (PFAM); IPR016186 (G3DSA:3.10.100.GENE3D); PTHR22802:SF230 (PANTHER); PTHR22802 (PANTHER); IPR001304 (PROSITE_PROFILES); cd00037 (CDD); IPR016187 (SUPERFAMILY)	no GO terms	no GO terms
BGLB038204-PA	PREDICTED: uncharacterized protein LOC106050753	5074	1	0	100						Coil (COILS); Coil (COILS); mobidb-lite (MOBIDB_LITE); mobidb-lite (MOBIDB_LITE); mobidb-lite (MOBIDB_LITE); mobidb-lite (MOBIDB_LITE); mobidb-lite (MOBIDB_LITE); mobidb-lite (MOBIDB_LITE); mobidb-lite (MOBIDB_LITE); mobidb-lite (MOBIDB_LITE); mobidb-lite (MOBIDB_LITE); mobidb-lite (MOBIDB_LITE); mobidb-lite (MOBIDB_LITE); mobidb-lite (MOBIDB_LITE); mobidb-lite (MOBIDB_LITE); mobidb-lite (MOBIDB_…	no GO terms	no GO terms
BGLB037981-PB	pulmonary surfactant-associated protein D-like	164	20	1.06158e-117	69.97						IPR001304 (SMART); IPR016186 (G3DSA:3.10.100.GENE3D); IPR001304 (PFAM); IPR001304 (PROSITE_PROFILES); IPR016187 (SUPERFAMILY)	no GO terms	no GO terms
BGLB037981-PA	pulmonary surfactant-associated protein D-like	164	20	1.06158e-117	69.97
BGLB037941-PA	PREDICTED: uncharacterized protein LOC106065168	237	11	4.8117e-173	57.79	2	P:GO:0006464; F:GO:0016829	P:cellular protein modification process; F:lyase activity			IPR010404 (PFAM)	F:GO:0016829; P:GO:0017009	F:lyase activity; P:protein-phycocyanobilin linkage
BGLB037934-PA	endo-1,4-beta-xylanase A-like	343	20	0	66.84	2	P:GO:0005975; F:GO:0016798	P:carbohydrate metabolic process; F:hydrolase activity, acting on glycosyl bonds			IPR013781 (G3DSA:3.20.20.GENE3D); PTHR31490 (PANTHER); PTHR31490:SF1 (PANTHER); IPR001000 (PROSITE_PROFILES); IPR017853 (SUPERFAMILY)	F:GO:0004553; P:GO:0005975	F:hydrolase activity, hydrolyzing O-glycosyl compounds; P:carbohydrate metabolic process
BGLB037909-PB	zinc finger C3H1 domain-containing protein-like isoform X2	2170	20	0	55.3	2	F:GO:0003674; P:GO:0034641	F:molecular_function; P:cellular nitrogen compound metabolic process			Coil (COILS); Coil (COILS); IPR003107 (SMART); IPR011990 (G3DSA:1.25.40.GENE3D); IPR019607 (PFAM); mobidb-lite (MOBIDB_LITE); mobidb-lite (MOBIDB_LITE); mobidb-lite (MOBIDB_LITE); mobidb-lite (MOBIDB_LITE); mobidb-lite (MOBIDB_LITE); mobidb-lite (MOBIDB_LITE); mobidb-lite (MOBIDB_LITE); mobidb-lite (MOBIDB_LITE); mobidb-lite (MOBIDB_LITE); PTHR21563 (PANTHER); IPR013026 (PROSITE_PROFILES); IPR011…	F:GO:0005515; P:GO:0006396	F:protein binding; P:RNA processing
BGLB037909-PA	zinc finger C3H1 domain-containing protein-like isoform X1	2204	20	0	53.85	2	F:GO:0003674; P:GO:0034641	F:molecular_function; P:cellular nitrogen compound metabolic process			Coil (COILS); Coil (COILS); IPR003107 (SMART); IPR019607 (PFAM); IPR011990 (G3DSA:1.25.40.GENE3D); mobidb-lite (MOBIDB_LITE); mobidb-lite (MOBIDB_LITE); mobidb-lite (MOBIDB_LITE); mobidb-lite (MOBIDB_LITE); mobidb-lite (MOBIDB_LITE); mobidb-lite (MOBIDB_LITE); mobidb-lite (MOBIDB_LITE); mobidb-lite (MOBIDB_LITE); mobidb-lite (MOBIDB_LITE); PTHR21563 (PANTHER); IPR013026 (PROSITE_PROFILES); IPR011…	F:GO:0005515; P:GO:0006396	F:protein binding; P:RNA processing
BGLB037593-PA	PREDICTED: uncharacterized protein LOC106073842, partial	157	20	2.03878e-110	66.7						no IPS match	no IPS match	no IPS match
BGLB037273-PB	gastric intrinsic factor-like isoform X2	145	20	3.58788e-99	60.81	2	F:GO:0003674; P:GO:0006810	F:molecular_function; P:transport			IPR002157 (PANTHER)	P:GO:0015889; F:GO:0031419	P:cobalamin transport; F:cobalamin binding
BGLB037273-PA	gastric intrinsic factor-like isoform X2	128	20	5.38431e-86	60.66	2	F:GO:0003674; P:GO:0006810	F:molecular_function; P:transport			IPR002157 (PANTHER)	P:GO:0015889; F:GO:0031419	P:cobalamin transport; F:cobalamin binding
BGLB037211-PC	treslin-like isoform X2	729	20	0	56.18	4	P:GO:0000278; C:GO:0005634; P:GO:0006259; P:GO:0009058	P:mitotic cell cycle; C:nucleus; P:DNA metabolic process; P:biosynthetic process			IPR032746 (PFAM); mobidb-lite (MOBIDB_LITE); mobidb-lite (MOBIDB_LITE); mobidb-lite (MOBIDB_LITE); mobidb-lite (MOBIDB_LITE); IPR026153 (PANTHER)	C:GO:0005634; P:GO:0006260; P:GO:0010212; P:GO:0033314	C:nucleus; P:DNA replication; P:response to ionizing radiation; P:mitotic DNA replication checkpoint
BGLB037211-PB	treslin-like isoform X2	729	20	0	56.18	4	P:GO:0000278; C:GO:0005634; P:GO:0006259; P:GO:0009058	P:mitotic cell cycle; C:nucleus; P:DNA metabolic process; P:biosynthetic process
BGLB037211-PA	treslin-like isoform X1	727	20	0	54.05	4	P:GO:0000278; C:GO:0005634; P:GO:0006259; P:GO:0009058	P:mitotic cell cycle; C:nucleus; P:DNA metabolic process; P:biosynthetic process			IPR032746 (PFAM); mobidb-lite (MOBIDB_LITE); mobidb-lite (MOBIDB_LITE); mobidb-lite (MOBIDB_LITE); mobidb-lite (MOBIDB_LITE); IPR026153 (PANTHER)	C:GO:0005634; P:GO:0006260; P:GO:0010212; P:GO:0033314	C:nucleus; P:DNA replication; P:response to ionizing radiation; P:mitotic DNA replication checkpoint
BGLB037165-PA	kinetochore protein Nuf2	444	20	0	50.59	3	P:GO:0000278; C:GO:0005694; C:GO:0032991	P:mitotic cell cycle; C:chromosome; C:protein-containing complex			Coil (COILS); Coil (COILS); Coil (COILS); Coil (COILS); IPR005549 (PFAM)	P:GO:0000278; C:GO:0000775	P:mitotic cell cycle; C:chromosome, centromeric region
BGLB037153-PB	BPTI/Kunitz domain-containing protein 4-like isoform X2	163	2	1.08454e-112	99.7						no IPS match	no IPS match	no IPS match
BGLB037153-PA	BPTI/Kunitz domain-containing protein 4-like isoform X1	164	2	1.35679e-113	99.7						no IPS match	no IPS match	no IPS match
BGLB036990-PC	bactericidal permeability-increasing protein-like	91	18	3.12672e-59	71.55	4	P:GO:0002376; C:GO:0005575; P:GO:0006950; F:GO:0008289	P:immune system process; C:cellular_component; P:response to stress; F:lipid binding			IPR017943 (SUPERFAMILY)	F:GO:0008289	F:lipid binding
BGLB036930-PA	PREDICTED: uncharacterized protein LOC106051410	142	3	2.89743e-100	65.1	2	C:GO:0016020; C:GO:0016021	C:membrane; C:integral component of membrane			no IPS match	no IPS match	no IPS match
BGLB036823-PA	adenosine deaminase CECR1	102	20	1.51347e-67	75.85	4	C:GO:0005615; F:GO:0016810; P:GO:0034655; P:GO:0044281	C:extracellular space; F:hydrolase activity, acting on carbon-nitrogen (but not peptide) bonds; P:nucleobase-containing compound catabolic process; P:small molecule metabolic process	EC:3.5.4.4	Adenosine deaminase	G3DSA:3.20.20.140 (GENE3D); PTHR11409:SF39 (PANTHER); PTHR11409 (PANTHER); IPR032466 (SUPERFAMILY)	no GO terms	no GO terms
BGLB036774-PA	PREDICTED: uncharacterized protein LOC106077517	128	8	3.74916e-87	71.2	1	F:GO:0043167	F:ion binding			IPR002048 (SMART); IPR002048 (PFAM); IPR011992 (G3DSA:1.10.238.GENE3D); IPR018247 (PROSITE_PATTERNS); IPR002048 (PROSITE_PROFILES); IPR002048 (PROSITE_PROFILES); IPR011992 (SUPERFAMILY)	F:GO:0005509	F:calcium ion binding
BGLB036658-PA	endo-1,4-beta-xylanase A-like	190	20	1.0537e-139	70.75	2	P:GO:0005975; F:GO:0016798	P:carbohydrate metabolic process; F:hydrolase activity, acting on glycosyl bonds			IPR013781 (G3DSA:3.20.20.GENE3D); IPR001000 (PFAM); PTHR31490:SF1 (PANTHER); PTHR31490 (PANTHER); IPR001000 (PROSITE_PROFILES); IPR017853 (SUPERFAMILY)	F:GO:0004553; P:GO:0005975	F:hydrolase activity, hydrolyzing O-glycosyl compounds; P:carbohydrate metabolic process
BGLB036310-PA	D-dopachrome decarboxylase-like	108	20	2.99369e-71	63.39	2	F:GO:0016829; F:GO:0033981	F:lyase activity; F:D-dopachrome decarboxylase activity			G3DSA:3.30.429.10 (GENE3D); IPR001398 (PFAM); PTHR11954:SF22 (PANTHER); IPR001398 (PANTHER); IPR001398 (PRODOM); IPR014347 (SUPERFAMILY)	no GO terms	no GO terms
BGLB036272-PA	probable serine/threonine-protein kinase fhkB	142	20	3.01932e-97	67.42	1	F:GO:0043167	F:ion binding			IPR002048 (SMART); IPR002048 (PFAM); IPR011992 (G3DSA:1.10.238.GENE3D); IPR018247 (PROSITE_PATTERNS); IPR018247 (PROSITE_PATTERNS); IPR018247 (PROSITE_PATTERNS); IPR018247 (PROSITE_PATTERNS); IPR002048 (PROSITE_PROFILES); IPR002048 (PROSITE_PROFILES); IPR011992 (SUPERFAMILY)	F:GO:0005509	F:calcium ion binding
BGLB036205-PA	zinc metalloproteinase/disintegrin-like	462	20	0	58.13	1	F:GO:0008233	F:peptidase activity	EC:3.4.24	Acting on peptide bonds (peptidases)	IPR024079 (G3DSA:3.40.390.GENE3D); IPR001590 (PROSITE_PROFILES); SSF55486 (SUPERFAMILY)	F:GO:0004222; P:GO:0006508; F:GO:0008237	F:metalloendopeptidase activity; P:proteolysis; F:metallopeptidase activity
BGLB036153-PA	PREDICTED: uncharacterized protein LOC106069469, partial	157	3	6.12944e-104	69.53						no IPS match	no IPS match	no IPS match
BGLB036035-PA	CD109 antigen-like	248	20	0	78.99	2	C:GO:0005615; F:GO:0030234	C:extracellular space; F:enzyme regulator activity			IPR011626 (PFAM); IPR008930 (G3DSA:1.50.10.GENE3D); IPR019565 (PFAM); PTHR11412:SF80 (PANTHER); PTHR11412 (PANTHER); IPR019742 (PROSITE_PATTERNS); IPR008930 (SUPERFAMILY)	C:GO:0005615	C:extracellular space
BGLB035913-PA	collagen alpha-4(VI) chain-like	745	20	0	55.81	2	C:GO:0005581; P:GO:0007165	C:collagen trimer; P:signal transduction			PR00453 (PRINTS); IPR002035 (SMART); IPR002035 (PFAM); IPR002035 (G3DSA:3.40.50.GENE3D); IPR002035 (G3DSA:3.40.50.GENE3D); PTHR11132 (PANTHER); IPR002035 (PROSITE_PROFILES); IPR002035 (PROSITE_PROFILES); IPR002035 (PROSITE_PROFILES); IPR002035 (PROSITE_PROFILES); cd01450 (CDD); IPR002035 (SUPERFAMILY); IPR002035 (SUPERFAMILY); IPR002035 (SUPERFAMILY); IPR002035 (SUPERFAMILY)	no GO terms	no GO terms
BGLB035882-PA	PREDICTED: uncharacterized protein LOC106054306	189	20	2.30164e-134	52.68	3	C:GO:0005576; P:GO:0007155; F:GO:0043167	C:extracellular region; P:cell adhesion; F:ion binding			no IPS match	no IPS match	no IPS match
BGLB035738-PA	CD109 antigen-like	176	20	1.31663e-121	75.81	2	C:GO:0005615; F:GO:0030234	C:extracellular space; F:enzyme regulator activity			IPR011625 (SMART); IPR011625 (PFAM); PTHR11412:SF80 (PANTHER); PTHR11412 (PANTHER)	no GO terms	no GO terms
BGLB035643-PA	PREDICTED: uncharacterized protein LOC106055144	131	1	2.94642e-88	100	3	F:GO:0003674; C:GO:0005576; P:GO:0008150	F:molecular_function; C:extracellular region; P:biological_process			IPR002557 (G3DSA:2.170.140.GENE3D); IPR002557 (SUPERFAMILY)	C:GO:0005576; P:GO:0006030; F:GO:0008061	C:extracellular region; P:chitin metabolic process; F:chitin binding
BGLB035599-PA	hemagglutinin/amebocyte aggregation factor-like	210	20	1.59808e-154	53.46						PF14704 (PFAM); IPR026645 (PANTHER); PTHR15040:SF1 (PANTHER)	no GO terms	no GO terms
BGLB035490-PA	mannose-binding protein C-like	160	20	1.03599e-114	60.32						IPR001304 (SMART); IPR001304 (PFAM); IPR016186 (G3DSA:3.10.100.GENE3D); PTHR22802 (PANTHER); PTHR22802:SF149 (PANTHER); IPR001304 (PROSITE_PROFILES); cd00037 (CDD); IPR016187 (SUPERFAMILY)	no GO terms	no GO terms
BGLB035485-PA	acidic mammalian chitinase-like	190	20	6.29959e-138	67.17	4	P:GO:0005975; P:GO:0009056; F:GO:0016798; P:GO:0071554	P:carbohydrate metabolic process; P:catabolic process; F:hydrolase activity, acting on glycosyl bonds; P:cell wall organization or biogenesis	EC:3.2.1.14	Chitinase	IPR011583 (SMART); IPR013781 (G3DSA:3.20.20.GENE3D); IPR029070 (G3DSA:3.10.50.GENE3D); IPR001223 (PFAM); PTHR11177 (PANTHER); IPR029070 (SUPERFAMILY); IPR017853 (SUPERFAMILY)	F:GO:0004553; F:GO:0004568; P:GO:0005975; P:GO:0006032	F:hydrolase activity, hydrolyzing O-glycosyl compounds; F:chitinase activity; P:carbohydrate metabolic process; P:chitin catabolic process
BGLB035185-PA	glycine-rich cell wall structural protein-like isoform X1	133	10	4.02147e-93	79.32	1	F:GO:0030234	F:enzyme regulator activity			IPR002223 (G3DSA:4.10.410.GENE3D); IPR002223 (SUPERFAMILY)	F:GO:0004867	F:serine-type endopeptidase inhibitor activity
BGLB034989-PA	Laminin subunit alpha	502	20	0	63.6	7	F:GO:0005102; P:GO:0007155; C:GO:0016020; C:GO:0016021; P:GO:0030155; P:GO:0030334; P:GO:0045995	F:signaling receptor binding; P:cell adhesion; C:membrane; C:integral component of membrane; P:regulation of cell adhesion; P:regulation of cell migration; P:regulation of embryonic development			PR00011 (PRINTS); IPR002049 (SMART); G3DSA:2.10.25.10 (GENE3D); IPR002049 (PFAM); PTHR10574 (PANTHER); PTHR10574:SF39 (PANTHER); PTHR10574 (PANTHER); PTHR10574:SF39 (PANTHER); IPR002049 (PROSITE_PATTERNS); IPR002049 (PROSITE_PATTERNS); IPR002049 (PROSITE_PATTERNS); IPR002049 (PROSITE_PATTERNS); IPR002049 (PROSITE_PROFILES); IPR002049 (PROSITE_PROFILES); IPR002049 (PROSITE_PROFILES); IPR002049 (PR…	no GO terms	no GO terms
BGLB034921-PA	goose-type lysozyme 2	196	20	2.15841e-141	69.51	4	P:GO:0005975; P:GO:0009056; F:GO:0016798; P:GO:0071554	P:carbohydrate metabolic process; P:catabolic process; F:hydrolase activity, acting on glycosyl bonds; P:cell wall organization or biogenesis	EC:3.2.1.17	Lysozyme	IPR002152 (PRINTS); IPR008258 (PFAM); G3DSA:1.10.530.10 (GENE3D); PTHR31698 (PANTHER); IPR023346 (SUPERFAMILY)	F:GO:0003796; P:GO:0009253; P:GO:0016998	F:lysozyme activity; P:peptidoglycan catabolic process; P:cell wall macromolecule catabolic process
BGLB034788-PA	coiled-coil domain-containing protein 62-like isoform X2	2381	20	0	59.14						Coil (COILS); Coil (COILS); Coil (COILS); Coil (COILS); Coil (COILS); Coil (COILS); mobidb-lite (MOBIDB_LITE); mobidb-lite (MOBIDB_LITE); mobidb-lite (MOBIDB_LITE); mobidb-lite (MOBIDB_LITE); mobidb-lite (MOBIDB_LITE); mobidb-lite (MOBIDB_LITE); mobidb-lite (MOBIDB_LITE)	no GO terms	no GO terms
BGLB034762-PA	P granule abnormality protein 1-like	239	3	1.74689e-174	66.73						no IPS match	no IPS match	no IPS match
BGLB034573-PA	predicted protein	144	20	1.06971e-99	57.53	3	C:GO:0005856; P:GO:0007010; F:GO:0008092	C:cytoskeleton; P:cytoskeleton organization; F:cytoskeletal protein binding			IPR002108 (SMART); IPR029006 (G3DSA:3.40.20.GENE3D); IPR002108 (PFAM); IPR017904 (PANTHER); PTHR11913:SF12 (PANTHER); IPR002108 (PROSITE_PROFILES); IPR017904 (CDD); SSF55753 (SUPERFAMILY)	F:GO:0003779; C:GO:0005622; C:GO:0015629; P:GO:0030042	F:actin binding; C:intracellular; C:actin cytoskeleton; P:actin filament depolymerization
BGLB034484-PA	glioma tumor suppressor candidate region gene 2 protein-like	410	20	0	58.19	5	C:GO:0005654; C:GO:0005730; P:GO:0006913; P:GO:0022618; P:GO:0042254	C:nucleoplasm; C:nucleolus; P:nucleocytoplasmic transport; P:ribonucleoprotein complex assembly; P:ribosome biogenesis			Coil (COILS); IPR011687 (PFAM); mobidb-lite (MOBIDB_LITE); mobidb-lite (MOBIDB_LITE); mobidb-lite (MOBIDB_LITE); mobidb-lite (MOBIDB_LITE); IPR011687 (PANTHER)	no GO terms	no GO terms
BGLB034312-PA	glycine, glutamate and proline-rich protein-like	153	20	1.33723e-108	71.69	4	P:GO:0005975; P:GO:0009056; F:GO:0016798; P:GO:0071554	P:carbohydrate metabolic process; P:catabolic process; F:hydrolase activity, acting on glycosyl bonds; P:cell wall organization or biogenesis	EC:3.2.1.17	Lysozyme	G3DSA:1.10.530.10 (GENE3D); PTHR31698 (PANTHER); IPR023346 (SUPERFAMILY)	no GO terms	no GO terms
BGLB034253-PA	V-type proton ATPase subunit G-like	116	20	2.17538e-73	73.94	4	C:GO:0005773; F:GO:0016887; F:GO:0022857; C:GO:0032991	C:vacuole; F:ATPase activity; F:transmembrane transporter activity; C:protein-containing complex	EC:3.6.1.3; EC:3.6.1.15	Adenosinetriphosphatase; Nucleoside-triphosphate phosphatase	Coil (COILS); IPR005124 (TIGRFAM); PF03179 (PFAM); IPR005124 (PANTHER)	C:GO:0016471; F:GO:0042626; P:GO:1902600	C:vacuolar proton-transporting V-type ATPase complex; F:ATPase activity, coupled to transmembrane movement of substances; P:proton transmembrane transport
BGLB034198-PA	vitellogenin	1662	20	0	50.44	3	F:GO:0003674; C:GO:0005575; P:GO:0006810	F:molecular_function; C:cellular_component; P:transport			Coil (COILS); IPR015255 (SMART); IPR001747 (SMART); IPR015255 (PFAM); IPR011030 (G3DSA:1.25.10.GENE3D); IPR015818 (G3DSA:2.20.80.GENE3D); IPR015817 (G3DSA:2.20.50.GENE3D); IPR001747 (PFAM); IPR015816 (G3DSA:2.30.230.GENE3D); PTHR23345 (PANTHER); PTHR23345:SF15 (PANTHER); PTHR23345 (PANTHER); PTHR23345:SF15 (PANTHER); IPR001747 (PROSITE_PROFILES); IPR015819 (SUPERFAMILY); IPR011030 (SUPERFAMILY); …	F:GO:0005319; P:GO:0006869	F:lipid transporter activity; P:lipid transport
BGLB034148-PA	Transcription elongation factor B polypeptide 2	71	20	3.88324e-44	80.19	3	C:GO:0005654; C:GO:0005737; C:GO:0032991	C:nucleoplasm; C:cytoplasm; C:protein-containing complex			G3DSA:3.10.20.90 (GENE3D); mobidb-lite (MOBIDB_LITE); PTHR13248 (PANTHER); IPR029071 (SUPERFAMILY)	no GO terms	no GO terms
BGLB034051-PA	PREDICTED: uncharacterized protein LOC106054319	191	14	9.96679e-131	51.34	3	F:GO:0005509; C:GO:0005576; P:GO:0007160	F:calcium ion binding; C:extracellular region; P:cell-matrix adhesion			no IPS match	no IPS match	no IPS match
BGLB033999-PA	leukocyte elastase inhibitor-like	181	20	1.34541e-127	70.04	1	C:GO:0005615	C:extracellular space			IPR023796 (SMART); G3DSA:2.30.39.10 (GENE3D); G3DSA:3.30.497.10 (GENE3D); IPR023796 (PFAM); IPR000215 (PANTHER); IPR023795 (PROSITE_PATTERNS); IPR023796 (SUPERFAMILY)	C:GO:0005615	C:extracellular space
BGLB033943-PA	calmodulin-like protein 5 isoform X1	140	20	1.49309e-92	56.17	1	F:GO:0043167	F:ion binding			IPR002048 (SMART); IPR002048 (PFAM); IPR011992 (G3DSA:1.10.238.GENE3D); IPR018247 (PROSITE_PATTERNS); IPR018247 (PROSITE_PATTERNS); IPR018247 (PROSITE_PATTERNS); IPR002048 (PROSITE_PROFILES); IPR002048 (PROSITE_PROFILES); IPR011992 (SUPERFAMILY)	F:GO:0005509	F:calcium ion binding
BGLB033917-PA	fatty acid-binding protein, heart	138	20	2.84919e-94	61.44	2	P:GO:0006810; F:GO:0008289	P:transport; F:lipid binding			IPR000463 (PRINTS); IPR012674 (G3DSA:2.40.128.GENE3D); PF14651 (PFAM); IPR031259 (PANTHER); IPR011038 (SUPERFAMILY)	F:GO:0005215; P:GO:0006810; F:GO:0008289	F:transporter activity; P:transport; F:lipid binding
BGLB033629-PC	PREDICTED: uncharacterized protein LOC106072386	528	3	0	69.95						Coil (COILS); Coil (COILS); mobidb-lite (MOBIDB_LITE); mobidb-lite (MOBIDB_LITE)	no GO terms	no GO terms
BGLB033629-PB	PREDICTED: uncharacterized protein LOC106072386	528	3	0	69.95
BGLB033629-PA	PREDICTED: uncharacterized protein LOC106072386	528	3	0	69.95
BGLB033627-PA	fructose-bisphosphate aldolase class-I	255	20	0	93.38	9	C:GO:0000228; C:GO:0005737; P:GO:0005975; P:GO:0006091; P:GO:0009058; F:GO:0016829; P:GO:0034655; P:GO:0044281; P:GO:0051186	C:nuclear chromosome; C:cytoplasm; P:carbohydrate metabolic process; P:generation of precursor metabolites and energy; P:biosynthetic process; F:lyase activity; P:nucleobase-containing compound catabolic process; P:small molecule metabolic process; P:cofactor metabolic process	EC:4.1.2.13	Fructose-bisphosphate aldolase	IPR000741 (PFAM); IPR013785 (G3DSA:3.20.20.GENE3D); PTHR11627 (PANTHER); PTHR11627:SF9 (PANTHER); IPR029768 (PROSITE_PATTERNS); SSF51569 (SUPERFAMILY)	F:GO:0003824; F:GO:0004332; P:GO:0006096	F:catalytic activity; F:fructose-bisphosphate aldolase activity; P:glycolytic process
BGLB033529-PA	CREB/ATF bZIP transcription factor isoform X1	423	20	0	64.08	6	F:GO:0003677; F:GO:0003700; C:GO:0005634; P:GO:0009058; C:GO:0032991; P:GO:0034641	F:DNA binding; F:DNA-binding transcription factor activity; C:nucleus; P:biosynthetic process; C:protein-containing complex; P:cellular nitrogen compound metabolic process			Coil (COILS); IPR004827 (PFAM); G3DSA:1.20.5.170 (GENE3D); PTHR14312 (PANTHER); PTHR14312:SF1 (PANTHER); cd14706 (CDD); SSF57959 (SUPERFAMILY)	F:GO:0003700; P:GO:0006355; F:GO:0043565	F:DNA-binding transcription factor activity; P:regulation of transcription, DNA-templated; F:sequence-specific DNA binding
BGLB033393-PA	kinesin light chain-like isoform X10	473	20	0	84.98	4	F:GO:0003674; C:GO:0005856; P:GO:0008150; C:GO:0032991	F:molecular_function; C:cytoskeleton; P:biological_process; C:protein-containing complex	EC:3.6.1.15	Nucleoside-triphosphate phosphatase	Coil (COILS); IPR002151 (PRINTS); IPR019734 (SMART); IPR011990 (G3DSA:1.25.40.GENE3D); IPR011990 (PFAM); PF13424 (PFAM); mobidb-lite (MOBIDB_LITE); mobidb-lite (MOBIDB_LITE); PTHR19959:SF148 (PANTHER); PTHR19959 (PANTHER); PTHR19959 (PANTHER); IPR013026 (PROSITE_PROFILES); IPR019734 (PROSITE_PROFILES); IPR019734 (PROSITE_PROFILES); IPR013026 (PROSITE_PROFILES); IPR019734 (PROSITE_PROFILES); IPR01…	F:GO:0003777; F:GO:0005515; C:GO:0005871	F:microtubule motor activity; F:protein binding; C:kinesin complex
BGLB033157-PA	endo-1,4-beta-xylanase A-like	126	20	5.99836e-90	72.77	2	P:GO:0005975; F:GO:0016798	P:carbohydrate metabolic process; F:hydrolase activity, acting on glycosyl bonds			IPR013781 (G3DSA:3.20.20.GENE3D); IPR001000 (PFAM); PTHR31490 (PANTHER); PTHR31490:SF1 (PANTHER); IPR001000 (PROSITE_PROFILES); IPR017853 (SUPERFAMILY)	F:GO:0004553; P:GO:0005975	F:hydrolase activity, hydrolyzing O-glycosyl compounds; P:carbohydrate metabolic process
BGLB033010-PA	di-N-acetylchitobiase	484	20	0	56.56	7	F:GO:0003677; P:GO:0005975; P:GO:0006259; P:GO:0009056; F:GO:0016798; P:GO:0051276; P:GO:0071554	F:DNA binding; P:carbohydrate metabolic process; P:DNA metabolic process; P:catabolic process; F:hydrolase activity, acting on glycosyl bonds; P:chromosome organization; P:cell wall organization or biogenesis	EC:3.2.1.14	Chitinase	IPR011583 (SMART); IPR013781 (G3DSA:3.20.20.GENE3D); IPR001223 (PFAM); PTHR11177:SF150 (PANTHER); PTHR11177 (PANTHER); IPR018126 (PROSITE_PATTERNS); IPR017853 (SUPERFAMILY); IPR017853 (SUPERFAMILY)	F:GO:0003690; F:GO:0004553; F:GO:0004568; P:GO:0005975; P:GO:0006032; P:GO:0006265	F:double-stranded DNA binding; F:hydrolase activity, hydrolyzing O-glycosyl compounds; F:chitinase activity; P:carbohydrate metabolic process; P:chitin catabolic process; P:DNA topological change
BGLB033006-PA	transforming growth factor-beta-induced protein ig-h3-like	585	20	0	57.52	5	C:GO:0005615; P:GO:0007155; C:GO:0016020; C:GO:0016021; P:GO:0030198	C:extracellular space; P:cell adhesion; C:membrane; C:integral component of membrane; P:extracellular matrix organization			IPR000782 (SMART); IPR000782 (G3DSA:2.30.180.GENE3D); IPR000782 (PFAM); PTHR10900:SF77 (PANTHER); PTHR10900:SF77 (PANTHER); PTHR10900 (PANTHER); IPR000782 (PROSITE_PROFILES); IPR000782 (PROSITE_PROFILES); IPR000782 (PROSITE_PROFILES); IPR000782 (PROSITE_PROFILES); IPR000782 (SUPERFAMILY); IPR000782 (SUPERFAMILY); IPR000782 (SUPERFAMILY); IPR000782 (SUPERFAMILY)	no GO terms	no GO terms
BGLB032991-PA	PREDICTED: uncharacterized protein LOC106066490	1446	2	0	83.33						Coil (COILS); mobidb-lite (MOBIDB_LITE); mobidb-lite (MOBIDB_LITE); mobidb-lite (MOBIDB_LITE); mobidb-lite (MOBIDB_LITE); mobidb-lite (MOBIDB_LITE); mobidb-lite (MOBIDB_LITE)	no GO terms	no GO terms
BGLB032919-PA	coactosin-like protein	84	20	2.96835e-52	79.13	2	C:GO:0005622; F:GO:0008092	C:intracellular; F:cytoskeletal protein binding			IPR002108 (PFAM); IPR029006 (G3DSA:3.40.20.GENE3D); PTHR10829 (PANTHER); IPR002108 (PROSITE_PROFILES); cd11282 (CDD); SSF55753 (SUPERFAMILY)	F:GO:0003779; C:GO:0005622	F:actin binding; C:intracellular
BGLB032784-PA	probable beta-D-xylosidase 7	746	20	0	75.94	2	P:GO:0005975; F:GO:0016798	P:carbohydrate metabolic process; F:hydrolase activity, acting on glycosyl bonds			IPR001764 (PRINTS); IPR026891 (SMART); IPR002772 (G3DSA:3.40.50.GENE3D); IPR001764 (G3DSA:3.20.20.GENE3D); IPR001764 (PFAM); IPR026891 (PFAM); IPR002772 (PFAM); PTHR30620:SF8 (PANTHER); IPR026892 (PANTHER); IPR002772 (SUPERFAMILY); IPR017853 (SUPERFAMILY)	F:GO:0004553; P:GO:0005975	F:hydrolase activity, hydrolyzing O-glycosyl compounds; P:carbohydrate metabolic process
BGLB032429-PA	pulmonary surfactant-associated protein D-like	179	20	1.00414e-127	65.72						IPR001304 (SMART); IPR001304 (PFAM); IPR016186 (G3DSA:3.10.100.GENE3D); PTHR22802 (PANTHER); IPR001304 (PROSITE_PROFILES); cd00037 (CDD); IPR016187 (SUPERFAMILY)	no GO terms	no GO terms
BGLB032356-PA	adenosine deaminase AGSA-like	190	20	5.40128e-136	55.12	1	C:GO:0005615	C:extracellular space			IPR013659 (PFAM); G3DSA:3.20.20.140 (GENE3D); PTHR11409:SF39 (PANTHER); PTHR11409 (PANTHER); IPR032466 (SUPERFAMILY)	C:GO:0005615	C:extracellular space
BGLB031758-PC	monocarboxylate transporter 12-like	496	20	0	64.09	2	C:GO:0005575; P:GO:0055085	C:cellular_component; P:transmembrane transport
BGLB031745-PC	protein Jade-3	1641	20	0	74.44	1	F:GO:0043167	F:ion binding			IPR001965 (SMART); IPR013083 (G3DSA:3.30.40.GENE3D); IPR019542 (PFAM); PF13831 (PFAM); PF13832 (PFAM); mobidb-lite (MOBIDB_LITE); mobidb-lite (MOBIDB_LITE); mobidb-lite (MOBIDB_LITE); mobidb-lite (MOBIDB_LITE); mobidb-lite (MOBIDB_LITE); mobidb-lite (MOBIDB_LITE); mobidb-lite (MOBIDB_LITE); mobidb-lite (MOBIDB_LITE); mobidb-lite (MOBIDB_LITE); mobidb-lite (MOBIDB_LITE); PTHR13793 (PANTHER); PTHR1…	F:GO:0005515; F:GO:0008270	F:protein binding; F:zinc ion binding
BGLB031745-PB	protein Jade-3	1635	20	0	75.18	1	F:GO:0043167	F:ion binding			IPR001965 (SMART); PF13831 (PFAM); IPR019542 (PFAM); PF13832 (PFAM); IPR013083 (G3DSA:3.30.40.GENE3D); mobidb-lite (MOBIDB_LITE); mobidb-lite (MOBIDB_LITE); mobidb-lite (MOBIDB_LITE); mobidb-lite (MOBIDB_LITE); mobidb-lite (MOBIDB_LITE); mobidb-lite (MOBIDB_LITE); mobidb-lite (MOBIDB_LITE); mobidb-lite (MOBIDB_LITE); mobidb-lite (MOBIDB_LITE); mobidb-lite (MOBIDB_LITE); PTHR13793:SF79 (PANTHER); …	F:GO:0005515; F:GO:0008270	F:protein binding; F:zinc ion binding
BGLB031745-PA	protein Jade-3	1641	20	0	74.44	1	F:GO:0043167	F:ion binding
BGLB031695-PA	calmodulin-like protein 5 isoform X1	99	17	2.92032e-65	70.57	1	F:GO:0043167	F:ion binding			IPR011992 (G3DSA:1.10.238.GENE3D); IPR018247 (PROSITE_PATTERNS); IPR018247 (PROSITE_PATTERNS); IPR002048 (PROSITE_PROFILES); IPR002048 (PROSITE_PROFILES); IPR011992 (SUPERFAMILY)	F:GO:0005509	F:calcium ion binding
BGLB031690-PA	laminin subunit alpha	831	20	0	58.36	7	F:GO:0005102; P:GO:0007155; C:GO:0016020; C:GO:0016021; P:GO:0030155; P:GO:0030334; P:GO:0045995	F:signaling receptor binding; P:cell adhesion; C:membrane; C:integral component of membrane; P:regulation of cell adhesion; P:regulation of cell migration; P:regulation of embryonic development			IPR001791 (SMART); IPR013320 (G3DSA:2.60.120.GENE3D); IPR001791 (PFAM); IPR013320 (G3DSA:2.60.120.GENE3D); IPR001791 (PFAM); IPR013320 (G3DSA:2.60.120.GENE3D); PTHR10574:SF39 (PANTHER); PTHR10574 (PANTHER); IPR001791 (PROSITE_PROFILES); IPR001791 (PROSITE_PROFILES); IPR001791 (PROSITE_PROFILES); IPR001791 (PROSITE_PROFILES); IPR001791 (PROSITE_PROFILES); cd00110 (CDD); cd00110 (CDD); cd00110 (CDD…	no GO terms	no GO terms
BGLB031609-PA	nucleoredoxin-like	142	20	1.07517e-99	73.6	2	C:GO:0005623; P:GO:0042592	C:cell; P:homeostatic process			IPR012336 (PFAM); IPR012336 (G3DSA:3.40.30.GENE3D); PTHR13871 (PANTHER); IPR013766 (PROSITE_PROFILES); IPR012336 (SUPERFAMILY)	P:GO:0045454	P:cell redox homeostasis
BGLB031596-PA	angiopoietin-related protein 2-like isoform X1	139	20	2.9288e-95	66.58						IPR002181 (SMART); IPR014715 (G3DSA:4.10.530.GENE3D); IPR002181 (PFAM); IPR014716 (G3DSA:3.90.215.GENE3D); PTHR19143 (PANTHER); IPR002181 (PROSITE_PROFILES); IPR002181 (SUPERFAMILY)	no GO terms	no GO terms
BGLB031549-PC	beta-1,3-glucan-binding protein-like	442	20	0	72.48	2	P:GO:0005975; F:GO:0016798	P:carbohydrate metabolic process; F:hydrolase activity, acting on glycosyl bonds			IPR013320 (G3DSA:2.60.120.GENE3D); IPR000757 (PFAM); PTHR10963 (PANTHER); PTHR10963 (PANTHER); PTHR10963:SF39 (PANTHER); IPR000757 (PROSITE_PROFILES); IPR013320 (SUPERFAMILY)	F:GO:0004553; P:GO:0005975	F:hydrolase activity, hydrolyzing O-glycosyl compounds; P:carbohydrate metabolic process
BGLB031549-PB	beta-1,3-glucan-binding protein-like	465	20	0	72.3	2	P:GO:0005975; F:GO:0016798	P:carbohydrate metabolic process; F:hydrolase activity, acting on glycosyl bonds			IPR013320 (G3DSA:2.60.120.GENE3D); IPR000757 (PFAM); PTHR10963:SF39 (PANTHER); PTHR10963 (PANTHER); PTHR10963:SF39 (PANTHER); IPR000757 (PROSITE_PROFILES); IPR013320 (SUPERFAMILY)	F:GO:0004553; P:GO:0005975	F:hydrolase activity, hydrolyzing O-glycosyl compounds; P:carbohydrate metabolic process
BGLB031549-PA	beta-1,3-glucan-binding protein-like	481	20	0	72.41	2	P:GO:0005975; F:GO:0016798	P:carbohydrate metabolic process; F:hydrolase activity, acting on glycosyl bonds			IPR000757 (PFAM); IPR013320 (G3DSA:2.60.120.GENE3D); PTHR10963 (PANTHER); PTHR10963 (PANTHER); PTHR10963:SF39 (PANTHER); IPR000757 (PROSITE_PROFILES); cd08024 (CDD); IPR013320 (SUPERFAMILY)	F:GO:0004553; P:GO:0005975	F:hydrolase activity, hydrolyzing O-glycosyl compounds; P:carbohydrate metabolic process
BGLB031523-PC	PREDICTED: uncharacterized protein LOC106067104 isoform X2	239	6	2.818e-171	84.23						Coil (COILS)	no GO terms	no GO terms
BGLB031523-PB	PREDICTED: uncharacterized protein LOC106067104 isoform X3	215	8	2.17749e-151	72.86						Coil (COILS)	no GO terms	no GO terms
BGLB031523-PA	PREDICTED: uncharacterized protein LOC106067104 isoform X1	239	6	2.62602e-170	84.51						Coil (COILS)	no GO terms	no GO terms
BGLB031457-PC	tetraspanin-18-like isoform X2	285	20	0	57.16	1	C:GO:0005575	C:cellular_component			IPR000301 (PRINTS); IPR000301 (PIRSF); IPR018499 (PFAM); PTHR19282 (PANTHER); IPR008952 (SUPERFAMILY)	C:GO:0016021	C:integral component of membrane
BGLB031428-PA	brorin	162	20	1.87575e-115	52.9						no IPS match	no IPS match	no IPS match
BGLB031381-PA	angiopoietin-related protein 2-like	238	20	4.83358e-174	73.96						IPR002181 (SMART); IPR002181 (PFAM); IPR014716 (G3DSA:3.90.215.GENE3D); IPR014715 (G3DSA:4.10.530.GENE3D); PTHR19143 (PANTHER); IPR020837 (PROSITE_PATTERNS); IPR002181 (PROSITE_PROFILES); IPR002181 (CDD); IPR002181 (SUPERFAMILY)	no GO terms	no GO terms
BGLB031097-PA	CD109 antigen-like	316	20	0	77.86	2	C:GO:0005615; F:GO:0030234	C:extracellular space; F:enzyme regulator activity			IPR009048 (SMART); IPR009048 (PFAM); IPR008930 (G3DSA:1.50.10.GENE3D); IPR009048 (G3DSA:2.60.40.GENE3D); IPR011626 (PFAM); PTHR11412 (PANTHER); PTHR11412:SF80 (PANTHER); IPR009048 (SUPERFAMILY); IPR008930 (SUPERFAMILY)	C:GO:0005576; C:GO:0005615	C:extracellular region; C:extracellular space
BGLB031082-PA	L-amino-acid oxidase-like	430	20	0	61.83	8	C:GO:0005576; P:GO:0006520; P:GO:0006790; P:GO:0006950; P:GO:0009056; P:GO:0009058; F:GO:0016491; P:GO:0034641	C:extracellular region; P:cellular amino acid metabolic process; P:sulfur compound metabolic process; P:response to stress; P:catabolic process; P:biosynthetic process; F:oxidoreductase activity; P:cellular nitrogen compound metabolic process	EC:1.4.3.2	L-amino-acid oxidase	IPR002937 (PFAM); G3DSA:3.90.660.10 (GENE3D); SSF54373 (SUPERFAMILY); IPR023753 (SUPERFAMILY)	F:GO:0016491; P:GO:0055114	F:oxidoreductase activity; P:oxidation-reduction process
BGLB030769-PD	dnaJ homolog subfamily C member 3-like	497	20	0	78.02	1	F:GO:0003674	F:molecular_function			Coil (COILS); Coil (COILS); IPR001623 (PRINTS); IPR019734 (SMART); IPR001623 (SMART); IPR011990 (G3DSA:1.25.40.GENE3D); IPR001623 (PFAM); IPR011990 (G3DSA:1.25.40.GENE3D); PF14559 (PFAM); IPR001623 (G3DSA:1.10.287.GENE3D); PF13432 (PFAM); IPR011990 (G3DSA:1.25.40.GENE3D); mobidb-lite (MOBIDB_LITE); PTHR24074:SF10 (PANTHER); PTHR24074 (PANTHER); IPR001623 (PROSITE_PROFILES); IPR019734 (PROSITE_PRO…	F:GO:0005515	F:protein binding
BGLB030769-PC	dnaJ homolog subfamily C member 3-like	526	20	0	78.02	1	F:GO:0003674	F:molecular_function			Coil (COILS); Coil (COILS); IPR001623 (PRINTS); IPR019734 (SMART); IPR001623 (SMART); PF13432 (PFAM); IPR011990 (G3DSA:1.25.40.GENE3D); IPR011990 (G3DSA:1.25.40.GENE3D); IPR001623 (G3DSA:1.10.287.GENE3D); IPR001623 (PFAM); PF14559 (PFAM); mobidb-lite (MOBIDB_LITE); PTHR24074 (PANTHER); PTHR24074:SF10 (PANTHER); IPR019734 (PROSITE_PROFILES); IPR019734 (PROSITE_PROFILES); IPR019734 (PROSITE_PROFILE…	F:GO:0005515	F:protein binding
BGLB030767-PC	very low-density lipoprotein receptor-like	158	20	4.20028e-109	61.69	1	F:GO:0003674	F:molecular_function			IPR002172 (PRINTS); IPR002172 (SMART); IPR002172 (PFAM); IPR002172 (G3DSA:4.10.400.GENE3D); IPR002172 (G3DSA:4.10.400.GENE3D); PTHR10529 (PANTHER); IPR023415 (PROSITE_PATTERNS); IPR023415 (PROSITE_PATTERNS); IPR023415 (PROSITE_PATTERNS); IPR002172 (PROSITE_PROFILES); IPR002172 (PROSITE_PROFILES); IPR002172 (PROSITE_PROFILES); cd00112 (CDD); cd00112 (CDD); cd00112 (CDD); IPR002172 (SUPERFAMILY); I…	F:GO:0005515	F:protein binding
BGLB030767-PB	very low-density lipoprotein receptor-like	158	20	4.20028e-109	61.69	3	F:GO:0005509; C:GO:0016020; C:GO:0016021	F:calcium ion binding; C:membrane; C:integral component of membrane
BGLB030767-PA	very low-density lipoprotein receptor-like	158	20	4.20028e-109	61.69	3	F:GO:0005509; C:GO:0016020; C:GO:0016021	F:calcium ion binding; C:membrane; C:integral component of membrane
BGLB030729-PA	collagen alpha-1(XII) chain-like	109	10	8.87475e-74	58.39						no IPS match	no IPS match	no IPS match
BGLB030407-PA	MIF-like protein mif-2	102	5	1.48081e-67	69.42						G3DSA:3.30.429.10 (GENE3D); IPR014347 (SUPERFAMILY)	no GO terms	no GO terms
BGLB030063-PA	haemoglobin type 1	206	20	2.03995e-146	73.54	2	F:GO:0003674; P:GO:0006810	F:molecular_function; P:transport			IPR000971 (PFAM); IPR012292 (G3DSA:1.10.490.GENE3D); IPR000971 (PROSITE_PROFILES); cd01040 (CDD); IPR009050 (SUPERFAMILY)	F:GO:0019825; F:GO:0020037	F:oxygen binding; F:heme binding
BGLB030043-PC	CD109 antigen-like	480	20	0	65.2	2	C:GO:0005615; F:GO:0030234	C:extracellular space; F:enzyme regulator activity			IPR002890 (PFAM); PTHR11412:SF80 (PANTHER); PTHR11412 (PANTHER)	F:GO:0004866	F:endopeptidase inhibitor activity
BGLB030043-PB	CD109 antigen-like	480	20	0	65.2	2	C:GO:0005615; F:GO:0030234	C:extracellular space; F:enzyme regulator activity
BGLB030043-PA	CD109 antigen-like	480	20	0	65.2	2	C:GO:0005615; F:GO:0030234	C:extracellular space; F:enzyme regulator activity
BGLB029994-PE	PREDICTED: uncharacterized protein LOC106074468	517	20	0	53.35						Coil (COILS); Coil (COILS); IPR031569 (PFAM); PTHR19324 (PANTHER)	no GO terms	no GO terms
BGLB029994-PD	PREDICTED: uncharacterized protein LOC106074468	517	20	0	53.35
BGLB029994-PC	PREDICTED: uncharacterized protein LOC106074468	517	20	0	53.35
BGLB029994-PB	PREDICTED: uncharacterized protein LOC106074468	517	20	0	53.35
BGLB029994-PA	PREDICTED: uncharacterized protein LOC106074468	517	20	0	53.35
BGLB029718-PA	mammalian ependymin-related protein 1	165	20	3.67006e-118	65.89	3	C:GO:0005576; P:GO:0007155; F:GO:0043167	C:extracellular region; P:cell adhesion; F:ion binding			IPR001299 (PFAM); PTHR10697 (PANTHER)	F:GO:0005509; C:GO:0005576; P:GO:0007160	F:calcium ion binding; C:extracellular region; P:cell-matrix adhesion
BGLB029699-PM	troponin i	366	20	0	88.69	3	C:GO:0005737; C:GO:0005856; C:GO:0032991	C:cytoplasm; C:cytoskeleton; C:protein-containing complex			Coil (COILS); Coil (COILS); Coil (COILS); IPR001978 (PFAM); G3DSA:1.20.5.350 (GENE3D); mobidb-lite (MOBIDB_LITE); mobidb-lite (MOBIDB_LITE); PTHR13738 (PANTHER); SSF90250 (SUPERFAMILY)	C:GO:0005861	C:troponin complex
BGLB029699-PJ	troponin i	363	20	0	87.92	3	C:GO:0005737; C:GO:0005856; C:GO:0032991	C:cytoplasm; C:cytoskeleton; C:protein-containing complex			Coil (COILS); Coil (COILS); Coil (COILS); G3DSA:1.20.5.350 (GENE3D); IPR001978 (PFAM); mobidb-lite (MOBIDB_LITE); mobidb-lite (MOBIDB_LITE); PTHR13738 (PANTHER); SSF90250 (SUPERFAMILY)	C:GO:0005861	C:troponin complex
BGLB029699-PG	troponin i	383	20	0	89.85	3	C:GO:0005737; C:GO:0005856; C:GO:0032991	C:cytoplasm; C:cytoskeleton; C:protein-containing complex			Coil (COILS); Coil (COILS); Coil (COILS); IPR001978 (PFAM); G3DSA:1.20.5.350 (GENE3D); mobidb-lite (MOBIDB_LITE); mobidb-lite (MOBIDB_LITE); PTHR13738 (PANTHER); SSF90250 (SUPERFAMILY)	C:GO:0005861	C:troponin complex
BGLB029661-PA	PREDICTED: uncharacterized protein LOC106080255	329	12	0	55.22	2	F:GO:0003674; P:GO:0007155	F:molecular_function; P:cell adhesion			Coil (COILS); IPR019019 (PFAM); SSF141086 (SUPERFAMILY)	P:GO:0007155; F:GO:0030246	P:cell adhesion; F:carbohydrate binding
BGLB029513-PA	annexin A4-like	280	20	0	63.25	2	F:GO:0008289; F:GO:0043167	F:lipid binding; F:ion binding			IPR001464 (PRINTS); IPR018502 (SMART); IPR018502 (G3DSA:1.10.220.GENE3D); IPR018502 (G3DSA:1.10.220.GENE3D); IPR018502 (G3DSA:1.10.220.GENE3D); IPR018502 (PFAM); PTHR10502 (PANTHER); IPR018252 (PROSITE_PATTERNS); IPR018252 (PROSITE_PATTERNS); SSF47874 (SUPERFAMILY)	F:GO:0005509; F:GO:0005544	F:calcium ion binding; F:calcium-dependent phospholipid binding
BGLB029381-PB	metalloendopeptidase OMA1, mitochondrial-like isoform X1	451	20	0	57.63	1	F:GO:0008233	F:peptidase activity	EC:3.4.24	Acting on peptide bonds (peptidases)	G3DSA:3.30.2010.10 (GENE3D); IPR001915 (PFAM); mobidb-lite (MOBIDB_LITE); mobidb-lite (MOBIDB_LITE); PTHR22726 (PANTHER); PTHR22726:SF1 (PANTHER)	F:GO:0004222; P:GO:0006508	F:metalloendopeptidase activity; P:proteolysis
BGLB029305-PA	COMM domain-containing protein 9	96	20	2.10439e-61	85.13	4	C:GO:0005634; C:GO:0005794; C:GO:0005829; P:GO:0042592	C:nucleus; C:Golgi apparatus; C:cytosol; P:homeostatic process			IPR017920 (PFAM); PTHR15663 (PANTHER); IPR017920 (PROSITE_PROFILES)	no GO terms	no GO terms
BGLB029256-PA	rap guanine nucleotide exchange factor 4 isoform X1	1002	20	0	67.94	3	C:GO:0005622; P:GO:0007165; F:GO:0019899	C:intracellular; P:signal transduction; F:enzyme binding			PR00103 (PRINTS); IPR000591 (SMART); IPR000595 (SMART); IPR001895 (SMART); IPR000651 (SMART); IPR011991 (G3DSA:1.10.10.GENE3D); IPR000595 (PFAM); IPR001895 (G3DSA:1.10.840.GENE3D); G3DSA:1.20.870.10 (GENE3D); IPR000591 (PFAM); IPR000651 (PFAM); IPR014710 (G3DSA:2.60.120.GENE3D); IPR001895 (PFAM); PTHR23113:SF221 (PANTHER); PTHR23113 (PANTHER); IPR000591 (PROSITE_PROFILES); IPR001895 (PROSITE_PROF…	F:GO:0005085; P:GO:0007264; P:GO:0035556	F:guanyl-nucleotide exchange factor activity; P:small GTPase mediated signal transduction; P:intracellular signal transduction
BGLB029189-PA	cytidine deaminase	108	20	9.01188e-74	59.61	4	F:GO:0016810; P:GO:0034655; F:GO:0043167; P:GO:0044281	F:hydrolase activity, acting on carbon-nitrogen (but not peptide) bonds; P:nucleobase-containing compound catabolic process; F:ion binding; P:small molecule metabolic process	EC:3.5.4.5	Cytidine deaminase	G3DSA:3.40.140.10 (GENE3D); G3DSA:3.40.140.10 (GENE3D); IPR013171 (PFAM); PTHR11644 (PANTHER); IPR002125 (PROSITE_PROFILES); cd01283 (CDD); IPR016193 (SUPERFAMILY)	F:GO:0003824; F:GO:0004126; F:GO:0008270; P:GO:0009972	F:catalytic activity; F:cytidine deaminase activity; F:zinc ion binding; P:cytidine deamination
BGLB029153-PA	transgelin-3-like isoform X2	165	20	1.26239e-117	76.08	1	F:GO:0003674	F:molecular_function			IPR003096 (PRINTS); IPR001715 (SMART); IPR001715 (G3DSA:1.10.418.GENE3D); IPR001715 (PFAM); PTHR18959 (PANTHER); IPR001715 (PROSITE_PROFILES); IPR001715 (CDD); IPR001715 (SUPERFAMILY)	F:GO:0005515	F:protein binding
BGLB029013-PN	MAP7 domain-containing protein 1-like isoform X10	1114	20	0	90.8	2	C:GO:0005856; P:GO:0007010	C:cytoskeleton; P:cytoskeleton organization			Coil (COILS); Coil (COILS); Coil (COILS); Coil (COILS); IPR008604 (PFAM); mobidb-lite (MOBIDB_LITE); mobidb-lite (MOBIDB_LITE); mobidb-lite (MOBIDB_LITE); mobidb-lite (MOBIDB_LITE); mobidb-lite (MOBIDB_LITE); mobidb-lite (MOBIDB_LITE); PTHR32093 (PANTHER)	P:GO:0000226; C:GO:0015630	P:microtubule cytoskeleton organization; C:microtubule cytoskeleton
BGLB029013-PG	microtubule-associated protein futsch-like isoform X7	1132	20	0	92.99	2	C:GO:0005856; P:GO:0007010	C:cytoskeleton; P:cytoskeleton organization			Coil (COILS); Coil (COILS); Coil (COILS); Coil (COILS); IPR008604 (PFAM); mobidb-lite (MOBIDB_LITE); mobidb-lite (MOBIDB_LITE); mobidb-lite (MOBIDB_LITE); mobidb-lite (MOBIDB_LITE); mobidb-lite (MOBIDB_LITE); mobidb-lite (MOBIDB_LITE); PTHR32093 (PANTHER)	P:GO:0000226; C:GO:0015630	P:microtubule cytoskeleton organization; C:microtubule cytoskeleton
BGLB029013-PC	MAP7 domain-containing protein 1-like isoform X5	1136	20	0	93.16	2	C:GO:0005856; P:GO:0007010	C:cytoskeleton; P:cytoskeleton organization			Coil (COILS); Coil (COILS); Coil (COILS); Coil (COILS); IPR008604 (PFAM); mobidb-lite (MOBIDB_LITE); mobidb-lite (MOBIDB_LITE); mobidb-lite (MOBIDB_LITE); mobidb-lite (MOBIDB_LITE); mobidb-lite (MOBIDB_LITE); mobidb-lite (MOBIDB_LITE); PTHR32093 (PANTHER)	P:GO:0000226; C:GO:0015630	P:microtubule cytoskeleton organization; C:microtubule cytoskeleton
BGLB029012-PA	von Willebrand factor C domain-containing protein 2-like	157	12	5.412e-109	57.01						no IPS match	no IPS match	no IPS match
BGLB028916-PA	cartilage matrix protein-like	430	20	0	57.24	3	C:GO:0005581; C:GO:0016020; C:GO:0016021	C:collagen trimer; C:membrane; C:integral component of membrane			PR00453 (PRINTS); IPR002035 (SMART); IPR002035 (G3DSA:3.40.50.GENE3D); IPR002035 (PFAM); PTHR11132 (PANTHER); IPR002035 (PROSITE_PROFILES); IPR002035 (PROSITE_PROFILES); cd01450 (CDD); cd01450 (CDD); IPR002035 (SUPERFAMILY); IPR002035 (SUPERFAMILY)	no GO terms	no GO terms
BGLB028709-PG	centrosomal protein of 290 kDa-like isoform X1	2278	20	0	73.14	1	C:GO:0005815	C:microtubule organizing center			Coil (COILS); Coil (COILS); Coil (COILS); Coil (COILS); Coil (COILS); Coil (COILS); Coil (COILS); Coil (COILS); Coil (COILS); Coil (COILS); Coil (COILS); Coil (COILS); Coil (COILS); Coil (COILS); Coil (COILS); Coil (COILS); Coil (COILS); Coil (COILS); Coil (COILS); IPR012943 (PFAM); G3DSA:1.20.58.60 (GENE3D); mobidb-lite (MOBIDB_LITE); mobidb-lite (MOBIDB_LITE); mobidb-lite (MOBIDB_LITE); mobidb-…	C:GO:0005815	C:microtubule organizing center
BGLB028709-PF	myomegalin-like isoform X5	2265	20	0	71.61	1	C:GO:0005815	C:microtubule organizing center			Coil (COILS); Coil (COILS); Coil (COILS); Coil (COILS); Coil (COILS); Coil (COILS); Coil (COILS); Coil (COILS); Coil (COILS); Coil (COILS); Coil (COILS); Coil (COILS); Coil (COILS); Coil (COILS); Coil (COILS); Coil (COILS); Coil (COILS); Coil (COILS); Coil (COILS); IPR012943 (PFAM); G3DSA:1.20.58.60 (GENE3D); mobidb-lite (MOBIDB_LITE); mobidb-lite (MOBIDB_LITE); mobidb-lite (MOBIDB_LITE); mobidb-…	C:GO:0005815	C:microtubule organizing center
BGLB028709-PE	centrosomal protein of 290 kDa-like isoform X1	2289	20	0	73.24	1	C:GO:0005815	C:microtubule organizing center			Coil (COILS); Coil (COILS); Coil (COILS); Coil (COILS); Coil (COILS); Coil (COILS); Coil (COILS); Coil (COILS); Coil (COILS); Coil (COILS); Coil (COILS); Coil (COILS); Coil (COILS); Coil (COILS); Coil (COILS); Coil (COILS); Coil (COILS); Coil (COILS); Coil (COILS); G3DSA:1.20.58.60 (GENE3D); IPR012943 (PFAM); mobidb-lite (MOBIDB_LITE); mobidb-lite (MOBIDB_LITE); mobidb-lite (MOBIDB_LITE); mobidb-…	C:GO:0005815	C:microtubule organizing center
BGLB028709-PD	centrosomal protein of 290 kDa-like isoform X1	2286	20	0	73.21	1	C:GO:0005815	C:microtubule organizing center			Coil (COILS); Coil (COILS); Coil (COILS); Coil (COILS); Coil (COILS); Coil (COILS); Coil (COILS); Coil (COILS); Coil (COILS); Coil (COILS); Coil (COILS); Coil (COILS); Coil (COILS); Coil (COILS); Coil (COILS); Coil (COILS); Coil (COILS); Coil (COILS); Coil (COILS); G3DSA:1.20.58.60 (GENE3D); IPR012943 (PFAM); mobidb-lite (MOBIDB_LITE); mobidb-lite (MOBIDB_LITE); mobidb-lite (MOBIDB_LITE); mobidb-…	C:GO:0005815	C:microtubule organizing center
BGLB028709-PC	centrosomal protein of 290 kDa-like isoform X1	2262	20	0	72.11	1	C:GO:0005815	C:microtubule organizing center			Coil (COILS); Coil (COILS); Coil (COILS); Coil (COILS); Coil (COILS); Coil (COILS); Coil (COILS); Coil (COILS); Coil (COILS); Coil (COILS); Coil (COILS); Coil (COILS); Coil (COILS); Coil (COILS); Coil (COILS); Coil (COILS); Coil (COILS); Coil (COILS); Coil (COILS); IPR012943 (PFAM); G3DSA:1.20.58.60 (GENE3D); mobidb-lite (MOBIDB_LITE); mobidb-lite (MOBIDB_LITE); mobidb-lite (MOBIDB_LITE); mobidb-…	C:GO:0005815	C:microtubule organizing center
BGLB028709-PB	centrosomal protein of 290 kDa-like isoform X1	2274	20	0	73.1	1	C:GO:0005815	C:microtubule organizing center			Coil (COILS); Coil (COILS); Coil (COILS); Coil (COILS); Coil (COILS); Coil (COILS); Coil (COILS); Coil (COILS); Coil (COILS); Coil (COILS); Coil (COILS); Coil (COILS); Coil (COILS); Coil (COILS); Coil (COILS); Coil (COILS); Coil (COILS); Coil (COILS); Coil (COILS); IPR012943 (PFAM); mobidb-lite (MOBIDB_LITE); mobidb-lite (MOBIDB_LITE); mobidb-lite (MOBIDB_LITE); mobidb-lite (MOBIDB_LITE); mobidb-…	C:GO:0005815	C:microtubule organizing center
BGLB028709-PA	centrosomal protein of 290 kDa-like isoform X1	2289	20	0	73.24	1	C:GO:0005815	C:microtubule organizing center
BGLB028617-PA	fibrinogen-like protein A precursor	385	20	0	97.52						IPR002181 (SMART); IPR014715 (G3DSA:4.10.530.GENE3D); IPR013783 (G3DSA:2.60.40.GENE3D); IPR014716 (G3DSA:3.90.215.GENE3D); IPR002181 (PFAM); PTHR19143 (PANTHER); IPR020837 (PROSITE_PATTERNS); IPR002181 (PROSITE_PROFILES); IPR002181 (CDD); IPR002181 (SUPERFAMILY)	no GO terms	no GO terms
BGLB028355-PA	CD109 antigen-like	302	20	0	69.61	2	C:GO:0005615; F:GO:0030234	C:extracellular space; F:enzyme regulator activity			IPR001599 (SMART); IPR001599 (PFAM); IPR011625 (PFAM); PTHR11412:SF80 (PANTHER); PTHR11412 (PANTHER); IPR014756 (SUPERFAMILY)	F:GO:0004866	F:endopeptidase inhibitor activity
BGLB028173-PA	chondroitin proteoglycan 1-like isoform X2	144	20	9.88053e-101	55.73	3	F:GO:0003674; C:GO:0005576; P:GO:0008150	F:molecular_function; C:extracellular region; P:biological_process			IPR002557 (SMART); IPR002557 (G3DSA:2.170.140.GENE3D); IPR002557 (PFAM); IPR002557 (PROSITE_PROFILES); IPR002557 (PROSITE_PROFILES); IPR002557 (SUPERFAMILY); IPR002557 (SUPERFAMILY)	C:GO:0005576; P:GO:0006030; F:GO:0008061	C:extracellular region; P:chitin metabolic process; F:chitin binding
BGLB028093-PB	gastric intrinsic factor-like	149	18	5.89588e-105	56.26	2	F:GO:0003674; P:GO:0006810	F:molecular_function; P:transport			IPR027954 (PFAM); IPR002157 (PANTHER)	P:GO:0015889; F:GO:0031419	P:cobalamin transport; F:cobalamin binding
BGLB028093-PA	gastric intrinsic factor-like	149	18	5.89588e-105	56.26
BGLB027972-PA	PREDICTED: uncharacterized protein LOC106074992	243	4	3.65207e-175	64.2	2	P:GO:0007399; P:GO:0030154	P:nervous system development; P:cell differentiation			mobidb-lite (MOBIDB_LITE); mobidb-lite (MOBIDB_LITE)	no GO terms	no GO terms
BGLB027943-PA	sialate O-acetylesterase-like	155	20	4.90759e-110	67.26	2	C:GO:0016020; C:GO:0016021	C:membrane; C:integral component of membrane			PTHR22901:SF0 (PANTHER); PTHR22901 (PANTHER); IPR013830 (SUPERFAMILY)	no GO terms	no GO terms
BGLB027872-PD	glutathione S-transferase Mu 1-like	217	20	1.99128e-157	72.83	4	P:GO:0006790; F:GO:0016765; P:GO:0034641; P:GO:0051186	P:sulfur compound metabolic process; F:transferase activity, transferring alkyl or aryl (other than methyl) groups; P:cellular nitrogen compound metabolic process; P:cofactor metabolic process	EC:2.5.1.18	Glutathione transferase	IPR003081 (PRINTS); IPR012336 (G3DSA:3.40.30.GENE3D); IPR004046 (PFAM); IPR010987 (G3DSA:1.20.1050.GENE3D); IPR004045 (PFAM); PTHR11571 (PANTHER); IPR010987 (PROSITE_PROFILES); IPR004045 (PROSITE_PROFILES); cd03075 (CDD); IPR010987 (SUPERFAMILY); IPR012336 (SUPERFAMILY)	F:GO:0004364; F:GO:0005515; P:GO:0008152	F:glutathione transferase activity; F:protein binding; P:metabolic process
BGLB027872-PC	glutathione S-transferase Mu 1-like	217	20	1.99128e-157	72.83	4	P:GO:0006790; F:GO:0016765; P:GO:0034641; P:GO:0051186	P:sulfur compound metabolic process; F:transferase activity, transferring alkyl or aryl (other than methyl) groups; P:cellular nitrogen compound metabolic process; P:cofactor metabolic process	EC:2.5.1.18	Glutathione transferase
BGLB027872-PB	glutathione S-transferase Mu 1-like	217	20	1.99128e-157	72.83	4	P:GO:0006790; F:GO:0016765; P:GO:0034641; P:GO:0051186	P:sulfur compound metabolic process; F:transferase activity, transferring alkyl or aryl (other than methyl) groups; P:cellular nitrogen compound metabolic process; P:cofactor metabolic process	EC:2.5.1.18	Glutathione transferase
BGLB027872-PA	glutathione S-transferase Mu 1-like	217	20	1.99128e-157	72.83	4	P:GO:0006790; F:GO:0016765; P:GO:0034641; P:GO:0051186	P:sulfur compound metabolic process; F:transferase activity, transferring alkyl or aryl (other than methyl) groups; P:cellular nitrogen compound metabolic process; P:cofactor metabolic process	EC:2.5.1.18	Glutathione transferase
BGLB027786-PA	recQ-mediated genome instability protein 1	639	20	0	50.94	1	F:GO:0003674	F:molecular_function			IPR033472 (SMART); IPR032199 (PFAM); IPR013894 (PFAM); mobidb-lite (MOBIDB_LITE); mobidb-lite (MOBIDB_LITE); PTHR14790 (PANTHER); PTHR14790:SF15 (PANTHER)	F:GO:0000166	F:nucleotide binding
BGLB027678-PA	leukocyte elastase inhibitor-like	325	20	0	77.47	1	C:GO:0005615	C:extracellular space			IPR023796 (SMART); G3DSA:3.30.497.10 (GENE3D); IPR023796 (PFAM); G3DSA:2.30.39.10 (GENE3D); IPR000215 (PANTHER); cd00172 (CDD); IPR023796 (SUPERFAMILY)	C:GO:0005615	C:extracellular space
BGLB027388-PA	PREDICTED: uncharacterized protein LOC106064796	179	7	7.21959e-126	70.43						IPR002035 (SUPERFAMILY)	no GO terms	no GO terms
BGLB027386-PA	myeloid-derived growth factor-like	153	20	6.45255e-108	56.94						IPR018887 (PFAM); PTHR31230:SF1 (PANTHER); PTHR31230 (PANTHER)	no GO terms	no GO terms
BGLB027274-PA	mitogen-activated protein kinase kinase kinase 20-like	437	20	0	77.34	6	C:GO:0005622; P:GO:0006464; P:GO:0006520; P:GO:0007165; F:GO:0016301; F:GO:0043167	C:intracellular; P:cellular protein modification process; P:cellular amino acid metabolic process; P:signal transduction; F:kinase activity; F:ion binding	EC:2.7.11.25; EC:2.7.11	Mitogen-activated protein kinase kinase kinase; Transferring phosphorus-containing groups	Coil (COILS); IPR001245 (PRINTS); IPR000719 (SMART); IPR001660 (SMART); IPR001245 (PFAM); G3DSA:3.30.200.20 (GENE3D); IPR013761 (G3DSA:1.10.150.GENE3D); IPR001660 (PFAM); G3DSA:1.10.510.10 (GENE3D); IPR032938 (PTHR23257:PANTHER); PTHR23257 (PANTHER); IPR008271 (PROSITE_PATTERNS); IPR000719 (PROSITE_PROFILES); IPR001660 (PROSITE_PROFILES); IPR011009 (SUPERFAMILY); IPR013761 (SUPERFAMILY)	P:GO:0000186; F:GO:0004672; F:GO:0004709; F:GO:0005515; F:GO:0005524; P:GO:0006468	P:activation of MAPKK activity; F:protein kinase activity; F:MAP kinase kinase kinase activity; F:protein binding; F:ATP binding; P:protein phosphorylation
BGLB027031-PA	aminopeptidase N-like	227	20	9.58616e-168	60.79	3	C:GO:0005575; F:GO:0008233; F:GO:0043167	C:cellular_component; F:peptidase activity; F:ion binding			IPR014782 (PFAM); PTHR11533:SF193 (PANTHER); IPR001930 (PANTHER); SSF63737 (SUPERFAMILY)	P:GO:0006508; F:GO:0008237; F:GO:0008270	P:proteolysis; F:metallopeptidase activity; F:zinc ion binding
BGLB027001-PA	collagen alpha-1(XII) chain-like	602	20	0	56.3	1	C:GO:0005581	C:collagen trimer			PR00453 (PRINTS); IPR002035 (SMART); IPR002035 (PFAM); IPR002035 (G3DSA:3.40.50.GENE3D); mobidb-lite (MOBIDB_LITE); mobidb-lite (MOBIDB_LITE); PTHR11132 (PANTHER); IPR002035 (PROSITE_PROFILES); IPR002035 (PROSITE_PROFILES); cd01450 (CDD); cd01450 (CDD); IPR002035 (SUPERFAMILY); IPR002035 (SUPERFAMILY)	no GO terms	no GO terms
BGLB026839-PB	DBH-like monooxygenase protein 1	113	20	8.91204e-74	67.63	1	F:GO:0003674	F:molecular_function			mobidb-lite (MOBIDB_LITE); PTHR34737 (PANTHER)	no GO terms	no GO terms
BGLB026756-PA	thioredoxin TrxA	108	20	2.89766e-72	79.3	10	C:GO:0005737; P:GO:0006520; P:GO:0006790; P:GO:0006950; P:GO:0009056; P:GO:0009058; F:GO:0016491; P:GO:0034641; P:GO:0042592; P:GO:0051186	C:cytoplasm; P:cellular amino acid metabolic process; P:sulfur compound metabolic process; P:response to stress; P:catabolic process; P:biosynthetic process; F:oxidoreductase activity; P:cellular nitrogen compound metabolic process; P:homeostatic process; P:cofactor metabolic process	EC:1.8.1.9; EC:1.8.1.8	Thioredoxin-disulfide reductase; Protein-disulfide reductase	PR00421 (PRINTS); IPR013766 (PFAM); IPR005746 (TIGRFAM); IPR012336 (G3DSA:3.40.30.GENE3D); IPR005746 (PANTHER); IPR017937 (PROSITE_PATTERNS); IPR013766 (PROSITE_PROFILES); cd02947 (CDD); IPR012336 (SUPERFAMILY)	P:GO:0006662; F:GO:0015035; P:GO:0045454	P:glycerol ether metabolic process; F:protein disulfide oxidoreductase activity; P:cell redox homeostasis
BGLB026518-PA	breast cancer type 1 susceptibility protein	1311	20	0	52.01	6	F:GO:0003677; C:GO:0005634; P:GO:0006259; P:GO:0006464; P:GO:0006950; F:GO:0043167	F:DNA binding; C:nucleus; P:DNA metabolic process; P:cellular protein modification process; P:response to stress; F:ion binding			Coil (COILS); IPR001357 (SMART); IPR001357 (PFAM); IPR001357 (G3DSA:3.40.50.GENE3D); IPR001357 (G3DSA:3.40.50.GENE3D); mobidb-lite (MOBIDB_LITE); mobidb-lite (MOBIDB_LITE); mobidb-lite (MOBIDB_LITE); mobidb-lite (MOBIDB_LITE); IPR011364 (PTHR13763:PANTHER); IPR031099 (PANTHER); IPR001357 (PROSITE_PROFILES); IPR001357 (PROSITE_PROFILES); IPR001357 (CDD); IPR001357 (SUPERFAMILY); IPR001357 (SUPERFA…	F:GO:0003677; F:GO:0004842; C:GO:0005634; P:GO:0006281; P:GO:0006974; F:GO:0008270	F:DNA binding; F:ubiquitin-protein transferase activity; C:nucleus; P:DNA repair; P:cellular response to DNA damage stimulus; F:zinc ion binding
BGLB026506-PA	PREDICTED: uncharacterized protein LOC106062032	144	5	2.8246e-103	79.09						no IPS match	no IPS match	no IPS match
BGLB026491-PA	protein disulfide-isomerase A3-like	495	20	0	75.2	3	C:GO:0005783; F:GO:0016853; P:GO:0042592	C:endoplasmic reticulum; F:isomerase activity; P:homeostatic process	EC:5.3.4.1	Protein disulfide-isomerase	PR00421 (PRINTS); PF13848 (PFAM); IPR013766 (PFAM); IPR005788 (TIGRFAM); IPR012336 (G3DSA:3.40.30.GENE3D); IPR012336 (G3DSA:3.40.30.GENE3D); IPR012336 (G3DSA:3.40.30.GENE3D); IPR005792 (TIGRFAM); mobidb-lite (MOBIDB_LITE); PTHR18929:SF60 (PANTHER); PTHR18929 (PANTHER); IPR017937 (PROSITE_PATTERNS); IPR017937 (PROSITE_PATTERNS); IPR013766 (PROSITE_PROFILES); IPR013766 (PROSITE_PROFILES); cd03073 (…	C:GO:0005783; F:GO:0016853; P:GO:0045454	C:endoplasmic reticulum; F:isomerase activity; P:cell redox homeostasis
BGLB026479-PF	alpha-1-antiproteinase-like	229	20	1.35359e-166	79.37	1	C:GO:0005615	C:extracellular space			IPR023796 (SMART); IPR023796 (PFAM); G3DSA:3.30.497.10 (GENE3D); IPR000215 (PANTHER); IPR023796 (SUPERFAMILY)	C:GO:0005615	C:extracellular space
BGLB026479-PE	alpha-1-antiproteinase-like	229	20	1.35359e-166	79.37	1	C:GO:0005615	C:extracellular space
BGLB026479-PD	alpha-1-antiproteinase-like	229	20	1.35359e-166	79.37	1	C:GO:0005615	C:extracellular space
BGLB026479-PC	alpha-1-antiproteinase-like	229	20	1.35359e-166	79.37	1	C:GO:0005615	C:extracellular space
BGLB026479-PB	alpha-1-antiproteinase-like	229	20	1.35359e-166	79.37	1	C:GO:0005615	C:extracellular space
BGLB026479-PA	alpha-1-antiproteinase-like	229	20	1.35359e-166	79.37	1	C:GO:0005615	C:extracellular space
BGLB026368-PE	SH3 domain-containing guanine exchange factor	1576	20	0	70.39	2	P:GO:0007165; F:GO:0019899	P:signal transduction; F:enzyme binding			Coil (COILS); IPR001849 (SMART); IPR000219 (SMART); IPR001452 (SMART); IPR011511 (PFAM); IPR000219 (PFAM); IPR011993 (G3DSA:2.30.29.GENE3D); G3DSA:2.30.30.40 (GENE3D); IPR000219 (G3DSA:1.20.900.GENE3D); mobidb-lite (MOBIDB_LITE); mobidb-lite (MOBIDB_LITE); mobidb-lite (MOBIDB_LITE); mobidb-lite (MOBIDB_LITE); mobidb-lite (MOBIDB_LITE); mobidb-lite (MOBIDB_LITE); mobidb-lite (MOBIDB_LITE); mobidb-…	F:GO:0005089; F:GO:0005515; P:GO:0035023	F:Rho guanyl-nucleotide exchange factor activity; F:protein binding; P:regulation of Rho protein signal transduction
BGLB026368-PD	SH3 domain-containing guanine exchange factor	1576	20	0	70.39	2	P:GO:0007165; F:GO:0019899	P:signal transduction; F:enzyme binding
BGLB026368-PC	SH3 domain-containing guanine exchange factor	1576	20	0	70.39	2	P:GO:0007165; F:GO:0019899	P:signal transduction; F:enzyme binding
BGLB026368-PB	SH3 domain-containing guanine exchange factor	1565	20	0	70.38	2	P:GO:0007165; F:GO:0019899	P:signal transduction; F:enzyme binding			Coil (COILS); IPR001849 (SMART); IPR000219 (SMART); IPR001452 (SMART); G3DSA:2.30.30.40 (GENE3D); IPR000219 (G3DSA:1.20.900.GENE3D); IPR011993 (G3DSA:2.30.29.GENE3D); IPR011511 (PFAM); IPR000219 (PFAM); mobidb-lite (MOBIDB_LITE); mobidb-lite (MOBIDB_LITE); mobidb-lite (MOBIDB_LITE); mobidb-lite (MOBIDB_LITE); mobidb-lite (MOBIDB_LITE); mobidb-lite (MOBIDB_LITE); mobidb-lite (MOBIDB_LITE); mobidb-…	F:GO:0005089; F:GO:0005515; P:GO:0035023	F:Rho guanyl-nucleotide exchange factor activity; F:protein binding; P:regulation of Rho protein signal transduction
BGLB026368-PA	SH3 domain-containing guanine exchange factor	1563	20	0	70.23	2	P:GO:0007165; F:GO:0019899	P:signal transduction; F:enzyme binding			Coil (COILS); IPR001849 (SMART); IPR000219 (SMART); IPR001452 (SMART); IPR000219 (G3DSA:1.20.900.GENE3D); IPR011993 (G3DSA:2.30.29.GENE3D); IPR011511 (PFAM); IPR000219 (PFAM); G3DSA:2.30.30.40 (GENE3D); mobidb-lite (MOBIDB_LITE); mobidb-lite (MOBIDB_LITE); mobidb-lite (MOBIDB_LITE); mobidb-lite (MOBIDB_LITE); mobidb-lite (MOBIDB_LITE); mobidb-lite (MOBIDB_LITE); mobidb-lite (MOBIDB_LITE); mobidb-…	F:GO:0005089; F:GO:0005515; P:GO:0035023	F:Rho guanyl-nucleotide exchange factor activity; F:protein binding; P:regulation of Rho protein signal transduction
BGLB026231-PA	multiple epidermal growth factor-like domains protein 11	370	20	0	67.77	2	F:GO:0003674; C:GO:0005575	F:molecular_function; C:cellular_component			IPR006585 (SMART); IPR008979 (G3DSA:2.60.120.GENE3D); IPR008979 (SUPERFAMILY)	no GO terms	no GO terms
BGLB026154-PA	serine/arginine repetitive matrix protein 2-like	1097	3	0	66.4						mobidb-lite (MOBIDB_LITE); mobidb-lite (MOBIDB_LITE); mobidb-lite (MOBIDB_LITE); mobidb-lite (MOBIDB_LITE)	no GO terms	no GO terms
BGLB026112-PA	PREDICTED: uncharacterized protein LOC106055596	309	11	0	52.21	2	F:GO:0003674; P:GO:0007155	F:molecular_function; P:cell adhesion			IPR019019 (PFAM); SSF141086 (SUPERFAMILY)	P:GO:0007155; F:GO:0030246	P:cell adhesion; F:carbohydrate binding
BGLB026040-PA	early endosome antigen 1-like	968	20	0	54.59	1	F:GO:0043167	F:ion binding			Coil (COILS); Coil (COILS); Coil (COILS); Coil (COILS); Coil (COILS); Coil (COILS); Coil (COILS); Coil (COILS); Coil (COILS); Coil (COILS); Coil (COILS); Coil (COILS); IPR015880 (SMART); mobidb-lite (MOBIDB_LITE); mobidb-lite (MOBIDB_LITE); mobidb-lite (MOBIDB_LITE); PTHR23164:SF6 (PANTHER); PTHR23164 (PANTHER); PTHR23164:SF6 (PANTHER); IPR007087 (PROSITE_PATTERNS); IPR007087 (PROSITE_PATTERNS); …	F:GO:0046872	F:metal ion binding
BGLB025685-PD	collagen alpha-1(XII) chain-like	334	20	0	65.09	6	C:GO:0005576; C:GO:0005581; P:GO:0006030; F:GO:0008061; C:GO:0016020; C:GO:0016021	C:extracellular region; C:collagen trimer; P:chitin metabolic process; F:chitin binding; C:membrane; C:integral component of membrane			PR00453 (PRINTS); IPR002035 (SMART); IPR002035 (PFAM); IPR002035 (G3DSA:3.40.50.GENE3D); mobidb-lite (MOBIDB_LITE); PTHR11132 (PANTHER); IPR002035 (PROSITE_PROFILES); cd01450 (CDD); IPR002035 (SUPERFAMILY)	no GO terms	no GO terms
BGLB025685-PC	collagen alpha-1(XII) chain-like	334	20	0	65.09	6	C:GO:0005576; C:GO:0005581; P:GO:0006030; F:GO:0008061; C:GO:0016020; C:GO:0016021	C:extracellular region; C:collagen trimer; P:chitin metabolic process; F:chitin binding; C:membrane; C:integral component of membrane
BGLB025685-PB	collagen alpha-1(XII) chain-like	334	20	0	65.09	6	C:GO:0005576; C:GO:0005581; P:GO:0006030; F:GO:0008061; C:GO:0016020; C:GO:0016021	C:extracellular region; C:collagen trimer; P:chitin metabolic process; F:chitin binding; C:membrane; C:integral component of membrane
BGLB025685-PA	collagen alpha-1(XII) chain-like	338	20	0	65.09	6	C:GO:0005576; C:GO:0005581; P:GO:0006030; F:GO:0008061; C:GO:0016020; C:GO:0016021	C:extracellular region; C:collagen trimer; P:chitin metabolic process; F:chitin binding; C:membrane; C:integral component of membrane			PR00453 (PRINTS); IPR002035 (SMART); IPR002035 (PFAM); IPR002035 (G3DSA:3.40.50.GENE3D); mobidb-lite (MOBIDB_LITE); PTHR11132 (PANTHER); IPR002035 (PROSITE_PROFILES); cd01450 (CDD); IPR002035 (SUPERFAMILY)	no GO terms	no GO terms
BGLB025510-PA	probable serine/threonine-protein kinase fhkB	126	20	3.36271e-84	67.98	1	F:GO:0043167	F:ion binding			IPR002048 (PFAM); IPR011992 (G3DSA:1.10.238.GENE3D); IPR018247 (PROSITE_PATTERNS); IPR018247 (PROSITE_PATTERNS); IPR018247 (PROSITE_PATTERNS); IPR018247 (PROSITE_PATTERNS); IPR002048 (PROSITE_PROFILES); IPR002048 (PROSITE_PROFILES); IPR011992 (SUPERFAMILY)	F:GO:0005509	F:calcium ion binding
BGLB025354-PA	haemoglobin type 1	153	10	3.27672e-108	74.65	1	F:GO:0003674	F:molecular_function			Coil (COILS)	no GO terms	no GO terms
BGLB025228-PA	acetylcholine-binding protein-like	224	20	7.01182e-162	68.52	3	C:GO:0005575; P:GO:0007165; F:GO:0022857	C:cellular_component; P:signal transduction; F:transmembrane transporter activity			IPR006202 (G3DSA:2.70.170.GENE3D); IPR006202 (PFAM); IPR006201 (PANTHER); PTHR18945:SF559 (PANTHER); IPR006202 (SUPERFAMILY)	F:GO:0005230; P:GO:0006810; P:GO:0006811; C:GO:0016020; C:GO:0016021	F:extracellular ligand-gated ion channel activity; P:transport; P:ion transport; C:membrane; C:integral component of membrane
BGLB025091-PA	histone H4-like	103	20	3.1949e-65	100	8	F:GO:0003677; C:GO:0005634; C:GO:0005694; P:GO:0009058; C:GO:0032991; P:GO:0034641; P:GO:0051276; P:GO:0065003	F:DNA binding; C:nucleus; C:chromosome; P:biosynthetic process; C:protein-containing complex; P:cellular nitrogen compound metabolic process; P:chromosome organization; P:protein-containing complex assembly			IPR001951 (PRINTS); IPR001951 (SMART); IPR004823 (SMART); PF15511 (PFAM); IPR009072 (G3DSA:1.10.20.GENE3D); mobidb-lite (MOBIDB_LITE); PTHR10484 (PANTHER); IPR019809 (PROSITE_PATTERNS); IPR001951 (CDD); IPR009072 (SUPERFAMILY)	C:GO:0000786; F:GO:0003677; C:GO:0005634; P:GO:0006334; P:GO:0006352; F:GO:0046982	C:nucleosome; F:DNA binding; C:nucleus; P:nucleosome assembly; P:DNA-templated transcription, initiation; F:protein heterodimerization activity
BGLB024577-PA	PKD domain-containing protein	538	20	0	49.23	1	F:GO:0008233	F:peptidase activity	EC:3.4.24	Acting on peptide bonds (peptidases)	IPR023612 (PRINTS); IPR013856 (G3DSA:3.10.170.GENE3D); G3DSA:1.10.390.10 (GENE3D); IPR011096 (PFAM); IPR001570 (PFAM); IPR013856 (PFAM); PTHR33794 (PANTHER); SSF55486 (SUPERFAMILY)	F:GO:0004222; P:GO:0006508	F:metalloendopeptidase activity; P:proteolysis
BGLB024572-PA	sialate O-acetylesterase-like	191	20	4.03997e-137	65.8						mobidb-lite (MOBIDB_LITE); PTHR22901 (PANTHER); PTHR22901:SF0 (PANTHER); IPR013830 (SUPERFAMILY)	no GO terms	no GO terms
BGLB024561-PA	maltase 1-like	445	20	0	68.27	3	F:GO:0003674; C:GO:0005575; P:GO:0005975	F:molecular_function; C:cellular_component; P:carbohydrate metabolic process			IPR006047 (SMART); IPR006047 (PFAM); IPR013781 (G3DSA:3.20.20.GENE3D); IPR013780 (G3DSA:2.60.40.GENE3D); mobidb-lite (MOBIDB_LITE); IPR015902 (PANTHER); IPR015902 (PANTHER); PTHR10357:SF154 (PANTHER); PTHR10357:SF154 (PANTHER); SSF51011 (SUPERFAMILY); IPR017853 (SUPERFAMILY)	F:GO:0003824; P:GO:0005975	F:catalytic activity; P:carbohydrate metabolic process
BGLB024451-PA	pulmonary surfactant-associated protein D-like	163	20	1.19607e-115	64.51						IPR001304 (SMART); IPR001304 (PFAM); IPR016186 (G3DSA:3.10.100.GENE3D); PTHR22802 (PANTHER); IPR001304 (PROSITE_PROFILES); cd00037 (CDD); IPR016187 (SUPERFAMILY)	no GO terms	no GO terms
BGLB024368-PC	protein IolS-like isoform X3	139	20	2.12817e-96	80.49	1	F:GO:0016491	F:oxidoreductase activity			IPR020471 (PRINTS); IPR023210 (G3DSA:3.20.20.GENE3D); IPR023210 (PFAM); IPR001395 (PANTHER); IPR023210 (CDD); IPR023210 (SUPERFAMILY)	F:GO:0016491; P:GO:0055114	F:oxidoreductase activity; P:oxidation-reduction process
BGLB024368-PB	protein IolS-like isoform X1	148	20	1.19694e-102	80.19	1	F:GO:0016491	F:oxidoreductase activity			IPR020471 (PRINTS); IPR023210 (G3DSA:3.20.20.GENE3D); IPR023210 (PFAM); IPR001395 (PANTHER); IPR023210 (CDD); IPR023210 (SUPERFAMILY)	F:GO:0016491; P:GO:0055114	F:oxidoreductase activity; P:oxidation-reduction process
BGLB024368-PA	protein IolS-like isoform X2	144	20	6.90966e-100	80.39	1	F:GO:0016491	F:oxidoreductase activity			IPR020471 (PRINTS); IPR023210 (PFAM); IPR023210 (G3DSA:3.20.20.GENE3D); IPR001395 (PANTHER); IPR023210 (CDD); IPR023210 (SUPERFAMILY)	F:GO:0016491; P:GO:0055114	F:oxidoreductase activity; P:oxidation-reduction process
BGLB024189-PA	G-protein coupled receptor 98	5439	20	0	59.94	3	F:GO:0003674; C:GO:0005575; P:GO:0007165	F:molecular_function; C:cellular_component; P:signal transduction			Coil (COILS); IPR003644 (SMART); IPR001791 (SMART); IPR005492 (PFAM); IPR000832 (PFAM); PF13385 (PFAM); IPR003644 (PFAM); IPR013320 (G3DSA:2.60.120.GENE3D); PTHR11878 (PANTHER); PTHR11878 (PANTHER); PTHR11878 (PANTHER); IPR026919 (PTHR11878:PANTHER); IPR026919 (PTHR11878:PANTHER); PTHR11878 (PANTHER); IPR026919 (PTHR11878:PANTHER); IPR026919 (PTHR11878:PANTHER); IPR001791 (PROSITE_PROFILES); IPR0…	F:GO:0004888; F:GO:0004930; P:GO:0007154; P:GO:0007166; P:GO:0007186; C:GO:0016020; C:GO:0016021	F:transmembrane signaling receptor activity; F:G-protein coupled receptor activity; P:cell communication; P:cell surface receptor signaling pathway; P:G-protein coupled receptor signaling pathway; C:membrane; C:integral component of membrane
BGLB024137-PA	PREDICTED: lactadherin-like	402	20	0	60.61	1	C:GO:0070701	C:mucus layer			IPR000421 (SMART); IPR008979 (G3DSA:2.60.120.GENE3D); IPR000421 (PFAM); mobidb-lite (MOBIDB_LITE); PTHR24543 (PANTHER); IPR000421 (PROSITE_PATTERNS); IPR000421 (PROSITE_PATTERNS); IPR000421 (PROSITE_PROFILES); IPR000421 (PROSITE_PROFILES); cd00057 (CDD); cd00057 (CDD); IPR008979 (SUPERFAMILY); IPR008979 (SUPERFAMILY)	no GO terms	no GO terms
BGLB024127-PA	related to calmodulin	142	20	1.22237e-96	58.29	3	C:GO:0005623; P:GO:0008150; F:GO:0043167	C:cell; P:biological_process; F:ion binding			IPR002048 (SMART); IPR011992 (G3DSA:1.10.238.GENE3D); IPR002048 (PFAM); IPR011992 (G3DSA:1.10.238.GENE3D); IPR011992 (G3DSA:1.10.238.GENE3D); PTHR10891 (PANTHER); IPR018247 (PROSITE_PATTERNS); IPR018247 (PROSITE_PATTERNS); IPR018247 (PROSITE_PATTERNS); IPR018247 (PROSITE_PATTERNS); IPR002048 (PROSITE_PROFILES); IPR002048 (PROSITE_PROFILES); IPR002048 (PROSITE_PROFILES); IPR002048 (PROSITE_PROFILE…	F:GO:0005509	F:calcium ion binding
BGLB024061-PA	PREDICTED: uncharacterized protein LOC106061828	109	1	1.1659e-71	100						no IPS match	no IPS match	no IPS match
BGLB023701-PB	EF-hand calcium-binding domain-containing protein 6	1545	20	0	68.17	1	F:GO:0043167	F:ion binding			Coil (COILS); Coil (COILS); IPR002048 (SMART); IPR002048 (PFAM); IPR002048 (PFAM); IPR015070 (PFAM); IPR011992 (G3DSA:1.10.238.GENE3D); IPR002048 (PFAM); IPR011992 (G3DSA:1.10.238.GENE3D); IPR011992 (G3DSA:1.10.238.GENE3D); PTHR10891:SF630 (PANTHER); PTHR10891:SF630 (PANTHER); PTHR10891 (PANTHER); PTHR10891 (PANTHER); PTHR10891:SF630 (PANTHER); PTHR10891 (PANTHER); IPR018247 (PROSITE_PATTERNS); I…	F:GO:0005509	F:calcium ion binding
BGLB023701-PA	EF-hand calcium-binding domain-containing protein 6	1545	20	0	68.17	1	F:GO:0043167	F:ion binding
BGLB023569-PA	C-type lectin domain family 3 member A-like isoform X2	172	20	1.42888e-126	55.85	2	C:GO:0016020; C:GO:0016021	C:membrane; C:integral component of membrane			IPR001304 (SMART); IPR001304 (PFAM); IPR016186 (G3DSA:3.10.100.GENE3D); IPR001304 (PROSITE_PROFILES); cd00037 (CDD); IPR016187 (SUPERFAMILY)	no GO terms	no GO terms
BGLB023478-PA	probable glutathione S-transferase 7	206	20	6.19213e-147	71.27	1	F:GO:0003674	F:molecular_function			IPR010987 (G3DSA:1.20.1050.GENE3D); IPR004046 (PFAM); IPR012336 (G3DSA:3.40.30.GENE3D); IPR004045 (PFAM); PTHR11571:SF145 (PANTHER); PTHR11571 (PANTHER); IPR010987 (PROSITE_PROFILES); IPR004045 (PROSITE_PROFILES); cd03192 (CDD); cd03039 (CDD); IPR012336 (SUPERFAMILY); IPR010987 (SUPERFAMILY)	F:GO:0005515	F:protein binding
BGLB023415-PB	laminin subunit alpha-like isoform X3	635	20	0	73.28	1	C:GO:0005575	C:cellular_component			IPR011641 (SMART); IPR011641 (PFAM); PTHR24046:SF1 (PANTHER); PTHR24046 (PANTHER); IPR009030 (SUPERFAMILY)	no GO terms	no GO terms
BGLB023192-PA	endo-1,4-beta-xylanase A-like	796	20	0	55.62	2	P:GO:0005975; F:GO:0016798	P:carbohydrate metabolic process; F:hydrolase activity, acting on glycosyl bonds			IPR001000 (SMART); IPR013781 (G3DSA:3.20.20.GENE3D); IPR008979 (G3DSA:2.60.120.GENE3D); IPR003305 (PFAM); IPR001000 (PFAM); PTHR31490:SF1 (PANTHER); PTHR31490 (PANTHER); IPR001000 (PROSITE_PROFILES); IPR017853 (SUPERFAMILY); IPR008979 (SUPERFAMILY)	F:GO:0004553; P:GO:0005975; F:GO:0016798	F:hydrolase activity, hydrolyzing O-glycosyl compounds; P:carbohydrate metabolic process; F:hydrolase activity, acting on glycosyl bonds
BGLB023078-PA	schistosomin-like precursor	96	4	3.33292e-62	77.06	1	C:GO:0005576	C:extracellular region			no IPS match	no IPS match	no IPS match
BGLB022753-PA	profilin	135	20	1.3264e-93	53.9	1	F:GO:0008092	F:cytoskeletal protein binding			IPR005455 (SMART); IPR005455 (PFAM); G3DSA:3.30.450.30 (GENE3D); IPR005455 (PANTHER); PTHR11604:SF0 (PANTHER); IPR005455 (SUPERFAMILY)	no GO terms	no GO terms
BGLB022735-PA	coiled-coil domain-containing protein 18-like isoform X2	1686	20	0	60.81						Coil (COILS); Coil (COILS); Coil (COILS); Coil (COILS); Coil (COILS); Coil (COILS); Coil (COILS); Coil (COILS); Coil (COILS); Coil (COILS); Coil (COILS); Coil (COILS); Coil (COILS); Coil (COILS); Coil (COILS); Coil (COILS); Coil (COILS); Coil (COILS); Coil (COILS); Coil (COILS); Coil (COILS); Coil (COILS); Coil (COILS); Coil (COILS); Coil (COILS); Coil (COILS); Coil (COILS)	no GO terms	no GO terms
BGLB022583-PA	Collagen alpha-4(VI) chain	208	20	2.23218e-143	55.11	1	C:GO:0005581	C:collagen trimer			no IPS match	no IPS match	no IPS match
BGLB022493-PA	Kyphoscoliosis peptidase	222	20	2.4037e-160	72.33						no IPS match	no IPS match	no IPS match
BGLB022431-PA	PREDICTED: uncharacterized protein LOC106071204	302	2	0	72.14						no IPS match	no IPS match	no IPS match
BGLB022303-PA	PREDICTED: uncharacterized protein LOC106067908	194	10	3.10191e-141	61.92	2	P:GO:0006464; F:GO:0016829	P:cellular protein modification process; F:lyase activity			IPR010404 (PFAM)	F:GO:0016829; P:GO:0017009	F:lyase activity; P:protein-phycocyanobilin linkage
BGLB022137-PA	carbonic anhydrase 1-like	292	20	0	63.72	3	F:GO:0016829; F:GO:0043167; P:GO:0044281	F:lyase activity; F:ion binding; P:small molecule metabolic process	EC:4.2.1.1	Carbonic anhydrase	IPR001148 (SMART); IPR001148 (G3DSA:3.10.200.GENE3D); IPR001148 (PFAM); IPR023561 (PANTHER); IPR001148 (PROSITE_PROFILES); cd00326 (CDD); IPR001148 (SUPERFAMILY)	no GO terms	no GO terms
BGLB021854-PA	CD109 antigen-like	1376	20	0	70.02	2	C:GO:0005615; F:GO:0030234	C:extracellular space; F:enzyme regulator activity			IPR011625 (SMART); IPR009048 (SMART); IPR001599 (SMART); IPR001599 (PFAM); IPR019565 (PFAM); IPR011626 (PFAM); IPR009048 (G3DSA:2.60.40.GENE3D); IPR009048 (PFAM); IPR011625 (PFAM); IPR002890 (PFAM); IPR008930 (G3DSA:1.50.10.GENE3D); PTHR11412 (PANTHER); PTHR11412:SF80 (PANTHER); IPR019742 (PROSITE_PATTERNS); cd02897 (CDD); IPR014756 (SUPERFAMILY); IPR009048 (SUPERFAMILY); IPR008930 (SUPERFAMILY)	F:GO:0004866; C:GO:0005576; C:GO:0005615	F:endopeptidase inhibitor activity; C:extracellular region; C:extracellular space
BGLB021783-PA	PREDICTED: uncharacterized protein LOC106056935	721	1	0	100						no IPS match	no IPS match	no IPS match
[truncated: 320 more rows]
