# Supplementary material for: Comparative study of excretory–secretory proteins released by Schistosoma mansoni-resistant, susceptible and naïve Biomphalaria glabrata
Source: Parasit Vectors. 2019 Sep 14;12:452. doi: 10.1186/s13071-019-3708-0 (PMC6744689; doi:10.1186/s13071-019-3708-0)
Supplement: Supplementary file 4 — Additional file 4: Table S3. A list of the total proteins, unique proteins and corresponding peptides identified resistant B. glabrata with reference to the B. glabrata proteome. [file 13071_2019_3708_MOESM4_ESM.xlsx]

## Sheet: Total Proteins_resistant
Protein Group	Protein ID	Accession	-10lgP	Coverage (%)	#Peptides	#Unique	PTM	Avg. Mass	Description
1	1	BGLB017114-PA	327.88	54	134	113	Deamidation (NQ); Oxidation (M); Acetylation (K); Acetylation (N-term); Carbamylation; 15 more	192118	|protein_coding|LG17_random_Scaffold37:12785:105707:-1|gene:BGLB017114
10	3	BGLB024577-PA	280.17	85	72	69	Carbamidomethylation; Deamidation (NQ); Oxidation (M); Acetylation (K); Carbamylation; 12 more	58165	|protein_coding|LGUN_random_Scaffold548:118406:129182:1|gene:BGLB024577
2	4	BGLB018374-PA	253.03	67	85	44	Deamidation (NQ); Oxidation (M); Carbamylation; Methyl ester; Carbamidomethylation (DHKE X@N-term); 2 more	139080	|protein_coding|LGUN_random_Scaffold8143:22047:36682:-1|gene:BGLB018374
4	2	BGLB019194-PA	243.75	43	43	28	Deamidation (NQ); Oxidation (M); Carbamylation; Methyl ester; Pyro-glu from Q; 5 more	88414	|protein_coding|LG17_random_Scaffold37:25866:41812:-1|gene:BGLB019194
11	5	BGLB012730-PB	203.85	55	31	11	Oxidation (M); Carbamylation; Sodium adduct; Propionamide (K X@N-term); Dihydroxy; Mutation	61459	|protein_coding|LGUN_random_Scaffold7018:5441:20891:1|gene:BGLB012730
3	10	BGLB011523-PB	187.15	16	42	16	Deamidation (NQ); Oxidation (M); Carbamylation; Formylation; Methyl ester; 4 more	223575	|protein_coding|LGUN_random_Scaffold558:1428:31780:-1|gene:BGLB011523
20	6	BGLB019413-PA	183.95	35	20	1	Oxidation (M); Methyl ester	59598	|protein_coding|LGUN_random_Scaffold29:417974:432453:1|gene:BGLB019413
41	15	BGLB000033-PB	180.81	35	20	2	Carbamidomethylation; Oxidation (M)	64688	|protein_coding|LGUN_random_Scaffold10:1110319:1112037:1|gene:BGLB000033
41	14	BGLB000033-PC	180.81	35	20	2	Carbamidomethylation; Oxidation (M)	64688	|protein_coding|LGUN_random_Scaffold10:1110319:1112037:1|gene:BGLB000033
41	13	BGLB000033-PA	180.81	35	20	2	Carbamidomethylation; Oxidation (M)	64688	|protein_coding|LGUN_random_Scaffold10:1110319:1112037:1|gene:BGLB000033
49	12	BGLB000137-PA	178.26	31	18	1	Carbamidomethylation	64809	|protein_coding|LGUN_random_Scaffold10:1097564:1099282:-1|gene:BGLB000137
49	11	BGLB000137-PB	178.26	31	18	1	Carbamidomethylation	64809	|protein_coding|LGUN_random_Scaffold10:1097564:1099282:-1|gene:BGLB000137
48	16	BGLB009326-PB	169.09	75	25	24	Carbamidomethylation; Deamidation (NQ); Oxidation (M); Carbamylation; Dihydroxy; Mutation	31940	Glyceraldehyde-3-phosphate dehydrogenase|protein_coding|LGUN_random_Scaffold365:137688:140489:-1|gene:BGLB009326
76	21	BGLB027872-PC	159.15	63	16	15	Oxidation (M); Acetylation (K); Phosphorylation (STY)	25145	|protein_coding|LGUN_random_Scaffold6939:733:3702:-1|gene:BGLB027872
76	20	BGLB027872-PA	159.15	63	16	15	Oxidation (M); Acetylation (K); Phosphorylation (STY)	25145	|protein_coding|LGUN_random_Scaffold6939:733:3702:-1|gene:BGLB027872
76	19	BGLB027872-PB	159.15	63	16	15	Oxidation (M); Acetylation (K); Phosphorylation (STY)	25145	|protein_coding|LGUN_random_Scaffold6939:733:3702:-1|gene:BGLB027872
76	18	BGLB027872-PD	159.15	63	16	15	Oxidation (M); Acetylation (K); Phosphorylation (STY)	25145	|protein_coding|LGUN_random_Scaffold6939:733:3702:-1|gene:BGLB027872
54	17	BGLB000509-PB	155.3	29	13	10	Oxidation (M)	50375	|protein_coding|LG11_random_Scaffold102:182880:202774:-1|gene:BGLB000509
97	28	BGLB014411-PB	153.53	22	9	7	Oxidation (M)	46799	|protein_coding|LGUN_random_Scaffold997:89126:95711:1|gene:BGLB014411
32	22	BGLB027001-PA	147.51	23	13	13	Oxidation (M); Methyl ester	65501	|protein_coding|LGUN_random_Scaffold2059:10487:42259:1|gene:BGLB027001
108	32	BGLB010864-PB	147.23	61	12	12	Acetylation (Protein N-term); Carbamylation; Formylation; Methyl ester; Carbamidomethylation (DHKE X@N-term)	16049	|protein_coding|LGUN_random_Scaffold5091:5912:14143:-1|gene:BGLB010864
25	26	BGLB021854-PA	145.98	17	21	17	Deamidation (NQ); Methyl ester; Mutation	150816	|protein_coding|LGUN_random_Scaffold108:32163:85032:-1|gene:BGLB021854
74	24	BGLB007064-PB	144.97	23	12	11	Methyl ester; Methylation; Mutation	68860	|protein_coding|LGUN_random_Scaffold209:174241:192206:1|gene:BGLB007064
18	25	BGLB013367-PB	144.07	33	32	7	Deamidation (NQ); Oxidation (M); Carbamylation; Dehydration; Hydroxylation	78573	|protein_coding|LGUN_random_Scaffold8025:955:10728:-1|gene:BGLB013367
53	23	BGLB020643-PA	141.86	32	11	8	Oxidation (M)	44855	|protein_coding|LGUN_random_Scaffold4918:9104:21894:-1|gene:BGLB020643
75	37	BGLB025228-PB	139.82	35	7	7	Carbamidomethylation; Formylation	26334	|protein_coding|LG29_random_Scaffold14:642413:667627:-1|gene:BGLB025228
75	38	BGLB025228-PA	139.82	36	7	7	Carbamidomethylation; Formylation	25516	|protein_coding|LG29_random_Scaffold14:642413:644889:-1|gene:BGLB025228
142	31	BGLB020983-PB	137.92	46	10	9	Carbamylation	25550	Acetylcholine-binding protein type 2|protein_coding|LG29_random_Scaffold14:632484:635462:-1|gene:BGLB020983
142	30	BGLB020983-PA	137.92	46	10	9	Carbamylation	25550	Acetylcholine-binding protein type 2|protein_coding|LG29_random_Scaffold14:632484:635462:-1|gene:BGLB020983
92	70	BGLB035490-PA	136.43	44	11	9	Carbamidomethylation; Carbamylation; Methyl ester; Ser->LacticAcid (Protein N-term)	18074	|protein_coding|LGUN_random_Scaffold4115:12076:14105:1|gene:BGLB035490
65	51	BGLB034051-PA	135.65	35	7	7	Deamidation (NQ)	20617	|protein_coding|LG19i_random_Scaffold3:1199092:1203709:1|gene:BGLB034051
45	43	BGLB018373-PA	135.12	81	11	6	Deamidation (NQ); Sodium adduct; Mutation	13461	|protein_coding|LGUN_random_Scaffold8143:20982:21844:-1|gene:BGLB018373
102	50	BGLB021400-PB	130.57	30	7	3	Mutation	36716	|protein_coding|LGUN_random_Scaffold3207:34562:42439:1|gene:BGLB021400
102	49	BGLB021400-PA	130.57	30	7	3	Mutation	36716	|protein_coding|LGUN_random_Scaffold3207:34562:42439:1|gene:BGLB021400
175	29	BGLB012690-PB	129.57	19	7	1	Oxidation (M)	50285	Tubulin beta chain|protein_coding|LGUN_random_Scaffold6940:15330:18731:1|gene:BGLB012690
75	52	BGLB029452-PA	126.52	47	5	5	Carbamidomethylation	14804	|protein_coding|LGUN_random_Scaffold543598:335:733:1|gene:BGLB029452
176	117	BGLB035882-PA	124.01	22	7	7	Oxidation (M)	20513	|protein_coding|LG19i_random_Scaffold3:1189210:1196314:-1|gene:BGLB035882
19	35	BGLB000141-PB	122.34	23	11	11	Deamidation (NQ); Oxidation (M); Mutation	46947	|protein_coding|LGUN_random_Scaffold2162:3782:9338:-1|gene:BGLB000141
19	34	BGLB000141-PA	122.34	23	11	11	Deamidation (NQ); Oxidation (M); Mutation	46947	|protein_coding|LGUN_random_Scaffold2162:3782:9338:-1|gene:BGLB000141
120	58	BGLB032356-PA	122.14	43	9	7	Oxidation (M); Mutation	22169	|protein_coding|LGUN_random_Scaffold7376:5728:16913:1|gene:BGLB032356
155	55	BGLB001403-PB	121.38	15	5	4		50893	Endoglucanase|protein_coding|LG24_random_Scaffold76:155353:163921:-1|gene:BGLB001403
67	36	BGLB008114-PB	118.82	21	9	8	Deamidation (NQ)	34976	Fructose-bisphosphate aldolase|protein_coding|LGUN_random_Scaffold277:330783:335806:-1|gene:BGLB008114
69	33	BGLB014017-PB	116.66	23	11	5	Deamidation (NQ); Hydroxylation	55762	|protein_coding|LGUN_random_Scaffold9137:401:17295:-1|gene:BGLB014017
183	59	BGLB022753-PA	116.09	47	5	5	Acetylation (Protein N-term); Oxidation (M)	14535	Profilin|protein_coding|LGUN_random_Scaffold4856:15984:18207:1|gene:BGLB022753
226	62	BGLB004090-PB	114.99	26	6	6	Oxidation (M); Dihydroxy	24972	|protein_coding|LGUN_random_Scaffold108:452215:459264:1|gene:BGLB004090
64	64	BGLB018664-PA	114.77	39	9	7	Carbamidomethylation; Deamidation (NQ); Amidation; Carbamylation; 4-hydroxynonenal (HNE); 2 more	14658	|protein_coding|LG17_random_Scaffold37:79816:81809:-1|gene:BGLB018664
115	114	BGLB029994-PD	113.08	12	6	6	Formylation; Mutation	58359	|protein_coding|LGUN_random_Scaffold496:233804:236533:1|gene:BGLB029994
115	113	BGLB029994-PE	113.08	12	6	6	Formylation; Mutation	58359	|protein_coding|LGUN_random_Scaffold496:233804:236533:1|gene:BGLB029994
115	112	BGLB029994-PB	113.08	12	6	6	Formylation; Mutation	58359	|protein_coding|LGUN_random_Scaffold496:233804:236533:1|gene:BGLB029994
115	111	BGLB029994-PC	113.08	12	6	6	Formylation; Mutation	58359	|protein_coding|LGUN_random_Scaffold496:233804:236533:1|gene:BGLB029994
115	110	BGLB029994-PA	113.08	12	6	6	Formylation; Mutation	58359	|protein_coding|LGUN_random_Scaffold496:233804:236533:1|gene:BGLB029994
184	73	BGLB031609-PA	113.04	46	6	6	Acetylation (K)	16061	|protein_coding|LGUN_random_Scaffold134:7280:24316:1|gene:BGLB031609
82	53	BGLB001198-PB	112.57	17	6	6		44552	Phosphoglycerate kinase|protein_coding|LG21_random_Scaffold376:138145:145354:-1|gene:BGLB001198
143	72	BGLB028173-PA	110.45	41	7	7	Carbamidomethylation	15669	|protein_coding|LGUN_random_Scaffold2964:17132:20803:-1|gene:BGLB028173
129	97	BGLB016474-PA	107.43	13	6	5	Biotinylation	51040	Endoglucanase|protein_coding|LG24_random_Scaffold76:63438:68928:-1|gene:BGLB016474
129	96	BGLB016474-PB	107.43	13	6	5	Biotinylation	51040	Endoglucanase|protein_coding|LG24_random_Scaffold76:63438:68928:-1|gene:BGLB016474
52	48	BGLB030063-PA	104.6	38	7	7	Oxidation (M); Formylation; Carbamidomethylation (DHKE X@N-term)	22921	|protein_coding|LGUN_random_Scaffold7018:76:3801:-1|gene:BGLB030063
88	88	BGLB000030-PB	103.69	27	7	4	Mutation	22877	|protein_coding|LGUN_random_Scaffold1106:81648:82259:-1|gene:BGLB000030
88	87	BGLB000030-PA	103.69	27	7	4	Mutation	22877	|protein_coding|LGUN_random_Scaffold1106:81648:82259:-1|gene:BGLB000030
144	81	BGLB006780-PB	103.55	20	7	7	Carbamidomethylation; Dehydration; Phosphorylation (STY)	48430	|protein_coding|LGUN_random_Scaffold1951:10688:11995:1|gene:BGLB006780
66	116	BGLB001649-PB	102.65	16	4	1	Carbamidomethylation (DHKE X@N-term)	42296	|protein_coding|LG29_random_Scaffold106:512489:518866:1|gene:BGLB001649
70	60	BGLB016401-PA	102.16	7	6	6	Carbamidomethylation	95232	|protein_coding|LGUN_random_Scaffold1054:16378:37002:-1|gene:BGLB016401
71	63	BGLB007883-PB	101.97	26	8	5	Oxidation (M); Formylation; Phosphorylation (STY)	29234	|protein_coding|LGUN_random_Scaffold260:174264:180720:1|gene:BGLB007883
42	54	BGLB006412-PB	100.97	20	11	11	Oxidation (M)	55339	Protein disulfide-isomerase|protein_coding|LGUN_random_Scaffold181:71108:78316:1|gene:BGLB006412
7	77	BGLB017153-PC	100.19	6	11	1	Acetylation (K); Acetylation (N-term); Phosphorylation (STY); Carbamidomethylation (DHKE X@N-term)	258335	|protein_coding|LG17_random_Scaffold222:210890:261412:-1|gene:BGLB017153
7	80	BGLB017153-PD	100.19	6	11	1	Acetylation (K); Acetylation (N-term); Phosphorylation (STY); Carbamidomethylation (DHKE X@N-term)	258565	|protein_coding|LG17_random_Scaffold222:210890:261412:-1|gene:BGLB017153
7	79	BGLB017153-PF	100.19	6	11	1	Acetylation (K); Acetylation (N-term); Phosphorylation (STY); Carbamidomethylation (DHKE X@N-term)	258565	|protein_coding|LG17_random_Scaffold222:210890:261412:-1|gene:BGLB017153
7	78	BGLB017153-PA	100.19	6	11	1	Acetylation (K); Acetylation (N-term); Phosphorylation (STY); Carbamidomethylation (DHKE X@N-term)	258565	|protein_coding|LG17_random_Scaffold222:210890:261412:-1|gene:BGLB017153
7	76	BGLB017153-PE	100.19	6	11	1	Acetylation (K); Acetylation (N-term); Phosphorylation (STY); Carbamidomethylation (DHKE X@N-term)	256869	|protein_coding|LG17_random_Scaffold222:210890:261412:-1|gene:BGLB017153
201	69	BGLB000094-PD	99.2	23	6	2	Oxidation (M)	23374	|protein_coding|LGUN_random_Scaffold1106:43334:43954:1|gene:BGLB000094
201	68	BGLB023478-PA	99.2	23	6	2	Oxidation (M)	23360	|protein_coding|LGUN_random_Scaffold70642:192:812:1|gene:BGLB023478
201	67	BGLB000094-PC	99.2	23	6	2	Oxidation (M)	23374	|protein_coding|LGUN_random_Scaffold1106:43334:43954:1|gene:BGLB000094
201	66	BGLB000094-PB	99.2	23	6	2	Oxidation (M)	23374	|protein_coding|LGUN_random_Scaffold1106:43334:45318:1|gene:BGLB000094
201	65	BGLB000094-PA	99.2	23	6	2	Oxidation (M)	23374	|protein_coding|LGUN_random_Scaffold1106:43334:45318:1|gene:BGLB000094
68	139	BGLB038567-PA	97.72	7	5	3		69015	|protein_coding|LG4_random_Scaffold311:172733:191468:1|gene:BGLB038567
127	83	BGLB021783-PA	97.2	10	8	7	Carbamidomethylation; Deamidation (NQ); Oxidation (M)	76294	|protein_coding|LG78i_random_Scaffold68:271548:276011:-1|gene:BGLB021783
443	171	BGLB007144-PB	96.4	21	4	3	Mutation	19746	|protein_coding|LGUN_random_Scaffold2129:7354:9847:-1|gene:BGLB007144
62	85	BGLB017201-PA	96.36	13	5	5	Oxidation (M); Acetylation (K); Acetylation (N-term)	47293	|protein_coding|LGUN_random_Scaffold7068:4078:8953:1|gene:BGLB017201
135	99	BGLB000026-PB	96.29	20	5	2		23173	|protein_coding|LGUN_random_Scaffold1106:60423:61043:-1|gene:BGLB000026
135	98	BGLB000026-PA	96.29	20	5	2		23173	|protein_coding|LGUN_random_Scaffold1106:60423:61043:-1|gene:BGLB000026
116	142	BGLB004864-PB	95.69	14	6	6		45640	|protein_coding|LGUN_random_Scaffold1312:46822:49833:-1|gene:BGLB004864
77	90	BGLB009133-PB	92.62	9	19	19	Carbamidomethylation; Oxidation (M); Carbamidomethylation (DHKE X@N-term); Mutation	236731	|protein_coding|LGUN_random_Scaffold3480:1479:42146:-1|gene:BGLB009133
829	91	BGLB022493-PA	91.97	25	5	5	Acetylation (Protein N-term)	24858	|protein_coding|LGUN_random_Scaffold16943:1217:4545:-1|gene:BGLB022493
227	109	BGLB002603-PB	91.37	9	5	5		61060	|protein_coding|LG4_random_Scaffold36:664282:671312:-1|gene:BGLB002603
381	105	BGLB005052-PB	90.66	20	5	5	Oxidation (M)	25520	Peptidyl-prolyl cis-trans isomerase|protein_coding|LGUN_random_Scaffold1376:41677:45592:-1|gene:BGLB005052
442	122	BGLB000104-PB	89.57	7	4	1		53087	|protein_coding|LGUN_random_Scaffold1426:112551:113963:-1|gene:BGLB000104
442	121	BGLB000104-PA	89.57	7	4	1		53087	|protein_coding|LGUN_random_Scaffold1426:112551:113963:-1|gene:BGLB000104
483	74	BGLB001281-PB	89.46	18	5	5	Oxidation (M)	31628	|protein_coding|LG24_random_Scaffold1207:44316:47784:1|gene:BGLB001281
446	173	BGLB034762-PA	87.14	14	2	2		26851	|protein_coding|LG5_random_Scaffold546:157080:166651:-1|gene:BGLB034762
156	100	BGLB001639-PB	86.91	12	7	3		50294	Elongation factor 1-alpha|protein_coding|LG28i_random_Scaffold9449:4199:6514:-1|gene:BGLB001639
598	115	BGLB010154-PB	86.33	24	3	1		19587	|protein_coding|LGUN_random_Scaffold4409:20186:24274:-1|gene:BGLB010154
403	61	BGLB009025-PB	84.69	24	9	8	Oxidation (M)	36309	Transaldolase|protein_coding|LGUN_random_Scaffold34:340768:348596:-1|gene:BGLB009025
382	138	BGLB029661-PA	84.61	10	3	3	Formylation	36664	|protein_coding|LG14_random_Scaffold93:326481:340144:-1|gene:BGLB029661
214	120	BGLB029718-PA	84.59	19	5	3	Deamidation (NQ); Dihydroxy	19137	|protein_coding|LGUN_random_Scaffold950:106364:108188:-1|gene:BGLB029718
484	129	BGLB027678-PA	83.19	11	3	2	Acetylation (Protein N-term); Deamidation (NQ)	35975	|protein_coding|LGUN_random_Scaffold2356:42813:53188:-1|gene:BGLB027678
484	128	BGLB027678-PB	83.19	11	3	2	Acetylation (Protein N-term); Deamidation (NQ)	35975	|protein_coding|LGUN_random_Scaffold2356:42813:53188:-1|gene:BGLB027678
599	127	BGLB017354-PA	82.35	16	4	4	Deamidation (NQ); Oxidation (M); Mutation	25556	|protein_coding|LGUN_random_Scaffold3352:7315:17939:-1|gene:BGLB017354
441	86	BGLB013066-PB	81.82	13	4	4		35785	|protein_coding|LGUN_random_Scaffold751:56413:60617:1|gene:BGLB013066
597	102	BGLB011048-PC	81.66	10	4	4	Acetylation (Protein N-term)	42676	|protein_coding|LGUN_random_Scaffold526:86711:92693:-1|gene:BGLB011048
597	101	BGLB011048-PB	81.66	10	4	4	Acetylation (Protein N-term)	42676	|protein_coding|LGUN_random_Scaffold526:86711:92693:-1|gene:BGLB011048
213	103	BGLB003228-PB	81.51	30	11	10	Carbamidomethylation; Oxidation (M)	36085	Malate dehydrogenase|protein_coding|LG78i_random_Scaffold11:1033803:1039696:1|gene:BGLB003228
601	217	BGLB039748-PA	81.07	23	4	4	Mutation	18158	|protein_coding|LGUN_random_Scaffold547064:1816:4594:-1|gene:BGLB039748
356	159	BGLB004188-PB	80.69	13	4	1		22939	|protein_coding|LGUN_random_Scaffold1106:67255:67863:1|gene:BGLB004188
215	194	BGLB004367-PB	80.19	18	4	1	Mutation	20071	|protein_coding|LGUN_random_Scaffold11450:1991:4759:1|gene:BGLB004367
329	190	BGLB035643-PA	79.29	18	2	2	Carbamidomethylation	14570	|protein_coding|LG26_random_Scaffold197:204290:210287:-1|gene:BGLB035643
1255	183	BGLB012742-PB	78.69	13	2	2		19814	|protein_coding|LGUN_random_Scaffold7044:16580:18980:1|gene:BGLB012742
683	148	BGLB020840-PA	78.68	25	4	2	Mutation	17852	|protein_coding|LGUN_random_Scaffold173:84379:87020:-1|gene:BGLB020840
83	188	BGLB010468-PB	78.67	28	7	2	Dehydration; Mutation	13508	|protein_coding|LGUN_random_Scaffold4705:31559:32471:-1|gene:BGLB010468
354	94	BGLB010603-PB	78.31	19	5	5		34491	RpLP0: 60S ribosomal protein LP0|protein_coding|LGUN_random_Scaffold484:455:8949:1|gene:BGLB010603
354	93	BGLB010603-PA	78.31	19	5	5		34491	RpLP0: 60S ribosomal protein LP0|protein_coding|LGUN_random_Scaffold484:455:8949:1|gene:BGLB010603
404	135	BGLB013591-PB	77.96	21	4	4		19220	|protein_coding|LGUN_random_Scaffold838:74847:78235:1|gene:BGLB013591
404	134	BGLB013591-PC	77.96	21	4	4		19220	|protein_coding|LGUN_random_Scaffold838:74847:78235:1|gene:BGLB013591
999	146	BGLB013360-PB	77.54	18	3	2	Oxidation (M)	19640	Ferritin|protein_coding|LGUN_random_Scaffold801:40221:45944:-1|gene:BGLB013360
997	140	BGLB019847-PA	76.35	29	4	4		15607	|protein_coding|LGUN_random_Scaffold4774:10172:15010:1|gene:BGLB019847
166	166	BGLB005530-PB	76.27	12	4	1		25135	|protein_coding|LGUN_random_Scaffold1548:97765:106688:-1|gene:BGLB005530
530	144	BGLB028916-PA	75.53	8	4	4		47322	|protein_coding|LGUN_random_Scaffold268:241591:255984:1|gene:BGLB028916
245	163	BGLB012202-PC	74	19	3	3	Oxidation (M)	17082	|protein_coding|LGUN_random_Scaffold6248:30817:32921:-1|gene:BGLB012202
245	162	BGLB012202-PB	74	19	3	3	Oxidation (M)	17082	|protein_coding|LGUN_random_Scaffold6248:30817:32921:-1|gene:BGLB012202
532	164	BGLB007529-PB	73.93	15	2	1		15593	|protein_coding|LGUN_random_Scaffold2356:22163:26036:-1|gene:BGLB007529
1001	189	BGLB026839-PB	73.48	21	2	2		12379	|protein_coding|LGUN_random_Scaffold6129:8576:12736:1|gene:BGLB026839
830	95	BGLB013041-PB	73.35	13	4	4		34538	|protein_coding|LGUN_random_Scaffold7499:14692:18006:1|gene:BGLB013041
680	92	BGLB003820-PB	72.97	12	4	4		36368	Delta-aminolevulinic acid dehydratase|protein_coding|LGUN_random_Scaffold1025:66348:75700:1|gene:BGLB003820
1639	185	BGLB036774-PA	72.72	21	2	2		14721	|protein_coding|LGUN_random_Scaffold560825:1226:2528:1|gene:BGLB036774
445	153	BGLB003026-PB	72.39	6	3	2		55232	|protein_coding|LG68i_random_Scaffold127:332319:341500:-1|gene:BGLB003026
486	152	BGLB000008-PB	71.15	13	4	2		23145	|protein_coding|LGUN_random_Scaffold1106:94874:95485:-1|gene:BGLB000008
486	151	BGLB000008-PA	71.15	13	4	2		23145	|protein_coding|LGUN_random_Scaffold1106:94874:95485:-1|gene:BGLB000008
689	245	BGLB008678-PB	70.86	6	3	3	Hydroxylation; Mutation	45537	|protein_coding|LGUN_random_Scaffold315:155254:174134:-1|gene:BGLB008678
1254	195	BGLB036930-PA	70.77	26	3	3	Carbamidomethylation; Oxidation (M); Dehydration; Methyl ester	15679	|protein_coding|LGUN_random_Scaffold781:10911:12362:1|gene:BGLB036930
1000	147	BGLB007378-PB	70.26	17	3	2		20104	Ferritin|protein_coding|LGUN_random_Scaffold2278:16306:20533:1|gene:BGLB007378
691	184	BGLB035599-PA	69.89	10	2	2	Oxidation (M)	24249	|protein_coding|LGUN_random_Scaffold7789:5807:9006:1|gene:BGLB035599
309	126	BGLB027972-PA	69.77	21	5	5	Oxidation (M); Methylation; Mutation	26954	|protein_coding|LGUN_random_Scaffold5178:20681:22492:1|gene:BGLB027972
485	136	BGLB026333-PA	69.56	12	4	1	Deamidation (NQ)	20380	|protein_coding|LGUN_random_Scaffold8143:2017:6530:-1|gene:BGLB026333
687	168	BGLB038657-PC	69.55	19	3	3		15075	|protein_coding|LGUN_random_Scaffold464:37737:40152:-1|gene:BGLB038657
687	169	BGLB038657-PB	69.55	17	3	3		16167	|protein_coding|LGUN_random_Scaffold464:37737:45315:-1|gene:BGLB038657
687	174	BGLB038657-PD	69.55	16	3	3		17540	|protein_coding|LGUN_random_Scaffold464:37737:40743:-1|gene:BGLB038657
687	175	BGLB038657-PA	69.55	14	3	3		19609	|protein_coding|LGUN_random_Scaffold464:37737:50448:-1|gene:BGLB038657
308	89	BGLB013891-PB	68.71	10	6	6		68525	|protein_coding|LGUN_random_Scaffold8898:201:11315:1|gene:BGLB013891
682	143	BGLB024127-PA	67.42	28	5	5		15973	|protein_coding|LGUN_random_Scaffold722:81629:86986:1|gene:BGLB024127
129	193	BGLB016474-PC	66.65	7	4	3		51150	Endoglucanase|protein_coding|LG24_random_Scaffold76:86512:95612:-1|gene:BGLB016474
215	254	BGLB004054-PB	66.28	13	2	1	Mutation	21954	|protein_coding|LGUN_random_Scaffold10732:1225:4628:1|gene:BGLB004054
2234	252	BGLB003910-PB	65.38	11	1	1		16075	|protein_coding|LGUN_random_Scaffold10402:442:4778:1|gene:BGLB003910
1640	187	BGLB002586-PB	64.84	12	2	2		19163	Nucleoside diphosphate kinase|protein_coding|LG4_random_Scaffold324:227597:231818:1|gene:BGLB002586
694	221	BGLB003810-PB	63.9	6	2	2		42980	|protein_coding|LGUN_random_Scaffold1023:39546:50613:-1|gene:BGLB003810
601	238	BGLB029692-PA	63.78	5	2	2		40685	|protein_coding|LGUN_random_Scaffold409:194052:208488:-1|gene:BGLB029692
444	149	BGLB009453-PB	61.56	13	4	1	Oxidation (M)	29625	|protein_coding|LGUN_random_Scaffold377:40821:44266:1|gene:BGLB009453
681	133	BGLB035913-PA	60.79	4	3	3		79181	|protein_coding|LGUN_random_Scaffold1801:42948:68794:-1|gene:BGLB035913
355	155	BGLB025354-PA	59.2	15	4	1		17362	|protein_coding|LGUN_random_Scaffold5741:7959:11330:-1|gene:BGLB025354
5	227	BGLB000035-PB	59.07	14	2	2		16493	Superoxide dismutase [Cu-Zn]|protein_coding|LGUN_random_Scaffold10:612539:617915:1|gene:BGLB000035
5	226	BGLB000035-PA	59.07	14	2	2		16447	Superoxide dismutase [Cu-Zn]|protein_coding|LGUN_random_Scaffold10:612539:616049:1|gene:BGLB000035
1256	199	BGLB036990-PC	58.63	19	2	2		10194	|protein_coding|LGUN_random_Scaffold6349:33033:35611:1|gene:BGLB036990
120	210	BGLB033953-PA	58.36	8	2	2	Oxidation (M)	25076	|protein_coding|LGUN_random_Scaffold7234:2708:6154:-1|gene:BGLB033953
406	222	BGLB033006-PA	57.36	6	4	4	Deamidation (NQ); Biotinylation	63812	|protein_coding|LGUN_random_Scaffold13907:12737:28618:-1|gene:BGLB033006
1001	256	BGLB009297-PB	56.96	14	1	1		12324	|protein_coding|LGUN_random_Scaffold3629:6045:13807:1|gene:BGLB009297
1645	251	BGLB033943-PA	54.21	16	2	2		15991	|protein_coding|LGUN_random_Scaffold6449:6568:8047:1|gene:BGLB033943
1645	250	BGLB037912-PA	54.21	16	2	2		15935	|protein_coding|LGUN_random_Scaffold9476:8840:11254:1|gene:BGLB037912
603	243	BGLB023303-PA	53.25	9	2	1	Acetylation (N-term)	22882	|protein_coding|LGUN_random_Scaffold742:149929:151449:-1|gene:BGLB023303
998	141	BGLB011188-PB	52.96	10	4	3		43360	|protein_coding|LGUN_random_Scaffold536937:3004:9259:1|gene:BGLB011188
534	191	BGLB016656-PA	52.44	1	3	1		454901	|protein_coding|LGUN_random_Scaffold1138:17270:91632:-1|gene:BGLB016656
534	192	BGLB016656-PB	52.44	1	3	1		441833	|protein_coding|LGUN_random_Scaffold1138:17270:91632:-1|gene:BGLB016656
487	202	BGLB012164-PB	52.21	9	2	1		34453	Tubulin alpha chain|protein_coding|LGUN_random_Scaffold6191:6518:9108:-1|gene:BGLB012164
684	150	BGLB008572-PB	52.08	6	3	3		45649	|protein_coding|LGUN_random_Scaffold307:200993:209177:-1|gene:BGLB008572
832	206	BGLB020170-PA	51.86	13	2	2	Deamidation (NQ)	19836	|protein_coding|LGUN_random_Scaffold6063:23213:31609:-1|gene:BGLB020170
602	200	BGLB007897-PB	51.19	2	4	3		202966	|protein_coding|LGUN_random_Scaffold2606:5932:47677:1|gene:BGLB007897
692	204	BGLB008980-PC	50.23	12	2	2		22859	|protein_coding|LGUN_random_Scaffold3369:7162:32210:-1|gene:BGLB008980
692	203	BGLB008980-PB	50.23	12	2	2		22744	|protein_coding|LGUN_random_Scaffold3369:7162:32210:-1|gene:BGLB008980
695	229	BGLB011931-PB	49.7	2	1	1		61957	Beta-hexosaminidase|protein_coding|LGUN_random_Scaffold6:118691:127466:1|gene:BGLB011931
265	158	BGLB013250-PB	49.52	11	3	3		23162	|protein_coding|LGUN_random_Scaffold784:118162:121419:-1|gene:BGLB013250
2235	257	BGLB037941-PA	48.1	5	1	1		27156	|protein_coding|LGUN_random_Scaffold202:253683:264629:1|gene:BGLB037941
2236	264	BGLB024572-PA	47.96	6	1	1		20757	|protein_coding|LGUN_random_Scaffold14723:364:3320:1|gene:BGLB024572
833	196	BGLB036153-PA	47.85	17	2	2		17333	|protein_coding|LGUN_random_Scaffold30326:177:1649:-1|gene:BGLB036153
1643	212	BGLB036823-PA	46.39	21	2	2		11913	|protein_coding|LGUN_random_Scaffold6185:11520:20645:-1|gene:BGLB036823
531	145	BGLB005708-PB	46.07	3	4	4		135226	|protein_coding|LGUN_random_Scaffold1585:5676:50328:1|gene:BGLB005708
685	161	BGLB013806-PB	46.04	7	3	1		52846	Alpha-amylase|protein_coding|LGUN_random_Scaffold8729:2187:10066:1|gene:BGLB013806
1257	242	BGLB010162-PB	45.69	4	1	1		30563	Deoxyribonuclease|protein_coding|LGUN_random_Scaffold4412:17321:23849:-1|gene:BGLB010162
843	406	BGLB007783-PB	45.56	5	4	4		71177	|protein_coding|LGUN_random_Scaffold253:223515:226430:-1|gene:BGLB007783
843	405	BGLB007783-PC	45.56	5	4	4		71177	|protein_coding|LGUN_random_Scaffold253:223515:226430:-1|gene:BGLB007783
48	197	BGLB011995-PB	44.8	4	2	1	Oxidation (M)	35748	Glyceraldehyde-3-phosphate dehydrogenase|protein_coding|LGUN_random_Scaffold600:60206:70350:-1|gene:BGLB011995
1644	232	BGLB017817-PA	44.04	3	1	1		68671	|protein_coding|LGUN_random_Scaffold2224:27061:36751:-1|gene:BGLB017817
1002	198	BGLB032392-PA	43.6	5	2	2		36709	|protein_coding|LGUN_random_Scaffold45:592582:593683:1|gene:BGLB032392
1646	260	BGLB036387-PA	43.3	3	1	1		35068	|protein_coding|LGUN_random_Scaffold209:200980:213818:1|gene:BGLB036387
831	160	BGLB022303-PA	43.04	12	3	3		22318	|protein_coding|LGUN_random_Scaffold2657:32466:39884:-1|gene:BGLB022303
1642	208	BGLB007885-PB	42.66	3	2	2		68214	|protein_coding|LGUN_random_Scaffold260:274648:283728:1|gene:BGLB007885
1642	209	BGLB007885-PC	42.66	3	2	2		71020	|protein_coding|LGUN_random_Scaffold260:274648:283728:1|gene:BGLB007885
1641	201	BGLB029757-PA	42.13	13	2	2		19313	|protein_coding|LGUN_random_Scaffold550061:15:1348:-1|gene:BGLB029757
445	244	BGLB003025-PB	41.56	2	1	1		55957	|protein_coding|LG68i_random_Scaffold127:317750:327799:-1|gene:BGLB003025
1004	224	BGLB000805-PD	41.48	3	1	1		50816	|protein_coding|LG17_random_Scaffold264:234705:243459:1|gene:BGLB000805
1004	223	BGLB000805-PC	41.48	3	1	1		50816	|protein_coding|LG17_random_Scaffold264:234705:245421:1|gene:BGLB000805
1004	225	BGLB000805-PB	41.48	3	1	1		51192	|protein_coding|LG17_random_Scaffold264:234705:242247:1|gene:BGLB000805
2237	274	BGLB019561-PA	41.39	2	1	1		52446	|protein_coding|LG16i_random_Scaffold158:490182:506385:1|gene:BGLB019561
1006	246	BGLB016459-PA	40.68	2	3	3		145658	|protein_coding|LGUN_random_Scaffold877:54245:89714:1|gene:BGLB016459
834	205	BGLB031381-PA	40.62	6	2	2		27041	|protein_coding|LGUN_random_Scaffold5511:22654:30578:-1|gene:BGLB031381
404	273	BGLB000120-PB	39.55	4	1	1		27567	|protein_coding|LGUN_random_Scaffold621:22449:28758:-1|gene:BGLB000120
404	272	BGLB000120-PA	39.55	4	1	1		27567	|protein_coding|LGUN_random_Scaffold621:22449:28758:-1|gene:BGLB000120
604	402	BGLB013804-PB	38.97	5	2	2	Carbamidomethylation	36540	Cathepsin B preproprotein|protein_coding|LGUN_random_Scaffold8725:1471:11954:1|gene:BGLB013804
1003	215	BGLB025685-PC	38.74	5	2	2		37016	|protein_coding|LG24_random_Scaffold1741:91643:128797:1|gene:BGLB025685
1003	214	BGLB025685-PD	38.74	5	2	2		37016	|protein_coding|LG24_random_Scaffold1741:91643:128797:1|gene:BGLB025685
1003	213	BGLB025685-PB	38.74	5	2	2		37016	|protein_coding|LG24_random_Scaffold1741:91643:128797:1|gene:BGLB025685
1003	216	BGLB025685-PA	38.74	5	2	2		37488	|protein_coding|LG24_random_Scaffold1741:90180:128797:1|gene:BGLB025685
1262	309	BGLB001864-PB	37.97	5	2	2		35697	|protein_coding|LG2_random_Scaffold189:290031:301262:-1|gene:BGLB001864
202	440	BGLB021031-PB	37.41	1	3	1	Deamidation (NQ)	332997	|protein_coding|LG10_random_Scaffold130:488596:497595:1|gene:BGLB021031
1259	294	BGLB001042-PD	37.39	5	2	2		45221	|protein_coding|LG1i_random_Scaffold7:1171056:1182130:1|gene:BGLB001042
1259	297	BGLB001042-PB	37.39	5	2	2		45661	|protein_coding|LG1i_random_Scaffold7:1171056:1182130:1|gene:BGLB001042
1259	296	BGLB001042-PE	37.39	5	2	2		45661	|protein_coding|LG1i_random_Scaffold7:1171056:1182130:1|gene:BGLB001042
1259	295	BGLB001042-PC	37.39	5	2	2		45661	|protein_coding|LG1i_random_Scaffold7:1171056:1182130:1|gene:BGLB001042
1651	324	BGLB029153-PA	37.31	5	1	1		18307	|protein_coding|LGUN_random_Scaffold522:225028:232906:1|gene:BGLB029153
1007	321	BGLB023078-PA	37.23	9	2	2	Carbamidomethylation	10608	Schistosomin|protein_coding|LGUN_random_Scaffold561173:1131:1276:-1|gene:BGLB023078
1260	303	BGLB038524-PA	37.07	10	2	1		17853	|protein_coding|LGUN_random_Scaffold173:95232:97423:-1|gene:BGLB038524
1647	265	BGLB036286-PA	36.84	3	1	1		62278	|protein_coding|LGUN_random_Scaffold1097:83729:90654:1|gene:BGLB036286
1647	267	BGLB036286-PB	36.84	2	1	1		86075	|protein_coding|LGUN_random_Scaffold1097:83729:90654:1|gene:BGLB036286
1647	266	BGLB036286-PD	36.84	2	1	1		86278	|protein_coding|LGUN_random_Scaffold1097:83729:90654:1|gene:BGLB036286
1647	268	BGLB036286-PC	36.84	2	1	1		88250	|protein_coding|LGUN_random_Scaffold1097:83729:90654:1|gene:BGLB036286
532	290	BGLB024320-PA	35.98	4	1	1		24214	|protein_coding|LGUN_random_Scaffold3207:14542:20101:1|gene:BGLB024320
839	329	BGLB034788-PA	35.08	1	1	1	Deamidation (NQ)	270358	|protein_coding|LG3i_random_Scaffold24:800400:822283:1|gene:BGLB034788
2244	327	BGLB001057-PB	34.79	7	1	1		20997	|protein_coding|LG20_random_Scaffold1705:18028:25352:1|gene:BGLB001057
1650	317	BGLB031097-PA	34.67	5	2	2		35225	|protein_coding|LGUN_random_Scaffold7260:5247:16478:1|gene:BGLB031097
1023	598	BGLB019058-PA	32.98	5	3	3		53760	|protein_coding|LGUN_random_Scaffold1879:10826:22199:1|gene:BGLB019058
681	300	BGLB021918-PA	32.93	6	1	1		22086	|protein_coding|LG7_random_Scaffold444:268071:279396:1|gene:BGLB021918
2241	311	BGLB011409-PC	32.87	4	1	1		23176	|protein_coding|LGUN_random_Scaffold551:5889:8130:1|gene:BGLB011409
2241	310	BGLB011409-PB	32.87	4	1	1		23176	|protein_coding|LGUN_random_Scaffold551:5889:8130:1|gene:BGLB011409
1648	292	BGLB027390-PA	32.85	5	1	1		31702	|protein_coding|LGUN_random_Scaffold4246:40631:48416:-1|gene:BGLB027390
1648	298	BGLB037596-PA	32.85	12	1	1		12298	|protein_coding|LGUN_random_Scaffold852:709:2314:-1|gene:BGLB037596
2240	302	BGLB007216-PB	32.69	3	1	1		43516	4-hydroxyphenylpyruvate dioxygenase|protein_coding|LGUN_random_Scaffold2174:22582:30683:-1|gene:BGLB007216
127	315	BGLB033529-PA	32.01	2	1	1		47138	|protein_coding|LGUN_random_Scaffold607:289168:290439:1|gene:BGLB033529
1649	316	BGLB030046-PA	31.61	2	1	1		67700	|protein_coding|LG20i_random_Scaffold3077:18277:29314:-1|gene:BGLB030046
2238	291	BGLB002953-PB	31.56	4	1	1		30747	Malate dehydrogenase|protein_coding|LG5_random_Scaffold546:211963:220269:1|gene:BGLB002953
1261	305	BGLB001778-PC	30.95	4	1	1		24083	|protein_coding|LG2_random_Scaffold1080:68272:74491:1|gene:BGLB001778
1261	304	BGLB001778-PB	30.95	4	1	1		24083	|protein_coding|LG2_random_Scaffold1080:68272:74491:1|gene:BGLB001778
846	609	BGLB000163-PC	30.26	6	2	1		23238	|protein_coding|LG4_random_Scaffold124:486080:491015:-1|gene:BGLB000163
846	608	BGLB000163-PB	30.26	6	2	1		23238	|protein_coding|LG4_random_Scaffold124:486080:491015:-1|gene:BGLB000163
846	607	BGLB000163-PA	30.26	6	2	1		23238	|protein_coding|LG4_random_Scaffold124:486080:491015:-1|gene:BGLB000163
1276	656	BGLB039229-PA	30.25	7	2	1		27277	|protein_coding|LGUN_random_Scaffold9107:5645:6758:-1|gene:BGLB039229
176	313	BGLB011691-PB	30	3	1	1		24575	|protein_coding|LGUN_random_Scaffold57:132886:139273:-1|gene:BGLB011691
1165	1197	BGLB017404-PA	29.98	0	2	1		396784	|protein_coding|LG26_random_Scaffold197:141495:200328:1|gene:BGLB017404
2239	293	BGLB020653-PA	29.89	9	1	1		13849	|protein_coding|LGUN_random_Scaffold26109:186:1804:-1|gene:BGLB020653
2242	319	BGLB023089-PA	29.73	8	1	1		16184	|protein_coding|LGUN_random_Scaffold20138:1990:2846:1|gene:BGLB023089
2243	320	BGLB033709-PA	29.6	3	1	1		39105	|protein_coding|LGUN_random_Scaffold315:29733:47784:-1|gene:BGLB033709
837	269	BGLB026597-PA	29.44	3	1	1		32074	|protein_coding|LG78i_random_Scaffold63:233764:244341:1|gene:BGLB026597
1	323	BGLB017697-PA	29.23	2	1	1		37131	|protein_coding|LGUN_random_Scaffold2696:4995:5981:1|gene:BGLB017697
1661	507	BGLB010660-PA	29.05	5	2	1		38881	|protein_coding|LGUN_random_Scaffold490:125178:137162:1|gene:BGLB010660
1661	509	BGLB010660-PB	29.05	5	2	1		41568	|protein_coding|LGUN_random_Scaffold490:125031:137162:1|gene:BGLB010660
382	350	BGLB029552-PA	28.85	2	1	1		36219	|protein_coding|LG14_random_Scaffold93:363466:377363:-1|gene:BGLB029552
408	438	BGLB020295-PA	28.74	4	2	1		49346	|protein_coding|LG28_random_Scaffold9493:338:8840:-1|gene:BGLB020295
53	312	BGLB028967-PA	28.61	8	1	1		10243	|protein_coding|LGUN_random_Scaffold18660:187:3443:1|gene:BGLB028967
184	334	BGLB031609-PB	28.51	9	1	1		13512	|protein_coding|LGUN_random_Scaffold134:7280:24221:1|gene:BGLB031609
151	410	BGLB008659-PB	27.85	3	1	1	Deamidation (NQ); Oxidation (M)	75686	|protein_coding|LGUN_random_Scaffold3133:6847:20317:1|gene:BGLB008659
1322	1454	BGLB017511-PA	27.76	1	2	1		147243	|protein_coding|LG6_random_Scaffold151:410938:432599:-1|gene:BGLB017511
112	944	BGLB030149-PG	27.65	1	2	1	Deamidation (NQ)	502710	|protein_coding|LG51i_random_Scaffold12:824803:897951:-1|gene:BGLB030149
112	945	BGLB030149-PA	27.65	1	2	1	Deamidation (NQ)	504101	|protein_coding|LG51i_random_Scaffold12:824803:897951:-1|gene:BGLB030149
112	946	BGLB030149-PB	27.65	1	2	1	Deamidation (NQ)	504244	|protein_coding|LG51i_random_Scaffold12:824803:897951:-1|gene:BGLB030149
112	947	BGLB030149-PD	27.65	1	2	1	Deamidation (NQ)	504501	|protein_coding|LG51i_random_Scaffold12:824803:897951:-1|gene:BGLB030149
112	948	BGLB030149-PE	27.65	1	2	1	Deamidation (NQ)	504927	|protein_coding|LG51i_random_Scaffold12:824803:897951:-1|gene:BGLB030149
112	949	BGLB030149-PH	27.65	1	2	1	Deamidation (NQ)	506317	|protein_coding|LG51i_random_Scaffold12:824803:897951:-1|gene:BGLB030149
112	951	BGLB030149-PC	27.65	1	2	1	Deamidation (NQ)	506718	|protein_coding|LG51i_random_Scaffold12:824803:897951:-1|gene:BGLB030149
112	950	BGLB030149-PF	27.65	1	2	1	Deamidation (NQ)	506718	|protein_coding|LG51i_random_Scaffold12:824803:897951:-1|gene:BGLB030149
197	1470	BGLB006620-PB	27.54	0	2	1	Deamidation (NQ)	331282	|protein_coding|LGUN_random_Scaffold1901:21717:60459:-1|gene:BGLB006620
1658	468	BGLB025025-PA	26.92	7	2	1		29532	|protein_coding|LGUN_random_Scaffold4675:22067:28771:1|gene:BGLB025025
651	1850	BGLB016873-PI	26.86	1	2	1	Deamidation (NQ)	233888	|protein_coding|LGUN_random_Scaffold1935:15176:78216:-1|gene:BGLB016873
651	1861	BGLB016873-PB	26.86	1	2	1	Deamidation (NQ)	236705	|protein_coding|LGUN_random_Scaffold1935:15176:78216:-1|gene:BGLB016873
651	1863	BGLB016873-PG	26.86	1	2	1	Deamidation (NQ)	237389	|protein_coding|LGUN_random_Scaffold1935:15176:78216:-1|gene:BGLB016873
651	1864	BGLB016873-PA	26.86	1	2	1	Deamidation (NQ)	237374	|protein_coding|LGUN_random_Scaffold1935:15176:78216:-1|gene:BGLB016873
651	1865	BGLB016873-PH	26.86	1	2	1	Deamidation (NQ)	238487	|protein_coding|LGUN_random_Scaffold1935:15176:77853:-1|gene:BGLB016873
651	1866	BGLB016873-PC	26.86	1	2	1	Deamidation (NQ)	239071	|protein_coding|LGUN_random_Scaffold1935:15176:78216:-1|gene:BGLB016873
651	1873	BGLB016873-PF	26.86	1	2	1	Deamidation (NQ)	240424	|protein_coding|LGUN_random_Scaffold1935:15176:78216:-1|gene:BGLB016873
651	1874	BGLB016873-PD	26.86	1	2	1	Deamidation (NQ)	240553	|protein_coding|LGUN_random_Scaffold1935:15176:78216:-1|gene:BGLB016873
1657	419	BGLB008037-PB	26.74	3	1	1		40439	|protein_coding|LGUN_random_Scaffold2718:58193:67029:1|gene:BGLB008037
221	1010	BGLB016620-PA	26.55	0	2	1	Deamidation (NQ)	551854	|protein_coding|LG19_random_Scaffold212:75529:195660:1|gene:BGLB016620
265	404	BGLB027700-PA	26.36	0	1	1		565411	|protein_coding|LGUN_random_Scaffold140:260048:309842:1|gene:BGLB027700
1260	420	BGLB024451-PA	24.89	6	1	1		18202	|protein_coding|LGUN_random_Scaffold1711:60168:62646:-1|gene:BGLB024451
360	657	BGLB008351-PB	24.86	0	2	1	Deamidation (NQ)	386465	|protein_coding|LGUN_random_Scaffold292:207431:261070:1|gene:BGLB008351
1739	1869	BGLB038326-PA	24.44	1	2	1		134001	|protein_coding|LGUN_random_Scaffold671:38579:58689:-1|gene:BGLB038326
334	983	BGLB019839-PA	24.43	6	2	2	Deamidation (NQ)	36396	|protein_coding|LG29_random_Scaffold49:620497:626851:1|gene:BGLB019839
92	431	BGLB020382-PA	23.9	3	1	1		22595	|protein_coding|LGUN_random_Scaffold565:64577:66501:1|gene:BGLB020382
1652	338	BGLB013260-PB	23.76	2	1	1		49751	|protein_coding|LGUN_random_Scaffold7860:6669:16428:1|gene:BGLB013260
1652	341	BGLB010754-PB	23.76	2	1	1		54679	|protein_coding|LGUN_random_Scaffold4991:17838:29930:-1|gene:BGLB010754
1652	342	BGLB019266-PA	23.76	2	1	1		54859	|protein_coding|LGUN_random_Scaffold146:126408:151566:1|gene:BGLB019266
1669	627	BGLB022583-PA	23.67	4	1	1		21823	|protein_coding|LGUN_random_Scaffold16969:149:3714:-1|gene:BGLB022583
2247	432	BGLB021397-PA	23.45	6	1	1		16790	|protein_coding|LGUN_random_Scaffold2108:58644:63100:-1|gene:BGLB021397
1269	527	BGLB032733-PA	23.42	5	1	1		19189	|protein_coding|LGUN_random_Scaffold149:180877:184777:-1|gene:BGLB032733
846	677	BGLB023273-PA	22.55	3	1	1		23498	|protein_coding|LG4_random_Scaffold124:497577:499816:-1|gene:BGLB023273
846	699	BGLB024264-PA	22.55	3	1	1		23235	|protein_coding|LGUN_random_Scaffold5715:7310:25264:1|gene:BGLB024264
843	1643	BGLB008248-PB	22.48	1	1	1		73185	|protein_coding|LGUN_random_Scaffold2856:13529:17411:1|gene:BGLB008248
2245	345	BGLB004087-PB	22.24	3	1	1		43650	|protein_coding|LGUN_random_Scaffold108:398752:412352:1|gene:BGLB004087
1267	481	BGLB026899-PB	22.23	1	1	1	Deamidation (NQ)	117169	|protein_coding|LG4i_random_Scaffold314:216758:241707:-1|gene:BGLB026899
1267	482	BGLB026899-PF	22.23	1	1	1	Deamidation (NQ)	122287	|protein_coding|LG4i_random_Scaffold314:216758:241707:-1|gene:BGLB026899
1267	483	BGLB026899-PG	22.23	1	1	1	Deamidation (NQ)	122397	|protein_coding|LG4i_random_Scaffold314:216758:241707:-1|gene:BGLB026899
1267	484	BGLB026899-PH	22.23	1	1	1	Deamidation (NQ)	125913	|protein_coding|LG4i_random_Scaffold314:216758:241707:-1|gene:BGLB026899
1267	485	BGLB026899-PD	22.23	1	1	1	Deamidation (NQ)	127959	|protein_coding|LG4i_random_Scaffold314:216758:241707:-1|gene:BGLB026899
1267	486	BGLB026899-PA	22.23	1	1	1	Deamidation (NQ)	131031	|protein_coding|LG4i_random_Scaffold314:216758:241707:-1|gene:BGLB026899
1267	516	BGLB026899-PE	22.23	1	1	1	Deamidation (NQ)	103660	|protein_coding|LG4i_random_Scaffold314:216758:241707:-1|gene:BGLB026899
540	464	BGLB036335-PA	21.91	2	1	1	Deamidation (NQ)	55689	|protein_coding|LGUN_random_Scaffold3816:48204:71289:1|gene:BGLB036335
1285	773	BGLB038439-PA	21.65	2	1	1		61574	|protein_coding|LG2_random_Scaffold2095:33023:66751:-1|gene:BGLB038439
1705	463	BGLB017519-PA	21.61	1	1	1		75193	|protein_coding|LGUN_random_Scaffold191:218210:247136:-1|gene:BGLB017519
1705	1154	BGLB030925-PA	21.61	2	1	1		30189	|protein_coding|LGUN_random_Scaffold563588:1797:5947:-1|gene:BGLB030925
1653	343	BGLB010970-PB	21.59	1	1	1		66449	|protein_coding|LGUN_random_Scaffold5178:3844:18623:-1|gene:BGLB010970
67	562	BGLB011034-PB	21.42	2	1	1		39793	Fructose-bisphosphate aldolase|protein_coding|LGUN_random_Scaffold524:115737:127419:1|gene:BGLB011034
25	377	BGLB031964-PB	21.27	2	1	1		50683	|protein_coding|LGUN_random_Scaffold2658:10820:16822:-1|gene:BGLB031964
25	378	BGLB031964-PA	21.27	2	1	1		51366	|protein_coding|LGUN_random_Scaffold2658:10820:16822:-1|gene:BGLB031964
1680	752	BGLB009293-PB	21.19	1	1	1		74002	|protein_coding|LGUN_random_Scaffold3626:39512:48604:-1|gene:BGLB009293
2257	1817	BGLB037593-PA	21.02	6	1	1		17875	|protein_coding|LGUN_random_Scaffold46836:449:922:-1|gene:BGLB037593
1734	1811	BGLB034964-PB	20.91	3	1	1		54528	|protein_coding|LG2_random_Scaffold4558:2806:28964:1|gene:BGLB034964
1665	579	BGLB016584-PC	20.64	2	1	1	Carbamidomethylation	37029	|protein_coding|LG6_random_Scaffold560:175951:187018:1|gene:BGLB016584
1665	582	BGLB016584-PB	20.64	2	1	1	Carbamidomethylation	37128	|protein_coding|LG6_random_Scaffold560:175951:187018:1|gene:BGLB016584
1665	581	BGLB016584-PD	20.64	2	1	1	Carbamidomethylation	37128	|protein_coding|LG6_random_Scaffold560:177981:187018:1|gene:BGLB016584
1665	580	BGLB016584-PA	20.64	2	1	1	Carbamidomethylation	37128	|protein_coding|LG6_random_Scaffold560:175951:187018:1|gene:BGLB016584
2253	1561	BGLB024772-PA	20.47	6	1	1		14978	|protein_coding|LGUN_random_Scaffold5173:4311:6108:-1|gene:BGLB024772
858	1031	BGLB007239-PB	20.26	2	1	1	Deamidation (NQ)	72266	|protein_coding|LGUN_random_Scaffold219:171666:179598:-1|gene:BGLB007239
2252	1555	BGLB004011-PB	20.06	4	1	1		28591	Phosphoglycerate mutase|protein_coding|LGUN_random_Scaffold1066:68436:73225:-1|gene:BGLB004011
626	1175	BGLB017324-PB	19.89	1	1	1		106166	|protein_coding|LG24_random_Scaffold406:160647:186819:-1|gene:BGLB017324
1667	605	BGLB023351-PA	19.85	3	1	1		25804	Tetraspanin|protein_coding|LG9i_random_Scaffold325:243580:252678:1|gene:BGLB023351
2246	422	BGLB008167-PB	19.78	1	1	1		137431	|protein_coding|LGUN_random_Scaffold28:516505:526323:1|gene:BGLB008167
1714	1508	BGLB002803-PB	19.69	1	1	1		125861	|protein_coding|LG4_random_Scaffold97:305138:315088:-1|gene:BGLB002803
234	1131	BGLB010737-PB	19.22	1	1	1	Deamidation (NQ); Oxidation (M)	333007	|protein_coding|LGUN_random_Scaffold497:201485:231318:1|gene:BGLB010737
104	3038	BGLB039561-PA	19.03	1	1	1	Deamidation (NQ)	78366	|protein_coding|LG27_random_Scaffold161:328312:337770:1|gene:BGLB039561
1110	1880	BGLB021162-PB	19	3	1	1		24235	|protein_coding|LGUN_random_Scaffold4524:1580:9563:-1|gene:BGLB021162
1110	1882	BGLB021162-PC	19	3	1	1		24522	|protein_coding|LGUN_random_Scaffold4524:1580:24598:-1|gene:BGLB021162
1110	1881	BGLB021162-PA	19	3	1	1		24522	|protein_coding|LGUN_random_Scaffold4524:1580:24598:-1|gene:BGLB021162
2250	691	BGLB018068-PB	18.81	2	1	1		53297	|protein_coding|LGUN_random_Scaffold1494:25707:47011:-1|gene:BGLB018068
2250	692	BGLB018068-PA	18.81	2	1	1		57956	|protein_coding|LGUN_random_Scaffold1494:25707:36886:-1|gene:BGLB018068
2264	2030	BGLB016490-PA	18.24	1	1	1		130041	|protein_coding|LGUN_random_Scaffold1504:47366:79982:-1|gene:BGLB016490
787	2303	BGLB016348-PA	18.14	0	1	1	Deamidation (NQ)	228596	|protein_coding|LGUN_random_Scaffold3600:10599:42369:1|gene:BGLB016348
86	1776	BGLB013621-PD	18.12	1	1	1	Deamidation (NQ)	352832	|protein_coding|LGUN_random_Scaffold84:501600:538751:-1|gene:BGLB013621
86	1777	BGLB013621-PB	18.12	1	1	1	Deamidation (NQ)	352015	|protein_coding|LGUN_random_Scaffold84:501600:538751:-1|gene:BGLB013621
86	1778	BGLB013621-PC	18.12	1	1	1	Deamidation (NQ)	353008	|protein_coding|LGUN_random_Scaffold84:501600:538751:-1|gene:BGLB013621
2345	2751	BGLB030729-PA	17.91	7	1	1		12266	|protein_coding|LGUN_random_Scaffold4599:10493:13241:-1|gene:BGLB030729
272	1129	BGLB032317-PA	17.9	1	1	1		167717	|protein_coding|LGUN_random_Scaffold6146:4539:22373:-1|gene:BGLB032317
296	1354	BGLB001584-PB	17.9	4	1	1	Deamidation (NQ)	76003	|protein_coding|LG27_random_Scaffold71:488581:500630:1|gene:BGLB001584
2262	2020	BGLB009092-PB	17.72	1	1	1		67414	|protein_coding|LGUN_random_Scaffold3436:55647:63955:1|gene:BGLB009092
466	1472	BGLB031922-PA	17.72	3	1	1	Deamidation (NQ)	94062	|protein_coding|LGUN_random_Scaffold999:14091:31852:-1|gene:BGLB031922
778	1995	BGLB002693-PF	17.51	1	1	1	Oxidation (M)	146318	|protein_coding|LG4_random_Scaffold56:405808:558318:-1|gene:BGLB002693
778	1996	BGLB002693-PG	17.51	1	1	1	Oxidation (M)	155342	|protein_coding|LG4_random_Scaffold56:405693:558318:-1|gene:BGLB002693
778	1998	BGLB002693-PD	17.51	1	1	1	Oxidation (M)	155793	|protein_coding|LG4_random_Scaffold56:405693:558318:-1|gene:BGLB002693
778	1997	BGLB002693-PC	17.51	1	1	1	Oxidation (M)	155608	|protein_coding|LG4_random_Scaffold56:405693:558318:-1|gene:BGLB002693
778	1999	BGLB002693-PB	17.51	1	1	1	Oxidation (M)	156721	|protein_coding|LG4_random_Scaffold56:405693:558318:-1|gene:BGLB002693
1722	1687	BGLB014193-PF	17.32	1	1	1		96361	Aats-ala-m: mitochondrial alanyl-tRNA synthetase|protein_coding|LGUN_random_Scaffold946:8013:26344:-1|gene:BGLB014193
1722	1707	BGLB014193-PD	17.32	1	1	1		118149	Aats-ala-m: mitochondrial alanyl-tRNA synthetase|protein_coding|LGUN_random_Scaffold946:8013:28659:-1|gene:BGLB014193
1722	1711	BGLB014193-PC	17.32	1	1	1		118810	Aats-ala-m: mitochondrial alanyl-tRNA synthetase|protein_coding|LGUN_random_Scaffold946:8013:28659:-1|gene:BGLB014193
1722	1710	BGLB014193-PE	17.32	1	1	1		118810	Aats-ala-m: mitochondrial alanyl-tRNA synthetase|protein_coding|LGUN_random_Scaffold946:8013:28659:-1|gene:BGLB014193
1722	1709	BGLB014193-PG	17.32	1	1	1		118810	Aats-ala-m: mitochondrial alanyl-tRNA synthetase|protein_coding|LGUN_random_Scaffold946:8013:28659:-1|gene:BGLB014193
1722	1708	BGLB014193-PB	17.32	1	1	1		118810	Aats-ala-m: mitochondrial alanyl-tRNA synthetase|protein_coding|LGUN_random_Scaffold946:8013:28659:-1|gene:BGLB014193
1733	1804	BGLB017085-PA	17.26	5	1	1		14860	|protein_coding|LGUN_random_Scaffold676:58630:61590:-1|gene:BGLB017085
1718	1614	BGLB013283-PB	17.07	1	1	1		95405	|protein_coding|LGUN_random_Scaffold79:187224:199218:1|gene:BGLB013283
783	1920	BGLB031064-PA	17.06	1	1	1	Deamidation (NQ)	105300	|protein_coding|LGUN_random_Scaffold352:203610:218758:1|gene:BGLB031064
1020	487	BGLB016828-PC	16.93	0	1	1		225663	|protein_coding|LG2_random_Scaffold42:794308:829529:1|gene:BGLB016828
1020	488	BGLB016828-PE	16.93	0	1	1		227767	|protein_coding|LG2_random_Scaffold42:794308:831003:1|gene:BGLB016828
1020	489	BGLB016828-PA	16.93	0	1	1		228364	|protein_coding|LG2_random_Scaffold42:794308:831003:1|gene:BGLB016828
1020	490	BGLB016828-PD	16.93	0	1	1		228880	|protein_coding|LG2_random_Scaffold42:794308:831003:1|gene:BGLB016828
1020	491	BGLB016828-PB	16.93	0	1	1		229096	|protein_coding|LG2_random_Scaffold42:794308:831003:1|gene:BGLB016828
843	2075	BGLB036419-PA	16.88	4	1	1		17969	|protein_coding|LGUN_random_Scaffold87546:4:498:1|gene:BGLB036419
635	1381	BGLB027541-PA	16.83	1	1	1		113372	|protein_coding|LGUN_random_Scaffold1395:14941:31513:1|gene:BGLB027541
2270	2110	BGLB019146-PB	16.78	1	1	1		154402	|protein_coding|LG11_random_Scaffold4:715670:740840:-1|gene:BGLB019146
2270	2111	BGLB019146-PA	16.78	1	1	1		157460	|protein_coding|LG11_random_Scaffold4:715670:740840:-1|gene:BGLB019146
1306	1253	BGLB019084-PA	16.65	1	1	1		308219	|protein_coding|LGUN_random_Scaffold448:124263:213752:-1|gene:BGLB019084
1107	1842	BGLB038419-PB	16.63	2	1	1		52775	|protein_coding|LGUN_random_Scaffold1693:14565:16127:1|gene:BGLB038419
1107	1843	BGLB038419-PA	16.63	2	1	1		55708	|protein_coding|LGUN_random_Scaffold1693:14565:16127:1|gene:BGLB038419
1360	1758	BGLB003636-PC	16.48	0	1	1		242495	|protein_coding|LG9i_random_Scaffold325:320673:359310:1|gene:BGLB003636
1360	2140	BGLB003636-PD	16.48	0	1	1		201265	|protein_coding|LG9i_random_Scaffold325:334124:359310:1|gene:BGLB003636
1360	2141	BGLB003636-PB	16.48	0	1	1		201336	|protein_coding|LG9i_random_Scaffold325:334124:359310:1|gene:BGLB003636
2274	2133	BGLB035280-PA	16.38	2	1	1	Deamidation (NQ)	55967	|protein_coding|LGUN_random_Scaffold7928:10791:13131:1|gene:BGLB035280
1591	2528	BGLB006319-PB	16.34	3	1	1	Oxidation (M)	19072	|protein_coding|LGUN_random_Scaffold1784:43444:49749:-1|gene:BGLB006319
707	498	BGLB023061-PF	16.3	1	1	1	Deamidation (NQ)	172469	|protein_coding|LGUN_random_Scaffold18:271653:326342:1|gene:BGLB023061
707	499	BGLB023061-PC	16.3	1	1	1	Deamidation (NQ)	173293	|protein_coding|LGUN_random_Scaffold18:278939:326342:1|gene:BGLB023061
707	500	BGLB023061-PE	16.3	1	1	1	Deamidation (NQ)	174179	|protein_coding|LGUN_random_Scaffold18:259087:326342:1|gene:BGLB023061
707	501	BGLB023061-PD	16.3	1	1	1	Deamidation (NQ)	177389	|protein_coding|LGUN_random_Scaffold18:232177:326342:1|gene:BGLB023061
707	503	BGLB023061-PB	16.3	1	1	1	Deamidation (NQ)	177476	|protein_coding|LGUN_random_Scaffold18:232177:326342:1|gene:BGLB023061
707	502	BGLB023061-PA	16.3	1	1	1	Deamidation (NQ)	177476	|protein_coding|LGUN_random_Scaffold18:232177:326342:1|gene:BGLB023061
1418	1648	BGLB023938-PA	16.27	0	1	1		157713	|protein_coding|LGUN_random_Scaffold319:81951:98725:-1|gene:BGLB023938
1418	1647	BGLB023938-PE	16.27	0	1	1		157753	|protein_coding|LGUN_random_Scaffold319:81951:98725:-1|gene:BGLB023938
1418	1860	BGLB023938-PB	16.27	0	1	1		157739	|protein_coding|LGUN_random_Scaffold319:81951:98725:-1|gene:BGLB023938
1436	2554	BGLB004035-PB	16.12	0	1	1		307221	|protein_coding|LGUN_random_Scaffold107:331861:381027:-1|gene:BGLB004035
1436	3295	BGLB032024-PB	16.12	1	1	1		121877	|protein_coding|LGUN_random_Scaffold3934:10600:26653:-1|gene:BGLB032024
651	1841	BGLB016873-PE	16.08	0	1	1		231488	|protein_coding|LGUN_random_Scaffold1935:15441:78216:-1|gene:BGLB016873
31	978	BGLB013258-PB	16.04	0	1	1	Deamidation (NQ)	562527	|protein_coding|LGUN_random_Scaffold786:17140:123571:-1|gene:BGLB013258
1710	1375	BGLB029516-PA	16.03	6	1	1		28756	|protein_coding|LGUN_random_Scaffold6327:14109:24265:-1|gene:BGLB029516
621	1080	BGLB005032-PG	15.99	1	1	1		146276	|protein_coding|LGUN_random_Scaffold137:318097:357704:1|gene:BGLB005032
621	1081	BGLB005032-PH	15.99	1	1	1		146908	|protein_coding|LGUN_random_Scaffold137:318097:357704:1|gene:BGLB005032
621	1083	BGLB005032-PE	15.99	1	1	1		147920	|protein_coding|LGUN_random_Scaffold137:318097:357704:1|gene:BGLB005032
621	1084	BGLB005032-PJ	15.99	1	1	1		148103	|protein_coding|LGUN_random_Scaffold137:318097:357704:1|gene:BGLB005032
621	1085	BGLB005032-PK	15.99	1	1	1		149816	|protein_coding|LGUN_random_Scaffold137:318097:357704:1|gene:BGLB005032
632	1306	BGLB022600-PD	15.99	3	1	1		44808	|protein_coding|LGUN_random_Scaffold136:199133:210233:-1|gene:BGLB022600
632	1307	BGLB022600-PE	15.99	2	1	1		45393	|protein_coding|LGUN_random_Scaffold136:199133:210233:-1|gene:BGLB022600
632	1308	BGLB022600-PC	15.99	2	1	1		45840	|protein_coding|LGUN_random_Scaffold136:199133:210233:-1|gene:BGLB022600
632	1311	BGLB022600-PB	15.99	2	1	1		46425	|protein_coding|LGUN_random_Scaffold136:199133:210233:-1|gene:BGLB022600
632	1310	BGLB022600-PF	15.99	2	1	1		46425	|protein_coding|LGUN_random_Scaffold136:199133:210233:-1|gene:BGLB022600
632	1309	BGLB022600-PA	15.99	2	1	1		46425	|protein_coding|LGUN_random_Scaffold136:199133:210233:-1|gene:BGLB022600
3121	5358	BGLB006393-PC	15.89	5	1	1		29993	|protein_coding|LGUN_random_Scaffold1802:32855:46052:-1|gene:BGLB006393
1357	1731	BGLB001160-PE	15.84	2	1	1	Deamidation (NQ)	59814	|protein_coding|LG21_random_Scaffold104:78832:87789:-1|gene:BGLB001160
1357	1734	BGLB001160-PC	15.84	2	1	1	Deamidation (NQ)	63209	|protein_coding|LG21_random_Scaffold104:78832:90725:-1|gene:BGLB001160
1357	1733	BGLB001160-PB	15.84	2	1	1	Deamidation (NQ)	63209	|protein_coding|LG21_random_Scaffold104:78832:90725:-1|gene:BGLB001160
1357	1732	BGLB001160-PF	15.84	2	1	1	Deamidation (NQ)	63209	|protein_coding|LG21_random_Scaffold104:78832:90725:-1|gene:BGLB001160
1357	1323	BGLB001160-PD	15.84	2	1	1	Deamidation (NQ)	64563	|protein_coding|LG21_random_Scaffold104:78832:91701:-1|gene:BGLB001160
159	1913	BGLB010161-PB	15.72	7	1	1	Carbamidomethylation; Deamidation (NQ)	30649	Deoxyribonuclease|protein_coding|LGUN_random_Scaffold4412:2726:11811:-1|gene:BGLB010161
277	1742	BGLB003378-PB	15.7	1	1	1		69133	|protein_coding|LG7_random_Scaffold359:99501:113695:-1|gene:BGLB003378
277	1741	BGLB003378-PE	15.7	1	1	1		69133	|protein_coding|LG7_random_Scaffold359:99501:113695:-1|gene:BGLB003378
277	1743	BGLB003378-PD	15.7	1	1	1		71136	|protein_coding|LG7_random_Scaffold359:99501:126258:-1|gene:BGLB003378
277	1750	BGLB003378-PC	15.7	1	1	1		75054	|protein_coding|LG7_random_Scaffold359:99501:126258:-1|gene:BGLB003378
113	968	BGLB033432-PA	15.5	1	1	1	Carbamidomethylation	270167	|protein_coding|LG22_random_Scaffold62:289130:309514:-1|gene:BGLB033432
113	970	BGLB033432-PC	15.5	1	1	1	Carbamidomethylation	270269	|protein_coding|LG22_random_Scaffold62:289130:309514:-1|gene:BGLB033432
113	969	BGLB033432-PB	15.5	1	1	1	Carbamidomethylation	270269	|protein_coding|LG22_random_Scaffold62:289130:309514:-1|gene:BGLB033432
224	2252	BGLB040122-PC	15.46	2	1	1		55323	|protein_coding|LG78i_random_Scaffold227:251009:260708:-1|gene:BGLB040122
1303	1852	BGLB038926-PA	15.31	4	1	1	Deamidation (NQ)	18309	|protein_coding|LGUN_random_Scaffold1470:83509:84000:-1|gene:BGLB038926
1303	2047	BGLB024478-PA	15.31	1	1	1	Deamidation (NQ)	86140	|protein_coding|LGUN_random_Scaffold58:777396:784189:1|gene:BGLB024478
1721	1398	BGLB001056-PD	15.29	4	1	1	Carbamidomethylation; Deamidation (NQ)	60576	|protein_coding|LG20_random_Scaffold1618:3265:28380:1|gene:BGLB001056
1715	1515	BGLB012422-PB	15.28	3	1	1		25980	|protein_coding|LGUN_random_Scaffold6562:5945:12843:-1|gene:BGLB012422
1715	1518	BGLB017613-PA	15.28	3	1	1		35518	|protein_coding|LGUN_random_Scaffold1653:56486:66134:-1|gene:BGLB017613
512	1226	BGLB027464-PD	15.25	2	1	1		62256	|protein_coding|LGUN_random_Scaffold100:170321:185972:1|gene:BGLB027464
512	1229	BGLB027464-PA	15.25	2	1	1		62514	|protein_coding|LGUN_random_Scaffold100:170321:185972:1|gene:BGLB027464
512	1228	BGLB027464-PC	15.25	2	1	1		62514	|protein_coding|LGUN_random_Scaffold100:170321:185972:1|gene:BGLB027464
512	1227	BGLB027464-PB	15.25	2	1	1		62514	|protein_coding|LGUN_random_Scaffold100:170321:185972:1|gene:BGLB027464
739	1250	BGLB010662-PB	15.21	1	1	1		116919	|protein_coding|LGUN_random_Scaffold490:160535:180132:1|gene:BGLB010662
1117	1939	BGLB037501-PA	15.12	1	1	1	Deamidation (NQ)	101962	|protein_coding|LG27_random_Scaffold161:121387:142687:-1|gene:BGLB037501

## Sheet: Peptides
Protein Group	Protein ID	Protein Accession	Peptide	Unique	-10lgP	Mass	ppm	m/z	z	RT	Scan	#Spec	Start	End	PTM
1	1	BGLB017114-PA	R.QVDVIVGGLDSLINNVDNSDNFQAAIER.L	Y	77.42	3014.49	0.9	1005.84	3	10.18	F2:1258	10	814	841
1	1	BGLB017114-PA	R.NDAEFINQVNNIVGGLDSILNNLDKPGQLQAALER.L	Y	73.89	3791.94	-0.6	948.993	4	11.41	F8:1463	9	962	996
1	1	BGLB017114-PA	R.LVDVHLHMSPSVGLEYFGPLQQNIR.S	Y	72.77	2848.47	0.2	713.125	4	8.06	F12:979	9	842	866
1	1	BGLB017114-PA	R.LVDVHLHM(+15.99)SPSVGLEYFGPLQQNIR.S	Y	71.78	2864.46	-0.2	717.123	4	7.37	F6:909	9	842	866	Oxidation (M)
1	1	BGLB017114-PA	R.IAEAHLSM(+15.99)DPVVGVPYFSALSQNIHR.F	Y	69.68	2866.44	-0.5	717.618	4	7.66	F6:952	4	686	711	Oxidation (M)
1	1	BGLB017114-PA	K.SFLDSVNDPIALQANM(+15.99)DR.I	Y	69.57	2020.95	0.4	674.658	3	7.29	F3:845	10	668	685	Oxidation (M)
1	1	BGLB017114-PA	R.VGLDYFGPLQTYIHDYIEEALGVGADSDEAK.G	Y	67.27	3384.6	-2.2	1129.21	3	11.36	F6:1442	5	72	102
1	1	BGLB017114-PA	R.SWTNLFTAFNEFLADHTIQK.I	Y	66.65	2382.16	1	795.063	3	11.09	F12:1448	13	884	903
1	1	BGLB017114-PA	K.AGVNLVLWFFNNIPNMR.E	Y	66.21	2004.04	0.6	669.021	3	11.39	F8:1460	5	618	634
1	1	BGLB017114-PA	R.IAGGLESLINNVDNQGK.L	Y	66.04	1740.9	2.2	871.46	2	7.28	F2:841	12	193	209
1	1	BGLB017114-PA	R.LTDVHLHFVPSVGPEFFGPLQK.N	Y	64.93	2463.29	1.1	616.832	4	8.12	F8:1029	13	529	550
1	1	BGLB017114-PA	R.LVLWMLQNVPNMR.E	Y	64.74	1612.86	2.2	807.438	2	9.19	F10:1055	7	153	165
1	1	BGLB017114-PA	K.NIHTFIEQALGVGADSDEPK.A	Y	64.46	2140.04	-0.4	714.355	3	7.74	F8:951	13	551	570
1	1	BGLB017114-PA	K.AWTHLLSAFNTVLR.E	Y	64.33	1627.88	3.4	543.637	3	8.38	F10:950	12	259	272
1	1	BGLB017114-PA	K.FNAHQSNAALQDDDEFR.N	Y	63.77	1976.86	0.9	659.962	3	4.12	F12:445	13	328	344
1	1	BGLB017114-PA	R.ILGGVESLVNNVDDPVALK.A	Y	63.64	1951.06	1.7	976.54	2	8.22	F10:927	13	37	55
1	1	BGLB017114-PA	K.QVNNIINGVGDLVDSVNDPGK.L	Y	63.44	2166.09	0.8	723.038	3	8.21	F10:924	12	501	521
1	1	BGLB017114-PA	K.AGVNLVLWFFNNIPNM(+15.99)R.E	Y	62.22	2020.04	1.8	674.354	3	11.22	F8:1435	12	618	634	Oxidation (M)
1	1	BGLB017114-PA	D.LVLWMFNNVPNMR.E	N	61.2	1632.83	1.3	817.422	2	9.23	F8:1240	6	465	477
1	1	BGLB017114-PA	R.SYIQNALGVAADSAEAR.S	Y	60.69	1734.85	2.5	579.293	3	6.5	F2:747	16	867	883
1	1	BGLB017114-PA	K.ALGVASNSDEAK.S	Y	59.95	1160.57	4.7	581.294	2	2.5	F10:273	12	404	415
1	1	BGLB017114-PA	K.LTDAAGGSENAGTNLVFWLLDNVPNMR.D	Y	58.51	2874.4	0.2	959.14	3	11.34	F9:1523	6	296	322
1	1	BGLB017114-PA	R.LADYHLDHKPR.I	Y	57.92	1363.7	4.2	455.576	3	2.35	F12:258	7	997	1007
1	1	BGLB017114-PA	K.FNAHSSDEALR.A	N	57.57	1245.57	3.3	416.2	3	2.56	F12:276	9	796	806
1	1	BGLB017114-PA	K.LTDAAGGSENAGTNLVFWLLDNVPNM(+15.99)R.D	Y	57.19	2890.39	-0.4	964.471	3	10.88	F12:1422	9	296	322	Oxidation (M)
1	1	BGLB017114-PA	K.SFLDSVNDPIALQANMDR.I	Y	57.08	2004.96	1.3	669.327	3	7.85	F12:937	8	668	685
1	1	BGLB017114-PA	K.SAAGGTQEAGVR.L	Y	55.8	1102.54	3.5	552.278	2	1.42	F10:160	12	141	152
1	1	BGLB017114-PA	K.SAFVSSWNELIR.K	Y	55.59	1407.71	0.8	704.865	2	7.66	F10:836	19	755	766
1	1	BGLB017114-PA	R.LVLWM(+15.99)LQNVPNM(+15.99)R.E	Y	55.28	1644.85	1	823.432	2	7.29	F6:896	5	153	165	Oxidation (M)
1	1	BGLB017114-PA	R.FTKFDANQADDALR.A	Y	55.24	1610.77	5.3	537.933	3	4.51	F10:493	6	637	650
1	1	BGLB017114-PA	R.LADAHLSFDPR.V	Y	54.4	1240.62	2.4	414.548	3	4.76	F8:592	14	61	71
1	1	BGLB017114-PA	R.QNFGVDLVLWM(+15.99)FNNVPNM(+15.99)R.E	Y	54.26	2325.1	0.7	776.042	3	9.43	F6:1246	3	459	477	Oxidation (M)
1	1	BGLB017114-PA	K.SWTNLFAAFNK.V	Y	53.98	1297.65	3.1	649.832	2	8.64	F11:986	18	416	426
1	1	BGLB017114-PA	K.QVNNIINGVGDLVDSVNDPGKLQANLER.L	Y	53.96	2990.54	0.3	997.855	3	8.71	F8:1152	5	501	528
1	1	BGLB017114-PA	R.IAEAHLSMDPVVGVPYFSALSQNIHR.F	Y	53.67	2850.45	-0.2	713.619	4	8.29	F4:1216	2	686	711
1	1	BGLB017114-PA	K.LVLWMFDQVPNMR.D	Y	53.43	1647.83	2.1	824.922	2	9.5	F10:1089	7	933	945
1	1	BGLB017114-PA	K.GWTDLFAAFNK.V	Y	52.75	1268.62	2.5	635.318	2	9.19	F2:1156	11	103	113
1	1	BGLB017114-PA	R.LVNAHLNFRPSVGLEYFQPLQENIYK.Y	Y	52.35	3088.61	-1.3	773.16	4	8.09	F8:1022	9	217	242
1	1	BGLB017114-PA	R.DPEFLAQVDR.I	Y	51.92	1188.58	4.3	595.298	2	5.73	F10:616	14	27	36
1	1	BGLB017114-PA	K.FDANQADDALR.A	Y	51.05	1234.56	2.4	618.288	2	4.16	F6:517	17	640	650
1	1	BGLB017114-PA	K.QSDAALQRDPEFLAQVDR.I	Y	50.71	2058.01	-0.3	687.011	3	5.57	F8:679	1	19	36
1	1	BGLB017114-PA	R.FNKFNALQGDDALR.A	Y	50.55	1607.81	3.3	536.944	3	5.04	F2:575	10	168	181
1	1	BGLB017114-PA	K.YLESALSVAADSNEAK.A	Y	48.79	1666.8	1.6	834.411	2	5.41	F6:685	9	243	258
1	1	BGLB017114-PA	D.LVLWM(+15.99)FNNVPNM(+15.99)R.E	N	48.23	1664.82	1.7	833.417	2	7.5	F6:927	7	465	477	Oxidation (M)
1	1	BGLB017114-PA	R.LVLWMLQNVPNM(+15.99)R.E	Y	47.36	1628.85	1.4	815.435	2	8.41	F8:1094	5	153	165	Oxidation (M)
1	1	BGLB017114-PA	R.AWTDLLTALNK.V	Y	47.12	1244.68	2.7	623.347	2	8.57	F8:1125	12	1039	1049
1	1	BGLB017114-PA	K.AWTDLIGAFNK.V	Y	45.9	1234.63	2.5	618.326	2	8.15	F12:998	13	571	581
1	1	BGLB017114-PA	K.VLNDL(sub H)AIQHIGLSETDR.R	Y	45.22	1893	2.8	632.008	3	6.32	F12:699	10	582	598	Mutation
1	1	BGLB017114-PA	R.IGLEFFGPLQK.Y	N	44.68	1247.69	2.3	624.854	2	8.17	F12:1009	13	1008	1018
1	1	BGLB017114-PA	K.LVLWM(+15.99)FDQVPNM(+15.99)R.D	Y	44.21	1679.82	0.7	840.916	2	7.79	F6:974	4	933	945	Oxidation (M)
1	1	BGLB017114-PA	K.LVLWMFDQVPNM(+15.99)R.D	Y	43.98	1663.82	1.1	832.919	2	8.83	F8:1175	4	933	945	Oxidation (M)
1	1	BGLB017114-PA	H.LSM(+15.99)DPVVGVPYFSALSQNIHR.F	Y	43.92	2345.18	-2.9	782.733	3	7.95	F1:1568	1	691	711	Oxidation (M)
1	1	BGLB017114-PA	R.LTAGENGVQK.A	N	43.34	1015.53	4.3	508.774	2	2.02	F7:220	10	608	617
1	1	BGLB017114-PA	K.FNALQGDDALR.A	Y	42.2	1218.6	2.6	610.308	2	4.97	F12:564	11	171	181
1	1	BGLB017114-PA	K.YIHLYIESALNVAVGSEESR.A	Y	41.87	2249.13	0.6	750.719	3	7.9	F1:1559	2	1019	1038
1	1	BGLB017114-PA	H.LHFVPSVGPEFFGPLQK.N	Y	41.19	1898.01	1	633.678	3	8.01	F1:1585	1	534	550
1	1	BGLB017114-PA	K.SWTN(+.98)LFAAFNK.V	Y	40.93	1298.63	115.3	650.397	2	8.59	F12:1107	4	416	426	Deamidation (NQ)
1	1	BGLB017114-PA	R.QNFGVDLVLWMFNNVPNM(+15.99)R.E	Y	40.79	2309.11	1.4	770.711	3	11.21	F4:1552	5	459	477	Oxidation (M)
1	1	BGLB017114-PA	R.FTKFNAHQSNAALQDDDEFR.N	Y	40.73	2353.07	1.2	589.276	4	4.36	F8:544	2	325	344
1	1	BGLB017114-PA	L.ADYHLDHKPR.I	Y	39.87	1250.62	2.7	417.88	3	2.36	F8:274	5	998	1007
1	1	BGLB017114-PA	D.LVLWMFNNVPNM(+15.99)R.E	N	39.67	1648.82	-0.3	825.418	2	8.6	F9:1163	5	465	477	Oxidation (M)
1	1	BGLB017114-PA	R.LVLWM(+15.99)LQNVPNMR.E	Y	39.36	1628.85	2.7	815.436	2	8.06	F1:1593	1	153	165	Oxidation (M)
1	1	BGLB017114-PA	K.VLNDL(sub H)AIQHIGLSETDRR.A	Y	38.66	2049.1	1.3	513.282	4	5.78	F3:655	8	582	599	Mutation
1	1	BGLB017114-PA	R.ANNEFLR.Q	Y	38.56	862.43	3.7	432.224	2	3.35	F10:359	17	807	813
1	1	BGLB017114-PA	R.AWTDLLTALNK(+43.01)VIR.D	Y	38.4	1655.94	1.6	552.987	3	11.18	F4:1548	2	1039	1052	Carbamylation
1	1	BGLB017114-PA	R.IAGGLESLINNVDNQGK(+43.01)LQAAIDR.L	Y	37.48	2551.34	2	851.454	3	8.62	F4:1270	1	193	216	Carbamylation
1	1	BGLB017114-PA	R.LTAGEN(+.98)GVQK.A	N	36.95	1016.51	3.6	509.266	2	1.93	F8:227	9	608	617	Deamidation (NQ)
1	1	BGLB017114-PA	R.SW(+31.99)TNLFTAFNEFLADHTIQK.I	Y	36.91	2414.15	1.3	805.726	3	10.49	F6:1355	4	884	903	Dihydroxy
1	1	BGLB017114-PA	R.EALDSSWK.K	Y	36.56	934.44	3.5	468.229	2	3.65	F10:395	13	1067	1074
1	1	BGLB017114-PA	R.NAGVNLVLWLFDN(+.98)VPNMR(+14.02).D	Y	36.55	2086.07	7.5	696.368	3	10.83	F6:1389	1	773	790	Deamidation (NQ); Methyl ester
1	1	BGLB017114-PA	R.ILGGVESLVNNVDDPVALK(+43.01)AAIDR.L	Y	36.05	2520.35	1.5	841.127	3	9.47	F4:1372	2	37	60	Carbamylation
1	1	BGLB017114-PA	N.NIINGVGDLVDSVNDPGK.L	Y	35.69	1824.92	1.5	913.47	2	7.47	F1:1474	1	504	521
1	1	BGLB017114-PA	K.IGLSDVDRK.A	Y	35.68	1001.55	5.6	334.859	3	3.43	F11:384	12	279	287
1	1	BGLB017114-PA	K.IGISDSDR.R	N	35.61	861.419	4.5	431.719	2	2.79	F8:328	14	436	443
1	1	BGLB017114-PA	K.PGQLQAALER.L	Y	35.47	1081.59	3.8	541.803	2	4.16	F8:511	5	987	996
1	1	BGLB017114-PA	H.LNFRPSVGLEYFQPLQENIYK.Y	Y	35.4	2554.32	1	852.449	3	8.33	F1:1653	2	222	242
1	1	BGLB017114-PA	K.IGISDSDRR.A	Y	35.37	1017.52	3	340.182	3	2.11	F8:243	8	436	444
1	1	BGLB017114-PA	K.QVNNIIN(+.98)GVGDLVDSVNDPGK.L	Y	35.31	2167.08	1.5	723.367	3	7.39	F1:1459	1	501	521	Deamidation (NQ)
1	1	BGLB017114-PA	K.QSDAALQR.D	Y	35.28	887.446	3.2	444.732	2	1.49	F8:187	13	19	26
1	1	BGLB017114-PA	K.QVNNIINGVGD(+21.98)LVDSVNDPGK.L	Y	35.11	2188.07	2.3	730.367	3	8.18	F4:1198	2	501	521	Sodium adduct
1	1	BGLB017114-PA	K.SAFVSSWNELIRK.A	Y	34.87	1535.81	2.2	512.945	3	6.66	F9:854	2	755	767
1	1	BGLB017114-PA	R.FTK(+43.01)FDANQADDALR.A	Y	34.7	1653.77	3.2	552.267	3	5.5	F1:1081	1	637	650	Carbamylation
1	1	BGLB017114-PA	K.AWTDLIGAFNKVLNDL(sub H)AIQHIGLSETDRR.A	Y	34.61	3265.72	0.2	654.152	5	11.29	F9:1513	1	571	599	Mutation
1	1	BGLB017114-PA	R.NAGVNLVLWLFDNVPN(+.98)MR(+14.02).D	Y	34.53	2086.07	5.7	696.367	3	10.88	F2:1325	4	773	790	Deamidation (NQ); Methyl ester
1	1	BGLB017114-PA	R.ADAEFVK.Q	Y	34.35	778.386	2.2	390.201	2	2.81	F3:323	14	182	188
1	1	BGLB017114-PA	R.ILGGVE(+21.98)SLVNNVDDPVALK.A	Y	34.23	1973.04	1.2	658.69	3	8.18	F4:1196	4	37	55	Sodium adduct
1	1	BGLB017114-PA	K.SFLDSVND(+21.98)PIALQANM(+15.99)DR.I	Y	34.2	2042.93	0.8	681.986	3	7.29	F1:1436	2	668	685	Sodium adduct; Oxidation (M)
1	1	BGLB017114-PA	K.LVLWM(+15.99)FDQVPNMR.D	Y	33.65	1663.82	3	832.92	2	8.48	F1:1683	1	933	945	Oxidation (M)
1	1	BGLB017114-PA	K.IGLSDVDR.K	N	33.51	873.456	4.6	437.737	2	4.19	F10:454	7	279	286
1	1	BGLB017114-PA	R.ALVSSWK.K	Y	33.16	789.438	4.6	395.728	2	4.19	F2:473	14	445	451
1	1	BGLB017114-PA	K.Q(-17.03)VNVIVGGLK.S	Y	33.15	1008.6	3.7	505.308	2	7.35	F6:905	5	658	667	Pyro-glu from Q
1	1	BGLB017114-PA	K.IGLSPTDR.K	Y	32.72	857.461	4.7	429.74	2	3.45	F10:375	17	904	911
1	1	BGLB017114-PA	R.NAGVNLVLWLFD(+14.02)N(+.98)VPNMR.D	Y	32.65	2086.07	3.4	696.365	3	10.85	F7:1837	7	773	790	Methyl ester; Deamidation (NQ)
1	1	BGLB017114-PA	K.KLTDAAGGSENAGTNLVFWLLDNVPNMR.D	Y	32.19	3002.49	-0.9	1001.84	3	11.13	F9:1492	1	295	322
1	1	BGLB017114-PA	S.VGPEFFGPLQK.N	Y	32.18	1217.64	3.7	609.832	2	6.65	F1:1299	1	540	550
1	1	BGLB017114-PA	K.GWTDLFAAFNK(+43.01)VLK.E	Y	32.01	1651.87	1.6	551.632	3	11.15	F1:1986	1	103	116	Carbamylation
1	1	BGLB017114-PA	R.IAGGLE(+21.98)SLINNVDNQGK.L	Y	31.95	1762.88	1.9	588.636	3	7.26	F4:1031	1	193	209	Sodium adduct
1	1	BGLB017114-PA	R.FN(+.98)K(+42.01)FNALQGDDALR.A	Y	31.93	1650.8	7.2	551.278	3	6.45	F1:1261	1	168	181	Deamidation (NQ); Acetylation (K)
1	1	BGLB017114-PA	R.ADPEFQK(+43.01)QVNVIVGGLK.S	Y	31.43	1884.01	1.7	629.012	3	7.74	F1:1521	1	651	667	Carbamylation
1	1	BGLB017114-PA	R.ALDSSWK.R	N	31.1	805.397	5.2	403.708	2	3.38	F7:356	16	600	606
1	1	BGLB017114-PA	R.ALDSSWKR.L	N	30.62	961.498	5.4	321.508	3	2.75	F8:322	6	600	607
1	1	BGLB017114-PA	K.NIHTFIE(+21.98)QALGVGADSDEPK.A	Y	30.44	2162.03	0.5	721.683	3	7.7	F1:1514	1	551	570	Sodium adduct
1	1	BGLB017114-PA	K.IGLSPTDRK.V	Y	30.24	985.556	3.3	493.787	2	2.62	F10:283	9	904	912
1	1	BGLB017114-PA	N.AALQDDDEFR.N	Y	30.1	1178.52	3.6	590.27	2	3.79	F1:699	2	335	344
1	1	BGLB017114-PA	R.AW(+31.99)TDLLTALNK.V	Y	29.88	1276.67	1.2	639.341	2	7.47	F4:1069	1	1039	1049	Dihydroxy
1	1	BGLB017114-PA	K.LQANLER.L	N	29.57	842.461	4.5	422.24	2	2.8	F10:300	16	522	528
1	1	BGLB017114-PA	R.LADAHLSFD.P	Y	29.57	987.466	4.7	494.743	2	5.17	F6:659	4	61	69
1	1	BGLB017114-PA	R.SSWDSLK.S	Y	29.34	821.392	6	411.706	2	3.9	F10:421	13	134	140
1	1	BGLB017114-PA	Y.IHDYIEEALGVGADSDEAK.G	Y	29.3	2030.94	-0.6	677.988	3	6.49	F1:1273	1	84	102
1	1	BGLB017114-PA	K.ALESSWK.K	Y	29.27	819.413	5.2	410.716	2	3.25	F15:388	13	288	294
1	1	BGLB017114-PA	R.DPNFLK.Q	Y	29.23	732.381	4.3	367.199	2	4.12	F8:501	10	495	500
1	1	BGLB017114-PA	K.QVNVIVGGLK.S	Y	29.02	1025.62	0.6	513.819	2	5.22	F13:550	4	658	667
1	1	BGLB017114-PA	R.SYIQNALGVAAD(+21.98)SAEAR.S	Y	28.79	1756.84	0.7	586.62	3	6.49	F5:786	2	867	883	Sodium adduct
1	1	BGLB017114-PA	R.DRFNKFDAK.Q	Y	28.79	1139.57	6.4	380.867	3	2.36	F7:253	8	10	18
1	1	BGLB017114-PA	K.LQAAIDR.L	N	28.78	785.439	3.3	393.728	2	2.7	F7:289	13	210	216
1	1	BGLB017114-PA	K.SFLDSVND(+21.98)PIALQANMDR.I	Y	28.62	2026.94	1	676.654	3	7.86	F4:1139	1	668	685	Sodium adduct
1	1	BGLB017114-PA	R.SSWDSLK(+43.01)SAAGGTQEAGVR.L	Y	28.58	1948.92	0.9	650.649	3	5.52	F1:1084	1	134	152	Carbamylation
1	1	BGLB017114-PA	R.ALVSSWK(+27.99).K	Y	28.51	817.433	18.3	409.731	2	4.09	F8:497	20	445	451	Formylation
1	1	BGLB017114-PA	R.EALDSSWKK.L	Y	28.51	1062.53	0.2	532.275	2	2.84	F9:360	5	1067	1075
1	1	BGLB017114-PA	K.QLTSGGK.Q	Y	28.46	689.371	5.1	345.694	2	1.05	F8:129	7	920	926
1	1	BGLB017114-PA	K.QSDADLR.R	N	28.25	803.377	3.5	402.697	2	1.37	F3:177	15	487	493
1	1	BGLB017114-PA	K.ALESSWKK.L	Y	28.18	947.508	5.6	316.845	3	2.35	F9:304	2	288	295
1	1	BGLB017114-PA	H.FVPSVGPEFFGPLQK.N	Y	28.08	1647.87	2.3	824.942	2	8.15	F1:1616	2	536	550
1	1	BGLB017114-PA	R.LVNAHLNFR.P	Y	27.94	1082.6	4.7	361.875	3	4.3	F4:605	2	217	225
1	1	BGLB017114-PA	R.ADPEFQK.Q	Y	27.68	833.392	4.1	417.705	2	2.05	F15:250	14	651	657
1	1	BGLB017114-PA	R.ADPEFQ(+.98)K(+42.01)QVNVIVGGLK.S	Y	27.35	1884	6.6	629.011	3	7.75	F4:1113	1	651	667	Deamidation (NQ); Acetylation (K)
1	1	BGLB017114-PA	R.ALVSSWKK.L	Y	27.15	917.533	12.1	306.856	3	3.06	F9:389	2	445	452
1	1	BGLB017114-PA	R.KALESSWK.K	Y	27.05	947.508	6.7	474.764	2	2.46	F4:312	1	287	294
1	1	BGLB017114-PA	R.TIPNMR.D	N	26.89	730.38	3.1	366.198	2	2.85	F12:308	5	4	9
1	1	BGLB017114-PA	K.SWTNLFAAFN(+.98)K.V	Y	26.46	1298.63	114.2	650.396	2	8.59	F3:1050	3	416	426	Deamidation (NQ)
1	1	BGLB017114-PA	R.E(-18.01)ALDSSWKK.L	Y	26.1	1044.52	3.1	349.183	3	2.82	F9:357	4	1067	1075	Pyro-glu from E
1	1	BGLB017114-PA	R.ADAEFVK(+43.01)QVER.I	Y	25.55	1333.66	2.6	445.563	3	4.63	F1:897	1	182	192	Carbamylation
1	1	BGLB017114-PA	R.LTAGENGVQ(+.98)K.A	N	25.47	1016.51	3.8	509.266	2	1.96	F4:266	1	608	617	Deamidation (NQ)
1	1	BGLB017114-PA	H.LLSAFNTVLR.E	Y	25.46	1132.66	3.6	567.34	2	6.95	F1:1367	2	263	272
1	1	BGLB017114-PA	R.AWTD(+21.98)LLTALNK.V	Y	25.36	1266.66	2	634.338	2	8.58	F4:1261	2	1039	1049	Sodium adduct
1	1	BGLB017114-PA	R.IAGGLESLIN.N	Y	24.83	985.544	33.3	493.796	2	5.64	F4:794	1	193	202
1	1	BGLB017114-PA	R.TVLK(+43.01)IVSDNER.A	Y	24.56	1315.71	1.9	658.863	2	5.07	F1:995	4	119	129	Carbamylation
1	1	BGLB017114-PA	K.AW(+31.99)THLLSAFNTVLR.E	Y	24.31	1659.87	4.7	554.301	3	7.79	F1:1530	1	259	272	Dihydroxy
1	1	BGLB017114-PA	R.LVNAHLN.F	Y	23.82	779.429	5.6	390.724	2	2.93	F4:370	2	217	223
1	1	BGLB017114-PA	R.ALDSSWK(+43.01)R.L	N	23.6	1004.5	4	503.261	2	3.86	F8:472	5	600	607	Carbamylation
1	1	BGLB017114-PA	R.PSVGLEYFQPLQENIYK.Y	Y	23.53	2024.03	1.4	675.683	3	8.1	F4:1179	2	226	242
1	1	BGLB017114-PA	K.SEAELR.N	N	23.51	703.35	5.5	352.684	2	1.47	F10:166	7	956	961
1	1	BGLB017114-PA	R.FNK(+43.01)FNALQGDDALR.A	Y	23.43	1650.81	-0.8	826.412	2	6.47	F4:918	1	168	181	Carbamylation
1	1	BGLB017114-PA	R.IAGGLESLINNVD(+21.98)NQGK.L	Y	23.37	1762.88	1.9	588.636	3	7.25	F1:1428	1	193	209	Sodium adduct
1	1	BGLB017114-PA	F.VSSWNELIR.K	Y	23.34	1102.58	4.8	552.298	2	6	F4:857	1	758	766
1	1	BGLB017114-PA	K.YLESALSVAADSNE(+21.98)AK.A	Y	23.31	1688.79	2.7	563.938	3	5.39	F1:1061	1	243	258	Sodium adduct
1	1	BGLB017114-PA	K.Q(-17.03)SDAALQR.D	Y	23.29	870.419	4.1	436.219	2	2.82	F1:443	3	19	26	Pyro-glu from Q
1	1	BGLB017114-PA	K.IVSDNER.A	Y	23.22	831.409	4.4	416.713	2	1.25	F9:181	5	123	129
1	1	BGLB017114-PA	K.ALGVASNSDEAK(+15.99).S	Y	23.08	1176.56	34.3	589.309	2	3.06	F7:324	4	404	415	Hydroxylation
1	1	BGLB017114-PA	H.TFIEQALGVGADSDEPK.A	Y	23.07	1775.86	3.3	592.962	3	6.77	F1:1325	1	554	570
1	1	BGLB017114-PA	K.LTDAAGGSE(+21.98)NAGTNLVFWLLDNVPNMR.D	Y	22.9	2896.38	1.4	966.468	3	11.34	F4:1573	1	296	322	Sodium adduct
1	1	BGLB017114-PA	L.ADAHLSFDPR.V	Y	22.7	1127.54	4.7	564.778	2	4.81	F9:647	8	62	71
1	1	BGLB017114-PA	K.GWTD(+21.98)LFAAFNK.V	Y	22.59	1290.6	2.3	646.309	2	9.18	F1:1792	1	103	113	Sodium adduct
1	1	BGLB017114-PA	K.AGVNLVLW(+31.99)FFNNIPNM(+15.99)R.E	Y	22.5	2052.03	0.1	685.016	3	10.67	F8:1380	3	618	634	Dihydroxy; Oxidation (M)
1	1	BGLB017114-PA	K.ALGVS(sub A)SNSDEAK.S	Y	22.2	1176.56	32.7	589.308	2	3.03	F8:362	5	404	415	Mutation
1	1	BGLB017114-PA	A.DYHLDHKPR.I	Y	22.06	1179.58	5.4	394.202	3	2.35	F1:365	2	999	1007
1	1	BGLB017114-PA	R.NDAEFINQVNNIVGGLDSILNNLDK.P	Y	22	2728.37	-1.2	910.462	3	11.45	F4:1592	1	962	986
1	1	BGLB017114-PA	H.QSNAALQDDDEFR.N	Y	21.77	1507.65	-0.3	754.834	2	3.91	F4:534	2	332	344
1	1	BGLB017114-PA	R.FNKFDAK.Q	Y	21.69	868.444	5.5	435.232	2	1.98	F6:259	4	12	18
1	1	BGLB017114-PA	N.FRPSVGLEYFQPLQENIYK.Y	Y	21.17	2327.19	0.2	776.739	3	7.83	F1:1541	2	224	242
1	1	BGLB017114-PA	K.AAIDR.L	N	20.9	544.297	10.7	273.159	2	1.07	F4:159	2	56	60
1	1	BGLB017114-PA	K.QEAGVK.L	Y	20.82	630.334	6.3	316.176	2	1.01	F8:119	6	927	932
1	1	BGLB017114-PA	R.SYIQNALGVAAD(+37.95)SAEAR.S	Y	20.46	1772.8	2.1	591.942	3	6.49	F4:921	1	867	883	Replacement of 2 protons by calcium
1	1	BGLB017114-PA	R.EQFTK.F	N	20.34	651.323	6.6	326.671	2	1.34	F5:182	8	478	482
1	1	BGLB017114-PA	R.EHSLEK.I	N	20.33	741.366	5.3	371.692	2	0.99	F4:141	4	273	278
1	1	BGLB017114-PA	K.VLNDL(sub H)AIQH.I	Y	20.26	1021.56	4.6	511.787	2	4.68	F4:657	3	582	590	Mutation
1	1	BGLB017114-PA	K.SWTNLFAAF.N	Y	19.99	1055.51	6.1	528.764	2	10.49	F1:1925	1	416	424
1	1	BGLB017114-PA	R.DQFSK.F	N	19.98	623.291	5.4	312.655	2	1.3	F9:187	5	946	950
1	1	BGLB017114-PA	K.V(+43.01)LKEHSLEK.I	N	19.81	1124.62	5.6	375.882	3	2.34	F1:364	2	427	435	Carbamylation
1	1	BGLB017114-PA	H.IGLSETDR.R	Y	19.66	889.451	6.4	445.735	2	3.08	F4:393	1	591	598
1	1	BGLB017114-PA	K.QVNVIVGGLK(+21.98).S	Y	19.44	1047.61	3	524.812	2	5.24	F9:695	5	658	667	Sodium adduct
1	1	BGLB017114-PA	R.EQFTKFDAK.Q	Y	18.76	1112.55	4.8	371.859	3	3.17	F8:382	1	478	486
1	1	BGLB017114-PA	R.E(+42.01)ALD(+14.02)SSWK.K	Y	18.74	990.466	51.1	496.265	2	3.71	F8:454	1	1067	1074	Acetylation (N-term); Methyl ester
1	1	BGLB017114-PA	R.EQFTK(+43.01)FDAK.Q	Y	18.17	1155.56	3.1	578.787	2	4.41	F5:542	3	478	486	Carbamylation
1	1	BGLB017114-PA	Q.EAGVKL(+88.00)VLWMFDQVPNMR.D	Y	18.14	2220.09	-19.5	741.023	3	11.25	F8:1442	2	928	945	3-sulfanylpropanoyl
1	1	BGLB017114-PA	R.EALDSSWK(+43.01)K.L	Y	18.06	1105.54	8.4	553.782	2	3.94	F5:468	3	1067	1075	Carbamylation
1	1	BGLB017114-PA	I.GLSDVDRK.A	Y	18.06	888.466	3.8	445.242	2	3.44	F9:455	7	280	287
1	1	BGLB017114-PA	R.SWTNLFTAFNE(+21.98)FLADHTIQK.I	Y	17.86	2404.15	0.5	802.39	3	11.11	F1:1982	1	884	903	Sodium adduct
1	1	BGLB017114-PA	R.N(+42.01)QVRAIT(+79.97)R.G	Y	17.71	1078.53	111.5	540.332	2	7.67	F7:1011	13	345	352	Acetylation (N-term); Phosphorylation (STY)
1	1	BGLB017114-PA	R.TWK(+43.01)QLTSGGK.Q	Y	17.68	1147.6	3.3	574.808	2	4.17	F1:795	1	917	926	Carbamylation
1	1	BGLB017114-PA	K.AW(+31.99)TDLIGAFNK.V	Y	17.66	1266.62	2.6	634.321	2	7.12	F1:1404	1	571	581	Dihydroxy
1	1	BGLB017114-PA	A.AFNKVLK.E	N	17.62	818.501	4	410.26	2	2.61	F9:329	1	110	116
1	1	BGLB017114-PA	I.GLSPTDRK.V	Y	17.34	872.472	3.7	437.245	2	2.61	F5:299	2	905	912
1	1	BGLB017114-PA	R.ILGGVESLVNNVDD.P	Y	17.17	1442.73	1.8	722.371	2	7.5	F5:904	2	37	50
1	1	BGLB017114-PA	K.QSD(-18.01)ADLR.R	N	17.15	785.367	3.8	393.692	2	1.42	F9:204	1	487	493	Dehydration
1	1	BGLB017114-PA	K.AWTD(+21.98)LIGAFNK.V	Y	17.13	1256.62	1	629.316	2	8.12	F1:1605	1	571	581	Sodium adduct
1	1	BGLB017114-PA	G.VK(+345.05)LVLWMFDQVPNMR.D	Y	16.88	2220.04	4.7	741.023	3	11.24	F4:1558	3	931	945	Phospho-guanosine
1	1	BGLB017114-PA	R.K(+43.01)ALESSWK.K	Y	16.87	990.513	4.2	496.266	2	3.66	F1:663	2	287	294	Carbamylation
1	1	BGLB017114-PA	K.IGLSD(+43.99)VDR.K	N	16.7	917.445	3.8	459.732	2	3.09	F26:336	2	279	286	Carboxylation (DKW)
1	1	BGLB017114-PA	R.DRFTK.F	N	16.68	665.35	5.7	333.684	2	1.09	F9:156	6	323	327
1	1	BGLB017114-PA	R.ALVSSWK(+27.99)K.L	Y	16.56	945.528	17.4	316.189	3	3.03	F9:384	1	445	452	Formylation
1	1	BGLB017114-PA	K.QSD(+14.02)AD(+14.02)LR.R	N	16.45	831.409	48.3	416.732	2	1.08	F8:137	2	487	493	Methyl ester
1	1	BGLB017114-PA	K.SFLDSVNDPIALQANMD(+57.02)R.I	Y	16.16	2061.98	-0.7	688.333	3	6.67	F8:801	3	668	685	Carbamidomethylation (DHKE X@N-term)
1	1	BGLB017114-PA	R.ERFTK.F	N	15.85	679.365	5.3	340.692	2	1.04	F5:140	1	635	639
1	1	BGLB017114-PA	H.FVPSVGPEF(+31.99)FGPLQK.N	Y	15.85	1679.86	5.1	840.939	2	7.56	F1:1485	1	536	550	Dihydroxy
1	1	BGLB017114-PA	R.ALVSSWK(+43.01)K.L	Y	15.77	960.539	3	481.278	2	4.42	F9:596	2	445	452	Carbamylation
1	1	BGLB017114-PA	R.DHAMD(-18.01)R.L	Y	15.71	725.292	80.2	363.682	2	1.08	F12:129	2	1053	1058	Dehydration
1	1	BGLB017114-PA	K.QS(-18.01)DADLR.R	N	15.67	785.367	4.9	393.693	2	1.4	F8:178	1	487	493	Dehydration
1	1	BGLB017114-PA	R.E(-18.01)QFTK.F	N	15.36	633.312	5.7	317.665	2	1.33	F5:181	5	478	482	Pyro-glu from E
1	323	BGLB017697-PA	M.DPNFLK.A	Y	29.23	732.381	4.3	367.199	2	4.12	F8:501	10	203	208
10	3	BGLB024577-PA	R.GYYPTISPALDTSASVNDQQLK.K	Y	76.99	2367.16	0.2	790.061	3	6.62	F32:705	5	103	124
10	3	BGLB024577-PA	R.GYYPTISPALDTSASVNDQQLKK.A	Y	70.53	2495.25	1.5	832.76	3	5.93	F32:625	3	103	125
10	3	BGLB024577-PA	R.SIGLASENDWLIGATITK.Q	Y	68.41	1887.99	0.4	945.005	2	8.34	F28:1095	5	404	421
10	3	BGLB024577-PA	K.SPSVDAFYAAQSVFR.L	Y	68.39	1643.79	0.7	822.905	2	7.69	F26:943	5	296	310
10	3	BGLB024577-PA	K.LQLGPESHTVDEAFADITALVLMR.S	Y	62.24	2625.35	0.6	876.124	3	11.23	F27:1808	2	380	403
10	3	BGLB024577-PA	K.VLYDIASGQIISGSILVR.F	Y	61.44	1903.08	2.7	635.368	3	8.51	F32:945	3	187	204
10	3	BGLB024577-PA	K.LQLGPESHTVDEAFADITALVLM(+15.99)R.S	Y	61.25	2641.34	0.8	881.455	3	10.92	F27:1780	2	380	403	Oxidation (M)
10	3	BGLB024577-PA	R.LQLTYNGLPVR.N	Y	59.66	1272.72	3	637.369	2	6.29	F28:774	10	73	83
10	3	BGLB024577-PA	R.EPLSIYVHYGENFDNSFSNGK.D	Y	58.72	2416.1	-0.6	806.372	3	6.93	F27:1172	3	324	344
10	3	BGLB024577-PA	K.ANDIDDFTTQK.Q	Y	58.48	1266.57	2.1	634.295	2	4.07	F28:475	10	145	155
10	3	BGLB024577-PA	K.DVFLGDGSELLFPAPSGPDVVAHEIGHAVSAAYGK.L	Y	58.43	3521.75	-0.2	881.444	4	9.75	F27:1673	2	345	379
10	3	BGLB024577-PA	R.NSN(+.98)GNFVGEVR.G	Y	55.91	1192.55	4.1	597.283	2	3.85	F32:414	6	92	102	Deamidation (NQ)
10	3	BGLB024577-PA	K.YLGAITAPGQASGIISK.A	Y	55.64	1645.9	3.6	823.962	2	6.12	F26:717	7	445	461
10	3	BGLB024577-PA	R.NSNGNFVGEVR.G	Y	53.65	1191.56	1.9	596.79	2	3.59	F32:387	13	92	102
10	3	BGLB024577-PA	K.LGVFNYGSGSNEIC(+57.02)LDVQR.D	Y	52.96	2127.01	3.3	710.011	3	7.3	F26:875	2	232	250	Carbamidomethylation
10	3	BGLB024577-PA	H.TVDEAFADITALVLMR.S	Y	52.87	1763.91	2.6	588.98	3	10.98	F27:1784	1	388	403
10	3	BGLB024577-PA	R.NSC(+57.02)PNVQGGNEK.L	Y	52.77	1302.56	2	652.29	2	1.32	F26:156	2	220	231	Carbamidomethylation
10	3	BGLB024577-PA	K.DVFLGDGSELLFPAPSGPDVVAHEIGH.A	Y	51.41	2774.36	0.3	925.793	3	9.17	F27:1615	1	345	371
10	3	BGLB024577-PA	L.SIYVHYGENFDNSFSN(+.98)GK.D	Y	51.2	2077.9	0.9	693.642	3	5.54	F27:848	1	327	344	Deamidation (NQ)
10	3	BGLB024577-PA	K.AFYNALQPVVSAGQTKK.I	Y	50.79	1820.98	1.3	608.001	3	5.77	F26:670	1	462	478
10	3	BGLB024577-PA	K.GPNDSINGAK.S	Y	49.95	971.467	5.1	486.743	2	1.54	F26:181	3	286	295
10	3	BGLB024577-PA	K.AFYNALQPVVSAGQTK.K	Y	49.47	1692.88	1.9	565.303	3	6.45	F26:770	5	462	477
10	3	BGLB024577-PA	L.SIYVHYGENFDNSFSNGK.D	Y	48.65	2076.92	0.3	693.313	3	5.4	F27:822	1	327	344
10	3	BGLB024577-PA	K.SPSVD(+21.98)AFYAAQSVFR.L	Y	48.19	1665.78	1.5	556.267	3	7.72	F27:1333	1	296	310	Sodium adduct
10	3	BGLB024577-PA	K.QIYINPSTGAASVVYFC(+57.02)K.G	Y	47.97	2017	0.9	673.341	3	7.16	F32:766	1	156	173	Carbamidomethylation
10	3	BGLB024577-PA	K.GFITIPTFFRNPK.V	Y	47.88	1536.85	2.7	513.29	3	8.01	F32:876	1	174	186
10	3	BGLB024577-PA	H.TVDEAFADITALVLM(+15.99)R.S	Y	46.99	1779.91	1.8	594.311	3	10.37	F27:1734	1	388	403	Oxidation (M)
10	3	BGLB024577-PA	K.DVFLGDGSELLFPAPSGPDVVAH.E	Y	46.66	2338.15	1	780.391	3	9.4	F27:1642	1	345	367
10	3	BGLB024577-PA	R.DLQNPSNDDFYIDNTK.Y	Y	46.48	1897.83	1.5	949.925	2	5.56	F26:648	2	429	444
10	3	BGLB024577-PA	R.GYYPTISPALDTSASVNDQQLK(+43.01)K.A	Y	45.22	2538.26	1.5	847.095	3	6.6	F32:701	1	103	125	Carbamylation
10	3	BGLB024577-PA	R.TIRQDVGEIK.A	Y	43.08	1157.64	4.1	386.889	3	2.97	F32:319	1	135	144
10	3	BGLB024577-PA	K.TRLQLTYNGLPVR.N	Y	43.07	1529.87	4.7	510.966	3	5.67	F32:598	1	71	83
10	3	BGLB024577-PA	K.YLGAITAPGQ(+.98)ASGIISK.A	Y	42.62	1646.89	6	824.456	2	6.37	F27:1031	1	445	461	Deamidation (NQ)
10	3	BGLB024577-PA	K.DVFLGDGSELLFPAPSGPDVVAHEIGHAVSAAY.G	Y	42.39	3336.63	-0.5	1113.22	3	10.18	F27:1716	1	345	377
10	3	BGLB024577-PA	N.AAGDLGLDTGIIIAAFEAVGVNVR.D	Y	42.39	2341.26	1.5	781.43	3	11.4	F27:1824	1	512	535
10	3	BGLB024577-PA	K.AFYNALQPVVSAGQ(+.98)TK(+42.01)K.I	Y	41.42	1863.97	8.9	622.337	3	6.45	F27:1065	1	462	478	Deamidation (NQ); Acetylation (K)
10	3	BGLB024577-PA	K.C(+57.02)TLAGDNFVVLSLDNSYDK.K	Y	41.13	2129.99	1.5	711.006	3	8.08	F27:1420	2	255	273	Carbamidomethylation
10	3	BGLB024577-PA	K.GPNDSIN(+.98)GAK.S	Y	40.81	972.451	4.1	487.235	2	1.71	F27:222	1	286	295	Deamidation (NQ)
10	3	BGLB024577-PA	K.S(+57.02)PSVDAFYAAQSVFR.L	Y	39.87	1700.82	0.5	851.416	2	7.84	F27:1367	1	296	310	Carbamidomethylation (DHKE X@N-term)
10	3	BGLB024577-PA	K.GFITIPTFFR.N	Y	39.69	1197.65	3.9	599.837	2	9.2	F32:1028	6	174	183
10	3	BGLB024577-PA	R.SIGLASENDW(+31.99)LIGATITK.Q	Y	39.49	1919.98	0.7	961	2	7.76	F27:1347	1	404	421	Dihydroxy
10	3	BGLB024577-PA	R.GYYPN(sub T)ISPALDTSASVNDQQLKK.A	Y	39.37	2508.25	1.5	837.092	3	5.88	F32:617	1	103	125	Mutation
10	3	BGLB024577-PA	R.GYYPN(sub T)ISPALDTSASVNDQQLK.K	Y	38.51	2380.15	1	794.393	3	6.53	F32:695	1	103	124	Mutation
10	3	BGLB024577-PA	R.SIGLASENDWLIGATITK(+43.01)QAGESLR.D	Y	38.22	2672.38	0.5	891.8	3	9.16	F27:1614	1	404	428	Carbamylation
10	3	BGLB024577-PA	F.LGDGSELLFPAPSGPDVVAHEIGHAVSAAYGK.L	Y	37.42	3160.58	-2.6	791.151	4	8.81	F27:1567	1	348	379
10	3	BGLB024577-PA	K.K(+43.01)ATAQYVK.D	Y	37.35	950.519	3.2	476.268	2	2.06	F32:234	3	125	132	Carbamylation
10	3	BGLB024577-PA	H.YGENFDNSFSN(+.98)GK.D	Y	36.98	1478.6	4.4	740.308	2	4.52	F27:658	1	332	344	Deamidation (NQ)
10	3	BGLB024577-PA	H.YGENFDNSFSNGK.D	Y	36.91	1477.61	3	739.815	2	4.35	F27:630	2	332	344
10	3	BGLB024577-PA	K.AFYNALQPVVSAGQ(+.98)TK.K	Y	36.69	1693.87	2.2	847.943	2	6.64	F27:1118	1	462	477	Deamidation (NQ)
10	3	BGLB024577-PA	R.DLYESFLQAN.I	Y	35.73	1198.55	2.8	600.284	2	7.77	F27:1349	1	483	492
10	3	BGLB024577-PA	K.ATAQYVK.D	Y	35.57	779.418	3.6	390.718	2	1.6	F32:192	5	126	132
10	3	BGLB024577-PA	R.DLQNPSND(+21.98)DFYIDNTK.Y	Y	35.22	1919.81	1.1	960.916	2	5.57	F27:859	1	429	444	Sodium adduct
10	3	BGLB024577-PA	Y.VHYGENFDNSFSNGK.D	Y	35.06	1713.74	2.3	572.255	3	4.09	F27:571	1	330	344
10	3	BGLB024577-PA	K.KATAQYVK.D	Y	34.83	907.513	4.8	454.766	2	1.14	F32:137	1	125	132
10	3	BGLB024577-PA	K.YLGAITAPGQASGIISK(+43.01)AFYNALQPVVSAGQTK.K	Y	34.24	3363.78	-2.1	1122.27	3	10.77	F27:1769	1	445	477	Carbamylation
10	3	BGLB024577-PA	K.QAGESLR.D	Y	34.22	759.388	6.3	380.703	2	1.42	F28:178	2	422	428
10	3	BGLB024577-PA	R.SIGLASENDW(+15.99)LIGATITK.Q	Y	34.13	1903.99	1	635.671	3	7.74	F27:1342	1	404	421	Oxidation (HW)
10	3	BGLB024577-PA	R.D(+57.02)LQNPSNDDFYIDNTK.Y	Y	33.79	1954.85	2.4	652.627	3	5.71	F27:887	1	429	444	Carbamidomethylation (DHKE X@N-term)
10	3	BGLB024577-PA	R.QDVGEIK.A	Y	33.51	787.408	3.6	394.712	2	2.09	F32:237	8	138	144
10	3	BGLB024577-PA	K.ANPLVNR.E	Y	32.11	782.44	5.5	392.229	2	2.58	F27:315	3	317	323
10	3	BGLB024577-PA	K.GPNDSINGAK(+43.01)SPSVDAFYAAQSVFR.L	Y	32.01	2640.26	-1	881.092	3	8.41	F27:1489	1	286	310	Carbamylation
10	3	BGLB024577-PA	R.LQ(+.98)LTYNGLPVR.N	Y	31.37	1273.7	0	637.859	2	6.39	F32:677	1	73	83	Deamidation (NQ)
10	3	BGLB024577-PA	K.LQLGPESHTVDEAFADITAL.V	Y	31.08	2126.05	0.2	1064.03	2	9.23	F27:1624	1	380	399
10	3	BGLB024577-PA	H.EIGHAVSAAYGK.L	Y	30.82	1201.61	3.2	601.814	2	2.88	F27:364	1	368	379
10	3	BGLB024577-PA	F.ASSESDESGEVNKR.N	Y	30.37	1493.66	3.7	498.896	3	1.07	F27:141	1	206	219
10	3	BGLB024577-PA	K.LQLGPESHTVDEAFADITALVL.M	Y	29.88	2338.21	0.7	780.41	3	11.25	F27:1812	1	380	401
10	3	BGLB024577-PA	Y.NALQPVVSAGQTK.K	Y	29.76	1311.71	3.1	656.867	2	3.97	F27:546	1	465	477
10	3	BGLB024577-PA	R.SIGLASEND(+21.98)WLIGATITK.Q	Y	28.98	1909.98	0.6	955.996	2	8.32	F27:1473	1	404	421	Sodium adduct
10	3	BGLB024577-PA	K.A(+57.02)FYNALQPVVSAGQTK.K	Y	28.67	1749.9	3.1	584.311	3	6.45	F27:1062	1	462	477	Carbamidomethylation (DHKE X@N-term)
10	3	BGLB024577-PA	K.Y(+57.02)LGAITAPGQASGIISK.A	Y	28.46	1702.93	1.1	852.471	2	6.43	F27:1055	1	445	461	Carbamidomethylation (DHKE X@N-term)
10	3	BGLB024577-PA	K.AFYNALQPVVSAGQ.T	Y	27.35	1463.74	2	732.879	2	7.33	F27:1259	1	462	475
10	3	BGLB024577-PA	L.SLDNSYDK.K	Y	26.97	940.414	5.2	471.217	2	1.95	F27:248	1	266	273
10	3	BGLB024577-PA	R.LLNSYK.A	Y	26.92	736.412	5.3	369.215	2	2.73	F27:338	8	311	316
10	3	BGLB024577-PA	K.ATAQYVK(+43.01)DR.T	Y	26.83	1093.55	3.8	547.785	2	2.4	F32:271	1	126	134	Carbamylation
10	3	BGLB024577-PA	K.Q(+57.02)AGESLR.D	Y	26.61	816.409	4.3	409.214	2	1.42	F27:185	1	422	428	Carbamidomethylation (DHKE X@N-term)
10	3	BGLB024577-PA	K.GPND(+21.98)SINGAK.S	Y	26.56	993.449	3.2	497.733	2	1.59	F27:205	1	286	295	Sodium adduct
10	3	BGLB024577-PA	K.G(+57.02)PNDSINGAK.S	Y	26.43	1028.49	5.1	515.254	2	1.6	F27:206	1	286	295	Carbamidomethylation (DHKE X@N-term)
10	3	BGLB024577-PA	F.YAAQSVFR.L	Y	26.05	940.477	4	471.248	2	3.96	F27:543	1	303	310
10	3	BGLB024577-PA	R.SIGLASEND(+37.95)WLIGATITK.Q	Y	25.48	1925.94	2.7	642.989	3	8.31	F27:1468	1	404	421	Replacement of 2 protons by calcium
10	3	BGLB024577-PA	F.YNALQPVVSAGQTK.K	Y	25.48	1474.78	0.8	738.397	2	4.87	F27:728	1	464	477
10	3	BGLB024577-PA	R.EPLSIYVH.Y	Y	25.42	956.497	3.2	479.257	2	5.28	F27:795	3	324	331
10	3	BGLB024577-PA	K.Q(-17.03)AGESLR.D	Y	25.27	742.361	5.4	372.19	2	2.78	F27:353	1	422	428	Pyro-glu from Q
10	3	BGLB024577-PA	K.GPNDSIN(-17.03)GAK.S	Y	25.24	954.441	4.2	478.23	2	2.14	F27:267	1	286	295	Ammonia-loss (N)
10	3	BGLB024577-PA	H.AVSAAYGK.L	Y	25.22	765.402	4.4	383.71	2	1.65	F27:214	1	372	379
10	3	BGLB024577-PA	R.DLQ(+.98)NPSNDDFYIDNTK.Y	Y	25.15	1898.82	2.8	950.418	2	5.78	F27:897	1	429	444	Deamidation (NQ)
10	3	BGLB024577-PA	K.C(+57.02)TLAGD(+31.97)NFVVLSLDNSYDK.K	Y	24.7	2161.97	1	721.663	3	8.16	F27:1437	1	255	273	Carbamidomethylation; Persulfide
10	3	BGLB024577-PA	F.EAVGVNVR.D	Y	24.4	842.461	3.1	422.239	2	2.94	F27:372	1	528	535
10	3	BGLB024577-PA	F.LGDGSELLFPAPSGPDVVAHEIGH.A	Y	23.88	2413.19	1.8	805.406	3	7.87	F27:1380	1	348	371
10	3	BGLB024577-PA	R.DLQNPSND(+37.95)DFYIDNTK.Y	Y	23.54	1935.78	3.2	646.269	3	5.56	F27:856	1	429	444	Replacement of 2 protons by calcium
10	3	BGLB024577-PA	K.SPSVDAFYAAQ.S	Y	23.52	1154.52	4.4	578.272	2	5.71	F27:886	1	296	306
10	3	BGLB024577-PA	K.SPSVD(+37.95)AFYAAQSVFR.L	Y	23.26	1681.74	3.2	561.59	3	7.72	F27:1334	1	296	310	Replacement of 2 protons by calcium
10	3	BGLB024577-PA	S.LQSIKDTPR.T	Y	23.1	1056.59	4.2	353.206	3	2.26	F32:257	1	18	26
10	3	BGLB024577-PA	K.AFYNALQPVVSAGQTK(+21.98).K	Y	23.05	1714.87	1.6	572.63	3	6.47	F27:1073	1	462	477	Sodium adduct
10	3	BGLB024577-PA	K.LGVFNYGSGSNEIC(+57.02)LD(+31.97)VQR.D	Y	22.99	2158.98	-1	720.666	3	7.42	F27:1274	1	232	250	Carbamidomethylation; Persulfide
10	3	BGLB024577-PA	F.ASSESDES(+79.97)GEVNKR.N	Y	22.91	1573.63	2.2	525.55	3	1.19	F27:156	1	206	219	Phosphorylation (STY)
10	3	BGLB024577-PA	R.GYYPTISPALD(+21.98)TSASVNDQQLK.K	Y	22.78	2389.14	-0.3	797.388	3	6.63	F32:706	1	103	124	Sodium adduct
10	3	BGLB024577-PA	Y.AAQSVFR.L	Y	22.17	777.413	5.3	389.716	2	2.73	F27:339	1	304	310
10	3	BGLB024577-PA	R.NSN(-17.03)GNFVGEVR.G	Y	22.15	1174.54	3.1	588.277	2	3.88	F32:418	1	92	102	Ammonia-loss (N)
10	3	BGLB024577-PA	R.LLN(+.98)SYK.A	Y	22.13	737.396	5.8	369.707	2	3.22	F27:411	2	311	316	Deamidation (NQ)
10	3	BGLB024577-PA	S.LQSIK.D	N	22.06	587.364	6.9	294.691	2	1.7	F32:201	3	18	22
10	3	BGLB024577-PA	K.AT(-18.01)AQYVK.D	Y	21.94	761.407	6.3	381.713	2	1.61	F32:194	1	126	132	Dehydration
10	3	BGLB024577-PA	K.TVSFK.C	N	21.61	580.322	5.6	291.17	2	2.23	F27:276	2	278	282
10	3	BGLB024577-PA	R.LLNSYK(+43.01)ANPLVNR.E	Y	21.44	1543.85	1.7	515.624	3	5.68	F27:881	1	311	323	Carbamylation
10	3	BGLB024577-PA	R.NSC(+57.02)P(+31.99)NVQGGNEK.L	Y	21.33	1334.55	-10.8	668.276	2	1.72	F27:223	1	220	231	Carbamidomethylation; Dihydroxy
10	3	BGLB024577-PA	K.AND(+21.98)IDDFTTQK.Q	Y	21.25	1288.55	1.3	645.285	2	4.07	F32:438	1	145	155	Sodium adduct
10	3	BGLB024577-PA	R.NYALR.A	N	20.77	635.339	5.7	318.679	2	2.35	F33:275	2	84	88
10	3	BGLB024577-PA	K.LQLGPESH.T	Y	20.39	879.445	5.5	440.732	2	3.71	F26:403	2	380	387
10	3	BGLB024577-PA	K.AN(-17.03)PLVNR.E	Y	20.27	765.413	5.9	383.716	2	2.61	F27:320	1	317	323	Ammonia-loss (N)
10	3	BGLB024577-PA	F.ASSESDESGEVNK.R	Y	20.23	1337.56	0.8	669.787	2	1.16	F27:154	1	206	218
10	3	BGLB024577-PA	Y.K(+43.01)ANPLVNR.E	Y	19.87	953.541	3.9	477.779	2	3.09	F27:397	1	316	323	Carbamylation
10	3	BGLB024577-PA	R.D(+57.02)LYESFLQAN.I	Y	19.57	1255.57	2.9	628.795	2	8.07	F27:1419	1	483	492	Carbamidomethylation (DHKE X@N-term)
10	3	BGLB024577-PA	R.L(+57.02)LNSYK.A	Y	19.55	793.433	4.7	397.726	2	3.13	F27:402	1	311	316	Carbamidomethylation (DHKE X@N-term)
10	3	BGLB024577-PA	R.N(+.98)SNGNFVGEVR.G	Y	19.26	1192.55	4.1	597.283	2	3.88	F27:531	1	92	102	Deamidation (NQ)
10	3	BGLB024577-PA	N.IIEWNEDSFLADAAVGVVN.A	Y	16.94	2061.01	0	1031.51	2	9.73	F27:1670	1	493	511
10	3	BGLB024577-PA	K.QAGES(-18.01)LR.D	Y	16.85	741.377	4.6	371.697	2	1.35	F27:176	1	422	428	Dehydration
10	3	BGLB024577-PA	K.A(+57.02)NPLVNR.E	Y	16.75	839.461	4.4	420.74	2	2.68	F27:329	1	317	323	Carbamidomethylation (DHKE X@N-term)
10	3	BGLB024577-PA	K.AK(+43.01)TVSFK.C	Y	16.54	822.46	5.9	412.24	2	3.12	F27:400	1	276	282	Carbamylation
10	3	BGLB024577-PA	R.QD(-18.01)VGEIK.A	Y	15.63	769.397	5.9	385.708	2	2.11	F32:240	1	138	144	Dehydration
10	3	BGLB024577-PA	F.VVLSLDNSYDK.K	Y	15.45	1251.63	3.4	626.827	2	5.25	F27:788	1	263	273
10	3	BGLB024577-PA	R.NS(+14.02)C(+57.02)PNVQGGNEK.L	Y	15.45	1316.58	0.5	659.297	2	1.54	F27:200	1	220	231	Methylation; Carbamidomethylation
10	3	BGLB024577-PA	R.LQLTYN(-17.03)GLPVR.N	Y	15.39	1255.69	10.4	628.86	2	7.03	F32:751	1	73	83	Ammonia-loss (N)
2	4	BGLB018374-PA	R.NNAEFLNQVNLIAGGLESLVK.N	N	63.2	2242.2	3	748.408	3	11.06	F6:1409	5	966	986
2	4	BGLB018374-PA	K.IAQYLVSALGVTEDSNEAK.S	Y	62.36	2007.02	0.3	670.013	3	7.1	F12:799	5	397	415
2	4	BGLB018374-PA	S.LVLWMFNNVPNMR.Q	N	61.2	1632.83	1.3	817.422	2	9.23	F8:1240	6	781	793
2	4	BGLB018374-PA	R.ITQGIDSLVDNVNNPAGLQSGIER.L	Y	60.37	2509.28	0	837.433	3	7.27	F10:785	5	507	530
2	4	BGLB018374-PA	R.QNAGVNLVLWMLDNVPNMR.N	Y	57.05	2183.1	-0.3	728.706	3	11.29	F8:1447	2	931	949
2	4	BGLB018374-PA	K.LVLWMLSNVPNMR.S	Y	55.21	1571.83	1.9	786.925	2	9.25	F8:1243	2	154	166
2	4	BGLB018374-PA	R.VAEAHLSM(+15.99)EPTVGVTYFK.A	Y	54.34	1993.98	1.3	665.669	3	5.62	F6:705	3	845	862	Oxidation (M)
2	4	BGLB018374-PA	R.GLDSLINSLDKPGQLQK.T	N	53.92	1824.99	1.5	609.34	3	7.22	F12:817	10	40	56
2	4	BGLB018374-PA	R.ADQEFVNQVQR.I	Y	51.96	1332.64	0.8	667.329	2	3.68	F10:397	9	496	506
2	4	BGLB018374-PA	K.SVNQPGELQANLEK.L	Y	51.41	1525.77	2.6	763.896	2	4.34	F8:540	6	1142	1155
2	4	BGLB018374-PA	K.SLGVAQDSDESQAWTNLLTAFK.R	Y	51.06	2380.15	0.8	794.393	3	9.66	F1:1849	1	875	896
2	4	BGLB018374-PA	K.TLENLADFHLDK.K	Y	51.02	1414.71	3.1	472.579	3	6.23	F12:690	7	57	68
2	4	BGLB018374-PA	R.AWTNLLTALNNVIR.D	Y	50.16	1597.89	0.4	799.955	2	10.31	F8:1348	6	103	116
2	4	BGLB018374-PA	R.ILGGIESLVNTVNDPVALK.A	Y	48.81	1951.1	1.6	651.375	3	8.81	F4:1299	2	194	212
2	4	BGLB018374-PA	S.LVLWM(+15.99)FNNVPNM(+15.99)R.Q	N	48.23	1664.82	1.7	833.417	2	7.5	F6:927	7	781	793	Oxidation (M)
2	4	BGLB018374-PA	K.IIGGLGSLVDSLNDPGQLQANLER.L	Y	47.56	2478.31	1	827.111	3	9.17	F9:1265	6	664	687
2	4	BGLB018374-PA	K.YSHLYIESTLNVAPGSAEAR.A	Y	47.35	2177.08	0	726.699	3	5.91	F9:772	3	83	102
2	4	BGLB018374-PA	K.SWTHLLNAFNTVLR.E	N	46.52	1670.89	2.9	557.972	3	8.44	F12:1073	5	416	429
2	4	BGLB018374-PA	K.QANDIAGGLVSLVNNIDIPGK.L	N	44.27	2107.13	0.3	703.383	3	9.53	F1:1835	2	346	366
2	4	BGLB018374-PA	K.FNANQPDDVLR.N	Y	43.22	1287.62	4.5	644.821	2	4.57	F12:511	8	955	965
2	4	BGLB018374-PA	K.FNAFQSDEDLQK.D	N	43.22	1440.65	1.7	721.335	2	4.84	F9:650	6	15	26
2	4	BGLB018374-PA	K.IASYIANALGVAVDSDK.A	Y	42.93	1705.89	0.6	853.952	2	7.61	F4:1090	3	1024	1040
2	4	BGLB018374-PA	K.AGTNLVLWLLD(+14.02)NVAK.M	Y	42.83	1639.93	1.6	820.973	2	11.4	F8:1462	7	463	477	Methyl ester
2	4	BGLB018374-PA	R.VAEAHLSMEPTVGVTYFK.A	Y	42.79	1977.99	0.7	660.337	3	6.49	F9:835	2	845	862
2	4	BGLB018374-PA	K.FNAFQSDDALR.A	Y	42.66	1282.59	4.4	642.307	2	5.23	F12:588	9	485	495
2	4	BGLB018374-PA	Q.YIHLYIEK.S	N	42.63	1077.59	3.5	360.204	3	4.91	F11:541	15	1178	1185
2	4	BGLB018374-PA	K.FDANQPDSVLK.E	N	41.96	1232.6	3.3	617.311	2	4.6	F12:517	7	172	182
2	4	BGLB018374-PA	K.SLGVSSNSVEAK.V	Y	40.9	1176.6	3.9	589.309	2	3.18	F8:386	3	1186	1197
2	4	BGLB018374-PA	K.FNANQPDDVLK.A	Y	40.77	1259.61	0	630.815	2	4.52	F10:494	9	799	809
2	4	BGLB018374-PA	R.FTKFNAFQSDDALR.A	Y	40.31	1658.81	3.6	553.944	3	5.41	F9:712	1	482	495
2	4	BGLB018374-PA	S.LVLWMFNNVPNM(+15.99)R.Q	N	39.67	1648.82	-0.3	825.418	2	8.6	F9:1163	5	781	793	Oxidation (M)
2	4	BGLB018374-PA	K.LVLWMLDNVPNMR.D	N	38.38	1599.83	0.5	800.921	2	9.29	F9:1287	1	624	636
2	4	BGLB018374-PA	K.LADAHLSMPSR.I	N	38.37	1196.6	3.2	399.874	3	3.94	F4:536	2	218	228
2	4	BGLB018374-PA	K.FDATQSNDNLK.N	Y	38.08	1251.57	2.7	626.795	2	3.79	F15:453	20	1110	1120
2	4	BGLB018374-PA	R.VGLEFFGPLQK.Y	Y	37.97	1233.68	3.1	617.847	2	7.84	F5:958	6	72	82
2	4	BGLB018374-PA	L.IAGGLESLVK.N	N	37.64	985.581	4.6	493.8	2	5.71	F2:647	22	977	986
2	4	BGLB018374-PA	K.ENTEFLNQVDR.I	Y	36.68	1363.64	2.7	682.827	2	4.78	F1:937	4	183	193
2	4	BGLB018374-PA	K.AWPDLFAAYNLVLK.E	Y	35.84	1619.87	1.3	810.944	2	10.39	F4:1467	2	260	273
2	4	BGLB018374-PA	Q.IGISDSDR.K	N	35.61	861.419	4.5	431.719	2	2.79	F8:328	14	750	757
2	4	BGLB018374-PA	K.NDAEFIAQSNR.I	Y	35.41	1263.58	1.5	632.8	2	3.59	F5:424	3	1121	1131
2	4	BGLB018374-PA	R.IVGGLDSLVK.S	Y	34.69	999.596	4.2	500.808	2	5.95	F7:639	11	1132	1141
2	4	BGLB018374-PA	K.EQALQQIGISDSDR.K	Y	34.2	1558.76	3.2	780.389	2	4.87	F1:955	1	744	757
2	4	BGLB018374-PA	R.LGLTANDR.K	Y	34.12	858.456	8.3	430.239	2	3.11	F12:332	9	123	130
2	4	BGLB018374-PA	K.SDLTASWNR.L	Y	33.86	1048.49	4.4	525.256	2	4.16	F8:510	5	914	922
2	4	BGLB018374-PA	K.LLTAGEDGVQK.A	Y	33.56	1129.6	2.7	565.808	2	3.36	F5:392	5	766	776
2	4	BGLB018374-PA	R.LSSAHLNM(+15.99)QPSVGLEYFQPLQQK.I	N	32.38	2630.32	2.4	877.781	3	6.82	F1:1334	1	1001	1023	Oxidation (M)
2	4	BGLB018374-PA	K.QVDVIIGGLK.S	N	31.95	1040.62	3	521.32	2	5.95	F1:1175	1	817	826
2	4	BGLB018374-PA	K.IGLSDSDK.D	Y	31.68	833.413	3.5	417.715	2	2.77	F10:297	22	1063	1070
2	4	BGLB018374-PA	K.ALDSSWK.K	N	31.1	805.397	5.2	403.708	2	3.38	F7:356	16	132	138
2	4	BGLB018374-PA	K.LADAHLSM(+15.99)PSR.I	N	31.04	1212.59	4	405.206	3	2.75	F6:334	2	218	228	Oxidation (M)
2	4	BGLB018374-PA	K.PSVGLEYFGPLEEK.I	N	31.01	1563.78	1.5	782.899	2	7.32	F1:1448	2	383	396
2	4	BGLB018374-PA	K.DAEFINQR.N	N	30.84	991.472	3.8	496.745	2	3.53	F6:443	10	27	34
2	4	BGLB018374-PA	Q.LQANLER.L	N	29.57	842.461	4.5	422.24	2	2.8	F10:300	16	681	687
2	4	BGLB018374-PA	K.IGLSAVDRK.S	Y	29.55	957.561	9.2	479.792	2	3.16	F8:379	2	436	444
2	4	BGLB018374-PA	K.LGITDN(+.98)ERK.V	N	28.87	1045.54	8.1	523.782	2	2.28	F8:261	3	593	601	Deamidation (NQ)
2	4	BGLB018374-PA	K.LQAAIDR.L	N	28.78	785.439	3.3	393.728	2	2.7	F7:289	13	367	373
2	4	BGLB018374-PA	K.FNGLQSDDDLRK.D	N	28.77	1406.68	3.5	469.902	3	3.54	F1:634	1	328	339
2	4	BGLB018374-PA	K.IGLSAVDR.K	Y	27.21	829.466	5.4	415.742	2	3.99	F4:544	4	436	443
2	4	BGLB018374-PA	K.AGTNLVLW(+31.99)LLD(+14.02)NVAK.M	Y	27.08	1671.92	1.7	836.968	2	11.11	F9:1488	1	463	477	Dihydroxy; Methyl ester
2	4	BGLB018374-PA	R.LGLTANDRK.A	Y	26.39	986.551	5	329.859	3	2.18	F9:283	3	123	131
2	4	BGLB018374-PA	K.IDAFIEK.S	Y	25.9	834.449	3.6	418.233	2	4.38	F3:515	7	868	874
2	4	BGLB018374-PA	K.LGITDNER.K	N	25.75	916.461	3.7	459.24	2	3.06	F5:354	4	593	600
2	4	BGLB018374-PA	K.SFLDTVDDPIGLQTNM(+15.99)DR.V	Y	25.38	2051.95	1.2	684.99	3	7.53	F1:1479	1	827	844	Oxidation (M)
2	4	BGLB018374-PA	K.SIVSSWK.K	Y	24.78	805.433	6.2	403.726	2	4.27	F9:572	2	1227	1233
2	4	BGLB018374-PA	K.FNGLQSDDDLR.K	N	24.08	1278.58	0.3	640.299	2	4.4	F1:853	1	328	338
2	4	BGLB018374-PA	K.ALASSWK.L	Y	23.7	761.407	6.2	381.713	2	3.22	F1:548	3	759	765
2	4	BGLB018374-PA	R.LLDALER.L	N	23.5	828.471	5.2	415.245	2	4.74	F1:925	1	994	1000
2	4	BGLB018374-PA	R.DAGFLK.Q	N	23.3	649.343	6.4	325.681	2	3.84	F9:510	2	654	659
2	4	BGLB018374-PA	K.LGITDN(+.98)ER.K	N	23.07	917.445	5.3	459.732	2	3.07	F27:396	3	593	600	Deamidation (NQ)
2	4	BGLB018374-PA	R.FTKFDATQSNDNLK.N	Y	22.98	1627.78	1.3	543.603	3	4.31	F8:535	3	1107	1120
2	4	BGLB018374-PA	K.DTEFIK.Q	N	22.83	751.375	6.2	376.697	2	3.58	F12:387	8	340	345
2	4	BGLB018374-PA	Q.LADVAGGK.D	N	21.46	729.402	6.2	365.711	2	1.89	F9:252	6	453	460
2	4	BGLB018374-PA	Q.AAIDR.L	N	20.9	544.297	10.7	273.159	2	1.07	F4:159	2	369	373
2	4	BGLB018374-PA	R.NNIIR.G	N	20.56	628.366	5.3	315.192	2	1.91	F9:254	3	35	39
2	4	BGLB018374-PA	Y.IHLYIEK.S	N	20.48	914.523	3.8	458.27	2	4.89	F6:625	4	1179	1185
2	4	BGLB018374-PA	K.EHSLEK.L	N	20.33	741.366	5.3	371.692	2	0.99	F4:141	4	587	592
2	4	BGLB018374-PA	I.GLSAVDRK.S	Y	20.27	844.477	5.8	423.248	2	3.18	F9:410	1	437	444
2	4	BGLB018374-PA	K.V(+43.01)LKEHSLEK.L	N	19.81	1124.62	5.6	375.882	3	2.34	F1:364	2	584	592	Carbamylation
2	4	BGLB018374-PA	R.FTK(+43.01)FDATQSNDNLK.N	Y	19.48	1670.79	0.9	836.403	2	5.34	F1:1056	1	1107	1120	Carbamylation
2	4	BGLB018374-PA	R.QSNDDLKR.D	N	19.43	974.478	5.4	325.835	3	1.05	F9:143	1	646	653
2	4	BGLB018374-PA	Q.FTKFNAR.Q	N	18.91	882.471	4	442.245	2	2.15	F8:247	1	639	645
2	4	BGLB018374-PA	R.DQFTK.F	N	18.76	637.307	4.6	319.662	2	1.34	F1:225	1	637	641
2	4	BGLB018374-PA	R.A(+43.01)DQEFVNQVQ(+.98)R.I	Y	18.68	1376.63	1.7	689.324	2	4.74	F10:513	1	496	506	Carbamylation; Deamidation (NQ)
2	4	BGLB018374-PA	K.I(+57.02)ISDNE(+14.02)K.V	Y	18.18	888.455	-23.2	445.225	2	2.97	F10:315	4	280	286	Carbamidomethylation (DHKE X@N-term); Methyl ester
2	4	BGLB018374-PA	Q.FTK(+43.01)FNAR.Q	N	17.9	925.477	5.3	463.748	2	3.65	F9:490	5	639	645	Carbamylation
2	4	BGLB018374-PA	K.NVNNPGR.L	Y	17.86	769.383	5.9	385.701	2	1.03	F1:153	1	987	993
2	4	BGLB018374-PA	K.DALVSSWNTLTVSGLEK.A	Y	17.63	1818.94	0	910.475	2	7.98	F1:1579	1	1071	1087
2	4	BGLB018374-PA	A.AFNKVLK.E	N	17.62	818.501	4	410.26	2	2.61	F9:329	1	580	586
2	4	BGLB018374-PA	K.LADAHLSM(+15.99)P.S	N	17.37	969.459	1.4	485.737	2	4.81	F9:646	4	218	226	Oxidation (M)
2	4	BGLB018374-PA	R.LTTEANGQQNLGVK.L	Y	16.71	1471.76	2.3	736.89	2	3.36	F9:439	2	610	623
2	4	BGLB018374-PA	R.LVDVHLN.M	N	16.52	808.444	4.2	405.231	2	4.53	F1:883	1	374	380
2	4	BGLB018374-PA	K.SLESSWNQ.L	N	16.37	949.414	41.5	475.734	2	3.38	F6:420	7	445	452
2	4	BGLB018374-PA	P.ERFTK.F	N	15.85	679.365	5.3	340.692	2	1.04	F5:140	1	323	327
2	4	BGLB018374-PA	K.NVNNPGR(+14.02).L	Y	15.79	783.399	5.1	392.709	2	1.12	F9:161	12	987	993	Methyl ester
2	4	BGLB018374-PA	R.F(sub L)LDALER.L	N	15.22	862.455	4.1	432.236	2	5.29	F5:650	17	994	1000	Mutation
4	2	BGLB019194-PA	K.LIVGGLQSFIDNLENPGQLQATIER.L	Y	73.92	2724.44	-0.2	909.155	3	10.52	F8:1367	12	194	218
4	2	BGLB019194-PA	K.FNAHQSDEALKNDNEFVK.Q	Y	70.38	2104.98	0.6	527.253	4	3.99	F6:495	7	173	190
4	2	BGLB019194-PA	R.NAGTNLVLWMLENVPNMR.D	N	68.89	2071.03	0.4	691.352	3	11.22	F8:1436	10	464	481
4	2	BGLB019194-PA	K.ALGVSADSAAPR.A	Y	64.16	1113.58	4	557.798	2	3.46	F10:376	19	563	574
4	2	BGLB019194-PA	K.LVLWMFNNVPNMR.D	N	61.2	1632.83	1.3	817.422	2	9.23	F8:1240	6	312	324
4	2	BGLB019194-PA	R.NAGTNLVLWMLENVPNM(+15.99)R.D	N	60.32	2087.03	1.1	696.684	3	10.33	F10:1172	9	464	481	Oxidation (M)
4	2	BGLB019194-PA	K.FNAHSSDEALR.K	N	57.57	1245.57	3.3	416.2	3	2.56	F12:276	9	643	653
4	2	BGLB019194-PA	K.KPAISSNYFGPLQK.K	Y	55.92	1548.83	3.9	517.286	3	5.09	F3:587	11	384	397
4	2	BGLB019194-PA	R.LVTDSDIQALR.S	Y	55.57	1229.66	2.8	615.84	2	5.09	F12:574	28	125	135
4	2	BGLB019194-PA	R.AWTDLLTAFNNVLK.D	Y	55.25	1604.86	2	803.437	2	10.87	F3:1296	17	575	588
4	2	BGLB019194-PA	R.NAGTNLVLWM(+15.99)LENVPNM(+15.99)R.D	N	54.82	2103.02	-0.1	702.015	3	7.97	F7:1126	9	464	481	Oxidation (M)
4	2	BGLB019194-PA	R.AWTHLVGALNK.V	Y	53.01	1208.67	3	403.897	3	5.05	F2:577	16	418	428
4	2	BGLB019194-PA	K.DHAIHNLGLSDVD(+14.02)R.E	Y	51.19	1574.78	4.4	525.936	3	4.7	F2:540	11	432	445	Methyl ester
4	2	BGLB019194-PA	K.FNAHQSDEALK.N	N	50.46	1258.59	2.6	420.54	3	2.44	F15:294	8	173	183
4	2	BGLB019194-PA	K.LVLWM(+15.99)FDNVPNM(+15.99)R.D	N	49.6	1665.8	-0.5	833.907	2	7.74	F3:904	5	625	637	Oxidation (M)
4	2	BGLB019194-PA	K.LVLWM(+15.99)FNNVPNM(+15.99)R.D	N	48.23	1664.82	1.7	833.417	2	7.5	F6:927	7	312	324	Oxidation (M)
4	2	BGLB019194-PA	R.LESLADEHLEK.K	Y	47.96	1282.64	3.9	428.556	3	3.75	F15:449	9	373	383
4	2	BGLB019194-PA	K.LIVGGLQSFID(+21.98)NLENPGQLQATIER.L	Y	45.75	2746.43	0.3	916.483	3	10.52	F4:1480	2	194	218	Sodium adduct
4	2	BGLB019194-PA	K.LVLWMFDNVPNMR.D	N	45.31	1633.81	1.9	817.914	2	9.47	F2:1184	7	625	637
4	2	BGLB019194-PA	R.NAGTNLVLWM(+15.99)LENVPNMR.D	N	40.98	2087.03	0.9	696.684	3	8.74	F1:1729	4	464	481	Oxidation (M)
4	2	BGLB019194-PA	R.AWTHLVGALNK(+43.01)VIK.D	Y	40.65	1591.92	2.1	531.648	3	7.23	F4:1027	2	418	431	Carbamylation
4	2	BGLB019194-PA	K.QVDAIIGGFETLINNVND(+14.02)ADLLLNR.L	Y	40.32	2740.44	1.6	914.489	3	11.42	F4:1587	1	348	372	Methyl ester
4	2	BGLB019194-PA	K.QVDAIIGGFETLINNL(sub V)NDADLLLNR.L	Y	39.77	2740.44	-0.4	914.487	3	11.4	F1:2034	2	348	372	Mutation
4	2	BGLB019194-PA	K.LVLWMFNNVPNM(+15.99)R.D	N	39.67	1648.82	-0.3	825.418	2	8.6	F9:1163	5	312	324	Oxidation (M)
4	2	BGLB019194-PA	R.SSWATLTAGA(sub P)DGR.N	Y	39.3	1291.62	2.6	646.817	2	5.08	F2:580	18	136	148	Mutation
4	2	BGLB019194-PA	R.D(sub E)ALVSSWNQLTGR.A	Y	36.63	1445.73	1.4	723.871	2	6.92	F18:757	15	446	458	Mutation
4	2	BGLB019194-PA	K.LVLWM(+15.99)FDNVPNMR.D	N	36.59	1649.81	0.7	825.911	2	8.39	F1:1668	1	625	637	Oxidation (M)
4	2	BGLB019194-PA	R.NAGTNLVLW(+31.99)MLENVPNM(+15.99)R.D	N	35.89	2119.02	1.2	707.348	3	9.68	F9:1330	1	464	481	Dihydroxy; Oxidation (M)
4	2	BGLB019194-PA	K.NDNEFVK.Q	Y	35.88	864.398	5.5	433.209	2	2.49	F15:298	6	184	190
4	2	BGLB019194-PA	R.NAGVKLVLWMFNNVPNM(+15.99)R.D	Y	35.19	2118.09	-5.5	707.032	3	10.34	F6:1337	5	307	324	Oxidation (M)
4	2	BGLB019194-PA	R.AW(+31.99)TDLLTAFNNVLK.D	Y	34.36	1636.85	1.5	819.432	2	9.85	F5:1222	2	575	588	Dihydroxy
4	2	BGLB019194-PA	K.LVLWMFDNVPNM(+15.99)R.D	N	33.95	1649.81	1.4	825.911	2	8.81	F9:1202	4	625	637	Oxidation (M)
4	2	BGLB019194-PA	R.EG(sub A)LVSSWNQLTGR.A	Y	33.95	1445.73	0.7	723.871	2	6.92	F2:799	2	446	458	Mutation
4	2	BGLB019194-PA	N.LGLSDVDR.E	N	33.51	873.456	4.6	437.737	2	4.19	F10:454	7	438	445
4	2	BGLB019194-PA	R.YVNAEWK.R	N	33.38	908.439	3.9	455.229	2	3.42	F16:392	17	34	40
4	2	BGLB019194-PA	R.AWTDLLTAFNNVLK(+43.01)DR.T	Y	33.27	1918.99	2	640.672	3	10.95	F1:1968	2	575	590	Carbamylation
4	2	BGLB019194-PA	R.FEKFNAHQSDEALKNDNEFVK.Q	Y	32.9	2509.19	1.2	502.845	5	4.39	F9:592	1	170	190
4	2	BGLB019194-PA	K.TDAEFLK.Q	N	31.54	822.412	5.8	412.216	2	3.81	F15:457	10	341	347
4	2	BGLB019194-PA	R.QSDDNLRK.D	Y	29.49	974.478	5.1	325.835	3	1.02	F8:121	2	491	498
4	2	BGLB019194-PA	K.VIKDHAIHNLGLSDVD(+14.02)R.E	Y	28.97	1915.03	2.9	479.765	4	4.51	F9:612	1	429	445	Methyl ester
4	2	BGLB019194-PA	K.Q(-17.03)VDAIIGGFETLINNVND(+14.02)ADLLLNR.L	Y	28.88	2723.41	-0.8	908.811	3	11.78	F1:2074	1	348	372	Pyro-glu from Q; Methyl ester
4	2	BGLB019194-PA	D.AIIGGFETLINNL(sub V)NDADLLLNR.L	Y	28.78	2398.29	0.2	800.436	3	11.1	F1:1981	1	351	372	Mutation
4	2	BGLB019194-PA	R.QSDDNLR.K	Y	27.25	846.383	3.8	424.2	2	1.23	F7:147	12	491	497
4	2	BGLB019194-PA	K.QVDAIIGGFE(+21.98)TLINNVND(+14.02)ADLLLNR.L	Y	27.06	2762.42	-1.2	921.813	3	11.41	F1:2035	1	348	372	Sodium adduct; Methyl ester
4	2	BGLB019194-PA	K.TIPNMR.E	N	26.89	730.38	3.1	366.198	2	2.85	F12:308	5	162	167
4	2	BGLB019194-PA	R.NAGTNLVLW(+31.99)MLENVPNMR.D	N	26.06	2103.02	2.2	702.017	3	10.65	F9:1437	1	464	481	Dihydroxy
4	2	BGLB019194-PA	R.YVN(+.98)AEWK.R	N	25.7	909.423	6.5	455.722	2	3.56	F9:474	1	34	40	Deamidation (NQ)
4	2	BGLB019194-PA	H.QSDEALK.N	N	24.52	789.387	4.2	395.702	2	1.27	F12:152	7	177	183
4	2	BGLB019194-PA	R.LVTD(+21.98)SDIQALR.S	Y	23.87	1251.64	3	626.831	2	5.13	F9:682	3	125	135	Sodium adduct
4	2	BGLB019194-PA	K.DTEFIK.Q	N	22.83	751.375	6.2	376.697	2	3.58	F12:387	8	655	660
4	2	BGLB019194-PA	E.SLADEHLEK.K	Y	22.43	1040.51	2.3	521.265	2	3.73	F1:682	2	375	383
4	2	BGLB019194-PA	H.AIHNLGLSDVD(+14.02)R.E	Y	21.98	1322.69	2.3	441.906	3	4.77	F1:931	1	434	445	Methyl ester
4	2	BGLB019194-PA	R.AWTD(+21.98)LLTAFNNVLK.D	Y	21.53	1626.84	2.2	814.428	2	10.88	F8:1402	3	575	588	Sodium adduct
4	2	BGLB019194-PA	R.Q(-17.03)SDDNLRK.D	Y	21.53	957.452	5.8	479.736	2	1.57	F6:217	4	491	498	Pyro-glu from Q
4	2	BGLB019194-PA	K.QEAGIK.F	N	21.12	644.349	7.7	323.184	2	1.16	F6:167	4	774	779
4	2	BGLB019194-PA	K.ALGVSAD(+37.96)SAAPR.A	Y	20.41	1151.53	-6.8	384.849	3	3.43	F8:424	1	563	574	Replacement of proton by potassium
4	2	BGLB019194-PA	W.THLVGALNK.V	Y	20.15	951.55	4.1	476.784	2	5.01	F1:980	3	420	428
4	2	BGLB019194-PA	R.AWTDLLTAFNNVLK(+21.98).D	Y	19.8	1626.84	0.2	814.427	2	10.87	F4:1514	2	575	588	Sodium adduct
4	2	BGLB019194-PA	R.NAGTNLVLWMLE(+21.98)NVPNMR.D	N	19.12	2093.02	-0.3	698.679	3	11.25	F9:1505	3	464	481	Sodium adduct
4	2	BGLB019194-PA	R.FTKFNAR.Q	N	18.91	882.471	4	442.245	2	2.15	F8:247	1	484	490
4	2	BGLB019194-PA	R.AGGSQ(sub R)NAGTNLVLWMLENVPNMR.D	Y	18.71	2471.2	0.9	824.743	3	11.24	F9:1503	3	459	481	Mutation
4	2	BGLB019194-PA	R.FTK(+43.01)FNAR.Q	N	17.9	925.477	5.3	463.748	2	3.65	F9:490	5	484	490	Carbamylation
4	2	BGLB019194-PA	K.LVLR(sub W)MFDNVPNMR.D	N	17.58	1603.83	-9.2	802.916	2	8.78	F11:1003	8	625	637	Mutation
4	2	BGLB019194-PA	R.DRFTK.F	N	16.68	665.35	5.7	333.684	2	1.09	F9:156	6	325	329
4	2	BGLB019194-PA	K.ALGVSAD(+37.95)SAAPR.A	Y	16.34	1151.52	1.5	384.849	3	3.46	F9:461	4	563	574	Replacement of 2 protons by calcium
4	2	BGLB019194-PA	K.QVDLITGGLEN(sub S)MIDNVNNPILLHDAMVR.L	Y	16.12	3103.58	0.4	776.902	4	11.28	F1:2012	1	505	532	Mutation
11	5	BGLB012730-PB	H.NAGTNLVLWMLENVPNMR.S	N	68.89	2071.03	0.4	691.352	3	11.22	F8:1436	10	149	166
11	5	BGLB012730-PB	H.NAGTNLVLWMLENVPNM(+15.99)R.S	N	60.32	2087.03	1.1	696.684	3	10.33	F10:1172	9	149	166	Oxidation (M)
11	5	BGLB012730-PB	R.LADAHLNLKPR.V	N	57.97	1246.71	2.2	416.58	3	3.4	F7:359	9	218	228
11	5	BGLB012730-PB	H.NAGTNLVLWM(+15.99)LENVPNM(+15.99)R.S	N	54.82	2103.02	-0.1	702.015	3	7.97	F7:1126	9	149	166	Oxidation (M)
11	5	BGLB012730-PB	R.GLDSLINSLDKPGQLQK.T	N	53.92	1824.99	1.5	609.34	3	7.22	F12:817	10	503	519
11	5	BGLB012730-PB	R.QVSLITGGLESLINNLNNPDR.L	N	53.56	2266.19	1.2	756.405	3	10.12	F9:1386	6	190	210
11	5	BGLB012730-PB	R.LVEVHLHM(+15.99)TPSVGLEYFGPLQQ.N	Y	52.05	2509.27	-1.5	628.323	4	7.25	F15:957	5	374	395	Oxidation (M)
11	5	BGLB012730-PB	R.RQVSLITGGLESLINNLNNPDR.L	N	50.46	2422.29	-1.3	808.437	3	9.11	F9:1256	1	189	210
11	5	BGLB012730-PB	K.QVNVITGGLESLINNVNDADQLK.A	Y	49.92	2453.28	-0.4	818.766	3	9.69	F1:1852	2	346	368
11	5	BGLB012730-PB	R.VLQVFNEFLADR.T	Y	49.55	1449.76	1.7	725.889	2	8.27	F6:1074	6	420	431
11	5	BGLB012730-PB	K.FNAFQSDEDLQK.D	N	43.22	1440.65	1.7	721.335	2	4.84	F9:650	6	478	489
11	5	BGLB012730-PB	R.LVEVHLHMTPSVGLEYFGPLQQ.N	Y	42.78	2493.27	0.8	624.326	4	7.89	F8:980	6	374	395
11	5	BGLB012730-PB	L.ADAHLNLKPR.V	N	41.45	1133.63	5.4	378.886	3	3.41	F6:427	12	219	228
11	5	BGLB012730-PB	R.LESLAEAHLNK.K	Y	41.01	1223.65	4.1	408.893	3	3.75	F5:444	4	58	68
11	5	BGLB012730-PB	H.NAGTNLVLWM(+15.99)LENVPNMR.S	N	40.98	2087.03	0.9	696.684	3	8.74	F1:1729	4	149	166	Oxidation (M)
11	5	BGLB012730-PB	R.SWTSLITAFNNFLR.D	N	40.87	1668.86	2.4	835.44	2	11.19	F4:1549	3	260	273
11	5	BGLB012730-PB	K.SLGVSSDSAVSR.S	N	40.62	1163.58	3.7	582.798	2	3.2	F4:414	6	248	259
11	5	BGLB012730-PB	R.LVEVHLHM(+15.99)TPSVGLEYFGPLQQNIR.F	Y	40.6	2892.5	1	724.132	4	7.41	F1:1462	1	374	398	Oxidation (M)
11	5	BGLB012730-PB	K.AWSNLVGALNR.V	Y	39.92	1199.64	5.8	600.831	2	6.56	F2:753	7	103	113
11	5	BGLB012730-PB	N.LVLWMLDNVPNMR.D	N	38.38	1599.83	0.5	800.921	2	9.29	F9:1287	1	310	322
11	5	BGLB012730-PB	K.ALQSSWSR.L	Y	36.94	933.467	4.7	467.743	2	3.21	F16:371	17	288	295
11	5	BGLB012730-PB	A.DAHLNLKPR.V	N	33.38	1062.59	4.9	532.307	2	3.38	F1:592	7	220	228
11	5	BGLB012730-PB	R.LADAHLNLK(+43.01)PR.V	N	31.88	1289.72	3.1	430.915	3	4.4	F6:560	6	218	228	Carbamylation
11	5	BGLB012730-PB	K.DAEFINQR.N	N	30.84	991.472	3.8	496.745	2	3.53	F6:443	10	490	497
11	5	BGLB012730-PB	R.ESLVS(sub T)SWNQLK.A	Y	26.87	1289.66	2.3	645.84	2	6.09	F6:755	8	131	141	Mutation
11	5	BGLB012730-PB	H.NAGTNLVLW(+31.99)MLENVPNMR.S	N	26.06	2103.02	2.2	702.017	3	10.65	F9:1437	1	149	166	Dihydroxy
11	5	BGLB012730-PB	R.FYIQSALGVESA(sub D)SVEGR.A	Y	25.39	1811.91	3.2	604.978	3	7.19	F1:1417	2	399	415	Mutation
11	5	BGLB012730-PB	K.DTEFLK.Q	N	22.83	751.375	6.2	376.697	2	3.58	F12:387	8	340	345
11	5	BGLB012730-PB	K.LLASSWK.Q	Y	22.71	803.454	5.4	402.736	2	4.28	F4:600	3	445	451
11	5	BGLB012730-PB	R.QSDDNLK.K	N	22.58	818.377	2.7	410.197	2	1.09	F1:171	1	176	182
11	5	BGLB012730-PB	K.A(+71.04)LQSSWSR.L	Y	21.26	1004.5	4.3	503.261	2	3.55	F4:475	5	288	295	Propionamide (K X@N-term)
11	5	BGLB012730-PB	R.NNIIR.G	N	20.56	628.366	5.3	315.192	2	1.91	F9:254	3	498	502
11	5	BGLB012730-PB	K.DAEFR.R	N	20.55	636.287	5.6	319.152	2	1.86	F9:250	1	184	188
11	5	BGLB012730-PB	R.LHDTFER.L	N	19.53	916.44	4.9	459.23	2	2.19	F9:285	2	211	217
11	5	BGLB012730-PB	H.NAGTNLVLWMLE(+21.98)NVPNMR.S	N	19.12	2093.02	-0.3	698.679	3	11.25	F9:1505	3	149	166	Sodium adduct
11	5	BGLB012730-PB	R.FTKFNAR.E	N	18.91	882.471	4	442.245	2	2.15	F8:247	1	12	18
11	5	BGLB012730-PB	R.FTK(+43.01)FNAR.E	N	17.9	925.477	5.3	463.748	2	3.65	F9:490	5	12	18	Carbamylation
11	5	BGLB012730-PB	R.DRFTK.F	N	16.68	665.35	5.7	333.684	2	1.09	F9:156	6	323	327
11	5	BGLB012730-PB	K.ALQSSWN(sub S)R.L	Y	15.92	960.478	4.7	481.248	2	3.12	F4:397	4	288	295	Mutation
11	5	BGLB012730-PB	R.ERFTK.F	N	15.85	679.365	5.3	340.692	2	1.04	F5:140	1	10	14
3	10	BGLB011523-PB	R.LADAHLNLKPR.V	N	57.97	1246.71	2.2	416.58	3	3.4	F7:359	9	521	531
3	10	BGLB011523-PB	R.VGLEYFGPLQR.Y	Y	57.68	1277.68	1.7	639.847	2	6.86	F6:836	22	532	542
3	10	BGLB011523-PB	K.FNAHQSDEALK.N	N	50.46	1258.59	2.6	420.54	3	2.44	F15:294	8	171	181
3	10	BGLB011523-PB	K.LVLWM(+15.99)FDNVPNM(+15.99)R.D	N	49.6	1665.8	-0.5	833.907	2	7.74	F3:904	5	613	625	Oxidation (M)
3	10	BGLB011523-PB	K.LVLWMFDNVPNMR.D	N	45.31	1633.81	1.9	817.914	2	9.47	F2:1184	7	613	625
3	10	BGLB011523-PB	R.IGLEFFGPLQK.Y	N	44.68	1247.69	2.3	624.854	2	8.17	F12:1009	13	845	855
3	10	BGLB011523-PB	R.LTAGENGVQK.A	N	43.34	1015.53	4.3	508.774	2	2.02	F7:220	10	1501	1510
3	10	BGLB011523-PB	Q.YIHLYIEK.A	N	42.63	1077.59	3.5	360.204	3	4.91	F11:541	15	1809	1816
3	10	BGLB011523-PB	L.ADAHLNLKPR.V	N	41.45	1133.63	5.4	378.886	3	3.41	F6:427	12	522	531
3	10	BGLB011523-PB	K.NIHLFIE(+57.02)SALGVGSDSDEAK(+27.99).A	Y	41.36	2186.05	3.8	729.693	3	7.15	F2:824	7	396	415	Carbamidomethylation (DHKE X@N-term); Formylation
3	10	BGLB011523-PB	K.QSDEALKTDAEFLK.Q	Y	38.82	1593.79	2.7	532.271	3	4.93	F4:695	2	332	345
3	10	BGLB011523-PB	N.LVLWMLDNVPNMR.E	N	38.38	1599.83	0.5	800.921	2	9.29	F9:1287	1	153	165
3	10	BGLB011523-PB	R.LTAGEN(+.98)GVQK.A	N	36.95	1016.51	3.6	509.266	2	1.93	F8:227	9	1501	1510	Deamidation (NQ)
3	10	BGLB011523-PB	K.LVLWM(+15.99)FDNVPNMR.D	N	36.59	1649.81	0.7	825.911	2	8.39	F1:1668	1	613	625	Oxidation (M)
3	10	BGLB011523-PB	K.LVLWMFDNVPNM(+15.99)R.D	N	33.95	1649.81	1.4	825.911	2	8.81	F9:1202	4	613	625	Oxidation (M)
3	10	BGLB011523-PB	A.DAHLNLKPR.V	N	33.38	1062.59	4.9	532.307	2	3.38	F1:592	7	523	531
3	10	BGLB011523-PB	K.QVDVIIGGLK.S	N	31.95	1040.62	3	521.32	2	5.95	F1:1175	1	1551	1560
3	10	BGLB011523-PB	R.LADAHLNLK(+43.01)PR.V	N	31.88	1289.72	3.1	430.915	3	4.4	F6:560	6	521	531	Carbamylation
3	10	BGLB011523-PB	K.TDAEFLK.Q	N	31.54	822.412	5.8	412.216	2	3.81	F15:457	10	339	345
3	10	BGLB011523-PB	K.ALDSSWK.R	N	31.1	805.397	5.2	403.708	2	3.38	F7:356	16	1493	1499
3	10	BGLB011523-PB	K.ALDSSWKR.L	N	30.62	961.498	5.4	321.508	3	2.75	F8:322	6	1493	1500
3	10	BGLB011523-PB	K.NIHLFIESALGVGSD(+57.02)SDEAK(+27.99).A	Y	29.98	2186.05	5.5	729.694	3	7.13	F6:874	3	396	415	Carbamidomethylation (DHKE X@N-term); Formylation
3	10	BGLB011523-PB	Q.LQANLER.L	N	29.57	842.461	4.5	422.24	2	2.8	F10:300	16	1780	1786
3	10	BGLB011523-PB	Q.LQAAIDR.L	N	28.78	785.439	3.3	393.728	2	2.7	F7:289	13	1129	1135
3	10	BGLB011523-PB	R.YIHA(sub S)YIEK.A	Y	27.72	1035.54	3.2	346.188	3	3.19	F11:356	19	543	550	Mutation
3	10	BGLB011523-PB	R.LADAHLSMSPR.I	Y	26.44	1196.6	3.2	399.874	3	3.89	F1:723	1	996	1006
3	10	BGLB011523-PB	K.QVDVIIGGFETLINNLNDPA(sub T)LLQDR.L	Y	26.21	2766.46	-0.3	923.159	3	11.29	F1:2014	3	346	370	Mutation
3	10	BGLB011523-PB	R.LTAGENGVQ(+.98)K.A	N	25.47	1016.51	3.8	509.266	2	1.96	F4:266	1	1501	1510	Deamidation (NQ)
3	10	BGLB011523-PB	H.QSDEALK.N	N	24.52	789.387	4.2	395.702	2	1.27	F12:152	7	175	181
3	10	BGLB011523-PB	K.ALDSSWK(+43.01)R.L	N	23.6	1004.5	4	503.261	2	3.86	F8:472	5	1493	1500	Carbamylation
3	10	BGLB011523-PB	R.VGLE(+21.98)YFGPLQR.Y	Y	21.44	1299.66	1.6	650.838	2	6.85	F1:1342	4	532	542	Sodium adduct
3	10	BGLB011523-PB	K.VALQ(sub E)SSWSR.L	Y	20.96	1032.54	4.6	517.277	2	4.19	F8:520	13	287	295	Mutation
3	10	BGLB011523-PB	K.AAIDR.L	N	20.9	544.297	10.7	273.159	2	1.07	F4:159	2	991	995
3	10	BGLB011523-PB	Y.IHLYIEK.A	N	20.48	914.523	3.8	458.27	2	4.89	F6:625	4	1810	1816
3	10	BGLB011523-PB	K.IGLSD(+14.02)D(+14.02)DRK.G	Y	20.38	1045.54	4	349.522	3	2.27	F9:292	1	1198	1206	Methyl ester
3	10	BGLB011523-PB	R.EQFTK.F	N	20.34	651.323	6.6	326.671	2	1.34	F5:182	8	945	949
3	10	BGLB011523-PB	R.EHSLEK.I	N	20.33	741.366	5.3	371.692	2	0.99	F4:141	4	1192	1197
3	10	BGLB011523-PB	K.IGLSD(+14.02)D(+14.02)DR.K	Y	20.24	917.445	4	459.732	2	3.1	F24:346	6	1198	1205	Methyl ester
3	10	BGLB011523-PB	R.DQFSK.F	N	19.98	623.291	5.4	312.655	2	1.3	F9:187	5	783	787
3	10	BGLB011523-PB	K.QSDEALK(+43.01)TDAEFLK.Q	Y	19.82	1636.79	2.9	546.607	3	5.96	F1:1176	1	332	345	Carbamylation
3	10	BGLB011523-PB	K.V(+43.01)LKEHSLEK.I	N	19.81	1124.62	5.6	375.882	3	2.34	F1:364	2	1346	1354	Carbamylation
3	10	BGLB011523-PB	K.IGLTDTDR.K	Y	19.73	889.451	2.9	445.734	2	3.07	F1:504	1	1849	1856
3	10	BGLB011523-PB	K.FNAYQSDP(sub A)ALR.N	Y	19.14	1280.61	2.4	641.316	2	4.67	F1:908	1	1898	1908	Mutation
3	10	BGLB011523-PB	K.ALGVSASSVESK(+43.01).A	Y	18.91	1176.6	2.9	589.308	2	3.09	F17:349	9	1817	1828	Carbamylation
3	10	BGLB011523-PB	R.DQFTK.F	N	18.76	637.307	4.6	319.662	2	1.34	F1:225	1	1397	1401
3	10	BGLB011523-PB	A.AFNKVLK.E	N	17.62	818.501	4	410.26	2	2.61	F9:329	1	1342	1348
3	10	BGLB011523-PB	K.LVLR(sub W)MFDNVPNMR.D	N	17.58	1603.83	-9.2	802.916	2	8.78	F11:1003	8	613	625	Mutation
3	10	BGLB011523-PB	R.IVSN(+.98)DDK(+27.99).K	Y	16.99	818.366	19.2	410.198	2	1.28	F6:181	6	583	589	Deamidation (NQ); Formylation
3	10	BGLB011523-PB	R.DRFTK.F	N	16.68	665.35	5.7	333.684	2	1.09	F9:156	6	1242	1246
3	10	BGLB011523-PB	R.LTAGVNGKR.N	Y	16.49	914.53	169.2	458.349	2	12.32	F40:1467	1	296	304
3	10	BGLB011523-PB	N.IHSFIEK.T	Y	15.76	872.476	4.4	437.247	2	3.15	F8:377	5	240	246
3	10	BGLB011523-PB	K.N(+57.02)DAEFIK(+14.02).Q	Y	15.71	906.445	17.3	454.237	2	3.08	F1:505	4	182	188	Carbamidomethylation (DHKE X@N-term); Methyl ester
3	10	BGLB011523-PB	R.E(-18.01)QFTK.F	N	15.36	633.312	5.7	317.665	2	1.33	F5:181	5	945	949	Pyro-glu from E
20	6	BGLB019413-PA	K.IWHHTFYNELR.V	N	62.37	1514.74	2.8	505.923	3	4.4	F25:480	2	86	96
20	6	BGLB019413-PA	K.SYELPDGQVITIGNER.F	N	59.12	1789.88	2.4	895.952	2	6.84	F25:754	4	240	255
20	6	BGLB019413-PA	R.VAPEEHPVLLTEAPLNPK.A	N	57.35	1953.06	1.6	652.027	3	5.9	F24:630	13	97	114
20	6	BGLB019413-PA	R.HQGVMVGMGQK.D	N	54.59	1170.56	3.8	586.291	2	2.86	F25:315	2	41	51
20	6	BGLB019413-PA	K.AGFAGDDAPR.A	N	49.85	975.441	4.9	488.73	2	2.81	F26:305	7	20	29
20	6	BGLB019413-PA	K.EITALAPPTMK.I	Y	49.56	1170.63	4	586.326	2	5.54	F25:598	3	476	486
20	6	BGLB019413-PA	K.DSYVGDEAQSK.R	N	49.27	1197.51	3.8	599.767	2	2.26	F25:257	5	52	62
20	6	BGLB019413-PA	K.EITALAPPTM(+15.99)K.I	Y	49.24	1186.63	4.2	594.323	2	4.53	F26:520	6	476	486	Oxidation (M)
20	6	BGLB019413-PA	K.QEYDESGPSIVHR.K	N	48.43	1515.7	1.3	506.24	3	3.4	F27:442	2	520	532
20	6	BGLB019413-PA	R.AVFPSIVGRPR.H	N	47.61	1197.7	3.9	400.241	3	5.15	F25:562	5	30	40
20	6	BGLB019413-PA	K.YPIE(+14.02)HGIVTNWDDMEK.I	N	45.32	1959.9	1.3	654.309	3	6.19	F25:669	2	70	85	Methyl ester
20	6	BGLB019413-PA	R.GYSFTTTAER.E	N	41.7	1131.52	4.5	566.77	2	3.79	F26:415	8	198	207
20	6	BGLB019413-PA	K.YPIE(+14.02)HGIVTNWDDM(+15.99)EK.I	N	38.75	1975.9	0.6	659.64	3	5.55	F24:592	2	70	85	Methyl ester; Oxidation (M)
20	6	BGLB019413-PA	R.DLTDYLMK.I	N	33.84	997.479	4.4	499.749	2	6.71	F26:804	6	185	192
20	6	BGLB019413-PA	R.DLTDYLM(+15.99)K.I	N	30.4	1013.47	4	507.746	2	5.65	F15:705	4	185	192	Oxidation (M)
20	6	BGLB019413-PA	R.AVFPSIVGR.P	N	25.24	944.544	5.5	473.282	2	5.94	F27:933	5	30	38
20	6	BGLB019413-PA	K.IIAPPER.K	N	25.12	794.465	5.7	398.242	2	3.17	F26:345	5	489	495
20	6	BGLB019413-PA	R.LDLAGR.D	N	24.78	643.365	8.5	322.693	2	3.11	F25:341	5	179	184
20	6	BGLB019413-PA	R.GILTLK.Y	N	24.21	643.427	6	322.723	2	4.81	F25:524	3	64	69
20	6	BGLB019413-PA	K.RGILTLK.Y	N	22.3	799.528	4.9	400.773	2	3.8	F25:413	1	63	69
20	6	BGLB019413-PA	R.TTGIVLDSGDGVTH.T	N	20.86	1370.67	1.5	686.342	2	4.78	F27:706	1	308	321
20	6	BGLB019413-PA	K.ILTER.G	N	20.75	630.37	5.9	316.194	2	1.91	F27:244	5	193	197
20	6	BGLB019413-PA	V.FPSIVGRPR.H	N	20.45	1027.59	4.5	514.806	2	5.16	F25:565	1	32	40
41	15	BGLB000033-PB	K.SVIEDLQAESVDSGVLYNR.A	N	64.52	2093.03	0.3	698.683	3	7.2	F22:857	3	283	301
41	15	BGLB000033-PB	R.FGDSSVPFYK.A	N	55.43	1145.54	4.1	573.779	2	5.5	F22:645	9	444	453
41	15	BGLB000033-PB	R.LTDETQYQFTLTGK.L	N	54.89	1643.8	1.8	822.911	2	5.75	F22:672	2	485	498
41	15	BGLB000033-PB	R.ASSPVTESIDR.T	Y	49.04	1160.57	4	581.293	2	3.33	F23:387	3	302	312
41	15	BGLB000033-PB	R.ADGDDLYFLK.K	N	45.63	1155.54	4.2	578.782	2	6.43	F23:731	2	171	180
41	15	BGLB000033-PB	R.ADGDDLYFLKK.I	N	45.05	1283.64	2.7	428.888	3	5.31	F23:600	2	171	181
41	15	BGLB000033-PB	R.C(+57.02)C(+57.02)TPAAKPLEMDEK.S	N	44.83	1648.73	1.2	550.583	3	3.49	F23:408	1	184	197	Carbamidomethylation
41	15	BGLB000033-PB	R.LNLVFGDWGFAVK.E	N	44.48	1464.78	2.1	733.397	2	9.51	F22:1193	2	264	276
41	15	BGLB000033-PB	R.NGFTWAADTR.S	N	40.32	1137.52	4.2	569.77	2	5.02	F23:571	2	239	248
41	15	BGLB000033-PB	K.GYLFNLESAR.C	N	39.76	1168.59	5.2	585.304	2	6.51	F22:777	3	119	128
41	15	BGLB000033-PB	R.VGYFLQGLYR.S	N	39.18	1214.64	3.7	608.332	2	7.23	F22:861	1	100	109
41	15	BGLB000033-PB	K.YEIIMSK.S	N	34.77	882.452	4.5	442.235	2	4.39	F23:506	2	389	395
41	15	BGLB000033-PB	R.FKGYLFNLESAR.C	N	34.34	1443.75	6	482.26	3	6.32	F23:717	2	117	128
41	15	BGLB000033-PB	K.VEGTSVNVK.W	N	33.29	931.497	3.2	466.757	2	2.25	F22:268	1	502	510
41	15	BGLB000033-PB	R.WEDGNGNFHQDYR.T	N	32.64	1636.67	1.5	546.563	3	3.4	F22:391	1	420	432
41	15	BGLB000033-PB	K.SISQTAGFTK.K	N	32.64	1038.53	1.7	520.275	2	3.28	F22:375	1	366	375
41	15	BGLB000033-PB	R.TTVPYTAIITTK.F	N	27.42	1307.73	3.1	654.876	2	5.93	F22:694	2	398	409
41	15	BGLB000033-PB	K.EPFKPIEIPVTEVK.V	Y	25.02	1624.91	3	542.645	3	6.58	F36:734	1	558	571
41	15	BGLB000033-PB	K.VNLNNK.E	N	23.79	700.387	5.5	351.203	2	1.37	F36:170	1	552	557
41	15	BGLB000033-PB	K.YEIIM(+15.99)SK.S	N	20.96	898.447	0.4	450.231	2	3.46	F1:618	2	389	395	Oxidation (M)
41	15	BGLB000033-PB	K.FPDAR.R	N	20.12	604.297	6.8	303.158	2	2.18	F22:263	1	475	479
41	14	BGLB000033-PC	K.SVIEDLQAESVDSGVLYNR.A	N	64.52	2093.03	0.3	698.683	3	7.2	F22:857	3	283	301
41	14	BGLB000033-PC	R.FGDSSVPFYK.A	N	55.43	1145.54	4.1	573.779	2	5.5	F22:645	9	444	453
41	14	BGLB000033-PC	R.LTDETQYQFTLTGK.L	N	54.89	1643.8	1.8	822.911	2	5.75	F22:672	2	485	498
41	14	BGLB000033-PC	R.ASSPVTESIDR.T	Y	49.04	1160.57	4	581.293	2	3.33	F23:387	3	302	312
41	14	BGLB000033-PC	R.ADGDDLYFLK.K	N	45.63	1155.54	4.2	578.782	2	6.43	F23:731	2	171	180
41	14	BGLB000033-PC	R.ADGDDLYFLKK.I	N	45.05	1283.64	2.7	428.888	3	5.31	F23:600	2	171	181
41	14	BGLB000033-PC	R.C(+57.02)C(+57.02)TPAAKPLEMDEK.S	N	44.83	1648.73	1.2	550.583	3	3.49	F23:408	1	184	197	Carbamidomethylation
41	14	BGLB000033-PC	R.LNLVFGDWGFAVK.E	N	44.48	1464.78	2.1	733.397	2	9.51	F22:1193	2	264	276
41	14	BGLB000033-PC	R.NGFTWAADTR.S	N	40.32	1137.52	4.2	569.77	2	5.02	F23:571	2	239	248
41	14	BGLB000033-PC	K.GYLFNLESAR.C	N	39.76	1168.59	5.2	585.304	2	6.51	F22:777	3	119	128
41	14	BGLB000033-PC	R.VGYFLQGLYR.S	N	39.18	1214.64	3.7	608.332	2	7.23	F22:861	1	100	109
41	14	BGLB000033-PC	K.YEIIMSK.S	N	34.77	882.452	4.5	442.235	2	4.39	F23:506	2	389	395
41	14	BGLB000033-PC	R.FKGYLFNLESAR.C	N	34.34	1443.75	6	482.26	3	6.32	F23:717	2	117	128
41	14	BGLB000033-PC	K.VEGTSVNVK.W	N	33.29	931.497	3.2	466.757	2	2.25	F22:268	1	502	510
41	14	BGLB000033-PC	R.WEDGNGNFHQDYR.T	N	32.64	1636.67	1.5	546.563	3	3.4	F22:391	1	420	432
41	14	BGLB000033-PC	K.SISQTAGFTK.K	N	32.64	1038.53	1.7	520.275	2	3.28	F22:375	1	366	375
41	14	BGLB000033-PC	R.TTVPYTAIITTK.F	N	27.42	1307.73	3.1	654.876	2	5.93	F22:694	2	398	409
41	14	BGLB000033-PC	K.EPFKPIEIPVTEVK.V	Y	25.02	1624.91	3	542.645	3	6.58	F36:734	1	558	571
41	14	BGLB000033-PC	K.VNLNNK.E	N	23.79	700.387	5.5	351.203	2	1.37	F36:170	1	552	557
41	14	BGLB000033-PC	K.YEIIM(+15.99)SK.S	N	20.96	898.447	0.4	450.231	2	3.46	F1:618	2	389	395	Oxidation (M)
41	14	BGLB000033-PC	K.FPDAR.R	N	20.12	604.297	6.8	303.158	2	2.18	F22:263	1	475	479
41	13	BGLB000033-PA	K.SVIEDLQAESVDSGVLYNR.A	N	64.52	2093.03	0.3	698.683	3	7.2	F22:857	3	283	301
41	13	BGLB000033-PA	R.FGDSSVPFYK.A	N	55.43	1145.54	4.1	573.779	2	5.5	F22:645	9	444	453
41	13	BGLB000033-PA	R.LTDETQYQFTLTGK.L	N	54.89	1643.8	1.8	822.911	2	5.75	F22:672	2	485	498
41	13	BGLB000033-PA	R.ASSPVTESIDR.T	Y	49.04	1160.57	4	581.293	2	3.33	F23:387	3	302	312
41	13	BGLB000033-PA	R.ADGDDLYFLK.K	N	45.63	1155.54	4.2	578.782	2	6.43	F23:731	2	171	180
41	13	BGLB000033-PA	R.ADGDDLYFLKK.I	N	45.05	1283.64	2.7	428.888	3	5.31	F23:600	2	171	181
41	13	BGLB000033-PA	R.C(+57.02)C(+57.02)TPAAKPLEMDEK.S	N	44.83	1648.73	1.2	550.583	3	3.49	F23:408	1	184	197	Carbamidomethylation
41	13	BGLB000033-PA	R.LNLVFGDWGFAVK.E	N	44.48	1464.78	2.1	733.397	2	9.51	F22:1193	2	264	276
41	13	BGLB000033-PA	R.NGFTWAADTR.S	N	40.32	1137.52	4.2	569.77	2	5.02	F23:571	2	239	248
41	13	BGLB000033-PA	K.GYLFNLESAR.C	N	39.76	1168.59	5.2	585.304	2	6.51	F22:777	3	119	128
41	13	BGLB000033-PA	R.VGYFLQGLYR.S	N	39.18	1214.64	3.7	608.332	2	7.23	F22:861	1	100	109
41	13	BGLB000033-PA	K.YEIIMSK.S	N	34.77	882.452	4.5	442.235	2	4.39	F23:506	2	389	395
41	13	BGLB000033-PA	R.FKGYLFNLESAR.C	N	34.34	1443.75	6	482.26	3	6.32	F23:717	2	117	128
41	13	BGLB000033-PA	K.VEGTSVNVK.W	N	33.29	931.497	3.2	466.757	2	2.25	F22:268	1	502	510
41	13	BGLB000033-PA	R.WEDGNGNFHQDYR.T	N	32.64	1636.67	1.5	546.563	3	3.4	F22:391	1	420	432
41	13	BGLB000033-PA	K.SISQTAGFTK.K	N	32.64	1038.53	1.7	520.275	2	3.28	F22:375	1	366	375
41	13	BGLB000033-PA	R.TTVPYTAIITTK.F	N	27.42	1307.73	3.1	654.876	2	5.93	F22:694	2	398	409
41	13	BGLB000033-PA	K.EPFKPIEIPVTEVK.V	Y	25.02	1624.91	3	542.645	3	6.58	F36:734	1	558	571
41	13	BGLB000033-PA	K.VNLNNK.E	N	23.79	700.387	5.5	351.203	2	1.37	F36:170	1	552	557
41	13	BGLB000033-PA	K.YEIIM(+15.99)SK.S	N	20.96	898.447	0.4	450.231	2	3.46	F1:618	2	389	395	Oxidation (M)
41	13	BGLB000033-PA	K.FPDAR.R	N	20.12	604.297	6.8	303.158	2	2.18	F22:263	1	475	479
49	12	BGLB000137-PA	K.SVIEDLQAESVDSGVLYNR.A	N	64.52	2093.03	0.3	698.683	3	7.2	F22:857	3	283	301
49	12	BGLB000137-PA	R.FGDSSVPFYK.A	N	55.43	1145.54	4.1	573.779	2	5.5	F22:645	9	444	453
49	12	BGLB000137-PA	R.LTDETQYQFTLTGK.L	N	54.89	1643.8	1.8	822.911	2	5.75	F22:672	2	485	498
49	12	BGLB000137-PA	R.TNSGRPTFNYR.F	Y	47.15	1311.63	3.6	438.219	3	2.93	F23:342	2	433	443
49	12	BGLB000137-PA	R.ADGDDLYFLK.K	N	45.63	1155.54	4.2	578.782	2	6.43	F23:731	2	171	180
49	12	BGLB000137-PA	R.ADGDDLYFLKK.I	N	45.05	1283.64	2.7	428.888	3	5.31	F23:600	2	171	181
49	12	BGLB000137-PA	R.ASSPVTESIER.S	N	44.86	1174.58	4.4	588.301	2	3.42	F23:397	4	302	312
49	12	BGLB000137-PA	R.C(+57.02)C(+57.02)TPAAKPLEMDEK.S	N	44.83	1648.73	1.2	550.583	3	3.49	F23:408	1	184	197	Carbamidomethylation
49	12	BGLB000137-PA	R.LNLVFGDWGFAVK.E	N	44.48	1464.78	2.1	733.397	2	9.51	F22:1193	2	264	276
49	12	BGLB000137-PA	R.NGFTWAADTR.T	N	40.32	1137.52	4.2	569.77	2	5.02	F23:571	2	239	248
49	12	BGLB000137-PA	K.GYLFNLESAR.C	N	39.76	1168.59	5.2	585.304	2	6.51	F22:777	3	119	128
49	12	BGLB000137-PA	R.VGYFLQGLYR.S	N	39.18	1214.64	3.7	608.332	2	7.23	F22:861	1	100	109
49	12	BGLB000137-PA	R.FKGYLFNLESAR.C	N	34.34	1443.75	6	482.26	3	6.32	F23:717	2	117	128
49	12	BGLB000137-PA	K.VEGTSVNVK.W	N	33.29	931.497	3.2	466.757	2	2.25	F22:268	1	502	510
49	12	BGLB000137-PA	R.WEDGNGNFHQDYR.T	N	32.64	1636.67	1.5	546.563	3	3.4	F22:391	1	420	432
49	12	BGLB000137-PA	R.TTVPYTAIITTK.F	N	27.42	1307.73	3.1	654.876	2	5.93	F22:694	2	398	409
49	12	BGLB000137-PA	K.VNLNNK.E	N	23.79	700.387	5.5	351.203	2	1.37	F36:170	1	552	557
49	12	BGLB000137-PA	K.FPDAR.R	N	20.12	604.297	6.8	303.158	2	2.18	F22:263	1	475	479
49	11	BGLB000137-PB	K.SVIEDLQAESVDSGVLYNR.A	N	64.52	2093.03	0.3	698.683	3	7.2	F22:857	3	283	301
49	11	BGLB000137-PB	R.FGDSSVPFYK.A	N	55.43	1145.54	4.1	573.779	2	5.5	F22:645	9	444	453
49	11	BGLB000137-PB	R.LTDETQYQFTLTGK.L	N	54.89	1643.8	1.8	822.911	2	5.75	F22:672	2	485	498
49	11	BGLB000137-PB	R.TNSGRPTFNYR.F	Y	47.15	1311.63	3.6	438.219	3	2.93	F23:342	2	433	443
49	11	BGLB000137-PB	R.ADGDDLYFLK.K	N	45.63	1155.54	4.2	578.782	2	6.43	F23:731	2	171	180
49	11	BGLB000137-PB	R.ADGDDLYFLKK.I	N	45.05	1283.64	2.7	428.888	3	5.31	F23:600	2	171	181
49	11	BGLB000137-PB	R.ASSPVTESIER.S	N	44.86	1174.58	4.4	588.301	2	3.42	F23:397	4	302	312
49	11	BGLB000137-PB	R.C(+57.02)C(+57.02)TPAAKPLEMDEK.S	N	44.83	1648.73	1.2	550.583	3	3.49	F23:408	1	184	197	Carbamidomethylation
49	11	BGLB000137-PB	R.LNLVFGDWGFAVK.E	N	44.48	1464.78	2.1	733.397	2	9.51	F22:1193	2	264	276
49	11	BGLB000137-PB	R.NGFTWAADTR.T	N	40.32	1137.52	4.2	569.77	2	5.02	F23:571	2	239	248
49	11	BGLB000137-PB	K.GYLFNLESAR.C	N	39.76	1168.59	5.2	585.304	2	6.51	F22:777	3	119	128
49	11	BGLB000137-PB	R.VGYFLQGLYR.S	N	39.18	1214.64	3.7	608.332	2	7.23	F22:861	1	100	109
49	11	BGLB000137-PB	R.FKGYLFNLESAR.C	N	34.34	1443.75	6	482.26	3	6.32	F23:717	2	117	128
49	11	BGLB000137-PB	K.VEGTSVNVK.W	N	33.29	931.497	3.2	466.757	2	2.25	F22:268	1	502	510
49	11	BGLB000137-PB	R.WEDGNGNFHQDYR.T	N	32.64	1636.67	1.5	546.563	3	3.4	F22:391	1	420	432
49	11	BGLB000137-PB	R.TTVPYTAIITTK.F	N	27.42	1307.73	3.1	654.876	2	5.93	F22:694	2	398	409
49	11	BGLB000137-PB	K.VNLNNK.E	N	23.79	700.387	5.5	351.203	2	1.37	F36:170	1	552	557
49	11	BGLB000137-PB	K.FPDAR.R	N	20.12	604.297	6.8	303.158	2	2.18	F22:263	1	475	479
48	16	BGLB009326-PB	K.VINDNFGIVEGLMTTVHATTATQK.T	Y	56.75	2559.3	0.3	854.108	3	8.81	F27:1568	1	122	145
48	16	BGLB009326-PB	K.STGAEYVVESTGVFTTTDK.A	Y	53.65	1990.94	1.6	664.654	3	6.45	F27:1066	1	47	65
48	16	BGLB009326-PB	K.VVISAPSADAPM(+15.99)FVM(+15.99)GVNENK.Y	Y	49.57	2207.06	1.3	736.695	3	6.21	F27:998	1	78	98	Oxidation (M)
48	16	BGLB009326-PB	K.LVSWYDNEYGYSNR.V	Y	48.85	1764.77	1.4	883.396	2	5.81	F27:904	1	269	282
48	16	BGLB009326-PB	R.VPVADVSVVDLTC(+57.02)R.L	Y	47.53	1528.79	0.8	765.404	2	6.63	F27:1117	1	194	207	Carbamidomethylation
48	16	BGLB009326-PB	K.VVISAPSADAPMFVM(+15.99)GVNENK.Y	Y	46.96	2191.07	0	731.362	3	6.9	F27:1169	1	78	98	Oxidation (M)
48	16	BGLB009326-PB	K.VVISAPSADAPMFVMGVNENK.Y	Y	46.52	2175.07	2.2	726.032	3	7.74	F27:1343	1	78	98
48	16	BGLB009326-PB	K.VINDNFGIVEGLM(+15.99)TTVHATTATQK.T	Y	46.19	2575.3	0.7	859.44	3	7.46	F27:1284	1	122	145	Oxidation (M)
48	16	BGLB009326-PB	K.LEINGHLITVFAER.D	Y	44.26	1610.88	3	537.968	3	7.19	F27:1227	1	25	38
48	16	BGLB009326-PB	K.LEIN(+.98)GHLITVFAER.D	Y	44.15	1611.86	3.7	538.297	3	8.01	F27:1407	1	25	38	Deamidation (NQ)
48	16	BGLB009326-PB	R.GAAQNIIPSSTGAAK.A	Y	37.02	1384.73	1	693.374	2	4	F27:560	2	160	174
48	16	BGLB009326-PB	R.VVELIQHMFK.V	Y	36.44	1242.68	3.5	415.235	3	6.53	F27:1090	1	283	292
48	16	BGLB009326-PB	R.DPGAIDWK.S	Y	36.43	900.434	5.4	451.227	2	4.53	F27:661	1	39	46
48	16	BGLB009326-PB	R.LQN(+.98)GASYEK.I	Y	33.96	1009.47	4.1	505.745	2	1.92	F27:245	1	208	216	Deamidation (NQ)
48	16	BGLB009326-PB	R.VVELIQHM(+15.99)FK.V	Y	32.99	1258.67	3	420.567	3	4.8	F27:711	1	283	292	Oxidation (M)
48	16	BGLB009326-PB	K.VIPEVNNK.L	Y	32.25	911.508	5.1	456.763	2	2.97	F28:343	3	179	186
48	16	BGLB009326-PB	R.GAAQNIIPSSTGAAK(+43.01)AVGK.V	Y	31.74	1782.96	1.5	595.328	3	5.01	F27:752	2	160	178	Carbamylation
48	16	BGLB009326-PB	K.DASEGPLK.G	Y	31.27	815.403	5.9	408.711	2	2.28	F26:254	2	223	230
48	16	BGLB009326-PB	K.LTGMAFR.V	N	29.95	794.411	5.3	398.215	2	4.32	F26:490	3	187	193
48	16	BGLB009326-PB	R.SSIFDAK.A	Y	29.69	766.386	4.9	384.202	2	3.75	F27:502	2	251	257
48	16	BGLB009326-PB	K.AGIALND(sub E)NFVK.L	Y	28.85	1160.62	4.1	581.319	2	5.72	F28:692	3	258	268	Mutation
48	16	BGLB009326-PB	R.LQNGASYEK.I	Y	28.75	1008.49	4	505.253	2	1.66	F27:215	1	208	216
48	16	BGLB009326-PB	Y.MFLYDSTHGK.F	Y	28.22	1197.55	2.2	400.191	3	4.25	F27:612	1	4	13
48	16	BGLB009326-PB	K.ANVHIK.Q	Y	27.19	680.397	6.4	341.208	2	1.15	F27:153	1	66	71
48	16	BGLB009326-PB	K.LTGM(+15.99)AFR.V	N	25.78	810.406	9	406.214	2	2.84	F27:360	2	187	193	Oxidation (M)
48	16	BGLB009326-PB	R.VVELIQH.M	Y	24.49	836.476	5.5	419.247	2	4.16	F27:589	1	283	289
48	16	BGLB009326-PB	K.TVDGPSNK.D	Y	22.22	816.398	18.7	409.214	2	1.01	F27:137	1	146	153
48	16	BGLB009326-PB	R.VVELIQHM(+15.99)F.K	Y	21.2	1130.58	1.4	566.298	2	6	F27:949	1	283	291	Oxidation (M)
48	16	BGLB009326-PB	R.VPVADVSVVDLTC(+57.02)R(+31.99).L	Y	19.5	1560.78	-7.5	781.392	2	6.87	F27:1162	1	194	207	Carbamidomethylation; Dihydroxy
48	16	BGLB009326-PB	R.VVQ(sub E)LIQHMFK.V	Y	18.93	1241.7	-131.2	414.851	3	6.51	F26:781	1	283	292	Mutation
48	16	BGLB009326-PB	H.LITVFAER.D	Y	17.09	947.544	3	474.781	2	5.7	F27:885	1	31	38
48	16	BGLB009326-PB	K.Q(+.98)GGASK(+43.01)VVISAPSADAPMFVMGVNENK.Y	Y	15.76	2747.33	-7	550.469	5	5.9	F8:717	1	72	98	Deamidation (NQ); Carbamylation
48	16	BGLB009326-PB	N.IIPSSTGAAK.A	Y	15.5	943.534	-0.9	472.774	2	2.42	F27:298	1	165	174
48	197	BGLB011995-PB	K.ITGMAFR.V	N	29.95	794.411	5.3	398.215	2	4.32	F26:490	3	226	232
48	197	BGLB011995-PB	Y.SSLFDAK.A	Y	29.69	766.386	4.9	384.202	2	3.75	F27:502	2	290	296
48	197	BGLB011995-PB	K.ITGM(+15.99)AFR.V	N	25.78	810.406	9	406.214	2	2.84	F27:360	2	226	232	Oxidation (M)
76	21	BGLB027872-PC	K.YLASDENIVRPINNK.S	Y	57.16	1744.91	1.9	582.645	3	4.61	F32:497	3	198	212
76	21	BGLB027872-PC	R.LLLNYVGEEFK.D	Y	54.19	1323.71	2	662.862	2	7.36	F32:790	4	19	29
76	21	BGLB027872-PC	K.VKYTLGLDFPNLPYYIDDK.V	Y	52.27	2273.16	0.3	758.728	3	8.8	F32:980	1	49	67
76	21	BGLB027872-PC	R.YM(+15.99)QGDAPEYSR.A	Y	50.72	1331.55	2.4	666.781	2	2.57	F32:285	1	33	43	Oxidation (M)
76	21	BGLB027872-PC	K.LLEPSLLEERPK.L	Y	47.59	1422.81	1.1	475.277	3	5.67	F31:610	2	170	181
76	21	BGLB027872-PC	R.FASVPAIAK.Y	Y	41.39	902.523	5	452.271	2	4.76	F32:510	4	189	197
76	21	BGLB027872-PC	K.LTQSNAILR.Y	Y	38.76	1014.58	3.6	508.3	2	3.62	F32:391	4	70	78
76	21	BGLB027872-PC	R.SQYIAQARPALESLEK.Y	Y	37.71	1802.95	0.7	601.992	3	5.18	F32:552	1	126	141
76	21	BGLB027872-PC	M.PSQLGYWAIR.G	Y	37.08	1189.62	2.6	595.821	2	6.3	F33:684	4	2	11
76	21	BGLB027872-PC	K.QFFIGDK.I	Y	29.85	853.433	4.6	427.726	2	4.97	F32:529	3	147	153
76	21	BGLB027872-PC	R.GLAQPIR.L	Y	28.5	753.45	5.1	377.734	2	3.08	F32:331	2	12	18
76	21	BGLB027872-PC	R.PALESLEK.Y	Y	26.88	885.481	4.1	443.75	2	3.74	F31:407	4	134	141
76	21	BGLB027872-PC	K.AYLNR.F	N	25.96	635.339	6.7	318.679	2	1.92	F32:222	1	184	188
76	21	BGLB027872-PC	K.LKAYLNR.F	Y	23.92	876.518	4.7	439.268	2	2.61	F32:288	1	182	188
76	21	BGLB027872-PC	R.SQYIAQAR.P	Y	21.27	935.482	4.9	468.751	2	2.23	F32:255	4	126	133
76	21	BGLB027872-PC	E.NIVRPINNKS(+79.97)AK(+42.01).F	Y	16.91	1474.77	81.2	738.45	2	9.29	F18:1129	1	204	215	Phosphorylation (STY); Acetylation (K)
76	20	BGLB027872-PA	K.YLASDENIVRPINNK.S	Y	57.16	1744.91	1.9	582.645	3	4.61	F32:497	3	198	212
76	20	BGLB027872-PA	R.LLLNYVGEEFK.D	Y	54.19	1323.71	2	662.862	2	7.36	F32:790	4	19	29
76	20	BGLB027872-PA	K.VKYTLGLDFPNLPYYIDDK.V	Y	52.27	2273.16	0.3	758.728	3	8.8	F32:980	1	49	67
76	20	BGLB027872-PA	R.YM(+15.99)QGDAPEYSR.A	Y	50.72	1331.55	2.4	666.781	2	2.57	F32:285	1	33	43	Oxidation (M)
76	20	BGLB027872-PA	K.LLEPSLLEERPK.L	Y	47.59	1422.81	1.1	475.277	3	5.67	F31:610	2	170	181
76	20	BGLB027872-PA	R.FASVPAIAK.Y	Y	41.39	902.523	5	452.271	2	4.76	F32:510	4	189	197
76	20	BGLB027872-PA	K.LTQSNAILR.Y	Y	38.76	1014.58	3.6	508.3	2	3.62	F32:391	4	70	78
76	20	BGLB027872-PA	R.SQYIAQARPALESLEK.Y	Y	37.71	1802.95	0.7	601.992	3	5.18	F32:552	1	126	141
76	20	BGLB027872-PA	M.PSQLGYWAIR.G	Y	37.08	1189.62	2.6	595.821	2	6.3	F33:684	4	2	11
76	20	BGLB027872-PA	K.QFFIGDK.I	Y	29.85	853.433	4.6	427.726	2	4.97	F32:529	3	147	153
76	20	BGLB027872-PA	R.GLAQPIR.L	Y	28.5	753.45	5.1	377.734	2	3.08	F32:331	2	12	18
76	20	BGLB027872-PA	R.PALESLEK.Y	Y	26.88	885.481	4.1	443.75	2	3.74	F31:407	4	134	141
76	20	BGLB027872-PA	K.AYLNR.F	N	25.96	635.339	6.7	318.679	2	1.92	F32:222	1	184	188
76	20	BGLB027872-PA	K.LKAYLNR.F	Y	23.92	876.518	4.7	439.268	2	2.61	F32:288	1	182	188
76	20	BGLB027872-PA	R.SQYIAQAR.P	Y	21.27	935.482	4.9	468.751	2	2.23	F32:255	4	126	133
76	20	BGLB027872-PA	E.NIVRPINNKS(+79.97)AK(+42.01).F	Y	16.91	1474.77	81.2	738.45	2	9.29	F18:1129	1	204	215	Phosphorylation (STY); Acetylation (K)
76	19	BGLB027872-PB	K.YLASDENIVRPINNK.S	Y	57.16	1744.91	1.9	582.645	3	4.61	F32:497	3	198	212
76	19	BGLB027872-PB	R.LLLNYVGEEFK.D	Y	54.19	1323.71	2	662.862	2	7.36	F32:790	4	19	29
76	19	BGLB027872-PB	K.VKYTLGLDFPNLPYYIDDK.V	Y	52.27	2273.16	0.3	758.728	3	8.8	F32:980	1	49	67
76	19	BGLB027872-PB	R.YM(+15.99)QGDAPEYSR.A	Y	50.72	1331.55	2.4	666.781	2	2.57	F32:285	1	33	43	Oxidation (M)
76	19	BGLB027872-PB	K.LLEPSLLEERPK.L	Y	47.59	1422.81	1.1	475.277	3	5.67	F31:610	2	170	181
76	19	BGLB027872-PB	R.FASVPAIAK.Y	Y	41.39	902.523	5	452.271	2	4.76	F32:510	4	189	197
76	19	BGLB027872-PB	K.LTQSNAILR.Y	Y	38.76	1014.58	3.6	508.3	2	3.62	F32:391	4	70	78
76	19	BGLB027872-PB	R.SQYIAQARPALESLEK.Y	Y	37.71	1802.95	0.7	601.992	3	5.18	F32:552	1	126	141
76	19	BGLB027872-PB	M.PSQLGYWAIR.G	Y	37.08	1189.62	2.6	595.821	2	6.3	F33:684	4	2	11
76	19	BGLB027872-PB	K.QFFIGDK.I	Y	29.85	853.433	4.6	427.726	2	4.97	F32:529	3	147	153
76	19	BGLB027872-PB	R.GLAQPIR.L	Y	28.5	753.45	5.1	377.734	2	3.08	F32:331	2	12	18
76	19	BGLB027872-PB	R.PALESLEK.Y	Y	26.88	885.481	4.1	443.75	2	3.74	F31:407	4	134	141
76	19	BGLB027872-PB	K.AYLNR.F	N	25.96	635.339	6.7	318.679	2	1.92	F32:222	1	184	188
76	19	BGLB027872-PB	K.LKAYLNR.F	Y	23.92	876.518	4.7	439.268	2	2.61	F32:288	1	182	188
76	19	BGLB027872-PB	R.SQYIAQAR.P	Y	21.27	935.482	4.9	468.751	2	2.23	F32:255	4	126	133
76	19	BGLB027872-PB	E.NIVRPINNKS(+79.97)AK(+42.01).F	Y	16.91	1474.77	81.2	738.45	2	9.29	F18:1129	1	204	215	Phosphorylation (STY); Acetylation (K)
76	18	BGLB027872-PD	K.YLASDENIVRPINNK.S	Y	57.16	1744.91	1.9	582.645	3	4.61	F32:497	3	198	212
76	18	BGLB027872-PD	R.LLLNYVGEEFK.D	Y	54.19	1323.71	2	662.862	2	7.36	F32:790	4	19	29
76	18	BGLB027872-PD	K.VKYTLGLDFPNLPYYIDDK.V	Y	52.27	2273.16	0.3	758.728	3	8.8	F32:980	1	49	67
76	18	BGLB027872-PD	R.YM(+15.99)QGDAPEYSR.A	Y	50.72	1331.55	2.4	666.781	2	2.57	F32:285	1	33	43	Oxidation (M)
76	18	BGLB027872-PD	K.LLEPSLLEERPK.L	Y	47.59	1422.81	1.1	475.277	3	5.67	F31:610	2	170	181
76	18	BGLB027872-PD	R.FASVPAIAK.Y	Y	41.39	902.523	5	452.271	2	4.76	F32:510	4	189	197
76	18	BGLB027872-PD	K.LTQSNAILR.Y	Y	38.76	1014.58	3.6	508.3	2	3.62	F32:391	4	70	78
76	18	BGLB027872-PD	R.SQYIAQARPALESLEK.Y	Y	37.71	1802.95	0.7	601.992	3	5.18	F32:552	1	126	141
76	18	BGLB027872-PD	M.PSQLGYWAIR.G	Y	37.08	1189.62	2.6	595.821	2	6.3	F33:684	4	2	11
76	18	BGLB027872-PD	K.QFFIGDK.I	Y	29.85	853.433	4.6	427.726	2	4.97	F32:529	3	147	153
76	18	BGLB027872-PD	R.GLAQPIR.L	Y	28.5	753.45	5.1	377.734	2	3.08	F32:331	2	12	18
76	18	BGLB027872-PD	R.PALESLEK.Y	Y	26.88	885.481	4.1	443.75	2	3.74	F31:407	4	134	141
76	18	BGLB027872-PD	K.AYLNR.F	N	25.96	635.339	6.7	318.679	2	1.92	F32:222	1	184	188
76	18	BGLB027872-PD	K.LKAYLNR.F	Y	23.92	876.518	4.7	439.268	2	2.61	F32:288	1	182	188
76	18	BGLB027872-PD	R.SQYIAQAR.P	Y	21.27	935.482	4.9	468.751	2	2.23	F32:255	4	126	133
76	18	BGLB027872-PD	E.NIVRPINNKS(+79.97)AK(+42.01).F	Y	16.91	1474.77	81.2	738.45	2	9.29	F18:1129	1	204	215	Phosphorylation (STY); Acetylation (K)
54	17	BGLB000509-PB	K.LDFGDLDPEGNLIVSTR.V	Y	59.09	1859.93	1.4	930.972	2	8.28	F26:1058	2	157	173
54	17	BGLB000509-PB	R.LGLTEIQAIQEMR.R	Y	56.94	1500.8	2.2	751.407	2	7.27	F26:873	3	424	436
54	17	BGLB000509-PB	R.GIHGEHTESVGGVYDISNK.R	Y	55.95	1997.94	2.4	500.495	4	3.68	F26:401	1	403	421
54	17	BGLB000509-PB	K.VSELNHPNPDFGDVDK.L	Y	52.62	1781.82	1.9	594.949	3	4.48	F26:513	1	141	156
54	17	BGLB000509-PB	R.LGLTEIQAIQEM(+15.99)R.R	Y	52	1516.79	0.7	759.404	2	6.32	F26:741	2	424	436	Oxidation (M)
54	17	BGLB000509-PB	K.GTYYPLTGMTK.E	Y	41.22	1230.6	3.2	616.307	2	5.34	F26:622	2	214	224
54	17	BGLB000509-PB	K.ALESSGLSFAK.R	Y	40.29	1108.58	3.6	555.298	2	4.93	F26:566	3	345	355
54	17	BGLB000509-PB	K.GTYYPLTGM(+15.99)TK.E	Y	39.99	1246.59	4	624.305	2	4.33	F26:494	1	214	224	Oxidation (M)
54	17	BGLB000509-PB	R.GVEAVIAEEK.K	Y	36.83	1043.55	4.7	522.785	2	4.22	F26:476	3	438	447
54	17	BGLB000509-PB	K.LSQTPDFK.A	Y	34.15	934.476	5.2	468.248	2	3.35	F26:366	3	384	391
54	17	BGLB000509-PB	R.ASVHIK.I	N	27.5	653.386	6.4	327.702	2	2.69	F8:313	10	375	380
54	17	BGLB000509-PB	K.TVEALNK.L	Y	27.18	773.428	5.6	387.724	2	1.99	F27:252	3	201	207
54	17	BGLB000509-PB	K.YNIQAR.G	Y	24.98	763.398	4.8	382.708	2	2.32	F26:257	1	397	402
54	17	BGLB000509-PB	K.LEGELK.G	N	23.17	687.38	5.6	344.699	2	2.11	F26:237	3	208	213
54	17	BGLB000509-PB	A.SVHIK.I	N	18.97	582.349	7.5	292.184	2	2.74	F9:346	5	376	380
97	28	BGLB014411-PB	R.AAVPSGASTGIHEAVELR.D	Y	65.12	1763.92	3.3	588.981	3	4.83	F23:551	4	33	50
97	28	BGLB014411-PB	R.GNPTVEVDLTTDK.G	Y	64.84	1387.68	1.2	694.85	2	4.76	F25:519	3	16	28
97	28	BGLB014411-PB	K.NVNTEIAAALLK.A	Y	56.84	1255.71	3.8	628.866	2	7.05	F24:763	3	67	78
97	28	BGLB014411-PB	R.AVDNM(+15.99)LIALDNTENK.G	Y	48.24	1675.81	2.2	838.913	2	5.47	F24:584	1	88	102	Oxidation (M)
97	28	BGLB014411-PB	R.HIADLAGTK.Q	Y	46.5	924.503	4.5	463.261	2	2.51	F24:284	1	132	140
97	28	BGLB014411-PB	R.IEEELGSQAK.F	Y	37.46	1102.55	4.2	552.285	2	2.82	F24:318	4	413	422
97	28	BGLB014411-PB	K.YNQLLR.I	N	30.08	805.445	6	403.732	2	3.38	F24:371	3	407	412
97	28	BGLB014411-PB	K.YDLDFK.N	Y	23.23	799.375	6.4	400.697	2	4.97	F24:535	1	256	261
97	28	BGLB014411-PB	R.QIFDSR.G	N	20.06	764.382	6	383.2	2	3.07	F24:343	3	10	15
32	22	BGLB027001-PA	R.SIAYPTNQGTFTYR.A	Y	56.59	1617.78	0.2	809.897	2	5.23	F20:569	2	199	212
32	22	BGLB027001-PA	R.EEGLFSPFYGGRPGASK.I	Y	54.33	1797.87	3.2	600.299	3	6.18	F19:677	1	219	235
32	22	BGLB027001-PA	K.FAADITQAFK.I	Y	53.08	1110.57	3.3	556.295	2	6.18	F20:665	3	152	161
32	22	BGLB027001-PA	K.VFTAENYELLDVIK.N	Y	47.03	1652.87	0.6	827.441	2	8.22	F27:1450	1	575	588
32	22	BGLB027001-PA	K.IVIVMTDGQSSDK.A	Y	40.14	1391.7	0.4	696.856	2	4.86	F19:548	4	522	534
32	22	BGLB027001-PA	K.IFDLNTYLDK.T	Y	35.44	1240.63	5.3	621.327	2	7.3	F27:1248	1	467	476
32	22	BGLB027001-PA	K.TISEAELLKK.S	Y	31.98	1130.65	20	377.9	3	4.01	F19:446	1	251	260
32	22	BGLB027001-PA	K.TIEEAELLK.K	Y	31.95	1044.57	3.5	523.294	2	5.01	F27:750	1	537	545
32	22	BGLB027001-PA	K.TSLYNTIR.G	Y	30.14	966.513	4.5	484.266	2	4.07	F27:570	1	477	484
32	22	BGLB027001-PA	R.GIQYPTGQGTFTYK.G	Y	29.43	1559.76	-0.8	780.888	2	5.28	F27:796	1	485	498
32	22	BGLB027001-PA	K.IVIVM(+15.99)TDGQSSDK.A	Y	29.14	1407.69	2.2	704.855	2	3.82	F27:518	1	522	534	Oxidation (M)
32	22	BGLB027001-PA	K.TSLYNK.I	Y	24.81	724.375	5.8	363.197	2	1.81	F19:208	1	191	196
32	22	BGLB027001-PA	K.TISEAELLK.K	Y	23.93	1002.56	3.7	502.289	2	4.93	F19:555	61	251	259
32	22	BGLB027001-PA	R.ED(+14.02)GLFSAAYGGR.A	Y	16.31	1255.58	3.5	628.801	2	5.6	F27:865	1	505	516	Methyl ester
108	32	BGLB010864-PB	K.QVNVIVAALDGLLQSVNNPGQLQANLDK.L	Y	65.75	2930.58	-1.3	977.867	3	11.45	F36:1404	1	67	94
108	32	BGLB010864-PB	K.AWGNLIAAFNETLK.K	Y	47.95	1546.81	1.9	774.416	2	9.24	F35:1065	2	135	148
108	32	BGLB010864-PB	K.FNANQSDDALK.G	Y	45.4	1221.56	3.2	611.79	2	3.16	F36:357	2	49	59
108	32	BGLB010864-PB	K.AWGNLIAAFNETLKK.A	Y	43.63	1674.91	3	559.312	3	8.4	F36:1031	1	135	149
108	32	BGLB010864-PB	K.GDAEFIK.Q	Y	36.21	778.386	5.6	390.202	2	3.36	F36:378	1	60	66
108	32	BGLB010864-PB	K.ALDASWK.K	Y	34.63	789.402	3.9	395.71	2	3.79	F35:418	2	9	15
108	32	BGLB010864-PB	S(+42.01)LSDADKK.A	Y	33.84	904.45	5	453.235	2	2.05	F35:232	2	1	8	Acetylation (Protein N-term)
108	32	BGLB010864-PB	K.LTAGADGK.K	Y	32.58	731.381	5.7	366.7	2	1.21	F35:150	10	17	24
108	32	BGLB010864-PB	K.SHVNLK.I	Y	29.45	696.392	4.3	349.205	2	1.1	F36:138	1	98	103
108	32	BGLB010864-PB	K.FNANQSDDALKGDAEFIK.Q	Y	27.08	1981.94	1.9	661.654	3	5.35	F36:604	1	49	66
108	32	BGLB010864-PB	S(+42.01)LSDADK.K	Y	25.25	776.355	6.3	389.187	2	2.83	F36:321	1	1	7	Acetylation (Protein N-term)
108	32	BGLB010864-PB	SLSDAD(+14.02)KK(+27.99).A	Y	15.92	904.45	-23.6	453.222	2	1.43	F41:182	1	1	8	Methyl ester; Formylation
108	32	BGLB010864-PB	S(+42.01)LSDADK(+43.01)K.A	Y	15.56	947.456	4	474.737	2	3.17	F35:348	1	1	8	Acetylation (Protein N-term); Carbamylation
108	32	BGLB010864-PB	K.LTAGADGKK(+14.02)(+57.02).N	Y	15.16	930.513	-21.5	466.254	2	1.63	F1:260	1	17	25	Methyl ester; Carbamidomethylation (DHKE X@N-term)
25	26	BGLB021854-PA	R.VFRPFFVSLNLPYSVTR.G	Y	47.23	2041.11	0.5	681.379	3	9.04	F15:1370	1	700	716
25	26	BGLB021854-PA	R.QLLVEAEGVPK.I	Y	45.66	1181.67	3.3	591.842	2	5.18	F15:651	3	808	818
25	26	BGLB021854-PA	K.LHESFNTFDYSR.A	Y	45.54	1514.68	4.2	505.902	3	4.76	F17:533	1	187	198
25	26	BGLB021854-PA	K.DVHVTANFQGVSK.E	Y	42.69	1400.7	3.4	467.911	3	4.36	F17:488	1	356	368
25	26	BGLB021854-PA	K.GSGGLTFDK.S	N	39.78	880.429	4.1	441.224	2	3.52	F17:396	2	27	35
25	26	BGLB021854-PA	R.ALPVTTLQVPLNGEAK.V	Y	37.95	1649.94	2.2	825.977	2	7.01	F17:771	1	199	214
25	26	BGLB021854-PA	K.SVYFPIVPADLGK.I	Y	37.61	1404.77	1.8	703.391	2	8.17	F15:1158	2	777	789
25	26	BGLB021854-PA	Q.LPADLPSSTYTLNVK.G	N	36.81	1617.86	0.3	809.938	2	6.41	F17:705	1	12	26
25	26	BGLB021854-PA	R.VYDYYEPR.N	Y	36.5	1103.49	4.4	552.756	2	3.9	F15:470	1	1341	1348
25	26	BGLB021854-PA	K.VFTVAEYVLPK.F	N	33.26	1264.71	2.9	633.362	2	7.51	F17:841	1	135	145
25	26	BGLB021854-PA	R.VFGVYSDLK.S	N	31.88	1026.54	4.3	514.279	2	5.51	F18:591	1	67	75
25	26	BGLB021854-PA	K.TVDLTLPSNTVK.G	Y	31.81	1286.71	4	644.364	2	5.55	F26:647	3	838	849
25	26	BGLB021854-PA	K.EYDTITESS(sub G)SNK.G	Y	30.99	1372.6	1.5	687.308	2	2.87	F17:327	1	517	528	Mutation
25	26	BGLB021854-PA	R.IVLYYVR.A	Y	30.08	924.543	3.8	463.281	2	5.69	F17:624	1	433	439
25	26	BGLB021854-PA	K.IYNVPVLIDLTEGK.T	Y	25.38	1572.88	-1.9	787.444	2	8.72	F27:1551	1	819	832
25	26	BGLB021854-PA	K.TNSLLLQSR.E	Y	22.56	1030.58	2	516.297	2	4.31	F15:540	1	1196	1204
25	26	BGLB021854-PA	K.ISVD(+14.02)AGR.T	Y	21.6	730.397	5.1	366.208	2	2.34	F17:272	1	123	129	Methyl ester
25	26	BGLB021854-PA	L.ISLLENK.D	Y	21.27	815.475	4.5	408.747	2	3.85	F27:525	1	1013	1019
25	26	BGLB021854-PA	K.VT(sub I)IPMSQVK.A	Y	20.02	1001.56	5.3	501.789	2	4.72	F17:529	2	215	223	Mutation
25	26	BGLB021854-PA	K.ETSVFIQLNK.A	Y	19	1177.63	4.4	589.827	2	5.79	F17:636	1	45	54
25	26	BGLB021854-PA	K.SIMQ(+.98)WLTEQR.N	Y	16.44	1291.62	-4.1	646.816	2	5.13	F17:563	1	1135	1144	Deamidation (NQ)
25	377	BGLB031964-PB	K.LSIIENK.V	Y	21.27	815.475	4.5	408.747	2	3.85	F27:525	1	231	237
25	378	BGLB031964-PA	K.LSIIENK.V	Y	21.27	815.475	4.5	408.747	2	3.85	F27:525	1	238	244
74	24	BGLB007064-PB	K.DISSINGVIHIIDDVLIPPR.V	Y	54.21	2185.21	0.1	729.411	3	11.25	F22:1379	1	596	615
74	24	BGLB007064-PB	K.LSPA(sub T)TLDYLNSHPSALADVLK.Y	Y	50.66	2224.17	0.9	742.399	3	7.93	F25:898	3	207	227	Mutation
74	24	BGLB007064-PB	R.SDISTFESLLVK.A	Y	48.57	1337.71	2.4	669.863	2	8.13	F22:999	3	488	499
74	24	BGLB007064-PB	K.LSAETLDYLNNHISDLTDVLR.F	Y	48.16	2401.21	0.4	801.412	3	8.86	F22:1113	1	525	545
74	24	BGLB007064-PB	R.FTTFYQLLK.T	Y	44.91	1159.63	4.4	580.824	2	7.77	F21:860	5	353	361
74	24	BGLB007064-PB	K.LPADTFNALK.S	Y	44.64	1088.59	3.7	545.303	2	5.5	F26:637	3	71	80
74	24	BGLB007064-PB	K.AGTQQDTVLK.S	Y	39.33	1059.56	3	530.787	2	2.42	F26:269	2	102	111
74	24	BGLB007064-PB	K.QYSLYSLGMK.H	Y	33.72	1188.58	2.8	595.301	2	6.11	F22:717	1	551	560
74	24	BGLB007064-PB	K.SSNGLPIR.I	Y	30.7	842.461	5	422.24	2	3.46	F27:452	10	112	119
74	24	BGLB007064-PB	K.LPAGS(+14.02)LDALK.A	Y	30.61	997.581	4	499.8	2	5.26	F22:611	1	388	397	Methylation
74	24	BGLB007064-PB	K.SSTQLPIR.I	Y	28.65	900.503	4.1	451.261	2	3.69	F21:410	3	430	437
74	24	BGLB007064-PB	R.VLVAIR.D	N	22.32	669.454	6	335.736	2	4.3	F22:498	1	616	621
74	24	BGLB007064-PB	K.LPAGSLD(+14.02)ALK.A	Y	15.09	997.581	4	499.8	2	5.31	F21:568	1	388	397	Methyl ester
18	25	BGLB013367-PB	K.SWTHLLNAFNTVLR.E	N	46.52	1670.89	2.9	557.972	3	8.44	F12:1073	5	299	312
18	25	BGLB013367-PB	K.QANDIAGGLVSLVNNIDIPGK.L	N	44.27	2107.13	0.3	703.383	3	9.53	F1:1835	2	229	249
18	25	BGLB013367-PB	K.FDANQPDSVLK.Q	N	41.96	1232.6	3.3	617.311	2	4.6	F12:517	7	44	54
18	25	BGLB013367-PB	N.LVLWMLDNVPNMR.D	N	38.38	1599.83	0.5	800.921	2	9.29	F9:1287	1	507	519
18	25	BGLB013367-PB	K.LADAHLSMPSR.I	N	38.37	1196.6	3.2	399.874	3	3.94	F4:536	2	90	100
18	25	BGLB013367-PB	K.ALDSSWK.K	N	31.1	805.397	5.2	403.708	2	3.38	F7:356	16	4	10
18	25	BGLB013367-PB	K.LADAHLSM(+15.99)PSR.I	N	31.04	1212.59	4	405.206	3	2.75	F6:334	2	90	100	Oxidation (M)
18	25	BGLB013367-PB	R.PSVGLEYFGPLEEK.I	N	31.01	1563.78	1.5	782.899	2	7.32	F1:1448	2	266	279
18	25	BGLB013367-PB	K.FNAYQSDD(-18.01)ALR.T	Y	30.06	1280.58	31.4	641.317	2	4.73	F16:525	15	368	378	Dehydration
18	25	BGLB013367-PB	K.FNAYQS(-18.01)DDALR.T	Y	30.05	1280.58	31.2	641.317	2	4.71	F10:511	9	368	378	Dehydration
18	25	BGLB013367-PB	K.Q(+43.01)(+.98)NAEFLNQVDR.I	Y	30.02	1376.63	1.8	689.324	2	4.71	F12:531	14	55	65	Carbamylation; Deamidation (NQ)
18	25	BGLB013367-PB	K.LGITDN(+.98)ERK.I	N	28.87	1045.54	8.1	523.782	2	2.28	F8:261	3	476	484	Deamidation (NQ)
18	25	BGLB013367-PB	K.LQAAIDR.L	N	28.78	785.439	3.3	393.728	2	2.7	F7:289	13	250	256
18	25	BGLB013367-PB	K.FNGLQSDDDLRK.D	N	28.77	1406.68	3.5	469.902	3	3.54	F1:634	1	211	222
18	25	BGLB013367-PB	K.LGITDNER.K	N	25.75	916.461	3.7	459.24	2	3.06	F5:354	4	476	483
18	25	BGLB013367-PB	K.FNGLQSDDDLR.K	N	24.08	1278.58	0.3	640.299	2	4.4	F1:853	1	211	221
18	25	BGLB013367-PB	R.LVDVHLNMR.P	Y	23.73	1095.59	4.1	366.204	3	4.79	F4:677	1	257	265
18	25	BGLB013367-PB	R.DAGFLK.Q	N	23.3	649.343	6.4	325.681	2	3.84	F9:510	2	537	542
18	25	BGLB013367-PB	K.LGITDN(+.98)ER.K	N	23.07	917.445	5.3	459.732	2	3.07	F27:396	3	476	483	Deamidation (NQ)
18	25	BGLB013367-PB	K.DTEFIK.Q	N	22.83	751.375	6.2	376.697	2	3.58	F12:387	8	223	228
18	25	BGLB013367-PB	K.ILVSSWK.K	Y	21.88	831.485	5.4	416.752	2	4.89	F9:656	3	485	491
18	25	BGLB013367-PB	Q.LADVAGGK.D	N	21.46	729.402	6.2	365.711	2	1.89	F9:252	6	336	343
18	25	BGLB013367-PB	Q.AAIDR.L	N	20.9	544.297	10.7	273.159	2	1.07	F4:159	2	252	256
18	25	BGLB013367-PB	R.QSNDDLKR.D	N	19.43	974.478	5.4	325.835	3	1.05	F9:143	1	529	536
18	25	BGLB013367-PB	Q.FTKFNAR.Q	N	18.91	882.471	4	442.245	2	2.15	F8:247	1	522	528
18	25	BGLB013367-PB	R.DQFTK.F	N	18.76	637.307	4.6	319.662	2	1.34	F1:225	1	520	524
18	25	BGLB013367-PB	K.IGLSDVN(+15.99)R.K	Y	18.18	888.466	-36.9	445.224	2	2.97	F11:336	4	319	326	Hydroxylation
18	25	BGLB013367-PB	Q.FTK(+43.01)FNAR.Q	N	17.9	925.477	5.3	463.748	2	3.65	F9:490	5	522	528	Carbamylation
18	25	BGLB013367-PB	A.AFNKVLK.Q	N	17.62	818.501	4	410.26	2	2.61	F9:329	1	463	469
18	25	BGLB013367-PB	K.LADAHLSM(+15.99)P.S	N	17.37	969.459	1.4	485.737	2	4.81	F9:646	4	90	98	Oxidation (M)
18	25	BGLB013367-PB	R.DRFTK.F	N	16.68	665.35	5.7	333.684	2	1.09	F9:156	6	363	367
18	25	BGLB013367-PB	R.LVDVHLN.M	N	16.52	808.444	4.2	405.231	2	4.53	F1:883	1	257	263
18	25	BGLB013367-PB	K.QHSLEK.L	Y	16.41	740.382	-254.9	371.104	2	1.02	F10:119	2	470	475
18	25	BGLB013367-PB	K.SLESSWNQ.L	N	16.37	949.414	41.5	475.734	2	3.38	F6:420	7	328	335
18	25	BGLB013367-PB	R.FTKFNAYQS(-18.01)DDALR.T	Y	16.2	1656.79	23.6	553.284	3	4.93	F8:613	1	365	378	Dehydration
18	25	BGLB013367-PB	P.ERFTK.F	N	15.85	679.365	5.3	340.692	2	1.04	F5:140	1	206	210
18	25	BGLB013367-PB	R.FTKFNAYQSDD(-18.01)ALR.T	Y	15.5	1656.79	24	553.284	3	4.96	F9:662	1	365	378	Dehydration
53	23	BGLB020643-PA	R.GNTVPIGVGTVSSTLHWGPAWDNNK.Y	Y	53.85	2606.29	0.6	869.77	3	7.79	F28:1002	1	280	304
53	23	BGLB020643-PA	R.DSAYGGWPR.S	Y	52.35	1007.45	3.7	504.732	2	4.42	F28:535	3	261	269
53	23	BGLB020643-PA	R.DGNLHLVPFPTTNDPR.F	Y	51.17	1791.89	2.1	598.305	3	6.5	F29:739	3	168	183
53	23	BGLB020643-PA	K.GGFTGANIWAGGEK.M	Y	50.67	1363.65	1.2	682.834	2	5.75	F28:694	3	355	368
53	23	BGLB020643-PA	R.SGEIDIMESR.G	N	46.6	1135.52	4.7	568.769	2	4.71	F28:572	2	270	279
53	23	BGLB020643-PA	R.SGEIDIM(+15.99)ESR.G	N	45.11	1151.51	3.9	576.766	2	3.33	F29:363	3	270	279	Oxidation (M)
53	23	BGLB020643-PA	R.EGQYGLLPPIM(+15.99)SGK.V	Y	36.11	1504.76	1.8	753.388	2	6.26	F28:772	2	214	227	Oxidation (M)
53	23	BGLB020643-PA	R.DDFNSFNTANWK.Y	Y	36	1457.62	2	729.819	2	6.01	F28:742	1	130	141
53	23	BGLB020643-PA	R.EGQYGLLPPIMSGK.V	Y	33.2	1488.76	42.5	745.421	2	7.49	F28:961	1	214	227
53	23	BGLB020643-PA	K.YSLTTGER.H	Y	28.66	925.451	4.9	463.735	2	3.05	F28:353	3	305	312
53	23	BGLB020643-PA	R.YGIVEIR.A	Y	28.61	848.476	4.8	425.247	2	4.93	F27:734	2	236	242
53	23	BGLB020643-PA	K.VMSIPTLR.Y	N	27.1	915.521	3.7	458.77	2	5.81	F28:699	2	228	235
53	23	BGLB020643-PA	K.NVFTR.D	N	23.56	635.339	5.4	318.679	2	2.57	F28:302	1	163	167
53	23	BGLB020643-PA	K.VM(+15.99)SIPTLR.Y	N	23.53	931.516	4.2	466.767	2	4.55	F28:552	3	228	235	Oxidation (M)
53	312	BGLB028967-PA	R.YGIVEIR.A	Y	28.61	848.476	4.8	425.247	2	4.93	F27:734	2	13	19
75	37	BGLB025228-PB	R.VSQDGTVTYVPQLK.V	Y	60	1533.8	1.7	767.91	2	5.29	F29:586	5	135	148
75	37	BGLB025228-PB	K.VDLGDYASDTR.F	Y	56.45	1210.55	3.2	606.283	2	4.39	F29:486	5	188	198
75	37	BGLB025228-PB	K.SGSWTHSTQELTLEVNAK.V	Y	54.12	1986.96	1.9	663.33	3	5.35	F29:595	2	170	187
75	37	BGLB025228-PB	R.SEILQDVLSR.C	Y	46.23	1158.62	3.6	580.322	2	6.49	F28:820	5	33	42
75	37	BGLB025228-PB	R.LSC(+57.02)PLADLK.L	Y	45.95	1015.54	8.6	508.78	2	5.38	F30:625	4	151	159	Carbamidomethylation
75	37	BGLB025228-PB	K.LETGVTC(+57.02)SLK.S	Y	43.83	1106.56	4.9	554.292	2	3.77	F29:411	3	160	169	Carbamidomethylation
75	37	BGLB025228-PB	K.VSFEYSLQK(+27.99).I	Y	38.47	1127.55	15.9	564.791	2	5.22	F29:579	3	58	66	Formylation
75	38	BGLB025228-PA	R.VSQDGTVTYVPQLK.V	Y	60	1533.8	1.7	767.91	2	5.29	F29:586	5	127	140
75	38	BGLB025228-PA	K.VDLGDYASDTR.F	Y	56.45	1210.55	3.2	606.283	2	4.39	F29:486	5	180	190
75	38	BGLB025228-PA	K.SGSWTHSTQELTLEVNAK.V	Y	54.12	1986.96	1.9	663.33	3	5.35	F29:595	2	162	179
75	38	BGLB025228-PA	R.SEILQDVLSR.C	Y	46.23	1158.62	3.6	580.322	2	6.49	F28:820	5	25	34
75	38	BGLB025228-PA	R.LSC(+57.02)PLADLK.L	Y	45.95	1015.54	8.6	508.78	2	5.38	F30:625	4	143	151	Carbamidomethylation
75	38	BGLB025228-PA	K.LETGVTC(+57.02)SLK.S	Y	43.83	1106.56	4.9	554.292	2	3.77	F29:411	3	152	161	Carbamidomethylation
75	38	BGLB025228-PA	K.VSFEYSLQK(+27.99).I	Y	38.47	1127.55	15.9	564.791	2	5.22	F29:579	3	50	58	Formylation
75	52	BGLB029452-PA	R.VSQDGTVTYVPQLK.V	Y	60	1533.8	1.7	767.91	2	5.29	F29:586	5	35	48
75	52	BGLB029452-PA	K.VDLGDYASDTR.F	Y	56.45	1210.55	3.2	606.283	2	4.39	F29:486	5	88	98
75	52	BGLB029452-PA	K.SGSWTHSTQELTLEVNAK.V	Y	54.12	1986.96	1.9	663.33	3	5.35	F29:595	2	70	87
75	52	BGLB029452-PA	R.LSC(+57.02)PLADLK.L	Y	45.95	1015.54	8.6	508.78	2	5.38	F30:625	4	51	59	Carbamidomethylation
75	52	BGLB029452-PA	K.LETGVTC(+57.02)SLK.S	Y	43.83	1106.56	4.9	554.292	2	3.77	F29:411	3	60	69	Carbamidomethylation
142	31	BGLB020983-PB	R.DLVLDESQQVDLTTYAGGER.F	Y	58.49	2208.05	2.7	737.028	3	6.95	F28:884	2	171	190
142	31	BGLB020983-PB	R.ANPNNIPIVDEQPVK.V	Y	54.01	1646.86	1.4	824.44	2	5.38	F29:598	2	35	49
142	31	BGLB020983-PB	K.FGPWTYDVR.D	Y	51.36	1139.54	5.9	570.781	2	6.33	F29:709	5	162	170
142	31	BGLB020983-PB	K.DGTVTFVPQYTIR.F	Y	50.9	1495.77	1.9	748.892	2	6.66	F29:755	3	130	142
142	31	BGLB020983-PB	K.PGIHSDQLVR.V	Y	33.55	1120.6	4.8	374.542	3	3.02	F27:385	1	117	126
142	31	BGLB020983-PB	R.FQLIEAK.Q	Y	32.1	847.48	3.8	424.749	2	4.99	F28:600	5	191	197
142	31	BGLB020983-PB	R.VYKDGTVTFVPQYTIR.F	Y	27.89	1885.99	2.1	629.673	3	5.96	F29:659	1	127	142
142	31	BGLB020983-PB	R.EEIVK.E	N	21.25	616.343	88.3	309.206	2	1.7	F28:216	2	25	29
142	31	BGLB020983-PB	K.YIWLPHIEVYNSIGK.P	Y	18.67	1830.97	1.3	611.33	3	7.99	F27:1405	1	102	116
142	31	BGLB020983-PB	R.EEIVK(+43.01)EILGR.A	Y	17.92	1227.68	4.9	614.851	2	7.2	F28:917	1	25	34	Carbamylation
142	30	BGLB020983-PA	R.DLVLDESQQVDLTTYAGGER.F	Y	58.49	2208.05	2.7	737.028	3	6.95	F28:884	2	171	190
142	30	BGLB020983-PA	R.ANPNNIPIVDEQPVK.V	Y	54.01	1646.86	1.4	824.44	2	5.38	F29:598	2	35	49
142	30	BGLB020983-PA	K.FGPWTYDVR.D	Y	51.36	1139.54	5.9	570.781	2	6.33	F29:709	5	162	170
142	30	BGLB020983-PA	K.DGTVTFVPQYTIR.F	Y	50.9	1495.77	1.9	748.892	2	6.66	F29:755	3	130	142
142	30	BGLB020983-PA	K.PGIHSDQLVR.V	Y	33.55	1120.6	4.8	374.542	3	3.02	F27:385	1	117	126
142	30	BGLB020983-PA	R.FQLIEAK.Q	Y	32.1	847.48	3.8	424.749	2	4.99	F28:600	5	191	197
142	30	BGLB020983-PA	R.VYKDGTVTFVPQYTIR.F	Y	27.89	1885.99	2.1	629.673	3	5.96	F29:659	1	127	142
142	30	BGLB020983-PA	R.EEIVK.E	N	21.25	616.343	88.3	309.206	2	1.7	F28:216	2	25	29
142	30	BGLB020983-PA	K.YIWLPHIEVYNSIGK.P	Y	18.67	1830.97	1.3	611.33	3	7.99	F27:1405	1	102	116
142	30	BGLB020983-PA	R.EEIVK(+43.01)EILGR.A	Y	17.92	1227.68	4.9	614.851	2	7.2	F28:917	1	25	34	Carbamylation
92	70	BGLB035490-PA	R.FYPELQNLYISGSDAASENTWVHQR.T	Y	70.21	2924.37	0	975.798	3	7.66	F36:884	1	77	101
92	70	BGLB035490-PA	R.TGAEVGFLR.W	Y	45.91	948.503	3.8	475.26	2	4.96	F36:557	11	102	110
92	70	BGLB035490-PA	K.C(+57.02)VYPERPIR.I	Y	36.42	1188.61	3.3	397.211	3	3.15	F36:356	1	141	149	Carbamidomethylation
92	70	BGLB035490-PA	R.ISFGSK(+43.01)TYLISK.I	Y	34.26	1385.76	2.8	693.887	2	6.42	F36:712	1	28	39	Carbamylation
92	70	BGLB035490-PA	S.SILDTTQLDR.I	Y	29.16	1160.6	4.9	581.312	2	5.23	F36:588	3	18	27
92	70	BGLB035490-PA	R.ISFGSK.T	N	28	637.343	6.9	319.681	2	2.87	F36:325	2	28	33
92	70	BGLB035490-PA	S.S(+43.01)ILDTTQLDR.I	Y	25.79	1203.61	3	602.814	2	6.59	F36:735	1	18	27	Carbamylation
92	70	BGLB035490-PA	E.S(+43.01)SILDTTQLDR.I	Y	25.29	1290.64	-5	646.325	2	6.88	F36:766	1	17	27	Carbamylation
92	70	BGLB035490-PA	K.TYLISK.I	Y	23.9	723.417	125.7	362.761	2	3.33	F36:376	1	34	39
92	70	BGLB035490-PA	R.ILC(+57.02)EK.D	N	21.94	661.347	5.4	331.683	2	1.72	F36:208	2	150	154	Carbamidomethylation
92	70	BGLB035490-PA	S.SILDTTQLD(+14.02)R.I	Y	20.28	1174.62	4.2	588.319	2	5.32	F36:600	1	18	27	Methyl ester
92	70	BGLB035490-PA	E.S(-15.01)SILDTTQLDR.I	Y	17.43	1232.62	2.1	617.321	2	5.59	F36:626	1	17	27	Ser->LacticAcid (Protein N-term)
92	70	BGLB035490-PA	R.FYPELQNLY.I	Y	16.31	1185.57	2	593.794	2	7.89	F36:928	1	77	85
92	70	BGLB035490-PA	R.FYPELQNLYISGSDAASENTWVH.Q	Y	15.15	2640.21	0.7	881.079	3	8.42	F36:1035	1	77	99
92	431	BGLB020382-PA	S.TYLLSK.D	Y	23.9	723.417	125.7	362.761	2	3.33	F36:376	1	72	77
65	51	BGLB034051-PA	R.VAVTDSVPAYPVLR.Q	Y	62.9	1485.82	1.6	743.918	2	6.38	F29:719	6	137	150
65	51	BGLB034051-PA	R.IGLESNGLPILSYAVPISNDIAIR.V	Y	56.8	2524.39	3	842.473	3	10.29	F29:1384	2	113	136
65	51	BGLB034051-PA	R.DLGVAAGDFTK.N	Y	49.53	1092.55	4.7	547.282	2	5.25	F28:632	5	43	53
65	51	BGLB034051-PA	R.QLIGTAGR.Y	Y	42.86	814.466	5.1	408.242	2	2.91	F28:338	5	151	158
65	51	BGLB034051-PA	R.LLYDLTALK.T	Y	39.67	1048.62	3.5	525.317	2	6.99	F29:800	4	67	75
65	51	BGLB034051-PA	Y.AVPISNDIAIR.V	Y	33.02	1167.66	4.4	584.84	2	5.39	F28:654	2	126	136
65	51	BGLB034051-PA	R.IGLESNGLPILSY.A	Y	25.79	1374.74	2.3	688.379	2	9.26	F27:1626	1	113	125
65	51	BGLB034051-PA	R.IGLESN(+.98)GLPILSY.A	Y	22.34	1375.72	0.7	688.87	2	9.7	F27:1667	1	113	125	Deamidation (NQ)
45	43	BGLB018373-PA	A.ITSGLESLVNNVENPGQFQAALER.L	Y	63.04	2585.31	0.1	862.777	3	8.73	F8:1160	21	37	60
45	43	BGLB018373-PA	K.FNAFQPDVALVK.D	Y	45.14	1347.72	1.5	674.868	2	6.95	F2:801	7	15	26
45	43	BGLB018373-PA	R.AWSNMFASFNEVLK.Q	Y	43.49	1642.78	1.5	822.399	2	9.14	F9:1259	3	103	116
45	43	BGLB018373-PA	A.ITSGLESLVNN(+.98)VENPGQFQAALER.L	Y	43.34	2586.29	0.2	863.105	3	7.93	F9:1032	2	37	60	Deamidation (NQ)
45	43	BGLB018373-PA	K.YIHLYIEK.S	N	42.63	1077.59	3.5	360.204	3	4.91	F11:541	15	83	90
45	43	BGLB018373-PA	A.ITSGLESLVNNVE(+21.98)NPGQFQAALER.L	Y	42.16	2607.29	-0.3	870.104	3	8.74	F8:1161	5	37	60	Sodium adduct
45	43	BGLB018373-PA	K.SLNVEPDSQEPR.A	Y	36.38	1369.65	0.2	685.831	2	3.48	F8:430	3	91	102
45	43	BGLB018373-PA	R.FTKFNAFQPDVALVK.D	Y	28.88	1723.93	0.2	575.651	3	6.75	F9:864	1	12	26
45	43	BGLB018373-PA	R.LSTLHK.N	N	24.73	697.412	5.8	349.715	2	1.28	F8:163	9	61	66
45	43	BGLB018373-PA	K.TPSIGLEYFG(sub A)PFQK.Y	Y	23.98	1582.8	1	792.41	2	7.97	F1:1577	1	69	82	Mutation
45	43	BGLB018373-PA	Y.IHLYIEK.S	N	20.48	914.523	3.8	458.27	2	4.89	F6:625	4	84	90
45	43	BGLB018373-PA	L.STLHK.N	N	20.19	584.328	8.3	293.174	2	1.32	F8:167	5	62	66
45	43	BGLB018373-PA	R.ERFTK.F	N	15.85	679.365	5.3	340.692	2	1.04	F5:140	1	10	14
102	50	BGLB021400-PB	K.DVLGITSLGDSVHSIYR.E	N	59.36	1830.95	2.3	611.324	3	7.58	F25:839	2	75	91
102	50	BGLB021400-PB	K.ADNIDFNADGGPEKPINDYIEVK.T	Y	54.78	2533.2	0.8	845.407	3	6.48	F26:777	1	135	157
102	50	BGLB021400-PB	R.FALYIALPR.A	N	46.6	1062.62	4.3	532.321	2	8.13	F25:930	3	245	253
102	50	BGLB021400-PB	K.DDVNNVDVAEIPFR.G	N	45.59	1601.77	1.1	801.892	2	6.93	F26:834	2	228	241
102	50	BGLB021400-PB	A.DQQQQLALSSAVSDFSQR.L	Y	45.35	2006.97	1.5	669.997	3	6.81	F25:752	1	18	35
102	50	BGLB021400-PB	K.QIDMMY(sub H)GSER.R	Y	28.8	1228.52	8.7	615.273	2	4.49	F25:494	2	212	221	Mutation
102	50	BGLB021400-PB	K.LLGGTVK.Q	N	21.1	686.433	6.1	344.226	2	3.04	F25:334	2	205	211
102	49	BGLB021400-PA	K.DVLGITSLGDSVHSIYR.E	N	59.36	1830.95	2.3	611.324	3	7.58	F25:839	2	75	91
102	49	BGLB021400-PA	K.ADNIDFNADGGPEKPINDYIEVK.T	Y	54.78	2533.2	0.8	845.407	3	6.48	F26:777	1	135	157
102	49	BGLB021400-PA	R.FALYIALPR.A	N	46.6	1062.62	4.3	532.321	2	8.13	F25:930	3	245	253
102	49	BGLB021400-PA	K.DDVNNVDVAEIPFR.G	N	45.59	1601.77	1.1	801.892	2	6.93	F26:834	2	228	241
102	49	BGLB021400-PA	A.DQQQQLALSSAVSDFSQR.L	Y	45.35	2006.97	1.5	669.997	3	6.81	F25:752	1	18	35
102	49	BGLB021400-PA	K.QIDMMY(sub H)GSER.R	Y	28.8	1228.52	8.7	615.273	2	4.49	F25:494	2	212	221	Mutation
102	49	BGLB021400-PA	K.LLGGTVK.Q	N	21.1	686.433	6.1	344.226	2	3.04	F25:334	2	205	211
175	29	BGLB012690-PB	R.AVLVDLEPGTMDSVR.S	N	55.11	1600.81	0.2	801.414	2	6.83	F23:778	1	63	77
175	29	BGLB012690-PB	K.NSSYFVEWIPNNVK.T	N	50.16	1695.83	-0.7	848.919	2	7.64	F22:919	1	337	350
175	29	BGLB012690-PB	R.LHFFM(+15.99)PGFAPLTSR.G	N	49.27	1635.82	2.7	546.283	3	7.27	F22:865	1	263	276	Oxidation (M)
175	29	BGLB012690-PB	R.IMNTFSVVPSPK.V	N	47.61	1318.7	2.2	660.356	2	6.11	F23:681	1	163	174
175	29	BGLB012690-PB	R.INVYYNEASGGK.Y	Y	45.12	1313.63	2.7	657.822	2	3.85	F22:442	1	47	58
175	29	BGLB012690-PB	K.LAVNM(+15.99)VPFPR.L	N	43.46	1158.62	2.8	580.32	2	5.99	F22:703	1	253	262	Oxidation (M)
175	29	BGLB012690-PB	K.LAVNMVPFPR.L	N	40.61	1142.63	2.8	572.322	2	7.01	F22:828	2	253	262
175	29	BGLB012690-PB	R.AVLVDLEPGTM(+15.99)DSVR.S	N	38.29	1616.81	1.3	809.412	2	6.02	F22:707	1	63	77	Oxidation (M)
175	29	BGLB012690-PB	R.IM(+15.99)NTFSVVPSPK.V	N	38	1334.69	1.5	668.354	2	5.44	F22:637	1	163	174	Oxidation (M)
175	29	BGLB012690-PB	R.YLTVAAIFR.G	N	33.43	1052.6	4.5	527.311	2	7.69	F23:896	3	310	318
175	29	BGLB012690-PB	R.LHFFMPGFAPLTSR.G	N	30.93	1619.83	1.6	540.951	3	8.3	F23:1020	1	263	276
176	117	BGLB035882-PA	R.LGYTASDPAIPILR.Q	Y	68.78	1485.82	0.6	743.917	2	7.29	F28:928	6	136	149
176	117	BGLB035882-PA	R.VGHGLLMNSYEIPVDQDTK.I	Y	42.77	2115.03	1.6	706.019	3	6.18	F26:726	3	115	133
176	117	BGLB035882-PA	R.VVYDLTKQK.A	Y	40.69	1092.62	-28.6	547.301	2	3.88	F26:423	2	65	73
176	117	BGLB035882-PA	Y.TASDPAIPILR.Q	Y	34.05	1152.65	2.5	577.334	2	6.1	F27:967	1	139	149
176	117	BGLB035882-PA	R.VVYDLTK.Q	Y	30	836.464	5.2	419.242	2	3.83	F28:447	3	65	71
176	117	BGLB035882-PA	R.VGHGLLM(+15.99)NSYEIPVDQDTK.I	Y	25.02	2131.03	1.1	711.35	3	5.63	F27:873	1	115	133	Oxidation (M)
176	117	BGLB035882-PA	N.SYEIPVDQDTK.I	Y	20.85	1293.61	5.1	647.815	2	4.37	F27:634	1	123	133
176	117	BGLB035882-PA	Y.EIPVDQDTK.I	Y	15.99	1043.51	3.8	522.766	2	2.8	F27:355	1	125	133
176	313	BGLB011691-PB	L.VVYDITK.S	Y	30	836.464	5.2	419.242	2	3.83	F28:447	3	91	97
19	35	BGLB000141-PB	R.LLVDNGDENGLR.V	Y	48.03	1313.66	2.4	657.838	2	4.59	F28:561	3	291	302
19	35	BGLB000141-PB	R.FDGSVDFYR.N	Y	47.14	1104.49	1.6	553.252	2	5.34	F28:647	2	255	263
19	35	BGLB000141-PB	K.LTVGYHILEIVPK.D	Y	46.79	1480.87	2.6	494.63	3	7.16	F27:1220	2	217	229
19	35	BGLB000141-PB	R.VGPGA(sub D)GYTLIADGYSDGGK.G	Y	46.55	1796.86	0.5	899.437	2	6.05	F28:748	2	323	341	Mutation
19	35	BGLB000141-PB	R.IQGEGWIVFQK.R	Y	45.11	1303.69	2.2	652.855	2	6.81	F28:867	2	243	253
19	35	BGLB000141-PB	R.IYPIFR.V	Y	29.86	807.464	4	404.741	2	5.72	F28:691	3	317	322
19	35	BGLB000141-PB	R.LLVDNGDEN(+.98)GLR.V	Y	28.36	1314.64	1.5	658.329	2	4.72	F27:698	1	291	302	Deamidation (NQ)
19	35	BGLB000141-PB	R.VGPGDGYTLIADGYSDGGK.G	Y	27.65	1840.85	0.3	921.432	2	6.13	F27:981	1	323	341
19	35	BGLB000141-PB	R.VDMTER.G	Y	22.53	749.338	5.9	375.678	2	1.85	F28:230	2	303	308
19	35	BGLB000141-PB	K.FRPFPSPV.R	Y	20.66	945.507	4.6	473.763	2	6.04	F28:746	3	415	422
19	35	BGLB000141-PB	H.ILEIVPK.D	Y	17.78	810.521	5	406.27	2	5.29	F27:799	1	223	229
19	35	BGLB000141-PB	K.VTAEIAAM(sub L)PQKIR.I	Y	17.26	1426.8	-10.9	714.398	2	6.2	F41:755	1	23	35	Mutation
19	35	BGLB000141-PB	R.VDM(+15.99)TER.G	Y	16.05	765.333	3.6	383.675	2	1	F27:136	1	303	308	Oxidation (M)
19	34	BGLB000141-PA	R.LLVDNGDENGLR.V	Y	48.03	1313.66	2.4	657.838	2	4.59	F28:561	3	291	302
19	34	BGLB000141-PA	R.FDGSVDFYR.N	Y	47.14	1104.49	1.6	553.252	2	5.34	F28:647	2	255	263
19	34	BGLB000141-PA	K.LTVGYHILEIVPK.D	Y	46.79	1480.87	2.6	494.63	3	7.16	F27:1220	2	217	229
19	34	BGLB000141-PA	R.VGPGA(sub D)GYTLIADGYSDGGK.G	Y	46.55	1796.86	0.5	899.437	2	6.05	F28:748	2	323	341	Mutation
19	34	BGLB000141-PA	R.IQGEGWIVFQK.R	Y	45.11	1303.69	2.2	652.855	2	6.81	F28:867	2	243	253
19	34	BGLB000141-PA	R.IYPIFR.V	Y	29.86	807.464	4	404.741	2	5.72	F28:691	3	317	322
19	34	BGLB000141-PA	R.LLVDNGDEN(+.98)GLR.V	Y	28.36	1314.64	1.5	658.329	2	4.72	F27:698	1	291	302	Deamidation (NQ)
19	34	BGLB000141-PA	R.VGPGDGYTLIADGYSDGGK.G	Y	27.65	1840.85	0.3	921.432	2	6.13	F27:981	1	323	341
19	34	BGLB000141-PA	R.VDMTER.G	Y	22.53	749.338	5.9	375.678	2	1.85	F28:230	2	303	308
19	34	BGLB000141-PA	K.FRPFPSPV.R	Y	20.66	945.507	4.6	473.763	2	6.04	F28:746	3	415	422
19	34	BGLB000141-PA	H.ILEIVPK.D	Y	17.78	810.521	5	406.27	2	5.29	F27:799	1	223	229
19	34	BGLB000141-PA	K.VTAEIAAM(sub L)PQKIR.I	Y	17.26	1426.8	-10.9	714.398	2	6.2	F41:755	1	23	35	Mutation
19	34	BGLB000141-PA	R.VDM(+15.99)TER.G	Y	16.05	765.333	3.6	383.675	2	1	F27:136	1	303	308	Oxidation (M)
120	58	BGLB032356-PA	K.DPFQAYPSVNDVWGK.F	Y	54.85	1721.8	2.6	861.912	2	7.3	F22:867	1	132	146
120	58	BGLB032356-PA	R.EFYDDGVQYIEM(+15.99)K.T	Y	52.76	1651.71	1.3	826.862	2	6.03	F22:708	1	174	186	Oxidation (M)
120	58	BGLB032356-PA	R.EFYDDGVQYIEMK.T	Y	52.35	1635.71	1.9	818.865	2	6.71	F22:793	1	174	186
120	58	BGLB032356-PA	R.QAFIDEELAM(+15.99)R.V	Y	48.4	1337.63	3.4	669.824	2	5.49	F21:582	2	27	37	Oxidation (M)
120	58	BGLB032356-PA	R.QAFIDEELAMR.V	Y	42.55	1321.63	2.8	661.826	2	6.28	F21:671	2	27	37
120	58	BGLB032356-PA	K.GLVAPPENLR.S	Y	37.89	1064.6	4.1	533.308	2	4.85	F22:569	2	156	165
120	58	BGLB032356-PA	R.SYLER.G	N	23.87	666.334	8.1	334.177	2	2.22	F22:266	2	166	170
120	58	BGLB032356-PA	K.FLMNLK.N	Y	19.9	764.426	5.6	383.222	2	5.6	F22:656	2	54	59
120	58	BGLB032356-PA	G.LSDSYYK.A	Y	19.68	874.407	5.3	438.213	2	2.77	F22:322	2	18	24
120	58	BGLB032356-PA	K.QILNR.K	N	18.86	642.381	7.3	322.2	2	1.99	F22:243	2	42	46
120	58	BGLB032356-PA	K.FETYFSSM(+15.99)(sub L)K.G	Y	18.33	1154.5	5.4	578.258	2	4.67	F22:552	1	147	155	Oxidation (M); Mutation
120	58	BGLB032356-PA	K.FETYFSSM(sub L)K.G	Y	17.21	1138.5	4.3	570.26	2	5.59	F22:654	2	147	155	Mutation
120	210	BGLB033953-PA	R.QAFIDEELAM(+15.99)R.V	Y	48.4	1337.63	3.4	669.824	2	5.49	F21:582	2	27	37	Oxidation (M)
120	210	BGLB033953-PA	R.QAFIDEELAMR.V	Y	42.55	1321.63	2.8	661.826	2	6.28	F21:671	2	27	37
120	210	BGLB033953-PA	T.FLMNLK.N	Y	19.9	764.426	5.6	383.222	2	5.6	F22:656	2	54	59
155	55	BGLB001403-PB	R.EAANVAFLALAAAESGVDSDR.L	Y	58.33	2076.01	-1.3	693.01	3	9.12	F24:1019	1	317	337
155	55	BGLB001403-PB	K.FGLPASAATTVLLWSLNR.F	Y	56.66	1916.05	1.7	639.692	3	10.42	F24:1143	1	76	93
155	55	BGLB001403-PB	K.TLLTAAESLYAFAK.N	Y	47.89	1497.81	2.5	749.913	2	8.92	F22:1120	2	193	206
155	55	BGLB001403-PB	K.DYASALAK.S	Y	42.89	837.423	5.7	419.721	2	3.55	F24:392	2	25	32
155	55	BGLB001403-PB	K.SILFYDAQR.S	N	40.14	1111.57	3.8	556.793	2	5.83	F25:628	5	33	41
67	36	BGLB008114-PB	R.LEAINLPNTEDNR.R	Y	47.08	1497.74	0.7	749.879	2	5.25	F26:610	2	5	17
67	36	BGLB008114-PB	R.VTEQVLAFTYK.A	Y	46.14	1297.69	1.2	649.854	2	6.09	F26:714	2	166	176
67	36	BGLB008114-PB	R.ATVTALNR.T	Y	45.76	844.477	4.1	423.247	2	2.74	F25:302	4	213	220
67	36	BGLB008114-PB	R.ANGEAAVGLYK.G	Y	43.92	1091.56	5.6	546.791	2	3.65	F26:398	3	295	305
67	36	BGLB008114-PB	R.AN(+.98)GEAAVGLYK.G	Y	42.68	1092.55	2.1	547.281	2	4.1	F26:453	1	295	305	Deamidation (NQ)
67	36	BGLB008114-PB	K.AAQDELVK.R	Y	39.96	872.46	6.3	437.24	2	2.56	F26:281	3	284	291
67	36	BGLB008114-PB	R.LEAINLPNTEDNRR.K	Y	33.69	1653.84	2.9	552.29	3	4.67	F26:538	2	5	18
67	36	BGLB008114-PB	R.ALQASVLK.A	N	30.99	828.507	4.5	415.263	2	3.76	F26:410	3	266	273
67	36	BGLB008114-PB	R.GIIPGIK.V	Y	21.42	696.453	7.9	349.237	2	5.51	F26:639	1	63	69
67	36	BGLB008114-PB	K.AAQDELVKR.A	Y	15.44	1028.56	142.2	515.361	2	12.85	F37:1717	15	284	292
67	562	BGLB011034-PB	K.GIIPGIK.V	Y	21.42	696.453	7.9	349.237	2	5.51	F26:639	1	104	110
69	33	BGLB014017-PB	K.IVILLTDGASDDK.K	N	46.5	1358.73	3.7	680.374	2	6.32	F24:678	3	460	472
69	33	BGLB014017-PB	R.AVASSNDDVLFANTFDALDK.V	N	43.92	2112	0.5	705.008	3	8.25	F22:1022	1	504	523
69	33	BGLB014017-PB	R.TPYSAGVTATDK.A	Y	38.66	1209.59	3.1	605.803	2	2.97	F22:343	2	218	229
69	33	BGLB014017-PB	K.ALNSIIDNK.M	Y	37.71	986.54	3.6	494.279	2	4.28	F23:492	4	230	238
69	33	BGLB014017-PB	K.VVETGVGAVDK.V	Y	37.52	1072.58	4.8	537.298	2	3.13	F22:358	1	38	48
69	33	BGLB014017-PB	R.SENMFGR.S	N	33.08	839.36	6.7	420.69	2	3.18	F23:370	1	443	449
69	33	BGLB014017-PB	K.ALDLIR.S	N	27.73	699.428	5.6	350.723	2	4.89	F21:526	3	437	442
69	33	BGLB014017-PB	K.DIVIVLTDGQSDKP(+15.99)SATQTAANK.L	Y	24.18	2387.22	0.8	796.747	3	5.62	F22:660	1	252	274	Hydroxylation
69	33	BGLB014017-PB	R.NIAQLR.R	N	21.38	713.418	4.8	357.718	2	2.95	F22:340	1	414	419
69	33	BGLB014017-PB	K.DQVIER.T	N	19.26	758.392	6	380.206	2	1.89	F22:232	1	526	531
69	33	BGLB014017-PB	N.VLYQLAQ(+.98)R.T	Y	17.31	990.55	39.8	496.302	2	5.68	F17:621	2	318	325	Deamidation (NQ)
183	59	BGLB022753-PA	K.QGGVWAESPDK.S	Y	57.34	1172.55	4.4	587.283	2	3.56	F37:393	2	26	36
183	59	BGLB022753-PA	R.AVVNQDQNVM(+15.99)GTGLTIAK.N	Y	53.72	1873.96	2.1	625.661	3	4.79	F37:541	1	52	69	Oxidation (M)
183	59	BGLB022753-PA	K.SQFPISAEDVAVATR.A	Y	49.09	1589.8	1.1	795.911	2	6.4	F37:714	2	37	51
183	59	BGLB022753-PA	M.S(+42.01)WAAYVTNLEGGK.G	Y	35.58	1436.69	0.4	719.354	2	8.77	F36:1102	1	2	14	Acetylation (Protein N-term)
183	59	BGLB022753-PA	R.AVVNQDQNVMGTGLTIAK.N	Y	35.15	1857.96	0.8	620.328	3	5.86	F36:655	1	52	69
183	59	BGLB022753-PA	R.EGVEGVK.D	Y	33.13	716.37	7.2	359.195	2	1.68	F36:205	2	121	127
226	62	BGLB004090-PB	R.VVMFEESFTGGTR.E	Y	59.24	1458.68	2	730.349	2	6.32	F28:776	2	55	67
226	62	BGLB004090-PB	R.VVM(+15.99)FEESFTGGTR.E	Y	50.13	1474.68	1.8	738.347	2	5.43	F29:604	2	55	67	Oxidation (M)
226	62	BGLB004090-PB	R.HDQGDTYYR.R	Y	48.4	1153.48	2.6	577.748	2	1.64	F29:193	1	34	42
226	62	BGLB004090-PB	R.ENWLGQFSLR.N	Y	46.88	1248.63	2.8	625.322	2	7.66	F29:916	4	137	146
226	62	BGLB004090-PB	R.YYTEYDRPNQR.V	Y	37.23	1503.67	3.3	502.234	3	2.67	F29:295	2	44	54
226	62	BGLB004090-PB	R.ENW(+31.99)LGQFSLR.N	Y	27.1	1280.61	3.2	641.317	2	6.84	F29:777	1	137	146	Dihydroxy
226	62	BGLB004090-PB	R.TGPFRPF.E	Y	20.56	820.423	4.3	411.221	2	5.49	F28:668	3	96	102
226	62	BGLB004090-PB	R.EFLFLH.Y	Y	15	804.417	5.4	403.218	2	7.35	F27:1264	1	71	76
64	64	BGLB018664-PA	K.RPEQSQEGR.H	Y	46.79	1085.52	1.9	543.769	2	0.92	F8:109	7	38	46
64	64	BGLB018664-PA	R.QRAPAEYANK.I	Y	45.91	1146.58	2.5	383.201	3	1.34	F8:170	2	71	80
64	64	BGLB018664-PA	R.LEDNSEEVAC(+57.02)STEVK.F	Y	43.74	1708.75	1.6	855.382	2	3.48	F9:465	1	54	68	Carbamidomethylation
64	64	BGLB018664-PA	R.APAEYANK.I	Y	43.21	862.418	4.6	432.219	2	1.32	F7:154	8	73	80
64	64	BGLB018664-PA	R.YVNAEWK.R	N	33.38	908.439	3.9	455.229	2	3.42	F16:392	17	31	37
64	64	BGLB018664-PA	R.APAEYANK(+43.01)IK.K	Y	30.32	1146.6	2.9	574.311	2	3.59	F9:482	1	73	82	Carbamylation
64	64	BGLB018664-PA	R.LEDNSEEVAC(+57.02)STE(+14.02)VK.F	Y	27.51	1722.76	1.1	575.262	3	3.57	F9:477	1	54	68	Carbamidomethylation; Methyl ester
64	64	BGLB018664-PA	R.Q(-17.03)RAPAEYANK.I	Y	26.82	1129.55	4.4	565.786	2	2.47	F8:288	2	71	80	Pyro-glu from Q
64	64	BGLB018664-PA	R.APAEYAN(+.98)K(-.98).I	Y	25.89	862.418	5.1	432.219	2	1.34	F12:160	1	73	80	Deamidation (NQ); Amidation
64	64	BGLB018664-PA	R.YVN(+.98)AEWK.R	N	25.7	909.423	6.5	455.722	2	3.56	F9:474	1	31	37	Deamidation (NQ)
64	64	BGLB018664-PA	R.YVNAEWK(+43.01)RPEQSQEGR.H	Y	24.47	2018.96	1.9	673.994	3	3.71	F9:495	1	31	46	Carbamylation
64	64	BGLB018664-PA	A.DDGVR.Y	N	20.83	560.255	7.7	281.137	2	1.05	F9:141	1	26	30
64	64	BGLB018664-PA	R.LEDNSEEVAC(+57.02)STEVK(+156.12).F	Y	20.61	1864.86	-7.5	622.623	3	3.07	F9:394	1	54	68	Carbamidomethylation; 4-hydroxynonenal (HNE)
64	64	BGLB018664-PA	R.APAEYANK(+43.01)IKK.A	Y	16.25	1274.7	1.8	425.908	3	2.96	F8:349	1	73	83	Carbamylation
115	114	BGLB029994-PD	K.YSDDIHLALPVK.V	Y	55.03	1369.72	3	457.583	3	6.11	F15:772	1	351	362
115	114	BGLB029994-PD	R.TNSELIEYLATTK.D	Y	53.89	1481.76	2.4	741.89	2	6.82	F17:752	3	217	229
115	114	BGLB029994-PD	R.HTVQDVTELEEK.L	Y	49.59	1426.69	3.4	476.574	3	3.67	F15:442	3	261	272
115	114	BGLB029994-PD	K.DGTLFLTK(sub R).G	Y	26.44	893.486	3.7	447.752	2	5.47	F16:604	2	96	103	Mutation
115	114	BGLB029994-PD	R.SDFDIADDYR.C	Y	25.88	1215.5	2.9	608.761	2	5.33	F16:590	1	123	132
115	114	BGLB029994-PD	K.TVMGVEK(+27.99).A	Y	16.7	790.389	19.2	396.21	2	2.7	F16:323	2	169	175	Formylation
115	113	BGLB029994-PE	K.YSDDIHLALPVK.V	Y	55.03	1369.72	3	457.583	3	6.11	F15:772	1	351	362
115	113	BGLB029994-PE	R.TNSELIEYLATTK.D	Y	53.89	1481.76	2.4	741.89	2	6.82	F17:752	3	217	229
115	113	BGLB029994-PE	R.HTVQDVTELEEK.L	Y	49.59	1426.69	3.4	476.574	3	3.67	F15:442	3	261	272
115	113	BGLB029994-PE	K.DGTLFLTK(sub R).G	Y	26.44	893.486	3.7	447.752	2	5.47	F16:604	2	96	103	Mutation
115	113	BGLB029994-PE	R.SDFDIADDYR.C	Y	25.88	1215.5	2.9	608.761	2	5.33	F16:590	1	123	132
115	113	BGLB029994-PE	K.TVMGVEK(+27.99).A	Y	16.7	790.389	19.2	396.21	2	2.7	F16:323	2	169	175	Formylation
115	112	BGLB029994-PB	K.YSDDIHLALPVK.V	Y	55.03	1369.72	3	457.583	3	6.11	F15:772	1	351	362
115	112	BGLB029994-PB	R.TNSELIEYLATTK.D	Y	53.89	1481.76	2.4	741.89	2	6.82	F17:752	3	217	229
115	112	BGLB029994-PB	R.HTVQDVTELEEK.L	Y	49.59	1426.69	3.4	476.574	3	3.67	F15:442	3	261	272
115	112	BGLB029994-PB	K.DGTLFLTK(sub R).G	Y	26.44	893.486	3.7	447.752	2	5.47	F16:604	2	96	103	Mutation
115	112	BGLB029994-PB	R.SDFDIADDYR.C	Y	25.88	1215.5	2.9	608.761	2	5.33	F16:590	1	123	132
115	112	BGLB029994-PB	K.TVMGVEK(+27.99).A	Y	16.7	790.389	19.2	396.21	2	2.7	F16:323	2	169	175	Formylation
115	111	BGLB029994-PC	K.YSDDIHLALPVK.V	Y	55.03	1369.72	3	457.583	3	6.11	F15:772	1	351	362
115	111	BGLB029994-PC	R.TNSELIEYLATTK.D	Y	53.89	1481.76	2.4	741.89	2	6.82	F17:752	3	217	229
115	111	BGLB029994-PC	R.HTVQDVTELEEK.L	Y	49.59	1426.69	3.4	476.574	3	3.67	F15:442	3	261	272
115	111	BGLB029994-PC	K.DGTLFLTK(sub R).G	Y	26.44	893.486	3.7	447.752	2	5.47	F16:604	2	96	103	Mutation
115	111	BGLB029994-PC	R.SDFDIADDYR.C	Y	25.88	1215.5	2.9	608.761	2	5.33	F16:590	1	123	132
115	111	BGLB029994-PC	K.TVMGVEK(+27.99).A	Y	16.7	790.389	19.2	396.21	2	2.7	F16:323	2	169	175	Formylation
115	110	BGLB029994-PA	K.YSDDIHLALPVK.V	Y	55.03	1369.72	3	457.583	3	6.11	F15:772	1	351	362
115	110	BGLB029994-PA	R.TNSELIEYLATTK.D	Y	53.89	1481.76	2.4	741.89	2	6.82	F17:752	3	217	229
115	110	BGLB029994-PA	R.HTVQDVTELEEK.L	Y	49.59	1426.69	3.4	476.574	3	3.67	F15:442	3	261	272
115	110	BGLB029994-PA	K.DGTLFLTK(sub R).G	Y	26.44	893.486	3.7	447.752	2	5.47	F16:604	2	96	103	Mutation
115	110	BGLB029994-PA	R.SDFDIADDYR.C	Y	25.88	1215.5	2.9	608.761	2	5.33	F16:590	1	123	132
115	110	BGLB029994-PA	K.TVMGVEK(+27.99).A	Y	16.7	790.389	19.2	396.21	2	2.7	F16:323	2	169	175	Formylation
184	73	BGLB031609-PA	R.QIVNTDTEGANFPWK	Y	57.82	1718.83	3.1	860.423	2	6.33	F36:701	1	128	142
184	73	BGLB031609-PA	R.GIPTLVFVDAK.T	Y	51.35	1158.66	4.3	580.342	2	7.47	F36:846	2	107	117
184	73	BGLB031609-PA	K.TGDTISLEGR.Q	Y	36.54	1047.52	4.3	524.769	2	3.76	F36:423	1	118	127
184	73	BGLB031609-PA	K.EELAQNYGIR.G	Y	36.06	1191.59	3.6	596.804	2	4.23	F36:477	1	97	106
184	73	BGLB031609-PA	K.FEIVFVSSDR.D	Y	28.51	1197.6	4.3	599.811	2	7.05	F36:784	1	62	71
184	73	BGLB031609-PA	MALVGILGK(+42.01).K	Y	15.83	942.557	97.7	472.332	2	12.2	F42:1459	4	1	9	Acetylation (K)
184	334	BGLB031609-PB	K.FEIVFVSSDR.D	Y	28.51	1197.6	4.3	599.811	2	7.05	F36:784	1	62	71
82	53	BGLB001198-PB	K.LGDVYVNDAFGTAHR.A	Y	51.36	1633.78	3.1	545.604	3	5.33	F26:621	1	153	167
82	53	BGLB001198-PB	K.ADEAAIQAFR.A	Y	50.45	1090.54	3.2	546.279	2	4.59	F25:503	2	138	147
82	53	BGLB001198-PB	R.NVQLHLPSDFITGDK.F	Y	47.5	1682.86	4.5	561.964	3	6.92	F26:833	1	273	287
82	53	BGLB001198-PB	R.IAAALPTIK.Y	Y	40.38	896.569	3.5	449.294	2	5.28	F26:614	3	37	45
82	53	BGLB001198-PB	K.TNEEFTNVIER.A	Y	35.22	1350.64	0.3	676.328	2	5.04	F26:581	1	316	326
82	53	BGLB001198-PB	K.IQLIDNLLEK.V	Y	18.07	1197.7	7.1	599.86	2	7.44	F26:904	1	217	226
143	72	BGLB028173-PA	K.IGTGNTAC(+57.02)GK.V	Y	50.27	977.46	2.2	489.738	2	1.27	F37:166	1	70	79	Carbamidomethylation
143	72	BGLB028173-PA	R.HYC(+57.02)DANLVYDR.R	Y	49.83	1424.61	4.2	475.881	3	3.65	F37:403	1	113	123	Carbamidomethylation
143	72	BGLB028173-PA	K.QNVPAPC(+57.02)GTSIR.G	Y	37.63	1298.64	1.7	650.328	2	3.59	F37:396	10	132	143	Carbamidomethylation
143	72	BGLB028173-PA	R.C(+57.02)ENGIAR.V	Y	33.48	818.37	4.7	410.195	2	1.32	F37:172	1	44	50	Carbamidomethylation
143	72	BGLB028173-PA	R.LVAC(+57.02)NYK.Q	Y	29.66	866.432	3.5	434.225	2	2.39	F37:279	2	125	131	Carbamidomethylation
143	72	BGLB028173-PA	R.VYNC(+57.02)PK.D	Y	29.02	779.364	5.5	390.691	2	1.3	F37:169	2	51	56	Carbamidomethylation
143	72	BGLB028173-PA	K.DTVLER.D	Y	25.04	731.381	4.6	366.7	2	2.49	F36:285	3	57	62
129	97	BGLB016474-PA	K.GSDISGGVAAALAAGAIAFK.D	Y	57.48	1745.93	0.9	582.985	3	9.05	F24:1011	1	164	183
129	97	BGLB016474-PA	K.SILFFDTQR.S	Y	43.23	1125.58	3.9	563.8	2	7.19	F25:790	4	33	41
129	97	BGLB016474-PA	K.SNYLDDAK.T	Y	39.92	924.419	5.3	463.219	2	2.92	F24:326	3	242	249
129	97	BGLB016474-PA	K.AWDPTAK.T	Y	27.24	787.386	5	394.702	2	2.98	F24:331	1	121	127
129	97	BGLB016474-PA	K.NLLPVTNNK.C	Y	23.36	1011.57	8.8	506.797	2	4.37	F23:503	2	451	459
129	97	BGLB016474-PA	K.WPLDYFLK.A	N	21.26	1080.56	2.5	541.291	2	8.71	F24:972	1	113	120
129	97	BGLB016474-PA	K.N(+226.08)LLPVTNNK.C	Y	15.79	1237.65	62.5	619.87	2	8.65	F15:1279	1	451	459	Biotinylation
129	96	BGLB016474-PB	K.GSDISGGVAAALAAGAIAFK.D	Y	57.48	1745.93	0.9	582.985	3	9.05	F24:1011	1	164	183
129	96	BGLB016474-PB	K.SILFFDTQR.S	Y	43.23	1125.58	3.9	563.8	2	7.19	F25:790	4	33	41
129	96	BGLB016474-PB	K.SNYLDDAK.T	Y	39.92	924.419	5.3	463.219	2	2.92	F24:326	3	242	249
129	96	BGLB016474-PB	K.AWDPTAK.T	Y	27.24	787.386	5	394.702	2	2.98	F24:331	1	121	127
129	96	BGLB016474-PB	K.NLLPVTNNK.C	Y	23.36	1011.57	8.8	506.797	2	4.37	F23:503	2	451	459
129	96	BGLB016474-PB	K.WPLDYFLK.A	N	21.26	1080.56	2.5	541.291	2	8.71	F24:972	1	113	120
129	96	BGLB016474-PB	K.N(+226.08)LLPVTNNK.C	Y	15.79	1237.65	62.5	619.87	2	8.65	F15:1279	1	451	459	Biotinylation
129	193	BGLB016474-PC	K.SNYLDDAK.T	Y	39.92	924.419	5.3	463.219	2	2.92	F24:326	3	242	249
129	193	BGLB016474-PC	K.AWDPTAK.T	Y	27.24	787.386	5	394.702	2	2.98	F24:331	1	121	127
129	193	BGLB016474-PC	K.NLLPVTNNK.C	Y	23.36	1011.57	8.8	506.797	2	4.37	F23:503	2	451	459
129	193	BGLB016474-PC	K.WPLDYFLK.A	N	21.26	1080.56	2.5	541.291	2	8.71	F24:972	1	113	120
52	48	BGLB030063-PA	R.M(+15.99)QPSIGLEYFKPLQEK.I	Y	47.16	1922.98	1	642.002	3	6.81	F6:830	3	68	83	Oxidation (M)
52	48	BGLB030063-PA	R.MQPSIGLEYFKPLQEK.I	Y	43.53	1906.99	2.2	636.671	3	7.13	F8:863	4	68	83
52	48	BGLB030063-PA	K.SGLNSFISNLNNPGQLQATM(+15.99)ER.L	Y	43.38	2406.16	-0.1	803.06	3	7.37	F6:910	3	39	60	Oxidation (M)
52	48	BGLB030063-PA	K.SGLNSFISNLNNPGQLQATMER.L	Y	39.78	2390.16	0.9	797.73	3	8.11	F9:1063	3	39	60
52	48	BGLB030063-PA	K.FNAEQSSDALK.N	Y	37.39	1208.57	6.5	605.295	2	3.39	F6:423	5	15	25
52	48	BGLB030063-PA	K.IASFLAEK.L	Y	32.91	877.491	4.4	439.755	2	4.77	F8:595	13	84	91
52	48	BGLB030063-PA	K.LGSDDTPK.S	Y	30.45	831.397	4.2	416.708	2	1.7	F6:229	3	92	99
52	48	BGLB030063-PA	K.NDAEFVK.Q	Y	29.21	821.392	3.3	411.705	2	2.71	F8:316	6	26	32
52	48	BGLB030063-PA	R.LAEVHLR.M	Y	28.64	836.487	4.5	419.253	2	3.14	F9:404	6	61	67
52	48	BGLB030063-PA	K.N(+57.02)DAEFVK(+27.99).Q	Y	19.17	906.408	58.4	454.238	2	3.1	F8:370	2	26	32	Carbamidomethylation (DHKE X@N-term); Formylation
88	88	BGLB000030-PB	K.AQSIALAAFLAR.E	N	54.45	1230.71	2.7	616.363	2	7.9	F32:862	2	65	76
88	88	BGLB000030-PB	K.EAIVTEVK.T	Y	36.22	887.496	5.1	444.758	2	3.43	F32:369	2	118	125
88	88	BGLB000030-PB	K.FLGFFESLLK.E	Y	35.23	1199.66	2.1	600.838	2	10.02	F33:1176	1	132	141
88	88	BGLB000030-PB	K.VIYFDLNGR.A	Y	28.88	1095.57	3.1	548.795	2	6.31	F32:662	2	9	17
88	88	BGLB000030-PB	K.VVDTV(sub I)GDNER.I	Y	27.73	1102.53	2	552.271	2	2.13	F33:253	2	184	193	Mutation
88	88	BGLB000030-PB	K.EFEDVR.L	N	26.43	793.361	5.6	397.69	2	2.84	F32:308	2	31	36
88	88	BGLB000030-PB	E.FEDVR.L	N	15.43	664.318	360.5	333.286	2	2.07	F32:236	1	32	36
88	87	BGLB000030-PA	K.AQSIALAAFLAR.E	N	54.45	1230.71	2.7	616.363	2	7.9	F32:862	2	65	76
88	87	BGLB000030-PA	K.EAIVTEVK.T	Y	36.22	887.496	5.1	444.758	2	3.43	F32:369	2	118	125
88	87	BGLB000030-PA	K.FLGFFESLLK.E	Y	35.23	1199.66	2.1	600.838	2	10.02	F33:1176	1	132	141
88	87	BGLB000030-PA	K.VIYFDLNGR.A	Y	28.88	1095.57	3.1	548.795	2	6.31	F32:662	2	9	17
88	87	BGLB000030-PA	K.VVDTV(sub I)GDNER.I	Y	27.73	1102.53	2	552.271	2	2.13	F33:253	2	184	193	Mutation
88	87	BGLB000030-PA	K.EFEDVR.L	N	26.43	793.361	5.6	397.69	2	2.84	F32:308	2	31	36
88	87	BGLB000030-PA	E.FEDVR.L	N	15.43	664.318	360.5	333.286	2	2.07	F32:236	1	32	36
144	81	BGLB006780-PB	R.NYDQVSTNSHLLAPILER.A	Y	51.59	2069.05	-1.1	690.691	3	6.65	F22:789	1	263	280
144	81	BGLB006780-PB	K.TTEPFSVVAEIR.D	Y	40.48	1347.7	5.1	674.862	2	6.91	F22:819	1	67	78
144	81	BGLB006780-PB	R.VAASESNFQTLLNNLR.R	Y	35.02	1775.92	3.7	592.982	3	8.05	F22:983	1	174	189
144	81	BGLB006780-PB	R.DNENNVHTSGLNSGVVVSGAIK.T	Y	34.28	2210.09	2.1	737.706	3	5	F22:586	1	79	100
144	81	BGLB006780-PB	R.VAASESNFQTLLNNLRR.E	Y	28.92	1932.02	2.1	645.014	3	7.33	F22:871	1	174	190
144	81	BGLB006780-PB	K.ARPFYLYR.F	Y	20.4	1084.58	7	543.302	2	4.55	F22:537	1	374	381
144	81	BGLB006780-PB	K.GT(+79.97)C(+57.02)QD(-18.01)VVGMK.V	Y	15.98	1155.45	185.3	578.837	2	7.81	F19:941	1	384	393	Phosphorylation (STY); Carbamidomethylation; Dehydration
66	116	BGLB001649-PB	R.VAPEEHPVILTEAPLNPK.F	N	57.35	1953.06	1.6	652.027	3	5.9	F24:630	13	100	117
66	116	BGLB001649-PB	K.AGFAGDDAPR.S	N	49.85	975.441	4.9	488.73	2	2.81	F26:305	7	23	32
66	116	BGLB001649-PB	K.QEYDESGPSIVHR.K	N	48.43	1515.7	1.3	506.24	3	3.4	F27:442	2	364	376
66	116	BGLB001649-PB	R.ILSE(+57.02)RGYTMTTTSE(+57.02)LEIVR.D	Y	16.88	2312.17	9.4	771.737	3	7.05	F35:761	4	196	214	Carbamidomethylation (DHKE X@N-term)
66	116	BGLB001649-PB	R.ILSE(+57.02)RGYTMTTTSELE(+57.02)IVR.D	Y	15.41	2312.17	4.2	771.733	3	7.02	F29:802	4	196	214	Carbamidomethylation (DHKE X@N-term)
70	60	BGLB016401-PA	K.STYNEGDIVQVK.C	Y	48	1351.66	2.7	676.84	2	4.36	F12:489	1	561	572
70	60	BGLB016401-PA	R.NGLDTYSTIR.D	Y	42.48	1138.56	4.1	570.29	2	4.3	F12:477	1	10	19
70	60	BGLB016401-PA	K.SC(+57.02)GYTPLPLTR.G	Y	40.36	1263.63	2.1	632.823	2	5.42	F12:607	1	531	541	Carbamidomethylation
70	60	BGLB016401-PA	R.LEVQSLAAVR.Y	Y	38.07	1084.62	5.4	543.322	2	5.29	F12:596	2	192	201
70	60	BGLB016401-PA	R.TATVTTPGFPTAR.E	Y	33.45	1318.69	2.3	660.353	2	4.85	F12:552	1	311	323
70	60	BGLB016401-PA	R.IDETNFPK.D	Y	19.54	962.471	7.6	482.246	2	3.7	F12:400	1	372	379
71	63	BGLB007883-PB	K.EAAENSLVAYK.A	Y	48.34	1193.59	2.5	597.805	2	3.98	F28:465	1	143	153
71	63	BGLB007883-PB	R.YDEMVSSMK.K	Y	37.8	1088.45	2.3	545.234	2	3.68	F28:432	1	20	28
71	63	BGLB007883-PB	R.EDNVYQAK.L	Y	35.13	965.445	7	483.733	2	1.8	F28:225	1	5	12
71	63	BGLB007883-PB	R.NLLSVAYK.N	N	33.15	906.518	4.5	454.268	2	5.25	F29:583	5	43	50
71	63	BGLB007883-PB	K.DSTLIM(+15.99)QLLR.D	N	25.93	1204.65	4	603.334	2	8.11	F29:1022	1	216	225	Oxidation (M)
71	63	BGLB007883-PB	R.IVSSLEQK.D	Y	25.42	902.507	1.8	452.262	2	2.78	F28:325	2	62	69
71	63	BGLB007883-PB	K.LAEQAER.Y	N	23.53	815.414	5.7	408.716	2	1.24	F29:156	2	13	19
71	63	BGLB007883-PB	K.Q(+27.99)QIT(+79.97)R.E	Y	15.49	752.322	178.2	377.235	2	7.09	F21:768	23	79	83	Formylation; Phosphorylation (STY)
42	54	BGLB006412-PB	K.FAQDFLDGK.L	Y	38.86	1039.5	5.4	520.759	2	5.35	F22:627	5	337	345
42	54	BGLB006412-PB	K.VDATVESDLAEK.F	Y	38.04	1275.62	3	638.819	2	3.98	F22:458	1	82	93
42	54	BGLB006412-PB	R.LITLAEDMTK.F	Y	34.31	1133.6	3.6	567.809	2	5.72	F22:670	1	312	321
42	54	BGLB006412-PB	K.GTDAASAFK.E	Y	32.14	866.413	5.2	434.216	2	2.66	F22:309	1	139	147
42	54	BGLB006412-PB	K.QDVVVIGFFK.D	Y	30.44	1150.64	57.5	576.36	2	7.83	F23:930	1	150	159
42	54	BGLB006412-PB	R.LITLAEDM(+15.99)TK.F	Y	27.69	1149.6	5.4	575.808	2	4.49	F22:526	1	312	321	Oxidation (M)
42	54	BGLB006412-PB	R.QSADIINWLK.K	Y	26.26	1186.63	2.8	594.326	2	7.41	F22:884	1	118	127
42	54	BGLB006412-PB	K.IQSFPTLK.Y	Y	26.23	932.533	3.6	467.276	2	5.05	F22:590	1	432	439
42	54	BGLB006412-PB	R.IM(+15.99)EFFGLK.E	Y	25.14	999.51	8.9	500.767	2	6.43	F22:765	1	296	303	Oxidation (M)
42	54	BGLB006412-PB	K.ALAPEYSK.A	Y	23.69	877.455	7.1	439.738	2	2.84	F22:330	1	58	65
42	54	BGLB006412-PB	R.NDFEGELK.D	Y	20.84	950.434	4.7	476.227	2	3.75	F22:432	1	211	218
42	54	BGLB006412-PB	K.IVEYNGER.T	Y	16.91	978.477	4.5	490.248	2	2.61	F22:302	1	448	455
7	77	BGLB017153-PC	R.GLQVGKPAAFVVNFNGAK.G	N	43.2	1816	1.7	606.341	3	6.51	F15:844	1	2113	2130
7	77	BGLB017153-PC	R.EAGAGGLSIAVEGPSK.A	N	41.73	1441.74	2.1	721.879	2	5.12	F15:642	1	2034	2049
7	77	BGLB017153-PC	R.VNVTPSIGDAR.K	N	30.97	1127.59	3.2	564.806	2	4.09	F15:494	2	2092	2102
7	77	BGLB017153-PC	R.YQPTEIGLHK.L	N	30.45	1184.62	4.4	395.882	3	3.61	F15:435	1	1599	1608
7	77	BGLB017153-PC	K.VAVQSLQDR.G	N	22.78	1014.55	2.9	508.282	2	3.08	F1:507	2	2104	2112
7	77	BGLB017153-PC	R.LLNWIQSK.V	N	21.8	1000.57	5.8	501.295	2	5.88	F1:1157	1	160	167
7	77	BGLB017153-PC	K.VTAYGDGLK.T	N	19.73	922.476	2.7	462.247	2	3.09	F15:365	1	2199	2207
7	77	BGLB017153-PC	K.TGKTGQVAK.F	N	18.83	888.503	86.2	445.297	2	13.06	F15:2032	42	2208	2216
7	77	BGLB017153-PC	R.G(+42.01)IRVK(+57.02)DNAVFYVHTK(+42.01).G	N	16.78	1887	14	630.016	3	6.62	F9:851	1	484	498	Acetylation (N-term); Carbamidomethylation (DHKE X@N-term); Acetylation (K)
7	77	BGLB017153-PC	K.VTAAGPGI.E	N	15.6	684.381	8.6	343.2	2	3.77	F42:424	6	372	379
7	77	BGLB017153-PC	K.I(+57.02)VSPT(+79.97)NQVLD(+57.02)VPTSATGDGAK.A	Y	15.3	2263.07	-27.7	566.76	4	6.4	F25:699	1	892	912	Carbamidomethylation (DHKE X@N-term); Phosphorylation (STY)
7	77	BGLB017153-PC	K.T(+57.02)GK(+57.02)TGQVAK.F	N	15.03	1002.55	19	502.29	2	5.16	F15:647	1	2208	2216	Carbamidomethylation (DHKE X@N-term)
7	80	BGLB017153-PD	R.GLQVGKPAAFVVNFNGAK.G	N	43.2	1816	1.7	606.341	3	6.51	F15:844	1	2115	2132
7	80	BGLB017153-PD	R.EAGAGGLSIAVEGPSK.A	N	41.73	1441.74	2.1	721.879	2	5.12	F15:642	1	2036	2051
7	80	BGLB017153-PD	R.VNVTPSIGDAR.K	N	30.97	1127.59	3.2	564.806	2	4.09	F15:494	2	2094	2104
7	80	BGLB017153-PD	R.YQPTEIGLHK.L	N	30.45	1184.62	4.4	395.882	3	3.61	F15:435	1	1601	1610
7	80	BGLB017153-PD	K.VAVQSLQDR.G	N	22.78	1014.55	2.9	508.282	2	3.08	F1:507	2	2106	2114
7	80	BGLB017153-PD	R.LLNWIQSK.V	N	21.8	1000.57	5.8	501.295	2	5.88	F1:1157	1	160	167
7	80	BGLB017153-PD	K.VTAYGDGLK.T	N	19.73	922.476	2.7	462.247	2	3.09	F15:365	1	2201	2209
7	80	BGLB017153-PD	K.TGKTGQVAK.F	N	18.83	888.503	86.2	445.297	2	13.06	F15:2032	42	2210	2218
7	80	BGLB017153-PD	R.G(+42.01)IRVK(+57.02)DNAVFYVHTK(+42.01).G	N	16.78	1887	14	630.016	3	6.62	F9:851	1	486	500	Acetylation (N-term); Carbamidomethylation (DHKE X@N-term); Acetylation (K)
7	80	BGLB017153-PD	K.VTAAGPGI.E	N	15.6	684.381	8.6	343.2	2	3.77	F42:424	6	372	379
7	80	BGLB017153-PD	K.I(+57.02)VSPT(+79.97)NQVLD(+57.02)VPTSATGDGAK.A	Y	15.3	2263.07	-27.7	566.76	4	6.4	F25:699	1	894	914	Carbamidomethylation (DHKE X@N-term); Phosphorylation (STY)
7	80	BGLB017153-PD	K.T(+57.02)GK(+57.02)TGQVAK.F	N	15.03	1002.55	19	502.29	2	5.16	F15:647	1	2210	2218	Carbamidomethylation (DHKE X@N-term)
7	79	BGLB017153-PF	R.GLQVGKPAAFVVNFNGAK.G	N	43.2	1816	1.7	606.341	3	6.51	F15:844	1	2115	2132
7	79	BGLB017153-PF	R.EAGAGGLSIAVEGPSK.A	N	41.73	1441.74	2.1	721.879	2	5.12	F15:642	1	2036	2051
7	79	BGLB017153-PF	R.VNVTPSIGDAR.K	N	30.97	1127.59	3.2	564.806	2	4.09	F15:494	2	2094	2104
7	79	BGLB017153-PF	R.YQPTEIGLHK.L	N	30.45	1184.62	4.4	395.882	3	3.61	F15:435	1	1601	1610
7	79	BGLB017153-PF	K.VAVQSLQDR.G	N	22.78	1014.55	2.9	508.282	2	3.08	F1:507	2	2106	2114
7	79	BGLB017153-PF	R.LLNWIQSK.V	N	21.8	1000.57	5.8	501.295	2	5.88	F1:1157	1	160	167
7	79	BGLB017153-PF	K.VTAYGDGLK.T	N	19.73	922.476	2.7	462.247	2	3.09	F15:365	1	2201	2209
7	79	BGLB017153-PF	K.TGKTGQVAK.F	N	18.83	888.503	86.2	445.297	2	13.06	F15:2032	42	2210	2218
7	79	BGLB017153-PF	R.G(+42.01)IRVK(+57.02)DNAVFYVHTK(+42.01).G	N	16.78	1887	14	630.016	3	6.62	F9:851	1	486	500	Acetylation (N-term); Carbamidomethylation (DHKE X@N-term); Acetylation (K)
7	79	BGLB017153-PF	K.VTAAGPGI.E	N	15.6	684.381	8.6	343.2	2	3.77	F42:424	6	372	379
7	79	BGLB017153-PF	K.I(+57.02)VSPT(+79.97)NQVLD(+57.02)VPTSATGDGAK.A	Y	15.3	2263.07	-27.7	566.76	4	6.4	F25:699	1	894	914	Carbamidomethylation (DHKE X@N-term); Phosphorylation (STY)
7	79	BGLB017153-PF	K.T(+57.02)GK(+57.02)TGQVAK.F	N	15.03	1002.55	19	502.29	2	5.16	F15:647	1	2210	2218	Carbamidomethylation (DHKE X@N-term)
7	78	BGLB017153-PA	R.GLQVGKPAAFVVNFNGAK.G	N	43.2	1816	1.7	606.341	3	6.51	F15:844	1	2115	2132
7	78	BGLB017153-PA	R.EAGAGGLSIAVEGPSK.A	N	41.73	1441.74	2.1	721.879	2	5.12	F15:642	1	2036	2051
7	78	BGLB017153-PA	R.VNVTPSIGDAR.K	N	30.97	1127.59	3.2	564.806	2	4.09	F15:494	2	2094	2104
7	78	BGLB017153-PA	R.YQPTEIGLHK.L	N	30.45	1184.62	4.4	395.882	3	3.61	F15:435	1	1601	1610
7	78	BGLB017153-PA	K.VAVQSLQDR.G	N	22.78	1014.55	2.9	508.282	2	3.08	F1:507	2	2106	2114
7	78	BGLB017153-PA	R.LLNWIQSK.V	N	21.8	1000.57	5.8	501.295	2	5.88	F1:1157	1	160	167
7	78	BGLB017153-PA	K.VTAYGDGLK.T	N	19.73	922.476	2.7	462.247	2	3.09	F15:365	1	2201	2209
7	78	BGLB017153-PA	K.TGKTGQVAK.F	N	18.83	888.503	86.2	445.297	2	13.06	F15:2032	42	2210	2218
7	78	BGLB017153-PA	R.G(+42.01)IRVK(+57.02)DNAVFYVHTK(+42.01).G	N	16.78	1887	14	630.016	3	6.62	F9:851	1	486	500	Acetylation (N-term); Carbamidomethylation (DHKE X@N-term); Acetylation (K)
7	78	BGLB017153-PA	K.VTAAGPGI.E	N	15.6	684.381	8.6	343.2	2	3.77	F42:424	6	372	379
7	78	BGLB017153-PA	K.I(+57.02)VSPT(+79.97)NQVLD(+57.02)VPTSATGDGAK.A	Y	15.3	2263.07	-27.7	566.76	4	6.4	F25:699	1	894	914	Carbamidomethylation (DHKE X@N-term); Phosphorylation (STY)
7	78	BGLB017153-PA	K.T(+57.02)GK(+57.02)TGQVAK.F	N	15.03	1002.55	19	502.29	2	5.16	F15:647	1	2210	2218	Carbamidomethylation (DHKE X@N-term)
7	76	BGLB017153-PE	R.GLQVGKPAAFVVNFNGAK.G	N	43.2	1816	1.7	606.341	3	6.51	F15:844	1	2101	2118
7	76	BGLB017153-PE	R.EAGAGGLSIAVEGPSK.A	N	41.73	1441.74	2.1	721.879	2	5.12	F15:642	1	2022	2037
7	76	BGLB017153-PE	R.VNVTPSIGDAR.K	N	30.97	1127.59	3.2	564.806	2	4.09	F15:494	2	2080	2090
7	76	BGLB017153-PE	R.YQPTEIGLHK.L	N	30.45	1184.62	4.4	395.882	3	3.61	F15:435	1	1587	1596
7	76	BGLB017153-PE	K.VAVQSLQDR.G	N	22.78	1014.55	2.9	508.282	2	3.08	F1:507	2	2092	2100
7	76	BGLB017153-PE	R.LLNWIQSK.V	N	21.8	1000.57	5.8	501.295	2	5.88	F1:1157	1	160	167
7	76	BGLB017153-PE	K.VTAYGDGLK.T	N	19.73	922.476	2.7	462.247	2	3.09	F15:365	1	2187	2195
7	76	BGLB017153-PE	K.TGKTGQVAK.F	N	18.83	888.503	86.2	445.297	2	13.06	F15:2032	42	2196	2204
7	76	BGLB017153-PE	R.G(+42.01)IRVK(+57.02)DNAVFYVHTK(+42.01).G	N	16.78	1887	14	630.016	3	6.62	F9:851	1	486	500	Acetylation (N-term); Carbamidomethylation (DHKE X@N-term); Acetylation (K)
7	76	BGLB017153-PE	K.VTAAGPGI.E	N	15.6	684.381	8.6	343.2	2	3.77	F42:424	6	372	379
7	76	BGLB017153-PE	K.I(+57.02)VSPT(+79.97)NQVLD(+57.02)VPTSATGDGAK.A	Y	15.3	2263.07	-27.7	566.76	4	6.4	F25:699	1	894	914	Carbamidomethylation (DHKE X@N-term); Phosphorylation (STY)
7	76	BGLB017153-PE	K.T(+57.02)GK(+57.02)TGQVAK.F	N	15.03	1002.55	19	502.29	2	5.16	F15:647	1	2196	2204	Carbamidomethylation (DHKE X@N-term)
201	69	BGLB000094-PD	R.ILNFLEGILAK.N	N	52.09	1229.74	2.1	615.878	2	9.67	F32:1070	3	132	142
201	69	BGLB000094-PD	R.FSFEEWPK.Y	N	35.51	1068.49	5.5	535.256	2	6.61	F32:704	1	36	43
201	69	BGLB000094-PD	K.IASYM(+15.99)ASR.K	Y	34.84	913.433	3.6	457.725	2	1.95	F32:225	1	194	201	Oxidation (M)
201	69	BGLB000094-PD	R.LLYFDGR.G	Y	31.5	882.46	4.7	442.239	2	5.57	F32:590	2	8	14
201	69	BGLB000094-PD	R.IILAAAGK.E	N	29.77	755.49	5.8	378.755	2	3.75	F32:405	2	22	29
201	69	BGLB000094-PD	K.NFELVR.S	N	23.38	776.418	5.6	389.219	2	4.64	F32:499	2	184	189
201	68	BGLB023478-PA	R.ILNFLEGILAK.N	N	52.09	1229.74	2.1	615.878	2	9.67	F32:1070	3	132	142
201	68	BGLB023478-PA	R.FSFEEWPK.Y	N	35.51	1068.49	5.5	535.256	2	6.61	F32:704	1	36	43
201	68	BGLB023478-PA	K.IASYM(+15.99)ASR.K	Y	34.84	913.433	3.6	457.725	2	1.95	F32:225	1	194	201	Oxidation (M)
201	68	BGLB023478-PA	R.LLYFDGR.G	Y	31.5	882.46	4.7	442.239	2	5.57	F32:590	2	8	14
201	68	BGLB023478-PA	R.IILAAAGK.E	N	29.77	755.49	5.8	378.755	2	3.75	F32:405	2	22	29
201	68	BGLB023478-PA	K.NFELVR.S	N	23.38	776.418	5.6	389.219	2	4.64	F32:499	2	184	189
201	67	BGLB000094-PC	R.ILNFLEGILAK.N	N	52.09	1229.74	2.1	615.878	2	9.67	F32:1070	3	132	142
201	67	BGLB000094-PC	R.FSFEEWPK.Y	N	35.51	1068.49	5.5	535.256	2	6.61	F32:704	1	36	43
201	67	BGLB000094-PC	K.IASYM(+15.99)ASR.K	Y	34.84	913.433	3.6	457.725	2	1.95	F32:225	1	194	201	Oxidation (M)
201	67	BGLB000094-PC	R.LLYFDGR.G	Y	31.5	882.46	4.7	442.239	2	5.57	F32:590	2	8	14
201	67	BGLB000094-PC	R.IILAAAGK.E	N	29.77	755.49	5.8	378.755	2	3.75	F32:405	2	22	29
201	67	BGLB000094-PC	K.NFELVR.S	N	23.38	776.418	5.6	389.219	2	4.64	F32:499	2	184	189
201	66	BGLB000094-PB	R.ILNFLEGILAK.N	N	52.09	1229.74	2.1	615.878	2	9.67	F32:1070	3	132	142
201	66	BGLB000094-PB	R.FSFEEWPK.Y	N	35.51	1068.49	5.5	535.256	2	6.61	F32:704	1	36	43
201	66	BGLB000094-PB	K.IASYM(+15.99)ASR.K	Y	34.84	913.433	3.6	457.725	2	1.95	F32:225	1	194	201	Oxidation (M)
201	66	BGLB000094-PB	R.LLYFDGR.G	Y	31.5	882.46	4.7	442.239	2	5.57	F32:590	2	8	14
201	66	BGLB000094-PB	R.IILAAAGK.E	N	29.77	755.49	5.8	378.755	2	3.75	F32:405	2	22	29
201	66	BGLB000094-PB	K.NFELVR.S	N	23.38	776.418	5.6	389.219	2	4.64	F32:499	2	184	189
201	65	BGLB000094-PA	R.ILNFLEGILAK.N	N	52.09	1229.74	2.1	615.878	2	9.67	F32:1070	3	132	142
201	65	BGLB000094-PA	R.FSFEEWPK.Y	N	35.51	1068.49	5.5	535.256	2	6.61	F32:704	1	36	43
201	65	BGLB000094-PA	K.IASYM(+15.99)ASR.K	Y	34.84	913.433	3.6	457.725	2	1.95	F32:225	1	194	201	Oxidation (M)
201	65	BGLB000094-PA	R.LLYFDGR.G	Y	31.5	882.46	4.7	442.239	2	5.57	F32:590	2	8	14
201	65	BGLB000094-PA	R.IILAAAGK.E	N	29.77	755.49	5.8	378.755	2	3.75	F32:405	2	22	29
201	65	BGLB000094-PA	K.NFELVR.S	N	23.38	776.418	5.6	389.219	2	4.64	F32:499	2	184	189
68	139	BGLB038567-PA	R.NSAYSVIGQPTELHK.Q	Y	56.65	1642.83	2	548.619	3	4.58	F18:491	3	341	355
68	139	BGLB038567-PA	K.LENDIYIGLR.K	Y	47.87	1204.65	2.8	603.332	2	6.18	F17:676	3	94	103
68	139	BGLB038567-PA	K.NFGSSLVK.L	Y	27.04	850.455	2.8	426.236	2	4.07	F17:449	3	70	77
68	139	BGLB038567-PA	K.SESLIR.N	N	18.38	703.386	-46.5	352.684	2	1.5	F6:208	2	335	340
68	139	BGLB038567-PA	K.ENFSK.L	N	17.64	623.291	6.6	312.655	2	1.23	F1:203	1	89	93
127	83	BGLB021783-PA	K.NGQPLFDEFDAPTQAK.F	Y	46.1	1776.83	1.3	889.424	2	6.52	F15:848	1	492	507
127	83	BGLB021783-PA	K.LVSNTLTPK.Q	Y	37.4	971.565	5.9	486.793	2	3.41	F15:410	1	325	333
127	83	BGLB021783-PA	K.IVNDIFK.T	Y	32.01	847.48	5.7	424.75	2	5	F15:623	1	103	109
127	83	BGLB021783-PA	K.GLLDQLLR.D	Y	31.72	926.555	5.4	464.287	2	8.21	F15:1176	2	61	68
127	83	BGLB021783-PA	K.SIVSGLAR.S	Y	23.77	801.471	4.3	401.744	2	4.16	F15:504	3	118	125
127	83	BGLB021783-PA	R.SPM(+15.99)LR.N	N	22.84	618.316	5.8	310.167	2	1.48	F15:184	1	126	130	Oxidation (M)
127	83	BGLB021783-PA	K.VN(+.98)C(+57.02)MLAIIIIK.L	Y	20.16	1287.73	1.6	644.873	2	8.54	F27:1512	1	611	621	Deamidation (NQ); Carbamidomethylation
127	83	BGLB021783-PA	R.SLDPLR.C	Y	18.85	699.391	6.6	350.705	2	3.84	F15:462	1	548	553
127	315	BGLB033529-PA	E.IVNDIFK.V	Y	32.01	847.48	5.7	424.75	2	5	F15:623	1	290	296
443	171	BGLB007144-PB	R.DNQTGQILFQGK.F	N	55.94	1347.68	2.8	674.848	2	5.03	F24:541	3	163	174
443	171	BGLB007144-PB	K.TETTLSLIPTLR.D	Y	41.96	1343.77	4.4	672.893	2	7.6	F26:935	3	76	87
443	171	BGLB007144-PB	K.VV(sub D)VGELSFSGGR.F	Y	34.13	1205.64	2.2	603.829	2	5.77	F25:623	1	17	28	Mutation
443	171	BGLB007144-PB	K.FKTETTLSLIPTLR.D	Y	32.39	1618.93	2.7	540.652	3	7.24	F25:795	1	74	87
62	85	BGLB017201-PA	R.TELDAM(+15.99)ATNVNDVK.Q	Y	48.59	1535.71	1.3	768.865	2	3.85	F15:463	1	162	175	Oxidation (M)
62	85	BGLB017201-PA	H.IAVILTDGLSSNFAETK.N	Y	47.03	1777.95	-1.7	889.979	2	7.49	F15:1003	1	122	138
62	85	BGLB017201-PA	K.QVGSYDSLR.D	Y	36.39	1023.5	2.1	512.758	2	3.29	F15:395	1	176	184
62	85	BGLB017201-PA	R.ETSFSPAQGSR.S	Y	35.34	1165.54	-2.6	583.774	2	2.73	F15:327	1	106	116
62	85	BGLB017201-PA	R.T(+42.01)QAALLK(+42.01).N	Y	16.4	827.475	44.2	414.763	2	13.4	F2:1877	23	333	339	Acetylation (N-term); Acetylation (K)
135	99	BGLB000026-PB	R.LLNFLEGILAK.N	N	52.09	1229.74	2.1	615.878	2	9.67	F32:1070	3	132	142
135	99	BGLB000026-PB	R.IASYIASR.K	Y	43.25	879.481	5.3	440.75	2	3.28	F32:353	1	194	201
135	99	BGLB000026-PB	R.FSGQEWPK.Y	Y	31.57	977.461	2.2	489.739	2	3.96	F31:433	2	36	43
135	99	BGLB000026-PB	R.IILAAAGK.E	N	29.77	755.49	5.8	378.755	2	3.75	F32:405	2	22	29
135	99	BGLB000026-PB	K.NVGLVK.S	N	23	628.391	7.4	315.205	2	2.74	F32:300	1	184	189
135	98	BGLB000026-PA	R.LLNFLEGILAK.N	N	52.09	1229.74	2.1	615.878	2	9.67	F32:1070	3	132	142
135	98	BGLB000026-PA	R.IASYIASR.K	Y	43.25	879.481	5.3	440.75	2	3.28	F32:353	1	194	201
135	98	BGLB000026-PA	R.FSGQEWPK.Y	Y	31.57	977.461	2.2	489.739	2	3.96	F31:433	2	36	43
135	98	BGLB000026-PA	R.IILAAAGK.E	N	29.77	755.49	5.8	378.755	2	3.75	F32:405	2	22	29
135	98	BGLB000026-PA	K.NVGLVK.S	N	23	628.391	7.4	315.205	2	2.74	F32:300	1	184	189
116	142	BGLB004864-PB	K.GLTLEGATILSGR.S	Y	48.42	1286.72	2.5	644.369	2	6.79	F35:734	1	389	401
116	142	BGLB004864-PB	K.VDNYNQLSSIK.E	Y	43.2	1279.64	3.2	640.83	2	4.27	F29:470	1	213	223
116	142	BGLB004864-PB	R.NKVQELVK.T	Y	31.32	956.565	4.9	479.292	2	2.55	F35:286	1	326	333
116	142	BGLB004864-PB	K.TLADDGFTTAR.G	Y	27.35	1166.56	3.2	584.288	2	4.24	F35:474	1	334	344
116	142	BGLB004864-PB	K.IAVIIAAGK.K	Y	24.2	854.559	5.4	428.289	2	4.97	F35:548	1	353	361
116	142	BGLB004864-PB	R.LESYER.N	Y	21.27	795.376	5.3	398.697	2	1.89	F35:217	1	320	325
77	90	BGLB009133-PB	R.TNFAEIAIYK.R	Y	33.23	1168.61	2.3	585.315	2	6.17	F1:1204	1	1760	1769
77	90	BGLB009133-PB	R.TFDGIYYR.Y	Y	27.14	1033.49	3	517.752	2	4.98	F1:974	1	226	233
77	90	BGLB009133-PB	K.FLETINTAGK.S	Y	23.56	1092.58	2.5	547.299	2	4.54	F1:885	1	1775	1784
77	90	BGLB009133-PB	R.DGALQLR.M	Y	23.54	771.424	5.3	386.721	2	3.63	F1:657	1	708	714
77	90	BGLB009133-PB	K.GEQITITIYADK.D	Y	23.33	1350.7	2	676.36	2	5.84	F1:1142	1	1595	1606
77	90	BGLB009133-PB	K.LQNIDLPNGGQVLVPVDE(+57.02)V.S	Y	23.31	2075.09	7.1	692.709	3	7.26	F1:1431	1	2146	2164	Carbamidomethylation (DHKE X@N-term)
77	90	BGLB009133-PB	K.M(+15.99)GSDNLPK.E	Y	23.19	876.401	1.9	439.209	2	1.85	F1:287	1	1182	1189	Oxidation (M)
77	90	BGLB009133-PB	K.VDVLYLSK.S	Y	23.19	935.533	4.2	468.776	2	5.48	F1:1077	1	2007	2014
77	90	BGLB009133-PB	R.PGTVLVGSK.E	Y	23	856.502	4.5	429.26	2	2.98	F1:486	1	1109	1117
77	90	BGLB009133-PB	R.QWENTIR.E	Y	22.37	945.467	3.7	473.742	2	3.43	F1:610	1	35	41
77	90	BGLB009133-PB	K.FGYDIK.D	Y	22.01	741.37	5.8	371.694	2	4.15	F1:785	1	1995	2000
77	90	BGLB009133-PB	K.FNPVTTNLPSSEDIPQIGVIDNSR(sub L).G	Y	21.93	2612.31	1.2	871.778	3	7.91	F1:1562	1	2120	2143	Mutation
77	90	BGLB009133-PB	K.LTFDSK.D	Y	21.19	709.365	5.4	355.692	2	3.01	F1:493	1	1970	1975
77	90	BGLB009133-PB	K.DISPVASDK.V	Y	20.27	930.466	4	466.242	2	2.84	F1:447	1	766	774
77	90	BGLB009133-PB	R.QTWAEK.S	Y	19.91	761.371	5.7	381.695	2	1.81	F1:280	1	1224	1229
77	90	BGLB009133-PB	K.NVFVFDFK.G	Y	19.52	1014.52	4.3	508.268	2	7.7	F1:1513	1	691	698
77	90	BGLB009133-PB	K.LFGIKSGC(+57.02)QELTLVESSDTK.Y	Y	18.97	2211.11	-11.6	738.035	3	6.54	F17:722	24	610	629	Carbamidomethylation
77	90	BGLB009133-PB	K.LEPSSFTEK.C	Y	18.71	1036.51	4.3	519.263	2	3.67	F1:664	1	432	440
77	90	BGLB009133-PB	K.YNVQIK.Y	Y	17.09	763.423	5.2	382.721	2	3.13	F1:524	1	630	635
829	91	BGLB022493-PA	K.VTLNANYGADESK.Y	Y	46.16	1380.65	3.5	691.336	2	3.67	F31:401	1	201	213
829	91	BGLB022493-PA	M.S(+42.01)EKPELPAGYLGSQPK.F	Y	42.49	1741.89	3.8	581.639	3	5.57	F31:599	1	2	17	Acetylation (Protein N-term)
829	91	BGLB022493-PA	K.SLPNVYNYLINVK.D	Y	35.53	1535.83	1.5	768.926	2	8.24	F31:929	1	106	118
829	91	BGLB022493-PA	K.AAYPFPK.Q	Y	34.83	792.417	6.1	397.218	2	4.23	F31:466	1	123	129
829	91	BGLB022493-PA	K.VFIPNAK.A	Y	20.05	787.459	6.1	394.739	2	3.89	F31:423	1	159	165
227	109	BGLB002603-PB	R.LPYAEIVEPFR.A	Y	49.63	1332.71	2.8	667.363	2	7.45	F31:816	2	36	46
227	109	BGLB002603-PB	R.LLGAVTPVK.D	Y	37.28	896.569	0.7	449.292	2	4.68	F31:510	1	329	337
227	109	BGLB002603-PB	R.AYLDTPNAR.S	Y	35.34	1019.5	3.6	510.761	2	3.4	F30:405	3	47	55
227	109	BGLB002603-PB	R.FNDDDFAIPK.N	Y	28.88	1180.54	2.2	591.279	2	5.74	F31:618	1	193	202
227	109	BGLB002603-PB	A.VDPPVYK.D	Y	20.49	816.438	8.7	409.23	2	3.13	F31:348	1	19	25
381	105	BGLB005052-PB	K.NYDASGDLHGTLR.I	Y	49.82	1417.66	2.4	473.561	3	3.54	F29:385	1	49	61
381	105	BGLB005052-PB	R.ASVNDDKF	Y	35.08	894.408	4.5	448.213	2	2.81	F29:309	2	223	230
381	105	BGLB005052-PB	K.IGEIEVER.D	Y	32.12	943.497	5	472.758	2	3.87	F30:455	3	188	195
381	105	BGLB005052-PB	K.ESLEFLEK.I	Y	31.62	993.502	6.4	497.761	2	5.53	F30:638	3	180	187
381	105	BGLB005052-PB	K.GTVAM(+15.99)ANR.G	Y	23.42	834.402	3	418.209	2	1.07	F29:137	1	140	147	Oxidation (M)
442	122	BGLB000104-PB	R.ADGDDLYFLK.K	N	45.63	1155.54	4.2	578.782	2	6.43	F23:731	2	171	180
442	122	BGLB000104-PB	R.ADGDDLYFLKK.I	N	45.05	1283.64	2.7	428.888	3	5.31	F23:600	2	171	181
442	122	BGLB000104-PB	P.VGYFLQGLYR.S	N	39.18	1214.64	3.7	608.332	2	7.23	F22:861	1	100	109
442	122	BGLB000104-PB	K.GYLFNLDSAR.C	Y	33.43	1154.57	23.8	578.307	2	6.38	F22:756	1	119	128
442	121	BGLB000104-PA	R.ADGDDLYFLK.K	N	45.63	1155.54	4.2	578.782	2	6.43	F23:731	2	171	180
442	121	BGLB000104-PA	R.ADGDDLYFLKK.I	N	45.05	1283.64	2.7	428.888	3	5.31	F23:600	2	171	181
442	121	BGLB000104-PA	P.VGYFLQGLYR.S	N	39.18	1214.64	3.7	608.332	2	7.23	F22:861	1	100	109
442	121	BGLB000104-PA	K.GYLFNLDSAR.C	Y	33.43	1154.57	23.8	578.307	2	6.38	F22:756	1	119	128
483	74	BGLB001281-PB	K.LTYDMELER.Q	Y	44.49	1168.54	4.6	585.282	2	5.2	F28:626	1	51	59
483	74	BGLB001281-PB	K.LTYDM(+15.99)ELER.Q	Y	43.46	1184.54	3.5	593.279	2	4.13	F29:450	1	51	59	Oxidation (M)
483	74	BGLB001281-PB	K.ELILGSSGR.W	Y	38.73	930.513	4.2	466.266	2	4.15	F29:453	3	93	101
483	74	BGLB001281-PB	R.DYILEIHNEK.R	Y	35.31	1272.63	2.3	425.22	3	4.82	F28:582	1	30	39
483	74	BGLB001281-PB	R.GENLAWDSNQKPEK.E	Y	33.21	1614.76	8.3	539.266	3	3.38	F28:399	1	79	92
483	74	BGLB001281-PB	A.TSNWNQETR.D	Y	27.6	1134.51	3.5	568.262	2	2.07	F28:253	1	21	29
446	173	BGLB034762-PA	R.SLENNVNIDESAAVIPEKK.I	Y	60.16	2069.06	2.5	690.697	3	5.26	F19:588	2	56	74
446	173	BGLB034762-PA	R.SLVALDAPLTQEER.E	Y	53.96	1540.81	1.1	771.413	2	6.45	F19:712	6	149	162
156	100	BGLB001639-PB	K.IGGIGTVPVGR.V	N	49.23	1024.6	5.3	513.312	2	4.82	F25:525	5	256	266
156	100	BGLB001639-PB	K.NEVSNYIK.K	Y	29.28	965.482	5	483.751	2	3.64	F1:658	1	172	179
156	100	BGLB001639-PB	R.LPLQDVYK.I	N	24.36	974.544	4	488.281	2	5.01	F1:981	1	248	255
156	100	BGLB001639-PB	K.QTVAVGVIK.S	N	23.05	913.56	4.4	457.789	2	4.17	F1:792	1	431	439
156	100	BGLB001639-PB	R.FEEIK.N	N	18.98	664.343	6.4	333.181	2	2.69	F1:413	1	167	171
156	100	BGLB001639-PB	K.QLIIGVNK.M	Y	17.97	883.549	4	442.784	2	4.65	F1:902	1	147	154
156	100	BGLB001639-PB	K.GWAIER.K	Y	16.5	730.376	7.6	366.198	2	3.92	F1:729	1	213	218
598	115	BGLB010154-PB	F.SIPVIVPFIADHPFLYFLR.D	Y	47.83	2243.25	0.4	748.758	3	11.21	F25:1270	1	143	161
598	115	BGLB010154-PB	R.FALYIALPR.A	N	46.6	1062.62	4.3	532.321	2	8.13	F25:930	3	31	39
598	115	BGLB010154-PB	K.DDVNNVDVAEIPFR.G	N	45.59	1601.77	1.1	801.892	2	6.93	F26:834	2	14	27
403	61	BGLB009025-PB	K.LYEDAGIDK.E	Y	35.01	1022.49	5.4	512.256	2	3.37	F27:437	1	125	133
403	61	BGLB009025-PB	R.ILDWYVSNTDTK.S	Y	32.98	1453.71	3.5	727.864	2	6.21	F27:997	1	190	201
403	61	BGLB009025-PB	R.VSTEVDAR.L	Y	29.82	875.435	3.4	438.726	2	1.89	F27:242	1	100	107
403	61	BGLB009025-PB	K.VTVTEPVFR.W	Y	25.82	1046.58	4.2	524.298	2	5.04	F27:755	1	284	292
403	61	BGLB009025-PB	R.SSLDQLK.D	Y	24.82	789.423	4.8	395.721	2	3.04	F27:390	1	10	16
403	61	BGLB009025-PB	K.FAADALK.L	Y	23.36	734.396	4.5	368.207	2	3.56	F27:465	1	312	318
403	61	BGLB009025-PB	K.TVVM(+15.99)GASFR.N	Y	22.52	982.491	6.4	492.256	2	3.49	F27:456	1	228	236	Oxidation (M)
403	61	BGLB009025-PB	K.LENILR.E	N	22.24	756.449	6.3	379.234	2	4.18	F27:594	1	319	324
403	61	BGLB009025-PB	K.LASTWEGVQAAR.I	Y	17.39	1287.66	1.1	644.837	2	4.6	F27:676	1	140	151
382	138	BGLB029661-PA	K.FEAQPGTIHPILTK.E	Y	51.38	1550.85	2	517.957	3	5.12	F17:562	3	28	41
382	138	BGLB029661-PA	R.ELAFQNDYILNR.L	Y	47.21	1494.75	3.2	748.383	2	6.66	F17:734	2	238	249
382	138	BGLB029661-PA	R.LLSLVVTK.V	Y	28.85	871.574	5.3	436.797	2	5.88	F17:643	1	102	109
382	138	BGLB029661-PA	R.LLSLVVTK(+27.99).V	Y	25.21	899.569	18	450.8	2	6.03	F17:661	5	102	109	Formylation
382	350	BGLB029552-PA	Q.LLSLVVTK.L	Y	28.85	871.574	5.3	436.797	2	5.88	F17:643	1	101	108
214	120	BGLB029718-PA	R.EAWVGVFSR.F	Y	46.59	1049.53	5.8	525.775	2	6.36	F30:736	5	90	98
214	120	BGLB029718-PA	R.ENIAYEYNR.Q	Y	37.98	1170.53	2.5	586.274	2	3.47	F29:375	3	31	39
214	120	BGLB029718-PA	R.EAW(+31.99)VGVFSR.F	Y	30.35	1081.52	1.6	541.768	2	5.64	F29:621	1	90	98	Dihydroxy
214	120	BGLB029718-PA	R.SFFLNGR.N	Y	26.93	839.429	5.4	420.724	2	5.31	F28:640	4	106	112
214	120	BGLB029718-PA	R.IIILHR.E	N	24.65	763.507	4.6	382.762	2	3.6	F29:393	3	25	30
214	120	BGLB029718-PA	R.SFFLN(+.98)GR.N	Y	22.34	840.413	3.4	421.215	2	5.66	F27:875	1	106	112	Deamidation (NQ)
214	120	BGLB029718-PA	I.IILHR.E	N	19.31	650.423	5.4	326.22	2	3.58	F29:391	1	26	30
484	129	BGLB027678-PA	A.DQQQQLALSSASSDFSQR.L	N	55.38	1994.93	1.2	665.985	3	5.34	F25:581	3	19	36
484	129	BGLB027678-PA	A.D(+42.01)QQQQ(+.98)LALSSASSDFSQR.L	N	44	2037.92	0.2	680.315	3	5.91	F25:641	1	19	36	Acetylation (Protein N-term); Deamidation (NQ)
484	129	BGLB027678-PA	K.QLFTGLSSVR.V	Y	34.61	1106.61	1.9	554.312	2	5.84	F26:682	2	273	282
484	129	BGLB027678-PA	K.VDIAELPFK.G	Y	31.5	1030.57	6.5	516.295	2	6.95	F26:837	2	233	241
484	128	BGLB027678-PB	A.DQQQQLALSSASSDFSQR.L	N	55.38	1994.93	1.2	665.985	3	5.34	F25:581	3	19	36
484	128	BGLB027678-PB	A.D(+42.01)QQQQ(+.98)LALSSASSDFSQR.L	N	44	2037.92	0.2	680.315	3	5.91	F25:641	1	19	36	Acetylation (Protein N-term); Deamidation (NQ)
484	128	BGLB027678-PB	K.QLFTGLSSVR.V	Y	34.61	1106.61	1.9	554.312	2	5.84	F26:682	2	273	282
484	128	BGLB027678-PB	K.VDIAELPFK.G	Y	31.5	1030.57	6.5	516.295	2	6.95	F26:837	2	233	241
599	127	BGLB017354-PA	R.GILNAEGIYIYR.K	Y	45.43	1380.74	1.2	691.378	2	7.11	F33:785	1	156	167
599	127	BGLB017354-PA	R.LADAYLDAR.D	Y	42.15	1006.51	4.2	504.264	2	4.35	F33:488	2	67	75
599	127	BGLB017354-PA	R.TAM(+15.99)NSIER.L	Y	34.52	936.433	3.1	469.226	2	1.44	F33:177	1	59	66	Oxidation (M)
599	127	BGLB017354-PA	R.GILN(+.98)AEGIYIYR.K	Y	21.52	1381.72	-2.3	461.581	3	6.18	F1:1207	1	156	167	Deamidation (NQ)
599	127	BGLB017354-PA	K.E(sub V)GVDAAELR.T	Y	17.37	958.472	4	480.245	2	3.53	F33:395	1	50	58	Mutation
441	86	BGLB013066-PB	R.GGVIDHEALTEALK.N	Y	46.37	1451.76	2.6	484.929	3	5.24	F27:786	1	242	255
441	86	BGLB013066-PB	K.VLGIYGLGR.I	Y	33.76	946.56	5.8	474.29	2	6.23	F27:1001	1	152	160
441	86	BGLB013066-PB	K.EVLDAAGPQLK.I	Y	33.23	1139.62	1	570.817	2	4.56	F27:669	1	63	73
441	86	BGLB013066-PB	R.NAMAEIAAR.N	Y	29.93	945.47	7.1	473.746	2	3.63	F27:481	1	299	307
597	102	BGLB011048-PC	K.TIFDGLAYPGSK.V	Y	44.77	1267.64	1.8	634.831	2	6.63	F26:796	1	257	268
597	102	BGLB011048-PC	M.A(+42.01)HQLIADANNK.F	Y	39.27	1235.63	2.9	618.822	2	3.89	F26:424	1	2	12	Acetylation (Protein N-term)
597	102	BGLB011048-PC	K.VTAVEIPYK.G	Y	31.96	1018.57	3.9	510.294	2	4.96	F26:571	1	218	226
597	102	BGLB011048-PC	K.FGLDLFK.L	Y	26.39	838.459	6.4	420.239	2	7.71	F26:948	1	13	19
597	101	BGLB011048-PB	K.TIFDGLAYPGSK.V	Y	44.77	1267.64	1.8	634.831	2	6.63	F26:796	1	257	268
597	101	BGLB011048-PB	M.A(+42.01)HQLIADANNK.F	Y	39.27	1235.63	2.9	618.822	2	3.89	F26:424	1	2	12	Acetylation (Protein N-term)
597	101	BGLB011048-PB	K.VTAVEIPYK.G	Y	31.96	1018.57	3.9	510.294	2	4.96	F26:571	1	218	226
597	101	BGLB011048-PB	K.FGLDLFK.L	Y	26.39	838.459	6.4	420.239	2	7.71	F26:948	1	13	19
213	103	BGLB003228-PB	K.VELNGQVVPVPEAVK.D	Y	34.28	1576.88	0.1	789.448	2	6.28	F27:1006	2	200	214
213	103	BGLB003228-PB	R.LGVTTDK.V	Y	27	732.402	4.4	367.21	2	2.07	F27:261	3	171	177
213	103	BGLB003228-PB	R.YAPSIPK.E	Y	25.91	774.428	4.1	388.223	2	3.52	F27:461	2	143	149
213	103	BGLB003228-PB	R.AQAQIAAR.L	Y	24.08	827.461	4.4	414.74	2	1.62	F27:209	2	163	170
213	103	BGLB003228-PB	K.VVVTGAAGQIAY.S	Y	23.54	1147.62	4.6	574.822	2	5.74	F27:891	1	7	18
213	103	BGLB003228-PB	K.EGLM(+15.99)YSYPVQIK.D	Y	22.3	1442.71	-0.1	722.363	2	5.95	F27:937	1	281	292	Oxidation (M)
213	103	BGLB003228-PB	K.ITATDDPNVAFK.D	Y	20.12	1290.65	3.6	646.332	2	4.54	F26:521	3	68	79
213	103	BGLB003228-PB	K.NDFIK.T	N	20.02	635.328	6.9	318.673	2	2.9	F27:366	1	221	225
213	103	BGLB003228-PB	K.ENFTC(+57.02)LTR.L	Y	17.72	1039.48	4.7	520.748	2	4.16	F26:460	1	150	157	Carbamidomethylation
213	103	BGLB003228-PB	Y.SLLYSVAK.G	Y	17.35	879.506	4.6	440.762	2	4.71	F27:692	1	19	26
213	103	BGLB003228-PB	L.SINEFAR.E	Y	17.09	835.419	4.1	418.718	2	3.25	F27:416	1	303	309
601	217	BGLB039748-PA	R.GVSSGPEYVFR.A	Y	54.04	1196.58	4	599.301	2	5	F19:561	2	125	135
601	217	BGLB039748-PA	R.NNNLF(sub Y)GSAAGGR.A	Y	29.66	1176.56	5	589.292	2	3.98	F19:442	2	63	74	Mutation
601	217	BGLB039748-PA	R.ISANLLK.S	Y	21.97	757.47	5.8	379.744	2	4.22	F19:477	2	97	103
601	217	BGLB039748-PA	K.NFDDLADK.L	Y	19.46	936.419	4.4	469.219	2	3.81	F18:404	1	138	145
601	238	BGLB029692-PA	R.GVSSGPEYVFR.T	Y	54.04	1196.58	4	599.301	2	5	F19:561	2	229	239
601	238	BGLB029692-PA	N.NFDDLADK.L	Y	19.46	936.419	4.4	469.219	2	3.81	F18:404	1	242	249
356	159	BGLB004188-PB	K.AQSIALAAFLAR.E	N	54.45	1230.71	2.7	616.363	2	7.9	F32:862	2	65	76
356	159	BGLB004188-PB	R.LILTYAGK.E	Y	27.13	877.527	4.1	439.773	2	4.85	F33:545	2	23	30
356	159	BGLB004188-PB	K.EFEDVR.L	N	26.43	793.361	5.6	397.69	2	2.84	F32:308	2	31	36
356	159	BGLB004188-PB	E.FEDVR.L	N	15.43	664.318	360.5	333.286	2	2.07	F32:236	1	32	36
215	194	BGLB004367-PB	K.TFLVWVNEEDHLR.V	N	50.82	1656.83	2	553.284	3	7.12	F26:856	3	85	97
215	194	BGLB004367-PB	K.AAGGYNDWPS(sub T)AR.G	Y	30.91	1263.56	3	632.791	2	4.16	F26:461	2	65	76	Mutation
215	194	BGLB004367-PB	R.ASVHIK.I	N	27.5	653.386	6.4	327.702	2	2.69	F8:313	10	149	154
215	194	BGLB004367-PB	A.SVHIK.I	N	18.97	582.349	7.5	292.184	2	2.74	F9:346	5	150	154
215	254	BGLB004054-PB	K.TFLVWVNEEDHLR.V	N	50.82	1656.83	2	553.284	3	7.12	F26:856	3	163	175
215	254	BGLB004054-PB	K.AAGGYNDWPS(sub T)AR.G	Y	30.91	1263.56	3	632.791	2	4.16	F26:461	2	143	154	Mutation
329	190	BGLB035643-PA	K.LPPLGTQLVYDAYR.R	Y	64.52	1604.86	1.5	803.437	2	7.55	F15:1014	13	89	102
329	190	BGLB035643-PA	R.C(+57.02)LELNDSC(+57.02)ER.V	Y	29.54	1294.53	3.1	648.273	2	3.47	F12:373	1	47	56	Carbamidomethylation
1255	183	BGLB012742-PB	K.ASVGGELVLGGIDSK.L	Y	59.76	1400.75	1.6	701.384	2	6.15	F26:722	1	9	23
1255	183	BGLB012742-PB	R.VGFADVNRPS.E	Y	37.85	1060.53	4.9	531.275	2	4.09	F25:443	2	177	186
683	148	BGLB020840-PA	K.LYYISKPPVASFAQAK.N	Y	48.9	1781.97	2.6	594.999	3	6.03	F36:673	1	41	56
683	148	BGLB020840-PA	K.DGTWVSQR.T	N	30.72	947.446	13.8	474.737	2	3.13	F36:354	1	101	108
683	148	BGLB020840-PA	R.VF(sub L)IAGTDANK.D	Y	24.97	1034.54	5.3	518.28	2	3.56	F36:399	1	91	100	Mutation
683	148	BGLB020840-PA	K.VILDNAK.V	N	24.35	771.449	5.6	386.734	2	2.78	F36:310	1	24	30
83	188	BGLB010468-PB	K.YIHLYIEK.S	N	42.63	1077.59	3.5	360.204	3	4.91	F11:541	15	83	90
83	188	BGLB010468-PB	R.AWTNL(sub M)FASFNEVLK.K	Y	31.99	1638.84	1.1	820.428	2	9.96	F8:1314	7	103	116	Mutation
83	188	BGLB010468-PB	R.AWT(-18.01)NMFASFNEVLK.K	Y	29.74	1638.79	35.1	820.429	2	9.94	F12:1322	2	103	116	Dehydration
83	188	BGLB010468-PB	T.LSTLHK.N	N	24.73	697.412	5.8	349.715	2	1.28	F8:163	9	61	66
83	188	BGLB010468-PB	Y.IHLYIEK.S	N	20.48	914.523	3.8	458.27	2	4.89	F6:625	4	84	90
83	188	BGLB010468-PB	L.STLHK.N	N	20.19	584.328	8.3	293.174	2	1.32	F8:167	5	62	66
83	188	BGLB010468-PB	R.ERFTK.F	N	15.85	679.365	5.3	340.692	2	1.04	F5:140	1	10	14
354	94	BGLB010603-PB	K.IPAQVTTLGPEK.T	Y	43.48	1252.7	0.7	627.359	2	4.57	F27:670	1	123	134
354	94	BGLB010603-PB	K.HNVGFVFTK.D	Y	30.98	1047.55	6	524.785	2	4.56	F27:668	1	84	92
354	94	BGLB010603-PB	K.GTIEILNEVSLIK.E	Y	27.28	1427.82	2.7	714.921	2	8.43	F27:1495	1	150	162
354	94	BGLB010603-PB	K.FAVAAAPAPAAAAGK.P	Y	24.65	1282.7	3	642.361	2	4.57	F27:671	1	275	289
354	94	BGLB010603-PB	K.ITSLFDEYPK.A	Y	20.4	1211.61	3.4	606.813	2	6.16	F27:990	1	17	26
354	93	BGLB010603-PA	K.IPAQVTTLGPEK.T	Y	43.48	1252.7	0.7	627.359	2	4.57	F27:670	1	123	134
354	93	BGLB010603-PA	K.HNVGFVFTK.D	Y	30.98	1047.55	6	524.785	2	4.56	F27:668	1	84	92
354	93	BGLB010603-PA	K.GTIEILNEVSLIK.E	Y	27.28	1427.82	2.7	714.921	2	8.43	F27:1495	1	150	162
354	93	BGLB010603-PA	K.FAVAAAPAPAAAAGK.P	Y	24.65	1282.7	3	642.361	2	4.57	F27:671	1	275	289
354	93	BGLB010603-PA	K.ITSLFDEYPK.A	Y	20.4	1211.61	3.4	606.813	2	6.16	F27:990	1	17	26
404	135	BGLB013591-PB	R.LVQAFQFTDK.H	Y	43.82	1195.62	2.3	598.821	2	5.79	F33:634	3	159	168
404	135	BGLB013591-PB	R.QITINDLPVGR.S	Y	39.55	1224.68	3.4	613.351	2	6.06	F32:638	4	141	151
404	135	BGLB013591-PB	R.GLYIIDDK.Q	Y	25.7	935.496	4	468.757	2	5.39	F33:598	1	129	136
404	135	BGLB013591-PB	R.SVEETLR.L	Y	23.19	832.429	5.2	417.224	2	2.66	F32:294	3	152	158
404	134	BGLB013591-PC	R.LVQAFQFTDK.H	Y	43.82	1195.62	2.3	598.821	2	5.79	F33:634	3	159	168
404	134	BGLB013591-PC	R.QITINDLPVGR.S	Y	39.55	1224.68	3.4	613.351	2	6.06	F32:638	4	141	151
404	134	BGLB013591-PC	R.GLYIIDDK.Q	Y	25.7	935.496	4	468.757	2	5.39	F33:598	1	129	136
404	134	BGLB013591-PC	R.SVEETLR.L	Y	23.19	832.429	5.2	417.224	2	2.66	F32:294	3	152	158
404	273	BGLB000120-PB	R.QITINDLPVGR.S	Y	39.55	1224.68	3.4	613.351	2	6.06	F32:638	4	193	203
404	272	BGLB000120-PA	R.QITINDLPVGR.S	Y	39.55	1224.68	3.4	613.351	2	6.06	F32:638	4	193	203
999	146	BGLB013360-PB	K.ELADYVAQLTR.V	Y	48.1	1277.66	1.5	639.839	2	7.04	F33:775	1	143	153
999	146	BGLB013360-PB	R.VGPGLGEYM(+15.99)FDK.E	Y	42.86	1327.61	2.1	664.815	2	5.49	F33:607	1	154	165	Oxidation (M)
999	146	BGLB013360-PB	R.VVLQDIK.K	N	24.02	813.496	4.5	407.757	2	4.02	F9:532	2	76	82
997	140	BGLB019847-PA	R.SVEGNVMTAVTK.L	Y	40.7	1234.62	3.7	618.321	2	4.82	F36:544	1	114	125
997	140	BGLB019847-PA	K.LADTELTQK.L	Y	40.39	1017.53	4.8	509.777	2	3.05	F36:344	1	126	134
997	140	BGLB019847-PA	K.DQTTGLEEFGK.V	Y	26.69	1223.57	3.2	612.793	2	4.69	F36:531	1	14	24
997	140	BGLB019847-PA	K.VMGFSEEK.I	Y	26.22	925.422	3.6	463.72	2	3.69	F36:413	1	25	32
166	166	BGLB005530-PB	K.TFLVWVNEEDHLR.L	N	50.82	1656.83	2	553.284	3	7.12	F26:856	3	74	86
166	166	BGLB005530-PB	R.ASVHIK.I	N	27.5	653.386	6.4	327.702	2	2.69	F8:313	10	138	143
166	166	BGLB005530-PB	K.IPHLSARK.D	Y	20.85	920.556	63.9	461.315	2	11.28	F12:1467	2	144	151
166	166	BGLB005530-PB	A.SVHIK.I	N	18.97	582.349	7.5	292.184	2	2.74	F9:346	5	139	143
530	144	BGLB028916-PA	R.VAAVMFGDR.V	Y	47.46	964.48	4.3	483.249	2	4.73	F23:539	1	265	273
530	144	BGLB028916-PA	K.DLQDAISR.L	Y	26.33	916.461	4	459.24	2	3.9	F23:445	2	290	297
530	144	BGLB028916-PA	K.NVISNTEYR.G	Y	26.13	1094.54	2.4	548.276	2	3.17	F22:362	2	101	109
530	144	BGLB028916-PA	R.DISEQELR.N	Y	24.77	988.482	4.7	495.251	2	3.39	F23:395	1	175	182
245	163	BGLB012202-PC	R.NATEALFER.I	Y	47.52	1049.51	2.5	525.766	2	4.65	F26:536	1	49	57
245	163	BGLB012202-PC	K.VILVTGGTGLVGK.G	Y	42.8	1212.74	3.8	607.382	2	5.88	F25:635	2	6	18
245	163	BGLB012202-PC	R.M(+15.99)IDVQNK	Y	15.24	862.422	42.7	432.237	2	5.3	F16:587	8	146	152	Oxidation (M)
245	162	BGLB012202-PB	R.NATEALFER.I	Y	47.52	1049.51	2.5	525.766	2	4.65	F26:536	1	49	57
245	162	BGLB012202-PB	K.VILVTGGTGLVGK.G	Y	42.8	1212.74	3.8	607.382	2	5.88	F25:635	2	6	18
245	162	BGLB012202-PB	R.M(+15.99)IDVQNK	Y	15.24	862.422	42.7	432.237	2	5.3	F16:587	8	146	152	Oxidation (M)
532	164	BGLB007529-PB	R.DNQTGQILFQGK.F	N	55.94	1347.68	2.8	674.848	2	5.03	F24:541	3	127	138
532	164	BGLB007529-PB	R.FSLYIALPR.A	Y	35.98	1078.62	6.9	540.32	2	8.07	F26:1012	1	55	63
532	290	BGLB024320-PA	R.FSLYIALPR.T	Y	35.98	1078.62	6.9	540.32	2	8.07	F26:1012	1	68	76
1001	189	BGLB026839-PB	R.VGQPNPPGPVTHPGFR.D	Y	56.96	1655.85	4.3	552.961	3	4.04	F37:444	1	97	112
1001	189	BGLB026839-PB	R.NNNFQWTR.E	Y	33.03	1078.49	4.5	540.257	2	4.13	F37:454	1	63	70
1001	256	BGLB009297-PB	R.VGQPNPPGPVTHPGFR.D	Y	56.96	1655.85	4.3	552.961	3	4.04	F37:444	1	97	112
830	95	BGLB013041-PB	R.TLGILGFGR.V	Y	39.41	932.544	4.8	467.282	2	7.15	F27:1219	1	150	158
830	95	BGLB013041-PB	R.GPVVDTDDLVEALQTGK.I	Y	34.9	1755.89	-1.1	878.951	2	7.7	F27:1325	1	240	256
830	95	BGLB013041-PB	K.NILAVLFR.V	Y	30.29	944.581	5.9	473.3	2	8.8	F27:1565	1	306	313
830	95	BGLB013041-PB	R.VGFGVAR.R	Y	25.55	704.397	5.2	353.208	2	3.6	F27:473	1	159	165
680	92	BGLB003820-PB	K.PGLAYLDVVR.M	Y	37.17	1101.62	5.5	551.819	2	6.65	F27:1120	1	253	262
680	92	BGLB003820-PB	K.AVLLFGVPEK.L	Y	35.74	1071.63	7.5	536.828	2	7.04	F27:1191	1	75	84
680	92	BGLB003820-PB	K.EAVGPLVEK.G	Y	32.79	940.523	5	471.271	2	3.81	F27:515	1	63	71
680	92	BGLB003820-PB	K.ALFNSGLGNR.V	Y	27.96	1047.55	5.9	524.783	2	4.84	F27:720	1	181	190
1639	185	BGLB036774-PA	R.LFDEDGNGVISER.E	Y	53.41	1449.67	0.2	725.844	2	5.21	F37:589	1	102	114
1639	185	BGLB036774-PA	R.DEVLNSLDFPHIFR.L	Y	38.61	1700.85	2.8	567.96	3	8.34	F37:1012	1	88	101
445	153	BGLB003026-PB	K.DLTSNGPIPINIH	Y	44.45	1389.73	2.5	695.872	2	6.89	F21:744	2	486	498
445	153	BGLB003026-PB	R.FLNWQAAAIK.K	Y	41.56	1160.63	4.1	581.327	2	6.5	F22:776	2	350	359
445	153	BGLB003026-PB	K.LQSYIDK.A	N	21.46	865.455	5.3	433.737	2	3.05	F22:350	1	280	286
445	244	BGLB003025-PB	R.FLNWQAAAIK.Q	Y	41.56	1160.63	4.1	581.327	2	6.5	F22:776	2	354	363
486	152	BGLB000008-PB	R.YLGFFENLLK.E	Y	42.69	1242.66	2.9	622.341	2	9.27	F32:1034	1	132	141
486	152	BGLB000008-PB	K.LVETVGEDER.I	Y	31.56	1145.56	6.6	573.789	2	3.08	F33:349	2	185	194
486	152	BGLB000008-PB	K.EFEDVR.L	N	26.43	793.361	5.6	397.69	2	2.84	F32:308	2	31	36
486	152	BGLB000008-PB	E.FEDVR.L	N	15.43	664.318	360.5	333.286	2	2.07	F32:236	1	32	36
486	151	BGLB000008-PA	R.YLGFFENLLK.E	Y	42.69	1242.66	2.9	622.341	2	9.27	F32:1034	1	132	141
486	151	BGLB000008-PA	K.LVETVGEDER.I	Y	31.56	1145.56	6.6	573.789	2	3.08	F33:349	2	185	194
486	151	BGLB000008-PA	K.EFEDVR.L	N	26.43	793.361	5.6	397.69	2	2.84	F32:308	2	31	36
486	151	BGLB000008-PA	E.FEDVR.L	N	15.43	664.318	360.5	333.286	2	2.07	F32:236	1	32	36
689	245	BGLB008678-PB	K.IMGDTQYDVLR.S	Y	51.64	1309.63	1.1	655.825	2	5.44	F18:581	1	258	268
689	245	BGLB008678-PB	K.ALEAGESSS(sub A)ELGR.N	Y	38.44	1304.62	-1.4	653.317	2	3.28	F18:354	2	41	53	Mutation
689	245	BGLB008678-PB	K.ALEAGESSAELGR(+15.99).N	Y	17.1	1304.62	0.4	653.318	2	3.32	F17:375	1	41	53	Hydroxylation
1254	195	BGLB036930-PA	R.GRPM(+15.99)SGASGISQDEEGR.E	Y	42	1748.77	0.8	583.933	3	1.82	F37:225	1	40	56	Oxidation (M)
1254	195	BGLB036930-PA	K.IC(+57.02)QSDVVFR.G	Y	40.16	1122.55	4.3	562.284	2	4.42	F37:495	1	31	39	Carbamidomethylation
1254	195	BGLB036930-PA	R.VTFELIGT(-18.01)FYR(+14.02).N	Y	26.05	1340.71	1.4	671.365	2	8.51	F36:1046	1	63	73	Dehydration; Methyl ester
1000	147	BGLB007378-PB	R.VGSGLGEYLFDK.E	Y	45.81	1283.64	4	642.83	2	6.74	F33:740	1	156	167
1000	147	BGLB007378-PB	K.QIGDYITNLK.R	Y	32.89	1163.62	2.8	582.818	2	5.74	F33:630	1	145	154
1000	147	BGLB007378-PB	R.VVLQDIK.K	N	24.02	813.496	4.5	407.757	2	4.02	F9:532	2	78	84
691	184	BGLB035599-PA	R.GLFSSYDSTAGDR.L	Y	52.89	1374.61	2.3	688.311	2	5.06	F25:550	5	152	164
691	184	BGLB035599-PA	R.VPEAM(+15.99)YVR.G	Y	34	979.48	3.7	490.749	2	3.67	F26:400	1	144	151	Oxidation (M)
309	126	BGLB027972-PA	K.DITLETVQEANK.R	Y	39.99	1359.69	0.2	680.851	2	5.02	F1:986	3	130	141
309	126	BGLB027972-PA	I.YLLILIVPPTSM(+15.99)QLDASFEGK.V	Y	32.89	2350.25	1.7	784.425	3	9.97	F1:1879	1	104	124	Oxidation (M)
309	126	BGLB027972-PA	K.RPSVYVISDK.D	Y	28.14	1162.63	2.7	582.326	2	3.5	F1:626	1	142	151
309	126	BGLB027972-PA	K.VLS(+14.02)PTDK.L	Y	15.81	772.433	4.9	387.226	2	2.14	F1:334	3	46	52	Methylation
309	126	BGLB027972-PA	K.VLSPA(sub T)DK.L	Y	15.52	728.407	6.8	365.213	2	1.88	F37:230	1	46	52	Mutation
485	136	BGLB026333-PA	K.SPEQ(+.98)YANK.V	Y	37.68	936.419	2.4	469.218	2	1.54	F9:218	1	75	82	Deamidation (NQ)
485	136	BGLB026333-PA	R.YANADWKR.S	N	31.8	1022.49	5	341.84	3	2.18	F9:284	1	33	40
485	136	BGLB026333-PA	R.YANADWK.R	N	28.59	866.392	3.9	434.205	2	2.84	F9:359	3	33	39
485	136	BGLB026333-PA	K.TLVTFR.Q	N	25.79	735.428	5.2	368.723	2	4.5	F9:610	4	67	72
687	168	BGLB038657-PC	K.IDELSEFVR.K	Y	43.06	1106.56	5.1	554.29	2	6.18	F37:690	1	89	97
687	168	BGLB038657-PC	K.VVTVTGNQK.K	Y	38.71	944.529	2.7	473.273	2	1.81	F37:224	1	126	134
687	168	BGLB038657-PC	K.LAGDIVK.N	Y	21.4	714.428	6.3	358.223	2	3.19	F37:354	1	43	49
687	169	BGLB038657-PB	K.IDELSEFVR.K	Y	43.06	1106.56	5.1	554.29	2	6.18	F37:690	1	99	107
687	169	BGLB038657-PB	K.VVTVTGNQK.K	Y	38.71	944.529	2.7	473.273	2	1.81	F37:224	1	136	144
687	169	BGLB038657-PB	K.LAGDIVK.N	Y	21.4	714.428	6.3	358.223	2	3.19	F37:354	1	53	59
687	174	BGLB038657-PD	K.IDELSEFVR.K	Y	43.06	1106.56	5.1	554.29	2	6.18	F37:690	1	112	120
687	174	BGLB038657-PD	K.VVTVTGNQK.K	Y	38.71	944.529	2.7	473.273	2	1.81	F37:224	1	149	157
687	174	BGLB038657-PD	K.LAGDIVK.N	Y	21.4	714.428	6.3	358.223	2	3.19	F37:354	1	66	72
687	175	BGLB038657-PA	K.IDELSEFVR.K	Y	43.06	1106.56	5.1	554.29	2	6.18	F37:690	1	128	136
687	175	BGLB038657-PA	K.VVTVTGNQK.K	Y	38.71	944.529	2.7	473.273	2	1.81	F37:224	1	165	173
687	175	BGLB038657-PA	K.LAGDIVK.N	Y	21.4	714.428	6.3	358.223	2	3.19	F37:354	1	82	88
308	89	BGLB013891-PB	K.VSPSGEVPFYVVK.V	Y	33.05	1406.74	1	704.38	2	6.37	F1:1241	1	160	172
308	89	BGLB013891-PB	K.VQVLPTDIIK.V	Y	27.16	1124.68	3.7	563.35	2	6.61	F1:1293	1	173	182
308	89	BGLB013891-PB	K.VDTLDLPNNKK.A	Y	27.05	1255.68	4.6	419.568	3	3.45	F1:616	1	513	523
308	89	BGLB013891-PB	K.FISGVSVDDNK.Y	Y	25.17	1179.58	5.7	590.799	2	4.26	F1:811	1	436	446
308	89	BGLB013891-PB	K.LITDDYDTTIWK.V	Y	18.82	1482.72	1.5	742.37	2	6.68	F1:1304	1	148	159
308	89	BGLB013891-PB	K.YITFIDNSDK.K	Y	17.97	1214.58	3.2	608.3	2	5.4	F1:1064	1	447	456
682	143	BGLB024127-PA	K.VLINAGDGR.T	Y	31.61	913.498	6.1	457.759	2	3.26	F36:367	1	31	39
682	143	BGLB024127-PA	K.YIEQVDINK.D	Y	30.21	1120.58	5	561.298	2	4.06	F36:451	1	117	125
682	143	BGLB024127-PA	K.VDIEEFIK.A	Y	29.33	991.523	4.7	496.771	2	6.94	F36:774	2	129	136
682	143	BGLB024127-PA	R.SVQEAELR.A	Y	27.08	930.477	3.6	466.248	2	2.61	F36:296	1	75	82
682	143	BGLB024127-PA	K.VEAFFK.Q	Y	20.79	739.39	4.7	370.704	2	4.65	F36:526	1	8	13
2234	252	BGLB003910-PB	R.YAGNDNLLQQNEFAR.F	Y	65.38	1751.82	2.9	876.921	2	5.51	F37:626	1	42	56
1640	187	BGLB002586-PB	R.GDFGIDVGR.N	Y	43.69	934.451	3.9	468.235	2	5.07	F35:558	1	123	131
1640	187	BGLB002586-PB	R.TFIAVKPDGVQR.G	Y	42.31	1329.74	2.2	444.255	3	4.32	F35:482	1	24	35
694	221	BGLB003810-PB	R.LLSPVLFTDSYLETQHK.K	Y	53.13	1990.04	0.8	664.355	3	7.97	F24:875	1	170	186
694	221	BGLB003810-PB	K.FVIDYR.L	Y	21.54	811.423	3.9	406.72	2	5.03	F23:574	2	164	169
444	149	BGLB009453-PB	R.NLLSVAYK.N	N	33.15	906.518	4.5	454.268	2	5.25	F29:583	5	54	61
444	149	BGLB009453-PB	R.VVSSIESK.T	Y	27.75	847.465	4.4	424.742	2	1.95	F29:221	1	73	80
444	149	BGLB009453-PB	K.DSTLIM(+15.99)QLLR.D	N	25.93	1204.65	4	603.334	2	8.11	F29:1022	1	229	238	Oxidation (M)
444	149	BGLB009453-PB	K.LAEQAER.Y	N	23.53	815.414	5.7	408.716	2	1.24	F29:156	2	18	24
681	133	BGLB035913-PA	K.ANYDLLAK.F	Y	33.71	906.481	3.3	454.249	2	4.56	F12:510	1	37	44
681	133	BGLB035913-PA	K.VIAVGVGNSISR.A	Y	32.93	1170.67	3.1	586.345	2	4.71	F12:530	1	559	570
681	133	BGLB035913-PA	R.AELLAIASDEK.D	Y	31.85	1158.61	4.7	580.317	2	5.48	F12:615	1	571	581
681	300	BGLB021918-PA	K.VIAVGVGNSISR.A	Y	32.93	1170.67	3.1	586.345	2	4.71	F12:530	1	64	75
355	155	BGLB025354-PA	R.YANADWKR.S	N	31.8	1022.49	5	341.84	3	2.18	F9:284	1	33	40
355	155	BGLB025354-PA	R.YANADWK.R	N	28.59	866.392	3.9	434.205	2	2.84	F9:359	3	33	39
355	155	BGLB025354-PA	K.TLVTFR.Q	N	25.79	735.428	5.2	368.723	2	4.5	F9:610	4	67	72
355	155	BGLB025354-PA	R.ALLTDSIHR.L	Y	18	1024.57	5	513.293	2	3.96	F1:740	2	115	123
5	227	BGLB000035-PB	K.DQQISLIGENSIIGR.S	Y	49.73	1641.87	1.1	821.942	2	7.1	F35:769	1	103	117
5	227	BGLB000035-PB	R.SLVVHDK.E	Y	18.67	796.444	299.2	399.349	2	7.82	F13:821	420	118	124
5	226	BGLB000035-PA	K.DQQISLIGENSIIGR.S	Y	49.73	1641.87	1.1	821.942	2	7.1	F35:769	1	110	124
5	226	BGLB000035-PA	R.SLVVHDK.E	Y	18.67	796.444	299.2	399.349	2	7.82	F13:821	420	125	131
1256	199	BGLB036990-PC	R.VTQNGIDYAEK.V	Y	45.48	1236.6	0.8	619.307	2	3.04	F24:337	2	50	60
1256	199	BGLB036990-PC	K.FEYWLK.K	Y	26.3	884.443	6.3	443.232	2	6.02	F23:674	1	85	90
406	222	BGLB033006-PA	R.LPAGTLDSLK.A	Y	38.88	1013.58	3.2	507.797	2	4.94	F27:737	1	28	37
406	222	BGLB033006-PA	D.L(+226.08)AEVLR.Y	Y	17.46	925.505	-16.4	463.752	2	6.71	F31:727	1	183	188	Biotinylation
406	222	BGLB033006-PA	R.ILTSAINQPVR.I	Y	16.98	1210.7	20.9	606.372	2	8.54	F23:1072	6	386	396
406	222	BGLB033006-PA	R.LLNSATNQ(+.98)SIR.I	Y	16.32	1216.64	122.7	609.403	2	12.49	F29:1693	1	68	78	Deamidation (NQ)
1645	251	BGLB033943-PA	K.FFQTYDANHDNR.I	Y	41.43	1526.65	3.2	509.894	3	3.52	F37:390	1	48	59
1645	251	BGLB033943-PA	R.NLFDVLDNNK.N	Y	25.56	1190.59	3.6	596.306	2	7.26	F37:816	1	88	97
1645	250	BGLB037912-PA	K.FFQTYDANHDNR.I	Y	41.43	1526.65	3.2	509.894	3	3.52	F37:390	1	48	59
1645	250	BGLB037912-PA	R.NLFDVLDNNK.N	Y	25.56	1190.59	3.6	596.306	2	7.26	F37:816	1	88	97
603	243	BGLB023303-PA	R.DFNSLLLAAK.A	Y	45.69	1090.6	5.6	546.311	2	7.29	F40:788	2	95	104
603	243	BGLB023303-PA	R.D(+42.01)FNSLLLAAK.A	Y	18.62	1132.61	31.8	567.332	2	8.32	F41:1114	1	95	104	Acetylation (N-term)
603	243	BGLB023303-PA	K.DLLETLK.T	N	15.11	830.475	3.7	416.246	2	5.91	F42:654	1	62	68
998	141	BGLB011188-PB	K.VIIAHFPEER.K	Y	30.58	1209.65	4.5	404.226	3	4.76	F1:930	1	88	97
998	141	BGLB011188-PB	K.LLDEQEAAFGK.L	Y	21.7	1219.61	2.7	610.813	2	4.78	F1:936	1	367	377
998	141	BGLB011188-PB	K.FLWPGFGENIR.V	Y	21.34	1334.68	3.6	668.348	2	8.24	F1:1636	1	280	290
998	141	BGLB011188-PB	R.VLDWILK.R	N	17.65	885.532	4	443.775	2	7.46	F1:1470	1	291	297
534	191	BGLB016656-PA	K.IVPVEAGPGGIGLR.F	N	34.05	1333.77	2.5	667.895	2	6.05	F3:685	1	897	910
534	191	BGLB016656-PA	R.EIIAQYIK.I	N	23.88	976.559	3.5	489.289	2	5.26	F3:607	2	889	896
534	191	BGLB016656-PA	R.DIIAQYIK.I	Y	19.35	962.544	3.4	482.281	2	6.17	F3:696	1	124	131
534	192	BGLB016656-PB	K.IVPVEAGPGGIGLR.F	N	34.05	1333.77	2.5	667.895	2	6.05	F3:685	1	897	910
534	192	BGLB016656-PB	R.EIIAQYIK.I	N	23.88	976.559	3.5	489.289	2	5.26	F3:607	2	889	896
534	192	BGLB016656-PB	R.DIIAQYIK.I	Y	19.35	962.544	3.4	482.281	2	6.17	F3:696	1	124	131
487	202	BGLB012164-PB	R.QLFHPEQLITGK.E	N	42.66	1409.77	1.8	470.93	3	5.91	F23:662	1	85	96
487	202	BGLB012164-PB	R.AVFVDLEPTVIDEVR.T	Y	19.1	1700.9	1.4	851.458	2	8.22	F22:1019	3	65	79
684	150	BGLB008572-PB	K.LIDQFGSFK.I	Y	29.79	1053.55	3.6	527.784	2	5.75	F26:668	1	29	37
684	150	BGLB008572-PB	K.IDPQLIER.F	Y	27.96	982.545	4.1	492.282	2	4.53	F26:519	2	38	45
684	150	BGLB008572-PB	K.ELIVVLQK.I	Y	24.91	940.596	4.3	471.307	2	5.82	F26:678	1	359	366
832	206	BGLB020170-PA	K.ATNQLSEELNKK.I	Y	35.3	1373.72	3.1	458.914	3	3.07	F19:339	1	40	51
832	206	BGLB020170-PA	K.IIDLLNN(+.98)GYQR.Q	Y	33.11	1318.69	1.2	660.352	2	6.35	F19:697	1	52	62	Deamidation (NQ)
832	206	BGLB020170-PA	K.IIDLLN(+.98)NGYQR.Q	Y	24.66	1318.69	1.5	660.352	2	6.4	F20:702	1	52	62	Deamidation (NQ)
602	200	BGLB007897-PB	K.SALQGLPQSR.L	Y	28.09	1055.57	4.4	528.796	2	3.73	F6:467	1	817	826
602	200	BGLB007897-PB	K.NSGFVEGTLTDPK.V	Y	25.39	1363.66	-17.2	682.827	2	4.8	F6:615	1	1489	1501
602	200	BGLB007897-PB	R.YFYELAK.N	Y	18.27	932.464	4.4	467.241	2	5.08	F6:645	1	1482	1488
602	200	BGLB007897-PB	R.FSIAWSR.V	N	17.24	865.445	1.8	433.73	2	5.82	F6:728	1	126	132
692	204	BGLB008980-PC	K.YVRPGGGFVPNFQLFEK.I	Y	38.25	1954.01	1.1	652.345	3	7.67	F29:917	2	122	138
692	204	BGLB008980-PC	R.LFYTPIK.A	Y	23.95	880.506	5.4	441.263	2	5.57	F29:615	4	169	175
692	203	BGLB008980-PB	K.YVRPGGGFVPNFQLFEK.I	Y	38.25	1954.01	1.1	652.345	3	7.67	F29:917	2	122	138
692	203	BGLB008980-PB	R.LFYTPIK.A	Y	23.95	880.506	5.4	441.263	2	5.57	F29:615	4	169	175
695	229	BGLB011931-PB	K.VAADTVVDVWK.G	Y	49.7	1201.63	4.9	601.827	2	6.09	F26:713	1	404	414
265	158	BGLB013250-PB	R.GGLDYSR.K	Y	27.49	766.361	6	384.19	2	2.43	F31:277	6	40	46
265	158	BGLB013250-PB	K.TLNGFFEVK.G	Y	26.49	1053.55	5.1	527.785	2	6.42	F28:803	4	144	152
265	158	BGLB013250-PB	R.TAILIEK.R	Y	26.36	786.485	5.2	394.252	2	4.03	F28:471	6	22	28
265	404	BGLB027700-PA	I.TALLIEK.S	Y	26.36	786.485	5.2	394.252	2	4.03	F28:471	6	2484	2490
2235	257	BGLB037941-PA	K.FPLPSYLSDFDK.N	Y	48.1	1427.7	0.7	714.856	2	8.34	F31:941	1	221	232
2236	264	BGLB024572-PA	K.VTLELVTVPATR.T	Y	47.96	1297.76	2	649.889	2	6.71	F30:781	1	45	56
833	196	BGLB036153-PA	K.PFTPEYATSNTLPQINDER.T	Y	33.88	2192.04	0.8	731.687	3	6.25	F1:1219	1	121	139
833	196	BGLB036153-PA	K.EPVYVVR.V	Y	27.92	860.476	4.4	431.247	2	3.73	F3:432	3	98	104
1643	212	BGLB036823-PA	K.EEAYDIWQFR.W	Y	35.23	1355.61	3.3	678.817	2	7.24	F22:862	1	35	44
1643	212	BGLB036823-PA	R.WDEFIDAVITK.Y	Y	22.31	1335.67	1.4	668.844	2	7.81	F22:945	1	45	55
531	145	BGLB005708-PB	K.LAVDVPETSR.G	Y	23.33	1085.57	4.1	543.795	2	4.37	F1:841	2	666	675
531	145	BGLB005708-PB	K.ITSDLFFK.S	Y	22.22	969.517	5.5	485.769	2	6.28	F1:1222	1	97	104
531	145	BGLB005708-PB	K.ENFEITFK.V	Y	21.07	1026.5	5.7	514.261	2	5.91	F1:1167	1	608	615
531	145	BGLB005708-PB	R.LSPSINPK.A	Y	18.4	854.486	3.8	428.252	2	3.1	F1:512	1	1010	1017
685	161	BGLB013806-PB	R.YQPVSYK.I	N	27.78	883.444	5.7	442.732	2	2.85	F41:321	2	53	59
685	161	BGLB013806-PB	R.SGSEDEFR.N	N	22.24	925.378	5.8	463.699	2	2.02	F22:246	1	64	71
685	161	BGLB013806-PB	K.VADYLNHLIDLGVAGFR.V	Y	21.4	1871.99	2.4	625.005	3	9.19	F22:1156	1	169	185
1257	242	BGLB010162-PB	R.FDTDLGIAFDR.T	Y	45.69	1268.6	1.9	635.31	2	7.08	F29:811	1	248	258
843	406	BGLB007783-PB	K.LLQDFFNGK.E	Y	24.21	1080.56	4.7	541.29	2	6.55	F18:717	1	349	357
843	406	BGLB007783-PB	R.LIGDAAK.N	Y	22.48	686.396	6	344.207	2	2.11	F18:230	1	50	56
843	406	BGLB007783-PB	K.DAGTISGLNVLR.I	Y	17.66	1214.66	1.7	608.339	2	6.32	F1:1229	1	160	171
843	406	BGLB007783-PB	K.ITITNDK.G	Y	16.88	803.439	4.8	402.729	2	2.38	F18:257	1	501	507
843	405	BGLB007783-PC	K.LLQDFFNGK.E	Y	24.21	1080.56	4.7	541.29	2	6.55	F18:717	1	349	357
843	405	BGLB007783-PC	R.LIGDAAK.N	Y	22.48	686.396	6	344.207	2	2.11	F18:230	1	50	56
843	405	BGLB007783-PC	K.DAGTISGLNVLR.I	Y	17.66	1214.66	1.7	608.339	2	6.32	F1:1229	1	160	171
843	405	BGLB007783-PC	K.ITITNDK.G	Y	16.88	803.439	4.8	402.729	2	2.38	F18:257	1	501	507
843	1643	BGLB008248-PB	R.LIGDAAK.N	Y	22.48	686.396	6	344.207	2	2.11	F18:230	1	81	87
843	2075	BGLB036419-PA	K.ITITNDK.G	Y	16.88	803.439	4.8	402.729	2	2.38	F18:257	1	21	27
1644	232	BGLB017817-PA	R.NVGADGELFTTTALADILSR.T	Y	44.04	2063.05	2.8	688.694	3	9.9	F1:1872	1	92	111
1002	198	BGLB032392-PA	K.IVELDTAAR.Q	Y	31.85	986.54	4.7	494.279	2	3.93	F27:538	2	160	168
1002	198	BGLB032392-PA	K.TLFDQDFK.N	Y	23.5	1012.49	2.9	507.252	2	5.62	F27:870	2	67	74
1646	260	BGLB036387-PA	K.LSPDAFEAIK.N	Y	43.3	1089.57	5.1	545.795	2	5.74	F26:666	2	86	95
831	160	BGLB022303-PA	R.LSYIFFK.K	Y	26.71	916.506	4.9	459.262	2	7.07	F27:1199	1	165	171
831	160	BGLB022303-PA	R.SSFELYAR.L	Y	20	971.471	5.9	486.746	2	4.77	F27:704	1	157	164
831	160	BGLB022303-PA	K.LDVDVNDK.H	Y	18.95	916.45	4.5	459.234	2	3.34	F27:432	2	17	24
1642	208	BGLB007885-PB	K.ADFQINYISR.S	Y	32.92	1225.61	3.3	613.814	2	5.73	F4:810	1	191	200
1642	208	BGLB007885-PB	R.SWLTQK.N	Y	19.48	761.407	5.7	381.713	2	3.7	F4:498	1	201	206
1642	209	BGLB007885-PC	K.ADFQINYISR.S	Y	32.92	1225.61	3.3	613.814	2	5.73	F4:810	1	191	200
1642	209	BGLB007885-PC	R.SWLTQK.N	Y	19.48	761.407	5.7	381.713	2	3.7	F4:498	1	201	206
1641	201	BGLB029757-PA	K.VEGVVEIPSGDASK.E	Y	28.48	1385.7	1.4	693.86	2	4.78	F27:707	1	53	66
1641	201	BGLB029757-PA	K.EAFESSEIK.G	Y	27.3	1038.49	3.5	520.253	2	3.43	F27:448	1	100	108
1004	224	BGLB000805-PD	R.NIDGTNFVSPVR.N	Y	41.48	1317.67	2.7	659.843	2	5.37	F33:596	1	224	235
1004	223	BGLB000805-PC	R.NIDGTNFVSPVR.N	Y	41.48	1317.67	2.7	659.843	2	5.37	F33:596	1	224	235
1004	225	BGLB000805-PB	R.NIDGTNFVSPVR.N	Y	41.48	1317.67	2.7	659.843	2	5.37	F33:596	1	224	235
2237	274	BGLB019561-PA	K.LLVNYPEIQR.N	Y	41.39	1243.69	4.3	622.856	2	5.88	F16:641	1	26	35
1006	246	BGLB016459-PA	R.YPLDLPR.I	Y	24.8	872.476	2	437.246	2	5.38	F6:682	1	158	164
1006	246	BGLB016459-PA	R.SDAGIITEK.E	Y	20.49	932.481	3.8	467.25	2	3.03	F6:376	1	1251	1259
1006	246	BGLB016459-PA	K.GIPLLLR.N	Y	16.89	780.522	34.9	391.282	2	6.78	F6:827	1	1329	1335
834	205	BGLB031381-PA	R.IDLTFNQAK.F	Y	31.08	1048.56	3.5	525.287	2	5.18	F27:777	1	123	131
834	205	BGLB031381-PA	R.GWEEYK.Y	Y	19.06	810.355	6.5	406.187	2	3.24	F27:415	1	87	92
604	402	BGLB013804-PB	K.C(+57.02)LTGYPK.S	Y	30.02	837.405	5.8	419.712	2	2.94	F30:357	1	215	221	Carbamidomethylation
604	402	BGLB013804-PB	N.DLPDNFDPR.T	Y	17.88	1087.49	3.6	544.756	2	5.1	F31:555	3	86	94
1003	215	BGLB025685-PC	K.LFSAQYGGR.M	Y	28.3	997.498	6.1	499.759	2	3.91	F21:429	2	243	251
1003	215	BGLB025685-PC	R.DIASDPAK.N	Y	20.87	815.403	4.6	408.71	2	2	F22:245	1	301	308
1003	214	BGLB025685-PD	K.LFSAQYGGR.M	Y	28.3	997.498	6.1	499.759	2	3.91	F21:429	2	243	251
1003	214	BGLB025685-PD	R.DIASDPAK.N	Y	20.87	815.403	4.6	408.71	2	2	F22:245	1	301	308
1003	213	BGLB025685-PB	K.LFSAQYGGR.M	Y	28.3	997.498	6.1	499.759	2	3.91	F21:429	2	243	251
1003	213	BGLB025685-PB	R.DIASDPAK.N	Y	20.87	815.403	4.6	408.71	2	2	F22:245	1	301	308
1003	216	BGLB025685-PA	K.LFSAQYGGR.M	Y	28.3	997.498	6.1	499.759	2	3.91	F21:429	2	247	255
1003	216	BGLB025685-PA	R.DIASDPAK.N	Y	20.87	815.403	4.6	408.71	2	2	F22:245	1	305	312
1262	309	BGLB001864-PB	K.DLPAEVDWR.T	Y	25.97	1099.53	5.5	550.775	2	5.92	F29:654	1	109	117
1262	309	BGLB001864-PB	K.GYVTDVK.D	Y	24	780.402	202.4	391.287	2	2.66	F29:294	1	120	126
202	440	BGLB021031-PB	K.LIDNQ(+.98)SNDFLSILDDIQ(+.98)IDK.D	Y	22.19	2320.13	-3.4	581.038	4	7.34	F26:888	4	1414	1433	Deamidation (NQ)
202	440	BGLB021031-PB	S.EHSLEK.K	N	20.33	741.366	5.3	371.692	2	0.99	F4:141	4	686	691
202	440	BGLB021031-PB	T.SLIPR.L	N	15.13	584.365	11.9	293.193	2	3.06	F28:355	5	1028	1032
1259	294	BGLB001042-PD	K.TSFADLGFK.N	Y	26.91	984.492	4.3	493.255	2	6.23	F26:731	1	356	364
1259	294	BGLB001042-PD	R.LVADPDRFPSGIK.A	Y	20.96	1413.76	28.6	472.275	3	4.86	F26:559	2	93	105
1259	297	BGLB001042-PB	K.TSFADLGFK.N	Y	26.91	984.492	4.3	493.255	2	6.23	F26:731	1	357	365
1259	297	BGLB001042-PB	R.LVADPDRFPSGIK.A	Y	20.96	1413.76	28.6	472.275	3	4.86	F26:559	2	93	105
1259	296	BGLB001042-PE	K.TSFADLGFK.N	Y	26.91	984.492	4.3	493.255	2	6.23	F26:731	1	357	365
1259	296	BGLB001042-PE	R.LVADPDRFPSGIK.A	Y	20.96	1413.76	28.6	472.275	3	4.86	F26:559	2	93	105
1259	295	BGLB001042-PC	K.TSFADLGFK.N	Y	26.91	984.492	4.3	493.255	2	6.23	F26:731	1	357	365
1259	295	BGLB001042-PC	R.LVADPDRFPSGIK.A	Y	20.96	1413.76	28.6	472.275	3	4.86	F26:559	2	93	105
1651	324	BGLB029153-PA	K.SGIGAEIEK.K	Y	37.31	902.471	3.8	452.244	2	3.27	F35:360	2	9	17
1007	321	BGLB023078-PA	K.RGAYVIC(+57.02)SK.C	Y	28.01	1052.54	2.3	527.28	2	2.35	F36:272	1	46	54	Carbamidomethylation
1007	321	BGLB023078-PA	R.GAYVIC(+57.02)SK.C	Y	18.43	896.443	3.9	449.23	2	3.04	F36:343	1	47	54	Carbamidomethylation
1260	303	BGLB038524-PA	R.VFIAGTDAK.K	Y	24.89	920.497	5.3	461.258	2	3.66	F36:411	1	91	99
1260	303	BGLB038524-PA	K.VILDNAK.V	N	24.35	771.449	5.6	386.734	2	2.78	F36:310	1	24	30
1260	420	BGLB024451-PA	R.VFIAGTDAK.S	Y	24.89	920.497	5.3	461.258	2	3.66	F36:411	1	91	99
1647	265	BGLB036286-PA	R.YSQEQASLLLTQLLR.Y	Y	36.84	1761.96	3.2	588.33	3	9.15	F1:1788	2	503	517
1647	267	BGLB036286-PB	R.YSQEQASLLLTQLLR.Y	Y	36.84	1761.96	3.2	588.33	3	9.15	F1:1788	2	695	709
1647	266	BGLB036286-PD	R.YSQEQASLLLTQLLR.Y	Y	36.84	1761.96	3.2	588.33	3	9.15	F1:1788	2	695	709
1647	268	BGLB036286-PC	R.YSQEQASLLLTQLLR.Y	Y	36.84	1761.96	3.2	588.33	3	9.15	F1:1788	2	711	725
104	3038	BGLB039561-PA	K.LQ(+.98)LQ(+.98)QK.Q	Y	19.03	758.417	7.2	380.219	2	2.54	F33:290	1	546	551	Deamidation (NQ)
839	329	BGLB034788-PA	R.GASAQ(+.98)NFLDTLK.Y	Y	35.08	1264.63	2.7	633.324	2	4.82	F38:556	5	1430	1441	Deamidation (NQ)
2244	327	BGLB001057-PB	K.LTPTGGFVPGLGR.A	Y	34.79	1270.7	2.8	636.361	2	6.28	F35:681	1	96	108
1650	317	BGLB031097-PA	R.LDEALPSVR.W	Y	26.47	998.54	3.4	500.279	2	4.63	F27:680	1	74	82
1650	317	BGLB031097-PA	R.WLTLQK.N	Y	16.4	787.459	4.5	394.739	2	5	F27:748	1	83	88
1023	598	BGLB019058-PA	K.IADIQEADK.E	Y	18.81	1001.5	4.4	501.761	2	2.88	F22:334	1	43	51
1023	598	BGLB019058-PA	K.VADLIER.D	Y	17.3	814.455	6.1	408.237	2	3.72	F22:428	1	86	92
1023	598	BGLB019058-PA	K.AAADAFALGSK.Y	Y	16.57	1020.52	2.6	511.271	2	4.52	F22:534	1	60	70
2241	311	BGLB011409-PC	K.LSLLAEGR.D	Y	32.87	857.497	5.7	429.758	2	4.89	F31:534	1	72	79
2241	310	BGLB011409-PB	K.LSLLAEGR.D	Y	32.87	857.497	5.7	429.758	2	4.89	F31:534	1	72	79
1648	292	BGLB027390-PA	R.NFDVVWGTTGISR.T	Y	32.85	1450.72	2.3	726.369	2	7.04	F28:896	1	113	125
1648	298	BGLB037596-PA	R.NFDVVWGTTGISR.T	Y	32.85	1450.72	2.3	726.369	2	7.04	F28:896	1	47	59
2240	302	BGLB007216-PB	R.TNNIIESISNLR.A	Y	32.69	1372.73	0.7	687.373	2	7.15	F26:859	1	272	283
1649	316	BGLB030046-PA	R.QIDGYAASLANR.V	Y	31.61	1277.64	2.6	639.827	2	4.59	F28:560	1	328	339
2238	291	BGLB002953-PB	R.LFGVTTLDVVR.S	Y	31.56	1218.7	3.7	610.358	2	7.57	F27:1303	1	168	178
1261	305	BGLB001778-PC	R.LVELGATFSK.A	Y	30.95	1063.59	5.7	532.806	2	5.55	F32:587	1	184	193
1261	304	BGLB001778-PB	R.LVELGATFSK.A	Y	30.95	1063.59	5.7	532.806	2	5.55	F32:587	1	184	193
846	609	BGLB000163-PC	K.IIYFDAR.G	Y	22.55	896.476	3.2	449.247	2	5.22	F32:557	1	8	14
846	609	BGLB000163-PC	K.FEDVR.H	N	15.43	664.318	360.5	333.286	2	2.07	F32:236	1	31	35
846	608	BGLB000163-PB	K.IIYFDAR.G	Y	22.55	896.476	3.2	449.247	2	5.22	F32:557	1	8	14
846	608	BGLB000163-PB	K.FEDVR.H	N	15.43	664.318	360.5	333.286	2	2.07	F32:236	1	31	35
846	607	BGLB000163-PA	K.IIYFDAR.G	Y	22.55	896.476	3.2	449.247	2	5.22	F32:557	1	8	14
846	607	BGLB000163-PA	K.FEDVR.H	N	15.43	664.318	360.5	333.286	2	2.07	F32:236	1	31	35
846	677	BGLB023273-PA	K.ILYFDAR.G	Y	22.55	896.476	3.2	449.247	2	5.22	F32:557	1	8	14
846	699	BGLB024264-PA	K.LLYFDAR.G	Y	22.55	896.476	3.2	449.247	2	5.22	F32:557	1	8	14
1276	656	BGLB039229-PA	R.LLNIVQTLVNK.L	Y	20.72	1253.77	3.5	627.895	2	7.85	F5:959	2	6	16
1276	656	BGLB039229-PA	K.TLVSLER.R	N	19.05	816.471	8	409.246	2	4.25	F5:519	1	23	29
1165	1197	BGLB017404-PA	S.IQSLK.G	N	22.06	587.364	6.9	294.691	2	1.7	F32:201	3	337	341
1165	1197	BGLB017404-PA	K.QQSSLHMTR.T	Y	15.83	1086.52	122	544.336	2	5.62	F35:611	1	2895	2903
2239	293	BGLB020653-PA	R.LLLTGAFPAGK.D	Y	29.89	1086.64	4.2	544.331	2	6.54	F27:1093	1	103	113
2242	319	BGLB023089-PA	R.GLLTDNEDLFGR.S	Y	29.73	1348.66	0.7	675.339	2	6.93	F12:776	1	56	67
2243	320	BGLB033709-PA	R.DLVAVEDSR.I	Y	29.6	1002.5	4.2	502.259	2	4.02	F22:463	1	88	96
837	269	BGLB026597-PA	K.ADTEALLSR.I	Y	29.44	974.503	4.5	488.261	2	3.93	F5:467	3	219	227
1661	507	BGLB010660-PA	K.LQSYIDK.A	N	21.46	865.455	5.3	433.737	2	3.05	F22:350	1	156	162
1661	507	BGLB010660-PA	K.ALVPLASAVR.G	Y	15.18	995.613	3.3	498.815	2	5.85	F27:910	1	163	172
1661	509	BGLB010660-PB	K.LQSYIDK.A	N	21.46	865.455	5.3	433.737	2	3.05	F22:350	1	153	159
1661	509	BGLB010660-PB	K.ALVPLASAVR.G	Y	15.18	995.613	3.3	498.815	2	5.85	F27:910	1	160	169
408	438	BGLB020295-PA	Q.QEAGLK.R	N	21.12	644.349	7.7	323.184	2	1.16	F6:167	4	219	224
408	438	BGLB020295-PA	K.NKQQEAGLKRR.Y	Y	15.24	1326.75	45.5	664.412	2	8.73	F12:1139	6	272	282
151	410	BGLB008659-PB	R.LLNYQHNLITHM(+15.99)Q(+.98)NLSSLK.R	Y	27.85	2283.17	-6.6	762.058	3	7.51	F25:832	7	59	77	Oxidation (M); Deamidation (NQ)
151	410	BGLB008659-PB	R.LLNYQHNLITHM(+15.99)QN(+.98)LSSLK.R	Y	20.76	2283.17	-5.4	762.059	3	7.51	F20:831	16	59	77	Oxidation (M); Deamidation (NQ)
1322	1454	BGLB017511-PA	R.YLYELFK.N	Y	19.13	974.511	4	488.265	2	6.89	F6:839	2	830	836
1322	1454	BGLB017511-PA	R.FSIAWSR.V	N	17.24	865.445	1.8	433.73	2	5.82	F6:728	1	453	459
112	944	BGLB030149-PG	E.FEELK.L	N	18.98	664.343	6.4	333.181	2	2.69	F1:413	1	399	403
112	944	BGLB030149-PG	F.AVQSHLEIIQ(+.98)DRNDRLTKTFMIER.A	Y	17.32	2913.51	-4.1	729.383	4	7.89	F16:898	12	339	362	Deamidation (NQ)
112	945	BGLB030149-PA	E.FEELK.L	N	18.98	664.343	6.4	333.181	2	2.69	F1:413	1	399	403
112	945	BGLB030149-PA	F.AVQSHLEIIQ(+.98)DRNDRLTKTFMIER.A	Y	17.32	2913.51	-4.1	729.383	4	7.89	F16:898	12	339	362	Deamidation (NQ)
112	946	BGLB030149-PB	E.FEELK.L	N	18.98	664.343	6.4	333.181	2	2.69	F1:413	1	399	403
112	946	BGLB030149-PB	F.AVQSHLEIIQ(+.98)DRNDRLTKTFMIER.A	Y	17.32	2913.51	-4.1	729.383	4	7.89	F16:898	12	339	362	Deamidation (NQ)
112	947	BGLB030149-PD	E.FEELK.L	N	18.98	664.343	6.4	333.181	2	2.69	F1:413	1	399	403
112	947	BGLB030149-PD	F.AVQSHLEIIQ(+.98)DRNDRLTKTFMIER.A	Y	17.32	2913.51	-4.1	729.383	4	7.89	F16:898	12	339	362	Deamidation (NQ)
112	948	BGLB030149-PE	E.FEELK.L	N	18.98	664.343	6.4	333.181	2	2.69	F1:413	1	399	403
112	948	BGLB030149-PE	F.AVQSHLEIIQ(+.98)DRNDRLTKTFMIER.A	Y	17.32	2913.51	-4.1	729.383	4	7.89	F16:898	12	339	362	Deamidation (NQ)
112	949	BGLB030149-PH	E.FEELK.L	N	18.98	664.343	6.4	333.181	2	2.69	F1:413	1	399	403
112	949	BGLB030149-PH	F.AVQSHLEIIQ(+.98)DRNDRLTKTFMIER.A	Y	17.32	2913.51	-4.1	729.383	4	7.89	F16:898	12	339	362	Deamidation (NQ)
112	951	BGLB030149-PC	E.FEELK.L	N	18.98	664.343	6.4	333.181	2	2.69	F1:413	1	399	403
112	951	BGLB030149-PC	F.AVQSHLEIIQ(+.98)DRNDRLTKTFMIER.A	Y	17.32	2913.51	-4.1	729.383	4	7.89	F16:898	12	339	362	Deamidation (NQ)
112	950	BGLB030149-PF	E.FEELK.L	N	18.98	664.343	6.4	333.181	2	2.69	F1:413	1	399	403
112	950	BGLB030149-PF	F.AVQSHLEIIQ(+.98)DRNDRLTKTFMIER.A	Y	17.32	2913.51	-4.1	729.383	4	7.89	F16:898	12	339	362	Deamidation (NQ)
197	1470	BGLB006620-PB	S.ILLQR.N	N	18.55	641.422	6.3	321.721	2	3.25	F22:372	1	99	103
197	1470	BGLB006620-PB	R.VVQ(+.98)SPGNK.M	Y	17.97	828.434	-22.2	415.215	2	12.19	F32:1324	17	2291	2298	Deamidation (NQ)
1658	468	BGLB025025-PA	R.DTLIGIK.G	N	18.57	758.454	3.9	380.236	2	4.89	F27:730	1	144	150
1658	468	BGLB025025-PA	K.AFIKPTVDIFK.C	Y	16.69	1277.74	0	426.92	3	6.47	F26:776	1	166	176
651	1850	BGLB016873-PI	P.VIQ(+.98)IR.P	N	18.82	628.391	8.8	315.205	2	3.55	F27:463	1	1998	2002	Deamidation (NQ)
651	1850	BGLB016873-PI	Y.QVPQLR.E	Y	16.08	739.434	35.9	370.738	2	13.04	F21:1724	4	633	638
651	1861	BGLB016873-PB	P.VIQ(+.98)IR.P	N	18.82	628.391	8.8	315.205	2	3.55	F27:463	1	2023	2027	Deamidation (NQ)
651	1861	BGLB016873-PB	Y.QVPQLR.E	Y	16.08	739.434	35.9	370.738	2	13.04	F21:1724	4	633	638
651	1863	BGLB016873-PG	P.VIQ(+.98)IR.P	N	18.82	628.391	8.8	315.205	2	3.55	F27:463	1	2030	2034	Deamidation (NQ)
651	1863	BGLB016873-PG	Y.QVPQLR.E	Y	16.08	739.434	35.9	370.738	2	13.04	F21:1724	4	633	638
651	1864	BGLB016873-PA	P.VIQ(+.98)IR.P	N	18.82	628.391	8.8	315.205	2	3.55	F27:463	1	2031	2035	Deamidation (NQ)
651	1864	BGLB016873-PA	Y.QVPQLR.E	Y	16.08	739.434	35.9	370.738	2	13.04	F21:1724	4	633	638
651	1865	BGLB016873-PH	P.VIQ(+.98)IR.P	N	18.82	628.391	8.8	315.205	2	3.55	F27:463	1	2039	2043	Deamidation (NQ)
651	1865	BGLB016873-PH	Y.QVPQLR.E	Y	16.08	739.434	35.9	370.738	2	13.04	F21:1724	4	615	620
651	1866	BGLB016873-PC	P.VIQ(+.98)IR.P	N	18.82	628.391	8.8	315.205	2	3.55	F27:463	1	2043	2047	Deamidation (NQ)
651	1866	BGLB016873-PC	Y.QVPQLR.E	Y	16.08	739.434	35.9	370.738	2	13.04	F21:1724	4	633	638
651	1873	BGLB016873-PF	P.VIQ(+.98)IR.P	N	18.82	628.391	8.8	315.205	2	3.55	F27:463	1	2056	2060	Deamidation (NQ)
651	1873	BGLB016873-PF	Y.QVPQLR.E	Y	16.08	739.434	35.9	370.738	2	13.04	F21:1724	4	633	638
651	1874	BGLB016873-PD	P.VIQ(+.98)IR.P	N	18.82	628.391	8.8	315.205	2	3.55	F27:463	1	2057	2061	Deamidation (NQ)
651	1874	BGLB016873-PD	Y.QVPQLR.E	Y	16.08	739.434	35.9	370.738	2	13.04	F21:1724	4	633	638
651	1841	BGLB016873-PE	Y.QVPQLR.E	Y	16.08	739.434	35.9	370.738	2	13.04	F21:1724	4	633	638
1657	419	BGLB008037-PB	R.NVFGEDFER.E	Y	26.74	1111.49	3.5	556.756	2	5.2	F18:557	2	56	64
221	1010	BGLB016620-PA	V.VLQ(+.98)IR.D	N	18.82	628.391	8.8	315.205	2	3.55	F27:463	1	394	398	Deamidation (NQ)
221	1010	BGLB016620-PA	K.STVKSSTSSSSRSD.V	Y	15.46	1414.65	147.5	708.438	2	8.84	F39:1286	1	4665	4678
360	657	BGLB008351-PB	L.LN(+.98)SELK.H	N	17.19	703.375	5.7	352.697	2	2.25	F38:254	6	1956	1961	Deamidation (NQ)
360	657	BGLB008351-PB	K.VPQ(+.98)KVHQLR.Y	Y	15.33	1104.64	24.4	553.341	2	8.94	F42:1112	3	1773	1781	Deamidation (NQ)
1739	1869	BGLB038326-PA	R.YETEIVDK.L	Y	16.62	995.481	15.2	498.755	2	3.82	F41:446	1	750	757
1739	1869	BGLB038326-PA	S.QIEQLK.G	N	15.65	757.433	19.6	379.731	2	1.15	F1:193	1	557	562
334	983	BGLB019839-PA	K.QNVQ(+.98)N(+.98)VNLALQK.S	Y	16.84	1369.72	60.5	685.909	2	9.02	F35:1037	1	165	176	Deamidation (NQ)
334	983	BGLB019839-PA	K.QAVQ(+.98)IK.K	Y	15.16	686.396	7	344.208	2	6.37	F17:700	3	27	32	Deamidation (NQ)
1652	338	BGLB013260-PB	K.INIGLATYGR.T	Y	23.76	1076.6	2.9	539.308	2	5.8	F27:902	1	270	279
1652	341	BGLB010754-PB	K.INIGLATYGR.T	Y	23.76	1076.6	2.9	539.308	2	5.8	F27:902	1	267	276
1652	342	BGLB019266-PA	K.LNIGLATYGR.T	Y	23.76	1076.6	2.9	539.308	2	5.8	F27:902	1	205	214
1669	627	BGLB022583-PA	R.VLVEGEIAK.D	Y	23.67	956.554	5.1	479.287	2	4.05	F10:434	2	55	63
2247	432	BGLB021397-PA	R.ASLLLYAPR.K	Y	23.45	1002.59	4.8	502.303	2	6.16	F36:686	1	118	126
1269	527	BGLB032733-PA	R.IIEAINQIK.T	Y	23.42	1040.62	3.8	521.321	2	4.97	F28:597	3	130	138
2245	345	BGLB004087-PB	R.FNPDGGFIGIIK.W	Y	22.24	1276.68	4.1	639.351	2	7.48	F27:1288	1	222	233
1267	481	BGLB026899-PB	R.LTAVAQ(+.98)TVQ(+.98)ALVR.L	Y	22.23	1370.78	24.6	686.413	2	10.22	F6:1327	1	992	1004	Deamidation (NQ)
1267	482	BGLB026899-PF	R.LTAVAQ(+.98)TVQ(+.98)ALVR.L	Y	22.23	1370.78	24.6	686.413	2	10.22	F6:1327	1	1036	1048	Deamidation (NQ)
1267	483	BGLB026899-PG	R.LTAVAQ(+.98)TVQ(+.98)ALVR.L	Y	22.23	1370.78	24.6	686.413	2	10.22	F6:1327	1	1046	1058	Deamidation (NQ)
1267	484	BGLB026899-PH	R.LTAVAQ(+.98)TVQ(+.98)ALVR.L	Y	22.23	1370.78	24.6	686.413	2	10.22	F6:1327	1	1080	1092	Deamidation (NQ)
1267	485	BGLB026899-PD	R.LTAVAQ(+.98)TVQ(+.98)ALVR.L	Y	22.23	1370.78	24.6	686.413	2	10.22	F6:1327	1	1097	1109	Deamidation (NQ)
1267	486	BGLB026899-PA	R.LTAVAQ(+.98)TVQ(+.98)ALVR.L	Y	22.23	1370.78	24.6	686.413	2	10.22	F6:1327	1	1124	1136	Deamidation (NQ)
1267	516	BGLB026899-PE	R.LTAVAQ(+.98)TVQ(+.98)ALVR.L	Y	22.23	1370.78	24.6	686.413	2	10.22	F6:1327	1	878	890	Deamidation (NQ)
540	464	BGLB036335-PA	K.GLISEQ(+.98)DR.L	Y	21.91	917.445	3.8	459.732	2	3.09	F7:326	8	50	57	Deamidation (NQ)
1285	773	BGLB038439-PA	K.LQFTVLTDR.S	Y	21.65	1091.6	3.4	546.808	2	6.28	F25:677	1	323	331
1705	463	BGLB017519-PA	S.ILPIFR.V	Y	21.61	757.485	-39.2	379.735	2	4.02	F33:447	1	405	410
1705	1154	BGLB030925-PA	K.ILPIFR.K	Y	21.61	757.485	-39.2	379.735	2	4.02	F33:447	1	247	252
1653	343	BGLB010970-PB	K.AVLSEPIK.N	Y	21.59	855.506	5.5	428.763	2	3.93	F1:730	1	21	28
1680	752	BGLB009293-PB	R.WPLGNVVR.G	Y	21.19	939.529	4.5	470.774	2	5.89	F3:667	2	643	650
2257	1817	BGLB037593-PA	R.VLDSSWSDMK.S	Y	21.02	1166.53	4.9	584.274	2	4.98	F31:541	1	58	67
1734	1811	BGLB034964-PB	R.GIIPNIEPGPIQAR.D	Y	20.91	1473.83	26.2	737.942	2	11.93	F19:1599	1	293	306
1665	579	BGLB016584-PC	K.YMAINC(+57.02)GK.A	Y	20.64	955.426	3.4	478.722	2	3.05	F26:332	1	82	89	Carbamidomethylation
1665	582	BGLB016584-PB	K.YMAINC(+57.02)GK.A	Y	20.64	955.426	3.4	478.722	2	3.05	F26:332	1	82	89	Carbamidomethylation
1665	581	BGLB016584-PD	K.YMAINC(+57.02)GK.A	Y	20.64	955.426	3.4	478.722	2	3.05	F26:332	1	82	89	Carbamidomethylation
1665	580	BGLB016584-PA	K.YMAINC(+57.02)GK.A	Y	20.64	955.426	3.4	478.722	2	3.05	F26:332	1	82	89	Carbamidomethylation
2253	1561	BGLB024772-PA	R.NFVMDIVR.E	Y	20.47	992.511	5.2	497.265	2	6.69	F36:745	1	101	108
858	1031	BGLB007239-PB	K.SRSDSSLFQ(+.98)R.L	Y	20.26	1182.56	21.9	592.302	2	5.25	F36:593	1	365	374	Deamidation (NQ)
2252	1555	BGLB004011-PB	R.SYDIPPPPLEK.S	Y	20.06	1254.65	0.9	628.333	2	5.54	F30:639	1	119	129
626	1175	BGLB017324-PB	K.SPVSPTGSNK	Y	19.89	972.488	101.6	487.3	2	8.02	F37:949	2	956	965
1667	605	BGLB023351-PA	R.EIDDILTK.T	Y	19.85	945.502	1.7	473.759	2	5.03	F26:579	2	113	120
2246	422	BGLB008167-PB	K.VFVQLPTR.G	Y	19.78	958.56	3.5	480.289	2	5.49	F1:1078	1	350	357
1714	1508	BGLB002803-PB	H.LAHDGPLR.F	Y	19.69	877.477	30.5	439.759	2	4.29	F15:534	1	1084	1091
234	1131	BGLB010737-PB	R.DVHIYRLVSEM(+15.99)TVEEN(+.98)ILK.K	Y	19.22	2304.17	-3.8	769.06	3	7.39	F10:800	17	1767	1785	Oxidation (M); Deamidation (NQ)
1110	1880	BGLB021162-PB	K.YFISAPR.N	Y	19	852.449	3.9	427.234	2	4.59	F12:514	3	22	28
1110	1882	BGLB021162-PC	K.YFISAPR.N	Y	19	852.449	3.9	427.234	2	4.59	F12:514	3	24	30
1110	1881	BGLB021162-PA	K.YFISAPR.N	Y	19	852.449	3.9	427.234	2	4.59	F12:514	3	24	30
2250	691	BGLB018068-PB	K.GLVLGVYEPK.E	Y	18.81	1073.61	4.2	537.816	2	6.06	F22:711	1	4	13
2250	692	BGLB018068-PA	K.GLVLGVYEPK.E	Y	18.81	1073.61	4.2	537.816	2	6.06	F22:711	1	43	52
2264	2030	BGLB016490-PA	R.VLAAGQPLK.S	Y	18.24	895.549	5.6	448.784	2	3.67	F37:406	1	732	740
787	2303	BGLB016348-PA	V.INALQ(+.98)K.I	Y	18.14	686.396	4.9	344.207	2	2.14	F36:246	2	1253	1258	Deamidation (NQ)
86	1776	BGLB013621-PD	K.IIHKEQDIITSFAINQ(+.98)AN(+.98)NK.L	Y	18.12	2298.19	-6.5	767.064	3	6.98	F18:763	24	2755	2774	Deamidation (NQ)
86	1776	BGLB013621-PD	K.IIHKEQDIITSFAIN(+.98)QAN(+.98)NK.L	Y	17.3	2298.19	-8.5	767.063	3	6.98	F33:769	15	2755	2774	Deamidation (NQ)
86	1776	BGLB013621-PD	K.IIHKEQDIITSFAIN(+.98)QANN(+.98)K.L	Y	16.73	2298.19	-7.2	767.064	3	6.98	F13:733	1	2755	2774	Deamidation (NQ)
86	1777	BGLB013621-PB	K.IIHKEQDIITSFAINQ(+.98)AN(+.98)NK.L	Y	18.12	2298.19	-6.5	767.064	3	6.98	F18:763	24	2761	2780	Deamidation (NQ)
86	1777	BGLB013621-PB	K.IIHKEQDIITSFAIN(+.98)QAN(+.98)NK.L	Y	17.3	2298.19	-8.5	767.063	3	6.98	F33:769	15	2761	2780	Deamidation (NQ)
86	1777	BGLB013621-PB	K.IIHKEQDIITSFAIN(+.98)QANN(+.98)K.L	Y	16.73	2298.19	-7.2	767.064	3	6.98	F13:733	1	2761	2780	Deamidation (NQ)
86	1778	BGLB013621-PC	K.IIHKEQDIITSFAINQ(+.98)AN(+.98)NK.L	Y	18.12	2298.19	-6.5	767.064	3	6.98	F18:763	24	2761	2780	Deamidation (NQ)
86	1778	BGLB013621-PC	K.IIHKEQDIITSFAIN(+.98)QAN(+.98)NK.L	Y	17.3	2298.19	-8.5	767.063	3	6.98	F33:769	15	2761	2780	Deamidation (NQ)
86	1778	BGLB013621-PC	K.IIHKEQDIITSFAIN(+.98)QANN(+.98)K.L	Y	16.73	2298.19	-7.2	767.064	3	6.98	F13:733	1	2761	2780	Deamidation (NQ)
2345	2751	BGLB030729-PA	R.IDTQLNNR.I	Y	17.91	972.499	4.1	487.259	2	2.58	F38:289	1	50	57
272	1129	BGLB032317-PA	K.SLAVIPNIR.S	Y	17.9	981.597	-18.4	491.797	2	4.96	F39:579	9	451	459
296	1354	BGLB001584-PB	R.QSVVSVDSGDSNRGSSLPRSTSRER.Q	Y	17.9	2662.3	-17.3	666.571	4	5.91	F36:661	10	130	154
296	1354	BGLB001584-PB	R.Q(+.98)SVVSVDSGDSNRGSSLPRSTSRER.Q	Y	16.73	2663.29	-17.4	666.817	4	6.1	F28:755	5	130	154	Deamidation (NQ)
2262	2020	BGLB009092-PB	R.WDFEPLK.G	Y	17.72	933.46	5.7	467.74	2	6.59	F18:720	1	144	150
466	1472	BGLB031922-PA	K.DSVASGPQ(+.98)SPTSGVN(+.98)SQDSDAGAK.D	Y	17.72	2262.97	16.5	566.76	4	6.4	F20:701	8	605	628	Deamidation (NQ)
778	1995	BGLB002693-PF	K.VAENKSDEYSAMFNM(+15.99)ILDR.K	Y	17.51	2248.01	16.1	563.02	4	6.4	F18:696	6	331	349	Oxidation (M)
778	1996	BGLB002693-PG	K.VAENKSDEYSAMFNM(+15.99)ILDR.K	Y	17.51	2248.01	16.1	563.02	4	6.4	F18:696	6	319	337	Oxidation (M)
778	1998	BGLB002693-PD	K.VAENKSDEYSAMFNM(+15.99)ILDR.K	Y	17.51	2248.01	16.1	563.02	4	6.4	F18:696	6	331	349	Oxidation (M)
778	1997	BGLB002693-PC	K.VAENKSDEYSAMFNM(+15.99)ILDR.K	Y	17.51	2248.01	16.1	563.02	4	6.4	F18:696	6	331	349	Oxidation (M)
778	1999	BGLB002693-PB	K.VAENKSDEYSAMFNM(+15.99)ILDR.K	Y	17.51	2248.01	16.1	563.02	4	6.4	F18:696	6	331	349	Oxidation (M)
1722	1687	BGLB014193-PF	R.LLADHTR.M	Y	17.32	824.45	4.5	413.234	2	2.93	F27:371	1	125	131
1722	1707	BGLB014193-PD	R.LLADHTR.M	Y	17.32	824.45	4.5	413.234	2	2.93	F27:371	1	317	323
1722	1711	BGLB014193-PC	R.LLADHTR.M	Y	17.32	824.45	4.5	413.234	2	2.93	F27:371	1	317	323
1722	1710	BGLB014193-PE	R.LLADHTR.M	Y	17.32	824.45	4.5	413.234	2	2.93	F27:371	1	317	323
1722	1709	BGLB014193-PG	R.LLADHTR.M	Y	17.32	824.45	4.5	413.234	2	2.93	F27:371	1	317	323
1722	1708	BGLB014193-PB	R.LLADHTR.M	Y	17.32	824.45	4.5	413.234	2	2.93	F27:371	1	317	323
1733	1804	BGLB017085-PA	K.IDNFTVR.E	Y	17.26	863.45	4.5	432.734	2	3.81	F24:419	2	124	130
1718	1614	BGLB013283-PB	K.IEAESELER.L	Y	17.07	1074.52	3.7	538.269	2	3.3	F15:396	1	737	745
783	1920	BGLB031064-PA	K.ASQ(+.98)GLVPR.L	Y	17.06	827.45	74.2	414.763	2	13.46	F31:1763	2	762	769	Deamidation (NQ)
1020	487	BGLB016828-PC	R.ILFQEFR.Q	Y	16.93	951.518	3.8	476.768	2	6.21	F1:1212	1	738	744
1020	488	BGLB016828-PE	R.ILFQEFR.Q	Y	16.93	951.518	3.8	476.768	2	6.21	F1:1212	1	725	731
1020	489	BGLB016828-PA	R.ILFQEFR.Q	Y	16.93	951.518	3.8	476.768	2	6.21	F1:1212	1	732	738
1020	490	BGLB016828-PD	R.ILFQEFR.Q	Y	16.93	951.518	3.8	476.768	2	6.21	F1:1212	1	738	744
1020	491	BGLB016828-PB	R.ILFQEFR.Q	Y	16.93	951.518	3.8	476.768	2	6.21	F1:1212	1	738	744
635	1381	BGLB027541-PA	K.TDWVVGK.Y	Y	16.83	803.418	8.9	402.72	2	12.12	F4:1670	1	140	146
2270	2110	BGLB019146-PB	R.LTAELSNVK.Q	Y	16.78	973.544	-34.6	487.763	2	2.5	F41:290	1	732	740
2270	2111	BGLB019146-PA	R.LTAELSNVK.Q	Y	16.78	973.544	-34.6	487.763	2	2.5	F41:290	1	732	740
1306	1253	BGLB019084-PA	K.RTVVAGLHSVLSVRLR.E	Y	16.65	1762.07	33.8	588.383	3	12.53	F25:1487	1	419	434
1107	1842	BGLB038419-PB	K.TGQATKQGR.G	Y	16.63	945.499	35.3	473.774	2	4.02	F38:445	3	268	276
1107	1843	BGLB038419-PA	K.TGQATKQGR.G	Y	16.63	945.499	35.3	473.774	2	4.02	F38:445	3	268	276
1360	1758	BGLB003636-PC	R.LQEELATYR.Q	Y	16.48	1121.57	4	561.795	2	3.77	F41:439	2	490	498
1360	2140	BGLB003636-PD	R.LQEELATYR.Q	Y	16.48	1121.57	4	561.795	2	3.77	F41:439	2	125	133
1360	2141	BGLB003636-PB	R.LQEELATYR.Q	Y	16.48	1121.57	4	561.795	2	3.77	F41:439	2	125	133
2274	2133	BGLB035280-PA	K.SSATN(+.98)TDVK.K	Y	16.38	922.424	28.1	462.232	2	4.41	F23:509	1	69	77	Deamidation (NQ)
1591	2528	BGLB006319-PB	K.M(+15.99)LIVEK.V	Y	16.34	747.42	4.4	374.719	2	3.04	F35:336	1	41	46	Oxidation (M)
707	498	BGLB023061-PF	R.NDAN(+.98)IAWPR.Q	Y	16.3	1056.5	3.2	529.258	2	4.77	F1:934	2	1529	1537	Deamidation (NQ)
707	499	BGLB023061-PC	R.NDAN(+.98)IAWPR.Q	Y	16.3	1056.5	3.2	529.258	2	4.77	F1:934	2	1536	1544	Deamidation (NQ)
707	500	BGLB023061-PE	R.NDAN(+.98)IAWPR.Q	Y	16.3	1056.5	3.2	529.258	2	4.77	F1:934	2	1544	1552	Deamidation (NQ)
707	501	BGLB023061-PD	R.NDAN(+.98)IAWPR.Q	Y	16.3	1056.5	3.2	529.258	2	4.77	F1:934	2	1572	1580	Deamidation (NQ)
707	503	BGLB023061-PB	R.NDAN(+.98)IAWPR.Q	Y	16.3	1056.5	3.2	529.258	2	4.77	F1:934	2	1573	1581	Deamidation (NQ)
707	502	BGLB023061-PA	R.NDAN(+.98)IAWPR.Q	Y	16.3	1056.5	3.2	529.258	2	4.77	F1:934	2	1573	1581	Deamidation (NQ)
1418	1648	BGLB023938-PA	R.VTEIMK.K	Y	16.27	719.389	3.8	360.703	2	3.36	F22:385	1	577	582
1418	1647	BGLB023938-PE	R.VTEIMK.K	Y	16.27	719.389	3.8	360.703	2	3.36	F22:385	1	577	582
1418	1860	BGLB023938-PB	R.VTEIMK.K	Y	16.27	719.389	3.8	360.703	2	3.36	F22:385	1	577	582
1436	2554	BGLB004035-PB	K.GSSGTIK.S	Y	16.12	648.344	-1.2	325.179	2	3.86	F9:513	1	57	63
1436	3295	BGLB032024-PB	Y.GSSGTLK.S	Y	16.12	648.344	-1.2	325.179	2	3.86	F9:513	1	973	979
31	978	BGLB013258-PB	K.RLHQ(+.98)VYVR.K	Y	16.04	1070.6	162.8	536.394	2	13.49	F30:1946	106	1604	1611	Deamidation (NQ)
1710	1375	BGLB029516-PA	R.TTSFSTASGARPNVGK.I	Y	16.03	1579.8	2.3	527.607	3	3.05	F25:336	1	174	189
621	1080	BGLB005032-PG	K.QILEGLK.Y	Y	15.99	799.48	65.4	400.774	2	3.78	F26:413	1	690	696
621	1081	BGLB005032-PH	K.QILEGLK.Y	Y	15.99	799.48	65.4	400.774	2	3.78	F26:413	1	690	696
621	1083	BGLB005032-PE	K.QILEGLK.Y	Y	15.99	799.48	65.4	400.774	2	3.78	F26:413	1	690	696
621	1084	BGLB005032-PJ	K.QILEGLK.Y	Y	15.99	799.48	65.4	400.774	2	3.78	F26:413	1	690	696
621	1085	BGLB005032-PK	K.QILEGLK.Y	Y	15.99	799.48	65.4	400.774	2	3.78	F26:413	1	690	696
632	1306	BGLB022600-PD	N.TLDIQFTILK.V	Y	15.99	1190.69	-54.8	596.32	2	5.84	F33:640	5	105	114
[truncated: 31 more rows]

## Sheet: BLAST&Gene ontology
SeqName	Description	Length	#Hits	e-Value	sim mean	#GO	GO IDs	GO Names	Enzyme Codes	Enzyme Names	InterPro IDs	InterPro GO IDs	InterPro GO Names
BGLB040122-PC	sphingosine-1-phosphate phosphatase 2-like	500	20	0	58.21	1	C:GO:0005575	C:cellular_component
BGLB039748-PA	collagen alpha-1(XII) chain-like	167	20	2.73403e-117	62.82	2	F:GO:0005509; C:GO:0005581	F:calcium ion binding; C:collagen trimer			IPR002035 (SMART); IPR002035 (G3DSA:3.40.50.GENE3D); IPR002035 (PFAM); PTHR11132 (PANTHER); IPR002035 (PROSITE_PROFILES); IPR002035 (SUPERFAMILY)	no GO terms	no GO terms
BGLB039561-PA	kanadaptin	691	20	0	62.08	1	F:GO:0003674	F:molecular_function			Coil (COILS); Coil (COILS); IPR000253 (SMART); IPR000253 (PFAM); IPR000253 (G3DSA:2.60.200.GENE3D); mobidb-lite (MOBIDB_LITE); mobidb-lite (MOBIDB_LITE); mobidb-lite (MOBIDB_LITE); PTHR23308:SF2 (PANTHER); PTHR23308 (PANTHER); IPR000253 (PROSITE_PROFILES); cd00060 (CDD); IPR008984 (SUPERFAMILY)	F:GO:0005515	F:protein binding
BGLB039229-PA	cell wall adhesin EAP1-like	258	2	1.64409e-168	92.29						Coil (COILS); Coil (COILS)	no GO terms	no GO terms
BGLB038926-PA	craniofacial development protein 2-like	163	20	3.07069e-117	60.92	3	F:GO:0004519; F:GO:0004527; P:GO:0090305	F:endonuclease activity; F:exonuclease activity; P:nucleic acid phosphodiester bond hydrolysis			PTHR23227:SF50 (PANTHER); IPR027124 (PANTHER)	no GO terms	no GO terms
BGLB038657-PD	protein CutA homolog isoform X1	158	20	4.0648e-109	82.93	2	C:GO:0005575; P:GO:0008150	C:cellular_component; P:biological_process			G3DSA:3.30.70.830 (GENE3D); IPR004323 (PFAM); IPR004323 (PANTHER); IPR011322 (SUPERFAMILY)	P:GO:0010038	P:response to metal ion
BGLB038657-PC	protein CutA homolog	135	20	6.76871e-92	83.91	2	C:GO:0005575; P:GO:0008150	C:cellular_component; P:biological_process			G3DSA:3.30.70.830 (GENE3D); IPR004323 (PFAM); IPR004323 (PANTHER); IPR011322 (SUPERFAMILY)	P:GO:0010038	P:response to metal ion
BGLB038657-PB	protein CutA homolog isoform X1	145	20	1.21644e-99	83.53	2	C:GO:0005575; P:GO:0008150	C:cellular_component; P:biological_process			IPR004323 (PFAM); G3DSA:3.30.70.830 (GENE3D); IPR004323 (PANTHER); IPR011322 (SUPERFAMILY)	P:GO:0010038	P:response to metal ion
BGLB038657-PA	protein CutA homolog isoform X1	174	20	6.99052e-125	83.45	2	C:GO:0005575; P:GO:0008150	C:cellular_component; P:biological_process			G3DSA:3.30.70.830 (GENE3D); IPR004323 (PFAM); IPR004323 (PANTHER); IPR011322 (SUPERFAMILY)	P:GO:0010038	P:response to metal ion
BGLB038567-PA	C-type lectin domain family 5 member A isoform X2	612	14	0	51.34	1	C:GO:0005575	C:cellular_component			Coil (COILS); IPR001304 (SMART); IPR001304 (PFAM); IPR016186 (G3DSA:3.10.100.GENE3D); IPR001507 (PROSITE_PROFILES); IPR001304 (PROSITE_PROFILES); cd00037 (CDD); IPR016187 (SUPERFAMILY)	no GO terms	no GO terms
BGLB038524-PA	pulmonary surfactant-associated protein D-like	164	20	1.62148e-115	65.99						IPR001304 (SMART); IPR001304 (PFAM); IPR016186 (G3DSA:3.10.100.GENE3D); PTHR22802 (PANTHER); IPR001304 (PROSITE_PROFILES); cd00037 (CDD); IPR016187 (SUPERFAMILY)	no GO terms	no GO terms
BGLB038439-PA	Lysosomal alpha-mannosidase	551	20	0	60.51	4	P:GO:0005975; F:GO:0016798; F:GO:0043167; P:GO:0044281	P:carbohydrate metabolic process; F:hydrolase activity, acting on glycosyl bonds; F:ion binding; P:small molecule metabolic process			IPR011682 (PFAM); IPR015341 (PFAM); G3DSA:2.70.98.30 (GENE3D); G3DSA:2.60.40.1360 (GENE3D); G3DSA:1.10.287.530 (GENE3D); IPR013780 (G3DSA:2.60.40.GENE3D); PTHR11607 (PANTHER); PTHR11607:SF3 (PANTHER); IPR011013 (SUPERFAMILY); IPR028995 (SUPERFAMILY)	F:GO:0003824; F:GO:0004553; P:GO:0005975; P:GO:0006013; F:GO:0008270; F:GO:0015923; F:GO:0030246	F:catalytic activity; F:hydrolase activity, hydrolyzing O-glycosyl compounds; P:carbohydrate metabolic process; P:mannose metabolic process; F:zinc ion binding; F:mannosidase activity; F:carbohydrate binding
BGLB038419-PB	mediator of DNA damage checkpoint protein 1-like isoform X2	493	2	0	97.4						mobidb-lite (MOBIDB_LITE); mobidb-lite (MOBIDB_LITE); mobidb-lite (MOBIDB_LITE)	no GO terms	no GO terms
BGLB038419-PA	probable serine/threonine-protein kinase kinX isoform X1	520	2	0	97.4						mobidb-lite (MOBIDB_LITE); mobidb-lite (MOBIDB_LITE); mobidb-lite (MOBIDB_LITE)	no GO terms	no GO terms
BGLB038326-PA	trichohyalin-like isoform X1	1158	20	0	66.06	2	C:GO:0005575; P:GO:0007165	C:cellular_component; P:signal transduction			Coil (COILS); Coil (COILS); Coil (COILS); Coil (COILS); Coil (COILS); Coil (COILS); Coil (COILS); Coil (COILS); Coil (COILS); Coil (COILS); IPR022076 (PFAM); IPR026501 (PANTHER); PTHR16795:SF14 (PANTHER)	P:GO:0007224	P:smoothened signaling pathway
BGLB037941-PA	PREDICTED: uncharacterized protein LOC106065168	237	11	4.8117e-173	57.79	2	P:GO:0006464; F:GO:0016829	P:cellular protein modification process; F:lyase activity			IPR010404 (PFAM)	F:GO:0016829; P:GO:0017009	F:lyase activity; P:protein-phycocyanobilin linkage
BGLB037912-PA	calmodulin-like protein 5 isoform X1	140	20	5.40715e-93	56.44	1	F:GO:0043167	F:ion binding			IPR002048 (SMART); IPR002048 (PFAM); IPR011992 (G3DSA:1.10.238.GENE3D); IPR002048 (PFAM); IPR018247 (PROSITE_PATTERNS); IPR018247 (PROSITE_PATTERNS); IPR018247 (PROSITE_PATTERNS); IPR002048 (PROSITE_PROFILES); IPR002048 (PROSITE_PROFILES); IPR011992 (SUPERFAMILY)	F:GO:0005509	F:calcium ion binding
BGLB037596-PA	carboxypeptidase B	107	20	9.56356e-72	70.45	2	F:GO:0008233; F:GO:0043167	F:peptidase activity; F:ion binding	EC:3.4.17	Acting on peptide bonds (peptidases)	G3DSA:3.40.630.10 (GENE3D); IPR000834 (PFAM); PTHR11705 (PANTHER); SSF53187 (SUPERFAMILY)	F:GO:0004181; P:GO:0006508; F:GO:0008270	F:metallocarboxypeptidase activity; P:proteolysis; F:zinc ion binding
BGLB037593-PA	PREDICTED: uncharacterized protein LOC106073842, partial	157	20	2.03878e-110	66.7						no IPS match	no IPS match	no IPS match
BGLB037501-PA	multidrug resistance-associated protein 1-like	902	20	0	53.38	4	C:GO:0005575; F:GO:0016887; F:GO:0022857; F:GO:0043167	C:cellular_component; F:ATPase activity; F:transmembrane transporter activity; F:ion binding	EC:3.6.1.3; EC:3.6.1.15	Adenosinetriphosphatase; Nucleoside-triphosphate phosphatase	G3DSA:1.20.1560.10 (GENE3D); IPR027417 (G3DSA:3.40.50.GENE3D); IPR011527 (PFAM); IPR003439 (PFAM); PTHR24223 (PANTHER); IPR003439 (PROSITE_PROFILES); IPR011527 (PROSITE_PROFILES); IPR011527 (SUPERFAMILY); IPR011527 (SUPERFAMILY); IPR027417 (SUPERFAMILY)	F:GO:0005524; P:GO:0006810; C:GO:0016021; F:GO:0016887; F:GO:0042626; P:GO:0055085	F:ATP binding; P:transport; C:integral component of membrane; F:ATPase activity; F:ATPase activity, coupled to transmembrane movement of substances; P:transmembrane transport
BGLB036990-PC	bactericidal permeability-increasing protein-like	91	18	3.12672e-59	71.55	4	P:GO:0002376; C:GO:0005575; P:GO:0006950; F:GO:0008289	P:immune system process; C:cellular_component; P:response to stress; F:lipid binding			IPR017943 (SUPERFAMILY)	F:GO:0008289	F:lipid binding
BGLB036930-PA	PREDICTED: uncharacterized protein LOC106051410	142	3	2.89743e-100	65.1	2	C:GO:0016020; C:GO:0016021	C:membrane; C:integral component of membrane			no IPS match	no IPS match	no IPS match
BGLB036823-PA	adenosine deaminase CECR1	102	20	1.51347e-67	75.85	4	C:GO:0005615; F:GO:0016810; P:GO:0034655; P:GO:0044281	C:extracellular space; F:hydrolase activity, acting on carbon-nitrogen (but not peptide) bonds; P:nucleobase-containing compound catabolic process; P:small molecule metabolic process	EC:3.5.4.4	Adenosine deaminase	G3DSA:3.20.20.140 (GENE3D); PTHR11409:SF39 (PANTHER); PTHR11409 (PANTHER); IPR032466 (SUPERFAMILY)	no GO terms	no GO terms
BGLB036774-PA	PREDICTED: uncharacterized protein LOC106077517	128	8	3.74916e-87	71.2	1	F:GO:0043167	F:ion binding			IPR002048 (SMART); IPR002048 (PFAM); IPR011992 (G3DSA:1.10.238.GENE3D); IPR018247 (PROSITE_PATTERNS); IPR002048 (PROSITE_PROFILES); IPR002048 (PROSITE_PROFILES); IPR011992 (SUPERFAMILY)	F:GO:0005509	F:calcium ion binding
BGLB036419-PA	putative chaperone protein DnaK	164	20	3.09036e-115	94.57	2	C:GO:0005575; F:GO:0043167	C:cellular_component; F:ion binding			Coil (COILS); IPR029048 (G3DSA:1.20.1270.GENE3D); IPR013126 (PFAM); IPR029047 (G3DSA:2.60.34.GENE3D); mobidb-lite (MOBIDB_LITE); mobidb-lite (MOBIDB_LITE); PTHR19375 (PANTHER); PTHR19375:SF150 (PANTHER); IPR029048 (SUPERFAMILY); IPR029047 (SUPERFAMILY)	no GO terms	no GO terms
BGLB036387-PA	transforming growth factor-beta-induced protein ig-h3-like	326	20	0	60.4						IPR000782 (SMART); IPR000782 (G3DSA:2.30.180.GENE3D); IPR000782 (PFAM); PTHR10900 (PANTHER); PS51257 (PROSITE_PROFILES); IPR000782 (PROSITE_PROFILES); IPR000782 (PROSITE_PROFILES); IPR000782 (SUPERFAMILY); IPR000782 (SUPERFAMILY)	no GO terms	no GO terms
BGLB036335-PA	PREDICTED: uncharacterized protein LOC106071737, partial	481	7	0	58.7	1	F:GO:0003674	F:molecular_function			IPR007110 (PROSITE_PROFILES)	F:GO:0005515	F:protein binding
BGLB036286-PD	DNA-directed RNA polymerase II subunit RPB1-like isoform X4	713	14	0	62.75	5	C:GO:0005576; P:GO:0006030; F:GO:0008061; C:GO:0016020; C:GO:0016021	C:extracellular region; P:chitin metabolic process; F:chitin binding; C:membrane; C:integral component of membrane			IPR000859 (SMART); IPR000859 (PROSITE_PROFILES); IPR000859 (CDD); IPR000859 (SUPERFAMILY)	no GO terms	no GO terms
BGLB036286-PC	DNA-directed RNA polymerase II subunit RPB1-like isoform X4	729	16	0	59.27	3	C:GO:0005576; P:GO:0006030; F:GO:0008061	C:extracellular region; P:chitin metabolic process; F:chitin binding			IPR000859 (SMART); IPR000859 (PROSITE_PROFILES); IPR000859 (CDD); IPR000859 (SUPERFAMILY)	no GO terms	no GO terms
BGLB036286-PB	DNA-directed RNA polymerase II subunit RPB1-like isoform X4	713	17	0	58.83	3	C:GO:0005576; P:GO:0006030; F:GO:0008061	C:extracellular region; P:chitin metabolic process; F:chitin binding			IPR000859 (SMART); IPR000859 (PROSITE_PROFILES); IPR000859 (CDD); IPR000859 (SUPERFAMILY)	no GO terms	no GO terms
BGLB036286-PA	predicted protein	521	14	0	65.27						IPR000859 (SMART); IPR000859 (G3DSA:2.60.120.GENE3D); IPR000859 (PROSITE_PROFILES); IPR000859 (CDD); IPR000859 (SUPERFAMILY)	no GO terms	no GO terms
BGLB036153-PA	PREDICTED: uncharacterized protein LOC106069469, partial	157	3	6.12944e-104	69.53						no IPS match	no IPS match	no IPS match
BGLB035913-PA	collagen alpha-4(VI) chain-like	745	20	0	55.81	2	C:GO:0005581; P:GO:0007165	C:collagen trimer; P:signal transduction			PR00453 (PRINTS); IPR002035 (SMART); IPR002035 (PFAM); IPR002035 (G3DSA:3.40.50.GENE3D); IPR002035 (G3DSA:3.40.50.GENE3D); PTHR11132 (PANTHER); IPR002035 (PROSITE_PROFILES); IPR002035 (PROSITE_PROFILES); IPR002035 (PROSITE_PROFILES); IPR002035 (PROSITE_PROFILES); cd01450 (CDD); IPR002035 (SUPERFAMILY); IPR002035 (SUPERFAMILY); IPR002035 (SUPERFAMILY); IPR002035 (SUPERFAMILY)	no GO terms	no GO terms
BGLB035882-PA	PREDICTED: uncharacterized protein LOC106054306	189	20	2.30164e-134	52.68	3	C:GO:0005576; P:GO:0007155; F:GO:0043167	C:extracellular region; P:cell adhesion; F:ion binding			no IPS match	no IPS match	no IPS match
BGLB035643-PA	PREDICTED: uncharacterized protein LOC106055144	131	1	2.94642e-88	100	3	F:GO:0003674; C:GO:0005576; P:GO:0008150	F:molecular_function; C:extracellular region; P:biological_process			IPR002557 (G3DSA:2.170.140.GENE3D); IPR002557 (SUPERFAMILY)	C:GO:0005576; P:GO:0006030; F:GO:0008061	C:extracellular region; P:chitin metabolic process; F:chitin binding
BGLB035599-PA	hemagglutinin/amebocyte aggregation factor-like	210	20	1.59808e-154	53.46						PF14704 (PFAM); IPR026645 (PANTHER); PTHR15040:SF1 (PANTHER)	no GO terms	no GO terms
BGLB035490-PA	mannose-binding protein C-like	160	20	1.03599e-114	60.32						IPR001304 (SMART); IPR001304 (PFAM); IPR016186 (G3DSA:3.10.100.GENE3D); PTHR22802 (PANTHER); PTHR22802:SF149 (PANTHER); IPR001304 (PROSITE_PROFILES); cd00037 (CDD); IPR016187 (SUPERFAMILY)	no GO terms	no GO terms
BGLB035280-PA	serine-rich adhesin for platelets-like	512	3	0	85.96						mobidb-lite (MOBIDB_LITE); mobidb-lite (MOBIDB_LITE); mobidb-lite (MOBIDB_LITE); mobidb-lite (MOBIDB_LITE)	no GO terms	no GO terms
BGLB034964-PB	protocadherin-like wing polarity protein stan isoform X1	490	20	0	53.5	3	C:GO:0005575; P:GO:0007155; F:GO:0043167	C:cellular_component; P:cell adhesion; F:ion binding			IPR002126 (PRINTS); IPR002126 (G3DSA:2.60.40.GENE3D); IPR002126 (G3DSA:2.60.40.GENE3D); mobidb-lite (MOBIDB_LITE); PTHR24027 (PANTHER); PTHR24027:SF335 (PANTHER); IPR002126 (PROSITE_PROFILES); cd11304 (CDD); cd11304 (CDD); IPR015919 (SUPERFAMILY); IPR015919 (SUPERFAMILY)	F:GO:0005509; P:GO:0007156; C:GO:0016020	F:calcium ion binding; P:homophilic cell adhesion via plasma membrane adhesion molecules; C:membrane
BGLB034788-PA	coiled-coil domain-containing protein 62-like isoform X2	2381	20	0	59.14						Coil (COILS); Coil (COILS); Coil (COILS); Coil (COILS); Coil (COILS); Coil (COILS); mobidb-lite (MOBIDB_LITE); mobidb-lite (MOBIDB_LITE); mobidb-lite (MOBIDB_LITE); mobidb-lite (MOBIDB_LITE); mobidb-lite (MOBIDB_LITE); mobidb-lite (MOBIDB_LITE); mobidb-lite (MOBIDB_LITE)	no GO terms	no GO terms
BGLB034762-PA	P granule abnormality protein 1-like	239	3	1.74689e-174	66.73						no IPS match	no IPS match	no IPS match
BGLB034051-PA	PREDICTED: uncharacterized protein LOC106054319	191	14	9.96679e-131	51.34	3	F:GO:0005509; C:GO:0005576; P:GO:0007160	F:calcium ion binding; C:extracellular region; P:cell-matrix adhesion			no IPS match	no IPS match	no IPS match
BGLB033953-PA	adenosine deaminase CECR1	215	20	2.59141e-157	64.3	1	C:GO:0005615	C:extracellular space			IPR013659 (PFAM); PTHR11409 (PANTHER); PTHR11409 (PANTHER); PTHR11409:SF39 (PANTHER); PTHR11409:SF39 (PANTHER); IPR032466 (SUPERFAMILY)	C:GO:0005615	C:extracellular space
BGLB033943-PA	calmodulin-like protein 5 isoform X1	140	20	1.49309e-92	56.17	1	F:GO:0043167	F:ion binding			IPR002048 (SMART); IPR002048 (PFAM); IPR011992 (G3DSA:1.10.238.GENE3D); IPR018247 (PROSITE_PATTERNS); IPR018247 (PROSITE_PATTERNS); IPR018247 (PROSITE_PATTERNS); IPR002048 (PROSITE_PROFILES); IPR002048 (PROSITE_PROFILES); IPR011992 (SUPERFAMILY)	F:GO:0005509	F:calcium ion binding
BGLB033709-PA	Complement C1q-like protein 2	356	20	0	54.44	3	P:GO:0002376; F:GO:0003674; C:GO:0005615	P:immune system process; F:molecular_function; C:extracellular space			Coil (COILS); IPR001073 (PRINTS); IPR001073 (SMART); IPR001073 (PFAM); IPR013783 (G3DSA:2.60.40.GENE3D); IPR008983 (G3DSA:2.60.120.GENE3D); PTHR15427 (PANTHER); IPR001073 (PROSITE_PROFILES); IPR008983 (SUPERFAMILY)	F:GO:0005515	F:protein binding
BGLB033529-PA	CREB/ATF bZIP transcription factor isoform X1	423	20	0	64.08	6	F:GO:0003677; F:GO:0003700; C:GO:0005634; P:GO:0009058; C:GO:0032991; P:GO:0034641	F:DNA binding; F:DNA-binding transcription factor activity; C:nucleus; P:biosynthetic process; C:protein-containing complex; P:cellular nitrogen compound metabolic process			Coil (COILS); IPR004827 (PFAM); G3DSA:1.20.5.170 (GENE3D); PTHR14312 (PANTHER); PTHR14312:SF1 (PANTHER); cd14706 (CDD); SSF57959 (SUPERFAMILY)	F:GO:0003700; P:GO:0006355; F:GO:0043565	F:DNA-binding transcription factor activity; P:regulation of transcription, DNA-templated; F:sequence-specific DNA binding
BGLB033432-PC	MAX gene-associated protein	2448	15	0	60	1	F:GO:0003674	F:molecular_function			Coil (COILS); Coil (COILS); Coil (COILS); IPR011598 (G3DSA:4.10.280.GENE3D); mobidb-lite (MOBIDB_LITE); mobidb-lite (MOBIDB_LITE); mobidb-lite (MOBIDB_LITE); mobidb-lite (MOBIDB_LITE); mobidb-lite (MOBIDB_LITE); mobidb-lite (MOBIDB_LITE); mobidb-lite (MOBIDB_LITE); mobidb-lite (MOBIDB_LITE); mobidb-lite (MOBIDB_LITE); mobidb-lite (MOBIDB_LITE); mobidb-lite (MOBIDB_LITE); mobidb-lite (MOBIDB_LITE)…	F:GO:0046983	F:protein dimerization activity
BGLB033432-PB	MAX gene-associated protein	2448	15	0	60	1	F:GO:0003674	F:molecular_function
BGLB033432-PA	MAX gene-associated protein	2447	15	0	60	1	F:GO:0003674	F:molecular_function			Coil (COILS); Coil (COILS); Coil (COILS); IPR011598 (G3DSA:4.10.280.GENE3D); mobidb-lite (MOBIDB_LITE); mobidb-lite (MOBIDB_LITE); mobidb-lite (MOBIDB_LITE); mobidb-lite (MOBIDB_LITE); mobidb-lite (MOBIDB_LITE); mobidb-lite (MOBIDB_LITE); mobidb-lite (MOBIDB_LITE); mobidb-lite (MOBIDB_LITE); mobidb-lite (MOBIDB_LITE); mobidb-lite (MOBIDB_LITE); mobidb-lite (MOBIDB_LITE); mobidb-lite (MOBIDB_LITE)…	F:GO:0046983	F:protein dimerization activity
BGLB033006-PA	transforming growth factor-beta-induced protein ig-h3-like	585	20	0	57.52	5	C:GO:0005615; P:GO:0007155; C:GO:0016020; C:GO:0016021; P:GO:0030198	C:extracellular space; P:cell adhesion; C:membrane; C:integral component of membrane; P:extracellular matrix organization			IPR000782 (SMART); IPR000782 (G3DSA:2.30.180.GENE3D); IPR000782 (PFAM); PTHR10900:SF77 (PANTHER); PTHR10900:SF77 (PANTHER); PTHR10900 (PANTHER); IPR000782 (PROSITE_PROFILES); IPR000782 (PROSITE_PROFILES); IPR000782 (PROSITE_PROFILES); IPR000782 (PROSITE_PROFILES); IPR000782 (SUPERFAMILY); IPR000782 (SUPERFAMILY); IPR000782 (SUPERFAMILY); IPR000782 (SUPERFAMILY)	no GO terms	no GO terms
BGLB032733-PA	zinc carboxypeptidase-like	168	20	1.59493e-120	54.27	2	F:GO:0008233; F:GO:0043167	F:peptidase activity; F:ion binding	EC:3.4.17	Acting on peptide bonds (peptidases)	IPR003146 (G3DSA:3.30.70.GENE3D); IPR003146 (PFAM); G3DSA:3.40.630.10 (GENE3D); PTHR11705 (PANTHER); IPR009020 (SUPERFAMILY)	F:GO:0004180; P:GO:0006508	F:carboxypeptidase activity; P:proteolysis
BGLB032392-PA	Bg selectin 1	329	20	0	50.22	2	C:GO:0016020; C:GO:0016021	C:membrane; C:integral component of membrane			IPR001304 (SMART); IPR001304 (PFAM); IPR016186 (G3DSA:3.10.100.GENE3D); PTHR22802 (PANTHER); IPR001304 (PROSITE_PROFILES); cd00037 (CDD); IPR016187 (SUPERFAMILY)	no GO terms	no GO terms
BGLB032356-PA	adenosine deaminase AGSA-like	190	20	5.40128e-136	55.12	1	C:GO:0005615	C:extracellular space			IPR013659 (PFAM); G3DSA:3.20.20.140 (GENE3D); PTHR11409:SF39 (PANTHER); PTHR11409 (PANTHER); IPR032466 (SUPERFAMILY)	C:GO:0005615	C:extracellular space
BGLB032317-PA	zinc finger protein ZFPM2 isoform X1	1526	20	0	53.7	3	P:GO:0009058; P:GO:0034641; F:GO:0043167	P:biosynthetic process; P:cellular nitrogen compound metabolic process; F:ion binding			IPR015880 (SMART); IPR013087 (G3DSA:3.30.160.GENE3D); G3DSA:2.170.270.10 (GENE3D); PF13909 (PFAM); mobidb-lite (MOBIDB_LITE); mobidb-lite (MOBIDB_LITE); mobidb-lite (MOBIDB_LITE); mobidb-lite (MOBIDB_LITE); mobidb-lite (MOBIDB_LITE); mobidb-lite (MOBIDB_LITE); mobidb-lite (MOBIDB_LITE); mobidb-lite (MOBIDB_LITE); mobidb-lite (MOBIDB_LITE); PTHR12958 (PANTHER); PTHR12958 (PANTHER); PTHR12958:SF3 (…	F:GO:0003676; F:GO:0046872	F:nucleic acid binding; F:metal ion binding
BGLB032024-PB	PREDICTED: uncharacterized protein LOC106072114 isoform X1	1080	20	0	79.61
BGLB031964-PB	zinc finger protein 346-like	453	20	0	50.04	1	F:GO:0043167	F:ion binding			IPR003604 (SMART); IPR015880 (SMART); PF12874 (PFAM); mobidb-lite (MOBIDB_LITE); mobidb-lite (MOBIDB_LITE); PTHR23067:SF41 (PANTHER); PTHR23067 (PANTHER); IPR007087 (PROSITE_PATTERNS); IPR007087 (PROSITE_PATTERNS); IPR007087 (PROSITE_PATTERNS); SSF57667 (SUPERFAMILY); SSF57667 (SUPERFAMILY); SSF57667 (SUPERFAMILY); SSF57667 (SUPERFAMILY)	F:GO:0003676; F:GO:0008270; F:GO:0046872	F:nucleic acid binding; F:zinc ion binding; F:metal ion binding
BGLB031964-PA	zinc finger protein 346-like	460	20	0	49.9	1	F:GO:0043167	F:ion binding			IPR003604 (SMART); IPR015880 (SMART); PF12874 (PFAM); mobidb-lite (MOBIDB_LITE); mobidb-lite (MOBIDB_LITE); PTHR23067:SF41 (PANTHER); PTHR23067 (PANTHER); IPR007087 (PROSITE_PATTERNS); IPR007087 (PROSITE_PATTERNS); IPR007087 (PROSITE_PATTERNS); SSF57667 (SUPERFAMILY); SSF57667 (SUPERFAMILY); SSF57667 (SUPERFAMILY); SSF57667 (SUPERFAMILY)	F:GO:0003676; F:GO:0008270; F:GO:0046872	F:nucleic acid binding; F:zinc ion binding; F:metal ion binding
BGLB031922-PA	GRIP1-associated protein 1	824	20	0	60.38	4	C:GO:0005654; C:GO:0005829; C:GO:0043231; F:GO:0046983	C:nucleoplasm; C:cytosol; C:intracellular membrane-bounded organelle; F:protein dimerization activity			Coil (COILS); Coil (COILS); Coil (COILS); Coil (COILS); Coil (COILS); Coil (COILS); Coil (COILS); Coil (COILS); mobidb-lite (MOBIDB_LITE); mobidb-lite (MOBIDB_LITE); IPR026204 (PANTHER); PTHR18978:SF1 (PANTHER); PTHR18978:SF1 (PANTHER); IPR026204 (PANTHER)	no GO terms	no GO terms
BGLB031609-PB	nucleoredoxin-like isoform X2	116	20	7.78873e-79	73.85	2	C:GO:0005623; P:GO:0042592	C:cell; P:homeostatic process			IPR012336 (PFAM); IPR012336 (G3DSA:3.40.30.GENE3D); PTHR13871 (PANTHER); IPR013766 (PROSITE_PROFILES); IPR012336 (SUPERFAMILY)	P:GO:0045454	P:cell redox homeostasis
BGLB031609-PA	nucleoredoxin-like	142	20	1.07517e-99	73.6	2	C:GO:0005623; P:GO:0042592	C:cell; P:homeostatic process			IPR012336 (PFAM); IPR012336 (G3DSA:3.40.30.GENE3D); PTHR13871 (PANTHER); IPR013766 (PROSITE_PROFILES); IPR012336 (SUPERFAMILY)	P:GO:0045454	P:cell redox homeostasis
BGLB031381-PA	angiopoietin-related protein 2-like	238	20	4.83358e-174	73.96						IPR002181 (SMART); IPR002181 (PFAM); IPR014716 (G3DSA:3.90.215.GENE3D); IPR014715 (G3DSA:4.10.530.GENE3D); PTHR19143 (PANTHER); IPR020837 (PROSITE_PATTERNS); IPR002181 (PROSITE_PROFILES); IPR002181 (CDD); IPR002181 (SUPERFAMILY)	no GO terms	no GO terms
BGLB031097-PA	CD109 antigen-like	316	20	0	77.86	2	C:GO:0005615; F:GO:0030234	C:extracellular space; F:enzyme regulator activity			IPR009048 (SMART); IPR009048 (PFAM); IPR008930 (G3DSA:1.50.10.GENE3D); IPR009048 (G3DSA:2.60.40.GENE3D); IPR011626 (PFAM); PTHR11412 (PANTHER); PTHR11412:SF80 (PANTHER); IPR009048 (SUPERFAMILY); IPR008930 (SUPERFAMILY)	C:GO:0005576; C:GO:0005615	C:extracellular region; C:extracellular space
BGLB031064-PA	flocculation protein FLO11-like	953	12	0	56.48
BGLB030925-PA	putative ATP-dependent RNA helicase DHX57	257	20	0	74.72	6	F:GO:0003723; F:GO:0004386; C:GO:0005739; F:GO:0016887; P:GO:0034641; F:GO:0043167	F:RNA binding; F:helicase activity; C:mitochondrion; F:ATPase activity; P:cellular nitrogen compound metabolic process; F:ion binding	EC:3.6.1.3; EC:3.6.1.15	Adenosinetriphosphatase; Nucleoside-triphosphate phosphatase	IPR001650 (SMART); IPR027417 (G3DSA:3.40.50.GENE3D); IPR001650 (PFAM); PTHR18934 (PANTHER); PTHR18934 (PANTHER); PTHR18934:SF145 (PANTHER); IPR001650 (PROSITE_PROFILES); cd00079 (CDD); IPR027417 (SUPERFAMILY)	no GO terms	no GO terms
BGLB030729-PA	collagen alpha-1(XII) chain-like	109	10	8.87475e-74	58.39						no IPS match	no IPS match	no IPS match
BGLB030149-PH	vacuolar protein sorting-associated protein 13D isoform X3	4526	20	0	72.08	1	F:GO:0003674	F:molecular_function			Coil (COILS); Coil (COILS); IPR015940 (SMART); IPR031646 (PFAM); IPR026854 (PFAM); IPR031645 (PFAM); G3DSA:1.10.8.10 (GENE3D); IPR009543 (PFAM); IPR031642 (PFAM); G3DSA:2.80.10.50 (GENE3D); mobidb-lite (MOBIDB_LITE); mobidb-lite (MOBIDB_LITE); mobidb-lite (MOBIDB_LITE); mobidb-lite (MOBIDB_LITE); mobidb-lite (MOBIDB_LITE); mobidb-lite (MOBIDB_LITE); PTHR16166:SF104 (PANTHER); IPR026847 (PANTHER);…	F:GO:0005515	F:protein binding
BGLB030149-PG	Vacuolar protein sorting-associated protein 13D	4494	20	0	72.27	1	F:GO:0003674	F:molecular_function			Coil (COILS); Coil (COILS); IPR015940 (SMART); G3DSA:1.10.8.10 (GENE3D); IPR031646 (PFAM); IPR026854 (PFAM); G3DSA:2.80.10.50 (GENE3D); IPR009543 (PFAM); IPR031642 (PFAM); IPR031645 (PFAM); mobidb-lite (MOBIDB_LITE); mobidb-lite (MOBIDB_LITE); mobidb-lite (MOBIDB_LITE); mobidb-lite (MOBIDB_LITE); mobidb-lite (MOBIDB_LITE); mobidb-lite (MOBIDB_LITE); PTHR16166:SF104 (PANTHER); PTHR16166:SF104 (PAN…	F:GO:0005515	F:protein binding
BGLB030149-PF	Vacuolar protein sorting-associated protein 13D	4530	20	0	72	1	F:GO:0003674	F:molecular_function			Coil (COILS); Coil (COILS); IPR015940 (SMART); IPR026854 (PFAM); IPR031646 (PFAM); G3DSA:2.80.10.50 (GENE3D); G3DSA:1.10.8.10 (GENE3D); IPR031645 (PFAM); IPR009543 (PFAM); IPR031642 (PFAM); mobidb-lite (MOBIDB_LITE); mobidb-lite (MOBIDB_LITE); mobidb-lite (MOBIDB_LITE); mobidb-lite (MOBIDB_LITE); mobidb-lite (MOBIDB_LITE); mobidb-lite (MOBIDB_LITE); IPR026847 (PANTHER); IPR026847 (PANTHER); IPR02…	F:GO:0005515	F:protein binding
BGLB030149-PE	vacuolar protein sorting-associated protein 13D isoform X3	4513	20	0	72.16	1	F:GO:0003674	F:molecular_function			Coil (COILS); Coil (COILS); IPR015940 (SMART); IPR026854 (PFAM); IPR009543 (PFAM); IPR031642 (PFAM); G3DSA:1.10.8.10 (GENE3D); IPR031645 (PFAM); G3DSA:2.80.10.50 (GENE3D); IPR031646 (PFAM); mobidb-lite (MOBIDB_LITE); mobidb-lite (MOBIDB_LITE); mobidb-lite (MOBIDB_LITE); mobidb-lite (MOBIDB_LITE); mobidb-lite (MOBIDB_LITE); mobidb-lite (MOBIDB_LITE); PTHR16166:SF104 (PANTHER); PTHR16166:SF104 (PAN…	F:GO:0005515	F:protein binding
BGLB030149-PD	Vacuolar protein sorting-associated protein 13D	4511	20	0	72.21	1	F:GO:0003674	F:molecular_function			Coil (COILS); Coil (COILS); IPR015940 (SMART); IPR031645 (PFAM); IPR026854 (PFAM); IPR009543 (PFAM); IPR031642 (PFAM); G3DSA:1.10.8.10 (GENE3D); G3DSA:2.80.10.50 (GENE3D); IPR031646 (PFAM); mobidb-lite (MOBIDB_LITE); mobidb-lite (MOBIDB_LITE); mobidb-lite (MOBIDB_LITE); mobidb-lite (MOBIDB_LITE); mobidb-lite (MOBIDB_LITE); mobidb-lite (MOBIDB_LITE); PTHR16166:SF104 (PANTHER); IPR026847 (PANTHER);…	F:GO:0005515	F:protein binding
BGLB030149-PC	Vacuolar protein sorting-associated protein 13D	4530	20	0	72
BGLB030149-PB	Vacuolar protein sorting-associated protein 13D	4508	20	0	72	1	F:GO:0003674	F:molecular_function			Coil (COILS); Coil (COILS); IPR015940 (SMART); IPR026854 (PFAM); IPR031642 (PFAM); IPR031645 (PFAM); G3DSA:1.10.8.10 (GENE3D); G3DSA:2.80.10.50 (GENE3D); IPR009543 (PFAM); IPR031646 (PFAM); mobidb-lite (MOBIDB_LITE); mobidb-lite (MOBIDB_LITE); mobidb-lite (MOBIDB_LITE); mobidb-lite (MOBIDB_LITE); mobidb-lite (MOBIDB_LITE); mobidb-lite (MOBIDB_LITE); PTHR16166:SF104 (PANTHER); IPR026847 (PANTHER);…	F:GO:0005515	F:protein binding
BGLB030149-PA	Vacuolar protein sorting-associated protein 13D	4507	20	0	72.25	1	F:GO:0003674	F:molecular_function			Coil (COILS); Coil (COILS); IPR015940 (SMART); IPR031645 (PFAM); IPR026854 (PFAM); IPR009543 (PFAM); IPR031642 (PFAM); G3DSA:1.10.8.10 (GENE3D); G3DSA:2.80.10.50 (GENE3D); IPR031646 (PFAM); mobidb-lite (MOBIDB_LITE); mobidb-lite (MOBIDB_LITE); mobidb-lite (MOBIDB_LITE); mobidb-lite (MOBIDB_LITE); mobidb-lite (MOBIDB_LITE); mobidb-lite (MOBIDB_LITE); PTHR16166:SF104 (PANTHER); PTHR16166:SF104 (PAN…	F:GO:0005515	F:protein binding
BGLB030063-PA	haemoglobin type 1	206	20	2.03995e-146	73.54	2	F:GO:0003674; P:GO:0006810	F:molecular_function; P:transport			IPR000971 (PFAM); IPR012292 (G3DSA:1.10.490.GENE3D); IPR000971 (PROSITE_PROFILES); cd01040 (CDD); IPR009050 (SUPERFAMILY)	F:GO:0019825; F:GO:0020037	F:oxygen binding; F:heme binding
BGLB030046-PA	putative tyrosinase-like protein tyr-1	606	20	0	58.3	2	F:GO:0016491; F:GO:0043167	F:oxidoreductase activity; F:ion binding			IPR008922 (G3DSA:1.10.1280.GENE3D); IPR002227 (PFAM); PTHR11474 (PANTHER); PTHR11474:SF21 (PANTHER); IPR002227 (PROSITE_PATTERNS); IPR008922 (SUPERFAMILY)	P:GO:0008152; F:GO:0016491	P:metabolic process; F:oxidoreductase activity
BGLB029994-PE	PREDICTED: uncharacterized protein LOC106074468	517	20	0	53.35						Coil (COILS); Coil (COILS); IPR031569 (PFAM); PTHR19324 (PANTHER)	no GO terms	no GO terms
BGLB029994-PD	PREDICTED: uncharacterized protein LOC106074468	517	20	0	53.35
BGLB029994-PC	PREDICTED: uncharacterized protein LOC106074468	517	20	0	53.35
BGLB029994-PB	PREDICTED: uncharacterized protein LOC106074468	517	20	0	53.35
BGLB029994-PA	PREDICTED: uncharacterized protein LOC106074468	517	20	0	53.35
BGLB029757-PA	enolase-phosphatase E1	171	20	2.38114e-117	72.58	6	C:GO:0005622; P:GO:0006520; P:GO:0006790; P:GO:0009058; F:GO:0016791; F:GO:0043167	C:intracellular; P:cellular amino acid metabolic process; P:sulfur compound metabolic process; P:biosynthetic process; F:phosphatase activity; F:ion binding	EC:3.1.3.41	4-nitrophenylphosphatase	Coil (COILS); IPR023214 (G3DSA:3.40.50.GENE3D); PTHR20371 (PANTHER); PTHR20371:SF1 (PANTHER); IPR023214 (SUPERFAMILY)	no GO terms	no GO terms
BGLB029718-PA	mammalian ependymin-related protein 1	165	20	3.67006e-118	65.89	3	C:GO:0005576; P:GO:0007155; F:GO:0043167	C:extracellular region; P:cell adhesion; F:ion binding			IPR001299 (PFAM); PTHR10697 (PANTHER)	F:GO:0005509; C:GO:0005576; P:GO:0007160	F:calcium ion binding; C:extracellular region; P:cell-matrix adhesion
BGLB029692-PA	collagen alpha-6(VI) chain-like	376	20	0	58.13	1	C:GO:0005581	C:collagen trimer			PR00453 (PRINTS); IPR002035 (SMART); IPR002035 (G3DSA:3.40.50.GENE3D); IPR002035 (G3DSA:3.40.50.GENE3D); IPR002035 (PFAM); mobidb-lite (MOBIDB_LITE); PTHR11132 (PANTHER); IPR002035 (PROSITE_PROFILES); IPR002035 (PROSITE_PROFILES); cd01450 (CDD); IPR002035 (SUPERFAMILY); IPR002035 (SUPERFAMILY)	no GO terms	no GO terms
BGLB029661-PA	PREDICTED: uncharacterized protein LOC106080255	329	12	0	55.22	2	F:GO:0003674; P:GO:0007155	F:molecular_function; P:cell adhesion			Coil (COILS); IPR019019 (PFAM); SSF141086 (SUPERFAMILY)	P:GO:0007155; F:GO:0030246	P:cell adhesion; F:carbohydrate binding
BGLB029552-PA	PREDICTED: uncharacterized protein LOC106080274	329	11	0	54.6	2	F:GO:0003674; P:GO:0007155	F:molecular_function; P:cell adhesion			IPR019019 (PFAM); SSF141086 (SUPERFAMILY)	P:GO:0007155; F:GO:0030246	P:cell adhesion; F:carbohydrate binding
BGLB029516-PA	collagen alpha-1(XII) chain-like	270	20	0	65.93	7	F:GO:0005509; C:GO:0005576; C:GO:0005581; P:GO:0006030; F:GO:0008061; C:GO:0016020; C:GO:0016021	F:calcium ion binding; C:extracellular region; C:collagen trimer; P:chitin metabolic process; F:chitin binding; C:membrane; C:integral component of membrane			PR00453 (PRINTS); IPR002035 (SMART); IPR002035 (G3DSA:3.40.50.GENE3D); IPR002035 (PFAM); PTHR11132 (PANTHER); IPR002035 (PROSITE_PROFILES); IPR002035 (SUPERFAMILY)	no GO terms	no GO terms
BGLB029452-PA	acetylcholine-binding protein-like	132	20	7.87242e-92	72.58	3	C:GO:0005575; P:GO:0007165; F:GO:0022857	C:cellular_component; P:signal transduction; F:transmembrane transporter activity			IPR006202 (G3DSA:2.70.170.GENE3D); IPR006202 (PFAM); IPR006201 (PANTHER); IPR006202 (SUPERFAMILY)	F:GO:0005230; P:GO:0006810; P:GO:0006811; C:GO:0016020; C:GO:0016021	F:extracellular ligand-gated ion channel activity; P:transport; P:ion transport; C:membrane; C:integral component of membrane
BGLB029153-PA	transgelin-3-like isoform X2	165	20	1.26239e-117	76.08	1	F:GO:0003674	F:molecular_function			IPR003096 (PRINTS); IPR001715 (SMART); IPR001715 (G3DSA:1.10.418.GENE3D); IPR001715 (PFAM); PTHR18959 (PANTHER); IPR001715 (PROSITE_PROFILES); IPR001715 (CDD); IPR001715 (SUPERFAMILY)	F:GO:0005515	F:protein binding
BGLB028967-PA	beta-1,3-glucan-binding protein-like	89	20	1.72977e-57	75.86	3	C:GO:0005575; P:GO:0005975; F:GO:0016798	C:cellular_component; P:carbohydrate metabolic process; F:hydrolase activity, acting on glycosyl bonds			IPR013320 (G3DSA:2.60.120.GENE3D); PTHR10963 (PANTHER); PTHR10963:SF28 (PANTHER); IPR000757 (PROSITE_PROFILES); IPR013320 (SUPERFAMILY)	F:GO:0004553; P:GO:0005975	F:hydrolase activity, hydrolyzing O-glycosyl compounds; P:carbohydrate metabolic process
BGLB028916-PA	cartilage matrix protein-like	430	20	0	57.24	3	C:GO:0005581; C:GO:0016020; C:GO:0016021	C:collagen trimer; C:membrane; C:integral component of membrane			PR00453 (PRINTS); IPR002035 (SMART); IPR002035 (G3DSA:3.40.50.GENE3D); IPR002035 (PFAM); PTHR11132 (PANTHER); IPR002035 (PROSITE_PROFILES); IPR002035 (PROSITE_PROFILES); cd01450 (CDD); cd01450 (CDD); IPR002035 (SUPERFAMILY); IPR002035 (SUPERFAMILY)	no GO terms	no GO terms
BGLB028173-PA	chondroitin proteoglycan 1-like isoform X2	144	20	9.88053e-101	55.73	3	F:GO:0003674; C:GO:0005576; P:GO:0008150	F:molecular_function; C:extracellular region; P:biological_process			IPR002557 (SMART); IPR002557 (G3DSA:2.170.140.GENE3D); IPR002557 (PFAM); IPR002557 (PROSITE_PROFILES); IPR002557 (PROSITE_PROFILES); IPR002557 (SUPERFAMILY); IPR002557 (SUPERFAMILY)	C:GO:0005576; P:GO:0006030; F:GO:0008061	C:extracellular region; P:chitin metabolic process; F:chitin binding
BGLB027972-PA	PREDICTED: uncharacterized protein LOC106074992	243	4	3.65207e-175	64.2	2	P:GO:0007399; P:GO:0030154	P:nervous system development; P:cell differentiation			mobidb-lite (MOBIDB_LITE); mobidb-lite (MOBIDB_LITE)	no GO terms	no GO terms
BGLB027872-PD	glutathione S-transferase Mu 1-like	217	20	1.99128e-157	72.83	4	P:GO:0006790; F:GO:0016765; P:GO:0034641; P:GO:0051186	P:sulfur compound metabolic process; F:transferase activity, transferring alkyl or aryl (other than methyl) groups; P:cellular nitrogen compound metabolic process; P:cofactor metabolic process	EC:2.5.1.18	Glutathione transferase	IPR003081 (PRINTS); IPR012336 (G3DSA:3.40.30.GENE3D); IPR004046 (PFAM); IPR010987 (G3DSA:1.20.1050.GENE3D); IPR004045 (PFAM); PTHR11571 (PANTHER); IPR010987 (PROSITE_PROFILES); IPR004045 (PROSITE_PROFILES); cd03075 (CDD); IPR010987 (SUPERFAMILY); IPR012336 (SUPERFAMILY)	F:GO:0004364; F:GO:0005515; P:GO:0008152	F:glutathione transferase activity; F:protein binding; P:metabolic process
BGLB027872-PC	glutathione S-transferase Mu 1-like	217	20	1.99128e-157	72.83	4	P:GO:0006790; F:GO:0016765; P:GO:0034641; P:GO:0051186	P:sulfur compound metabolic process; F:transferase activity, transferring alkyl or aryl (other than methyl) groups; P:cellular nitrogen compound metabolic process; P:cofactor metabolic process	EC:2.5.1.18	Glutathione transferase
BGLB027872-PB	glutathione S-transferase Mu 1-like	217	20	1.99128e-157	72.83	4	P:GO:0006790; F:GO:0016765; P:GO:0034641; P:GO:0051186	P:sulfur compound metabolic process; F:transferase activity, transferring alkyl or aryl (other than methyl) groups; P:cellular nitrogen compound metabolic process; P:cofactor metabolic process	EC:2.5.1.18	Glutathione transferase
BGLB027872-PA	glutathione S-transferase Mu 1-like	217	20	1.99128e-157	72.83	4	P:GO:0006790; F:GO:0016765; P:GO:0034641; P:GO:0051186	P:sulfur compound metabolic process; F:transferase activity, transferring alkyl or aryl (other than methyl) groups; P:cellular nitrogen compound metabolic process; P:cofactor metabolic process	EC:2.5.1.18	Glutathione transferase
BGLB027700-PA	von Willebrand factor D and EGF domain-containing protein	5070	20	0	52.34	1	F:GO:0003674	F:molecular_function			Coil (COILS); IPR000742 (SMART); IPR001846 (SMART); IPR001846 (PFAM); G3DSA:2.170.300.10 (GENE3D); IPR013320 (G3DSA:2.60.120.GENE3D); G3DSA:2.10.25.10 (GENE3D); IPR013032 (PROSITE_PATTERNS); IPR013032 (PROSITE_PATTERNS); IPR013032 (PROSITE_PATTERNS); IPR013032 (PROSITE_PATTERNS); IPR013032 (PROSITE_PATTERNS); IPR013032 (PROSITE_PATTERNS); IPR013032 (PROSITE_PATTERNS); IPR001846 (PROSITE_PROFILES)…	F:GO:0005515	F:protein binding
BGLB027678-PB	leukocyte elastase inhibitor-like	325	20	0	77.47	1	C:GO:0005615	C:extracellular space			IPR023796 (SMART); IPR023796 (PFAM); G3DSA:2.30.39.10 (GENE3D); G3DSA:3.30.497.10 (GENE3D); IPR000215 (PANTHER); cd00172 (CDD); IPR023796 (SUPERFAMILY)	C:GO:0005615	C:extracellular space
BGLB027678-PA	leukocyte elastase inhibitor-like	325	20	0	77.47	1	C:GO:0005615	C:extracellular space			IPR023796 (SMART); G3DSA:3.30.497.10 (GENE3D); IPR023796 (PFAM); G3DSA:2.30.39.10 (GENE3D); IPR000215 (PANTHER); cd00172 (CDD); IPR023796 (SUPERFAMILY)	C:GO:0005615	C:extracellular space
BGLB027541-PA	nucleolar protein 8-like	1017	20	0	65.43	3	F:GO:0003723; C:GO:0005730; P:GO:0008150	F:RNA binding; C:nucleolus; P:biological_process			IPR000504 (SMART); IPR000504 (PFAM); IPR012677 (G3DSA:3.30.70.GENE3D); mobidb-lite (MOBIDB_LITE); mobidb-lite (MOBIDB_LITE); mobidb-lite (MOBIDB_LITE); mobidb-lite (MOBIDB_LITE); mobidb-lite (MOBIDB_LITE); mobidb-lite (MOBIDB_LITE); PTHR19446 (PANTHER); PTHR19446:SF363 (PANTHER); IPR000504 (PROSITE_PROFILES); cd12226 (CDD); IPR012677 (SUPERFAMILY)	F:GO:0000166; F:GO:0003676	F:nucleotide binding; F:nucleic acid binding
BGLB027464-PD	cell cycle checkpoint protein RAD17-like isoform X1	553	20	0	65.08	4	C:GO:0005634; P:GO:0006259; P:GO:0006950; P:GO:0007049	C:nucleus; P:DNA metabolic process; P:response to stress; P:cell cycle			IPR027417 (G3DSA:3.40.50.GENE3D); PF03215 (PFAM); G3DSA:1.10.8.60 (GENE3D); mobidb-lite (MOBIDB_LITE); IPR004582 (PANTHER); IPR027417 (SUPERFAMILY)	C:GO:0005634; P:GO:0006281; P:GO:0007049	C:nucleus; P:DNA repair; P:cell cycle
BGLB027464-PC	cell cycle checkpoint protein RAD17-like isoform X1	555	20	0	65.05	4	C:GO:0005634; P:GO:0006259; P:GO:0006950; P:GO:0007049	C:nucleus; P:DNA metabolic process; P:response to stress; P:cell cycle			IPR027417 (G3DSA:3.40.50.GENE3D); PF03215 (PFAM); G3DSA:1.10.8.60 (GENE3D); mobidb-lite (MOBIDB_LITE); IPR004582 (PANTHER); IPR027417 (SUPERFAMILY)	C:GO:0005634; P:GO:0006281; P:GO:0007049	C:nucleus; P:DNA repair; P:cell cycle
BGLB027464-PB	cell cycle checkpoint protein RAD17-like isoform X1	555	20	0	65.05	4	C:GO:0005634; P:GO:0006259; P:GO:0006950; P:GO:0007049	C:nucleus; P:DNA metabolic process; P:response to stress; P:cell cycle
BGLB027464-PA	cell cycle checkpoint protein RAD17-like isoform X1	555	20	0	65.05	4	C:GO:0005634; P:GO:0006259; P:GO:0006950; P:GO:0007049	C:nucleus; P:DNA metabolic process; P:response to stress; P:cell cycle
BGLB027390-PA	carboxypeptidase B-like	280	20	0	63.68	2	F:GO:0008233; F:GO:0043167	F:peptidase activity; F:ion binding	EC:3.4.17	Acting on peptide bonds (peptidases)	IPR000834 (PRINTS); IPR000834 (SMART); IPR000834 (PFAM); G3DSA:3.40.630.10 (GENE3D); PTHR11705 (PANTHER); IPR000834 (PROSITE_PATTERNS); cd03860 (CDD); SSF53187 (SUPERFAMILY)	F:GO:0004181; P:GO:0006508; F:GO:0008270	F:metallocarboxypeptidase activity; P:proteolysis; F:zinc ion binding
BGLB027001-PA	collagen alpha-1(XII) chain-like	602	20	0	56.3	1	C:GO:0005581	C:collagen trimer			PR00453 (PRINTS); IPR002035 (SMART); IPR002035 (PFAM); IPR002035 (G3DSA:3.40.50.GENE3D); mobidb-lite (MOBIDB_LITE); mobidb-lite (MOBIDB_LITE); PTHR11132 (PANTHER); IPR002035 (PROSITE_PROFILES); IPR002035 (PROSITE_PROFILES); cd01450 (CDD); cd01450 (CDD); IPR002035 (SUPERFAMILY); IPR002035 (SUPERFAMILY)	no GO terms	no GO terms
BGLB026899-PH	leucine-rich repeat and calponin homology domain-containing protein 2-like isoform X4	1123	20	0	87.01	2	F:GO:0003674; C:GO:0005575	F:molecular_function; C:cellular_component			Coil (COILS); IPR003591 (SMART); SM00364 (SMART); IPR001715 (SMART); IPR001611 (PFAM); IPR032675 (G3DSA:3.80.10.GENE3D); IPR001715 (G3DSA:1.10.418.GENE3D); IPR001715 (PFAM); mobidb-lite (MOBIDB_LITE); mobidb-lite (MOBIDB_LITE); mobidb-lite (MOBIDB_LITE); mobidb-lite (MOBIDB_LITE); PTHR23155 (PANTHER); PTHR23155:SF423 (PANTHER); IPR001611 (PROSITE_PROFILES); IPR001611 (PROSITE_PROFILES); IPR001611…	F:GO:0005515	F:protein binding
BGLB026899-PG	leucine-rich repeat and calponin homology domain-containing protein 2-like isoform X4	1089	20	0	84.66	2	F:GO:0003674; C:GO:0005575	F:molecular_function; C:cellular_component			Coil (COILS); SM00364 (SMART); IPR001715 (SMART); IPR003591 (SMART); IPR001611 (PFAM); IPR001715 (G3DSA:1.10.418.GENE3D); IPR001715 (PFAM); IPR032675 (G3DSA:3.80.10.GENE3D); mobidb-lite (MOBIDB_LITE); mobidb-lite (MOBIDB_LITE); mobidb-lite (MOBIDB_LITE); PTHR23155 (PANTHER); PTHR23155:SF423 (PANTHER); IPR001611 (PROSITE_PROFILES); IPR001611 (PROSITE_PROFILES); IPR001611 (PROSITE_PROFILES); IPR001…	F:GO:0005515	F:protein binding
BGLB026899-PF	leucine-rich repeat and calponin homology domain-containing protein 2-like isoform X4	1079	20	0	88.03	2	F:GO:0003674; C:GO:0005575	F:molecular_function; C:cellular_component			Coil (COILS); IPR003591 (SMART); IPR001715 (SMART); SM00364 (SMART); IPR001611 (PFAM); IPR001715 (G3DSA:1.10.418.GENE3D); IPR001715 (PFAM); IPR032675 (G3DSA:3.80.10.GENE3D); mobidb-lite (MOBIDB_LITE); mobidb-lite (MOBIDB_LITE); mobidb-lite (MOBIDB_LITE); mobidb-lite (MOBIDB_LITE); mobidb-lite (MOBIDB_LITE); PTHR23155 (PANTHER); PTHR23155:SF423 (PANTHER); IPR001611 (PROSITE_PROFILES); IPR001611 (P…	F:GO:0005515	F:protein binding
BGLB026899-PE	leucine-rich repeat and calponin homology domain-containing protein 2-like isoform X7	921	20	0	82.37	2	F:GO:0003674; C:GO:0005575	F:molecular_function; C:cellular_component			Coil (COILS); IPR003591 (SMART); SM00364 (SMART); IPR001715 (SMART); IPR001715 (PFAM); IPR032675 (G3DSA:3.80.10.GENE3D); IPR001715 (G3DSA:1.10.418.GENE3D); IPR001611 (PFAM); mobidb-lite (MOBIDB_LITE); mobidb-lite (MOBIDB_LITE); mobidb-lite (MOBIDB_LITE); mobidb-lite (MOBIDB_LITE); PTHR23155 (PANTHER); PTHR23155:SF423 (PANTHER); IPR001611 (PROSITE_PROFILES); IPR001611 (PROSITE_PROFILES); IPR001611…	F:GO:0005515	F:protein binding
BGLB026899-PD	leucine-rich repeat and calponin homology domain-containing protein 2-like isoform X4	1140	20	0	87.48	2	F:GO:0003674; C:GO:0005575	F:molecular_function; C:cellular_component			Coil (COILS); IPR003591 (SMART); IPR001715 (SMART); SM00364 (SMART); IPR032675 (G3DSA:3.80.10.GENE3D); IPR001611 (PFAM); IPR001715 (PFAM); IPR001715 (G3DSA:1.10.418.GENE3D); mobidb-lite (MOBIDB_LITE); mobidb-lite (MOBIDB_LITE); mobidb-lite (MOBIDB_LITE); mobidb-lite (MOBIDB_LITE); mobidb-lite (MOBIDB_LITE); PTHR23155 (PANTHER); PTHR23155:SF423 (PANTHER); IPR001611 (PROSITE_PROFILES); IPR001611 (P…	F:GO:0005515	F:protein binding
BGLB026899-PB	leucine-rich repeat and calponin homology domain-containing protein 2-like isoform X4	1035	20	0	87.81	2	F:GO:0003674; C:GO:0005575	F:molecular_function; C:cellular_component			Coil (COILS); IPR003591 (SMART); SM00364 (SMART); IPR001715 (SMART); IPR032675 (G3DSA:3.80.10.GENE3D); IPR001715 (PFAM); IPR001611 (PFAM); IPR001715 (G3DSA:1.10.418.GENE3D); mobidb-lite (MOBIDB_LITE); mobidb-lite (MOBIDB_LITE); mobidb-lite (MOBIDB_LITE); mobidb-lite (MOBIDB_LITE); PTHR23155 (PANTHER); PTHR23155:SF423 (PANTHER); IPR001611 (PROSITE_PROFILES); IPR001611 (PROSITE_PROFILES); IPR001611…	F:GO:0005515	F:protein binding
BGLB026899-PA	leucine-rich repeat and calponin homology domain-containing protein 2-like isoform X4	1167	20	0	88.67	2	F:GO:0003674; C:GO:0005575	F:molecular_function; C:cellular_component			Coil (COILS); IPR001715 (SMART); IPR003591 (SMART); SM00364 (SMART); IPR001715 (G3DSA:1.10.418.GENE3D); IPR001715 (PFAM); IPR032675 (G3DSA:3.80.10.GENE3D); IPR001611 (PFAM); mobidb-lite (MOBIDB_LITE); mobidb-lite (MOBIDB_LITE); mobidb-lite (MOBIDB_LITE); mobidb-lite (MOBIDB_LITE); PTHR23155 (PANTHER); PTHR23155:SF423 (PANTHER); IPR001611 (PROSITE_PROFILES); IPR001611 (PROSITE_PROFILES); IPR001611…	F:GO:0005515	F:protein binding
BGLB026839-PB	DBH-like monooxygenase protein 1	113	20	8.91204e-74	67.63	1	F:GO:0003674	F:molecular_function			mobidb-lite (MOBIDB_LITE); PTHR34737 (PANTHER)	no GO terms	no GO terms
BGLB026597-PA	translin-associated factor X-interacting protein 1-like	278	20	0	75.68	1	F:GO:0043167	F:ion binding			Coil (COILS); Coil (COILS); PTHR16306 (PANTHER)	no GO terms	no GO terms
BGLB026333-PA	haemoglobin type 1	178	16	2.98685e-128	70.75	1	F:GO:0003674	F:molecular_function			Coil (COILS); IPR012292 (G3DSA:1.10.490.GENE3D); IPR009050 (SUPERFAMILY)	F:GO:0019825; F:GO:0020037	F:oxygen binding; F:heme binding
BGLB025685-PD	collagen alpha-1(XII) chain-like	334	20	0	65.09	6	C:GO:0005576; C:GO:0005581; P:GO:0006030; F:GO:0008061; C:GO:0016020; C:GO:0016021	C:extracellular region; C:collagen trimer; P:chitin metabolic process; F:chitin binding; C:membrane; C:integral component of membrane			PR00453 (PRINTS); IPR002035 (SMART); IPR002035 (PFAM); IPR002035 (G3DSA:3.40.50.GENE3D); mobidb-lite (MOBIDB_LITE); PTHR11132 (PANTHER); IPR002035 (PROSITE_PROFILES); cd01450 (CDD); IPR002035 (SUPERFAMILY)	no GO terms	no GO terms
BGLB025685-PC	collagen alpha-1(XII) chain-like	334	20	0	65.09	6	C:GO:0005576; C:GO:0005581; P:GO:0006030; F:GO:0008061; C:GO:0016020; C:GO:0016021	C:extracellular region; C:collagen trimer; P:chitin metabolic process; F:chitin binding; C:membrane; C:integral component of membrane
BGLB025685-PB	collagen alpha-1(XII) chain-like	334	20	0	65.09	6	C:GO:0005576; C:GO:0005581; P:GO:0006030; F:GO:0008061; C:GO:0016020; C:GO:0016021	C:extracellular region; C:collagen trimer; P:chitin metabolic process; F:chitin binding; C:membrane; C:integral component of membrane
BGLB025685-PA	collagen alpha-1(XII) chain-like	338	20	0	65.09	6	C:GO:0005576; C:GO:0005581; P:GO:0006030; F:GO:0008061; C:GO:0016020; C:GO:0016021	C:extracellular region; C:collagen trimer; P:chitin metabolic process; F:chitin binding; C:membrane; C:integral component of membrane			PR00453 (PRINTS); IPR002035 (SMART); IPR002035 (PFAM); IPR002035 (G3DSA:3.40.50.GENE3D); mobidb-lite (MOBIDB_LITE); PTHR11132 (PANTHER); IPR002035 (PROSITE_PROFILES); cd01450 (CDD); IPR002035 (SUPERFAMILY)	no GO terms	no GO terms
BGLB025354-PA	haemoglobin type 1	153	10	3.27672e-108	74.65	1	F:GO:0003674	F:molecular_function			Coil (COILS)	no GO terms	no GO terms
BGLB025228-PB	acetylcholine-binding protein-like	232	20	3.55536e-169	68.37	3	C:GO:0005575; P:GO:0007165; F:GO:0022857	C:cellular_component; P:signal transduction; F:transmembrane transporter activity			IPR006202 (G3DSA:2.70.170.GENE3D); IPR006202 (PFAM); PTHR18945:SF559 (PANTHER); IPR006201 (PANTHER); IPR006202 (SUPERFAMILY)	F:GO:0005230; P:GO:0006810; P:GO:0006811; C:GO:0016020; C:GO:0016021	F:extracellular ligand-gated ion channel activity; P:transport; P:ion transport; C:membrane; C:integral component of membrane
BGLB025228-PA	acetylcholine-binding protein-like	224	20	7.01182e-162	68.52	3	C:GO:0005575; P:GO:0007165; F:GO:0022857	C:cellular_component; P:signal transduction; F:transmembrane transporter activity			IPR006202 (G3DSA:2.70.170.GENE3D); IPR006202 (PFAM); IPR006201 (PANTHER); PTHR18945:SF559 (PANTHER); IPR006202 (SUPERFAMILY)	F:GO:0005230; P:GO:0006810; P:GO:0006811; C:GO:0016020; C:GO:0016021	F:extracellular ligand-gated ion channel activity; P:transport; P:ion transport; C:membrane; C:integral component of membrane
BGLB025025-PA	PREDICTED: uncharacterized protein LOC106073816	269	1	0	100						no IPS match	no IPS match	no IPS match
BGLB024772-PA	fatty acid-biding protein	133	20	1.52819e-91	59.58	1	F:GO:0008289	F:lipid binding			IPR012674 (G3DSA:2.40.128.GENE3D); PTHR11955:SF92 (PANTHER); IPR031259 (PANTHER); IPR011038 (SUPERFAMILY)	F:GO:0008289	F:lipid binding
BGLB024577-PA	PKD domain-containing protein	538	20	0	49.23	1	F:GO:0008233	F:peptidase activity	EC:3.4.24	Acting on peptide bonds (peptidases)	IPR023612 (PRINTS); IPR013856 (G3DSA:3.10.170.GENE3D); G3DSA:1.10.390.10 (GENE3D); IPR011096 (PFAM); IPR001570 (PFAM); IPR013856 (PFAM); PTHR33794 (PANTHER); SSF55486 (SUPERFAMILY)	F:GO:0004222; P:GO:0006508	F:metalloendopeptidase activity; P:proteolysis
BGLB024572-PA	sialate O-acetylesterase-like	191	20	4.03997e-137	65.8						mobidb-lite (MOBIDB_LITE); PTHR22901 (PANTHER); PTHR22901:SF0 (PANTHER); IPR013830 (SUPERFAMILY)	no GO terms	no GO terms
BGLB024478-PA	breast cancer type 1 susceptibility protein isoform X4	772	20	0	71.84	6	F:GO:0003677; C:GO:0005634; P:GO:0006259; P:GO:0006464; P:GO:0006950; F:GO:0043167	F:DNA binding; C:nucleus; P:DNA metabolic process; P:cellular protein modification process; P:response to stress; F:ion binding			IPR018957 (PFAM); IPR013083 (G3DSA:3.30.40.GENE3D); mobidb-lite (MOBIDB_LITE); mobidb-lite (MOBIDB_LITE); IPR031099 (PANTHER); IPR011364 (PTHR13763:PANTHER); cd00162 (CDD); SSF57850 (SUPERFAMILY)	F:GO:0003677; F:GO:0004842; C:GO:0005634; P:GO:0006281; P:GO:0006974; F:GO:0008270; F:GO:0046872	F:DNA binding; F:ubiquitin-protein transferase activity; C:nucleus; P:DNA repair; P:cellular response to DNA damage stimulus; F:zinc ion binding; F:metal ion binding
BGLB024451-PA	pulmonary surfactant-associated protein D-like	163	20	1.19607e-115	64.51						IPR001304 (SMART); IPR001304 (PFAM); IPR016186 (G3DSA:3.10.100.GENE3D); PTHR22802 (PANTHER); IPR001304 (PROSITE_PROFILES); cd00037 (CDD); IPR016187 (SUPERFAMILY)	no GO terms	no GO terms
BGLB024320-PA	leukocyte elastase inhibitor-like	217	20	2.95394e-155	70.34	1	C:GO:0005615	C:extracellular space			IPR023796 (SMART); G3DSA:2.30.39.10 (GENE3D); G3DSA:3.30.497.10 (GENE3D); IPR023796 (PFAM); IPR000215 (PANTHER); PTHR11461:SF190 (PANTHER); IPR023795 (PROSITE_PATTERNS); cd00172 (CDD); IPR023796 (SUPERFAMILY)	C:GO:0005615	C:extracellular space
BGLB024264-PA	probable glutathione S-transferase 7	205	20	2.94531e-147	69.75	1	F:GO:0003674	F:molecular_function			IPR004045 (PFAM); IPR010987 (G3DSA:1.20.1050.GENE3D); IPR012336 (G3DSA:3.40.30.GENE3D); IPR004046 (PFAM); PTHR11571 (PANTHER); IPR004045 (PROSITE_PROFILES); IPR010987 (PROSITE_PROFILES); cd03039 (CDD); cd03192 (CDD); IPR012336 (SUPERFAMILY); IPR010987 (SUPERFAMILY)	F:GO:0005515	F:protein binding
BGLB024127-PA	related to calmodulin	142	20	1.22237e-96	58.29	3	C:GO:0005623; P:GO:0008150; F:GO:0043167	C:cell; P:biological_process; F:ion binding			IPR002048 (SMART); IPR011992 (G3DSA:1.10.238.GENE3D); IPR002048 (PFAM); IPR011992 (G3DSA:1.10.238.GENE3D); IPR011992 (G3DSA:1.10.238.GENE3D); PTHR10891 (PANTHER); IPR018247 (PROSITE_PATTERNS); IPR018247 (PROSITE_PATTERNS); IPR018247 (PROSITE_PATTERNS); IPR018247 (PROSITE_PATTERNS); IPR002048 (PROSITE_PROFILES); IPR002048 (PROSITE_PROFILES); IPR002048 (PROSITE_PROFILES); IPR002048 (PROSITE_PROFILE…	F:GO:0005509	F:calcium ion binding
BGLB023938-PE	nesprin-1-like isoform X1	1352	20	0	72.54	4	C:GO:0005635; P:GO:0007010; F:GO:0008092; C:GO:0032991	C:nuclear envelope; P:cytoskeleton organization; F:cytoskeletal protein binding; C:protein-containing complex			Coil (COILS); Coil (COILS); IPR018159 (SMART); IPR012315 (SMART); G3DSA:1.20.58.60 (GENE3D); IPR012315 (PFAM); IPR002017 (PFAM); G3DSA:1.20.58.60 (GENE3D); G3DSA:1.20.58.60 (GENE3D); mobidb-lite (MOBIDB_LITE); mobidb-lite (MOBIDB_LITE); PTHR11915 (PANTHER); PTHR11915 (PANTHER); IPR030265 (PTHR11915:PANTHER); IPR030265 (PTHR11915:PANTHER); IPR012315 (PROSITE_PROFILES); cd00176 (CDD); cd00176 (CDD)…	F:GO:0005515; C:GO:0005635; C:GO:0016021; C:GO:0034993; F:GO:0051015; P:GO:0090286	F:protein binding; C:nuclear envelope; C:integral component of membrane; C:meiotic nuclear membrane microtubule tethering complex; F:actin filament binding; P:cytoskeletal anchoring at nuclear membrane
BGLB023938-PB	nesprin-1-like isoform X2	1352	20	0	68.1	4	C:GO:0005635; P:GO:0007010; F:GO:0008092; C:GO:0032991	C:nuclear envelope; P:cytoskeleton organization; F:cytoskeletal protein binding; C:protein-containing complex
BGLB023938-PA	nesprin-1-like isoform X3	1352	20	0	68.1	4	C:GO:0005635; P:GO:0007010; F:GO:0008092; C:GO:0032991	C:nuclear envelope; P:cytoskeleton organization; F:cytoskeletal protein binding; C:protein-containing complex			Coil (COILS); Coil (COILS); IPR018159 (SMART); IPR012315 (SMART); G3DSA:1.20.58.60 (GENE3D); IPR012315 (PFAM); IPR002017 (PFAM); G3DSA:1.20.58.60 (GENE3D); G3DSA:1.20.58.60 (GENE3D); mobidb-lite (MOBIDB_LITE); PTHR11915 (PANTHER); IPR030265 (PTHR11915:PANTHER); IPR012315 (PROSITE_PROFILES); cd00176 (CDD); cd00176 (CDD); cd00176 (CDD); cd00176 (CDD); cd00176 (CDD); cd00176 (CDD); SSF46966 (SUPERFA…	F:GO:0005515; C:GO:0005635; C:GO:0016021; C:GO:0034993; F:GO:0051015; P:GO:0090286	F:protein binding; C:nuclear envelope; C:integral component of membrane; C:meiotic nuclear membrane microtubule tethering complex; F:actin filament binding; P:cytoskeletal anchoring at nuclear membrane
BGLB023478-PA	probable glutathione S-transferase 7	206	20	6.19213e-147	71.27	1	F:GO:0003674	F:molecular_function			IPR010987 (G3DSA:1.20.1050.GENE3D); IPR004046 (PFAM); IPR012336 (G3DSA:3.40.30.GENE3D); IPR004045 (PFAM); PTHR11571:SF145 (PANTHER); PTHR11571 (PANTHER); IPR010987 (PROSITE_PROFILES); IPR004045 (PROSITE_PROFILES); cd03192 (CDD); cd03039 (CDD); IPR012336 (SUPERFAMILY); IPR010987 (SUPERFAMILY)	F:GO:0005515	F:protein binding
BGLB023351-PA	CD63 antigen	236	20	1.79524e-166	70.85	1	C:GO:0005575	C:cellular_component			IPR000301 (PRINTS); IPR018499 (PFAM); IPR000301 (PIRSF); PTHR19282 (PANTHER); PTHR19282:SF233 (PANTHER); cd03127 (CDD); IPR008952 (SUPERFAMILY)	C:GO:0016021	C:integral component of membrane
BGLB023303-PA	PREDICTED: uncharacterized protein LOC106050805	199	1	1.32926e-139	100						Coil (COILS); mobidb-lite (MOBIDB_LITE)	no GO terms	no GO terms
BGLB023273-PA	probable glutathione S-transferase 7	205	20	8.46229e-146	71.72	1	F:GO:0003674	F:molecular_function			IPR004046 (PFAM); IPR012336 (G3DSA:3.40.30.GENE3D); IPR010987 (G3DSA:1.20.1050.GENE3D); IPR004045 (PFAM); PTHR11571:SF145 (PANTHER); PTHR11571 (PANTHER); IPR004045 (PROSITE_PROFILES); IPR010987 (PROSITE_PROFILES); cd03039 (CDD); cd03192 (CDD); IPR012336 (SUPERFAMILY); IPR010987 (SUPERFAMILY)	F:GO:0005515	F:protein binding
BGLB023089-PA	IgGFc-binding protein	150	20	1.08478e-104	54.4	1	F:GO:0005509	F:calcium ion binding			IPR001846 (PFAM); IPR001846 (PROSITE_PROFILES)	no GO terms	no GO terms
BGLB023078-PA	schistosomin-like precursor	96	4	3.33292e-62	77.06	1	C:GO:0005576	C:extracellular region			no IPS match	no IPS match	no IPS match
BGLB023061-PF	protein sprint isoform X1	1548	20	0	83.12	1	P:GO:0007165	P:signal transduction			Coil (COILS); IPR000980 (SMART); IPR003123 (SMART); IPR000159 (SMART); IPR000980 (PFAM); IPR003123 (PFAM); IPR000980 (G3DSA:3.30.505.GENE3D); IPR000159 (PFAM); mobidb-lite (MOBIDB_LITE); mobidb-lite (MOBIDB_LITE); mobidb-lite (MOBIDB_LITE); mobidb-lite (MOBIDB_LITE); PTHR23101 (PANTHER); PTHR23101 (PANTHER); PTHR23101:SF70 (PANTHER); PTHR23101 (PANTHER); PTHR23101:SF70 (PANTHER); IPR003123 (PROSI…	P:GO:0007165	P:signal transduction
BGLB023061-PE	protein sprint isoform X1	1563	20	0	83.1	1	P:GO:0007165	P:signal transduction			Coil (COILS); IPR000159 (SMART); IPR000980 (SMART); IPR003123 (SMART); IPR003123 (PFAM); IPR000159 (PFAM); IPR000980 (PFAM); IPR000980 (G3DSA:3.30.505.GENE3D); mobidb-lite (MOBIDB_LITE); mobidb-lite (MOBIDB_LITE); mobidb-lite (MOBIDB_LITE); mobidb-lite (MOBIDB_LITE); PTHR23101 (PANTHER); PTHR23101 (PANTHER); PTHR23101:SF70 (PANTHER); PTHR23101 (PANTHER); PTHR23101:SF70 (PANTHER); IPR000159 (PROSI…	P:GO:0007165	P:signal transduction
BGLB023061-PD	protein sprint isoform X1	1591	20	0	83.1	1	P:GO:0007165	P:signal transduction			Coil (COILS); IPR003123 (SMART); IPR000980 (SMART); IPR000159 (SMART); IPR000980 (G3DSA:3.30.505.GENE3D); IPR003123 (PFAM); IPR000980 (PFAM); IPR000159 (PFAM); mobidb-lite (MOBIDB_LITE); mobidb-lite (MOBIDB_LITE); mobidb-lite (MOBIDB_LITE); mobidb-lite (MOBIDB_LITE); PTHR23101:SF70 (PANTHER); PTHR23101:SF70 (PANTHER); PTHR23101 (PANTHER); PTHR23101 (PANTHER); IPR000159 (PROSITE_PROFILES); IPR0031…	P:GO:0007165	P:signal transduction
BGLB023061-PC	protein sprint isoform X1	1555	20	0	83.07	1	P:GO:0007165	P:signal transduction			Coil (COILS); IPR003123 (SMART); IPR000980 (SMART); IPR000159 (SMART); IPR000980 (PFAM); IPR000980 (G3DSA:3.30.505.GENE3D); IPR000159 (PFAM); IPR003123 (PFAM); mobidb-lite (MOBIDB_LITE); mobidb-lite (MOBIDB_LITE); mobidb-lite (MOBIDB_LITE); mobidb-lite (MOBIDB_LITE); PTHR23101:SF70 (PANTHER); PTHR23101 (PANTHER); PTHR23101:SF70 (PANTHER); PTHR23101 (PANTHER); IPR000980 (PROSITE_PROFILES); IPR0031…	P:GO:0007165	P:signal transduction
BGLB023061-PB	protein sprint isoform X1	1592	20	0	83.11	1	P:GO:0007165	P:signal transduction			Coil (COILS); IPR000159 (SMART); IPR000980 (SMART); IPR003123 (SMART); IPR000980 (PFAM); IPR000980 (G3DSA:3.30.505.GENE3D); IPR000159 (PFAM); IPR003123 (PFAM); mobidb-lite (MOBIDB_LITE); mobidb-lite (MOBIDB_LITE); mobidb-lite (MOBIDB_LITE); mobidb-lite (MOBIDB_LITE); mobidb-lite (MOBIDB_LITE); PTHR23101 (PANTHER); PTHR23101:SF70 (PANTHER); PTHR23101:SF70 (PANTHER); PTHR23101 (PANTHER); PTHR23101:…	P:GO:0007165	P:signal transduction
BGLB023061-PA	protein sprint isoform X1	1592	20	0	83.11	1	P:GO:0007165	P:signal transduction
BGLB022753-PA	profilin	135	20	1.3264e-93	53.9	1	F:GO:0008092	F:cytoskeletal protein binding			IPR005455 (SMART); IPR005455 (PFAM); G3DSA:3.30.450.30 (GENE3D); IPR005455 (PANTHER); PTHR11604:SF0 (PANTHER); IPR005455 (SUPERFAMILY)	no GO terms	no GO terms
BGLB022600-PF	PREDICTED: uncharacterized protein LOC106060455 isoform X1	413	5	0	88.69	1	F:GO:0003674	F:molecular_function			IPR013783 (G3DSA:2.60.40.GENE3D); IPR007110 (PROSITE_PROFILES); IPR007110 (SUPERFAMILY)	F:GO:0005515	F:protein binding
BGLB022600-PE	PREDICTED: uncharacterized protein LOC106060455 isoform X3	404	5	0	88.87	1	F:GO:0003674	F:molecular_function			IPR013783 (G3DSA:2.60.40.GENE3D); IPR007110 (PROSITE_PROFILES); IPR007110 (SUPERFAMILY)	F:GO:0005515	F:protein binding
BGLB022600-PD	PREDICTED: uncharacterized protein LOC106060455 isoform X4	399	5	0	88.53	1	F:GO:0003674	F:molecular_function			IPR013783 (G3DSA:2.60.40.GENE3D); IPR007110 (PROSITE_PROFILES); IPR007110 (SUPERFAMILY)	F:GO:0005515	F:protein binding
BGLB022600-PC	PREDICTED: uncharacterized protein LOC106060455 isoform X2	408	5	0	89.03	1	F:GO:0003674	F:molecular_function			IPR013783 (G3DSA:2.60.40.GENE3D); IPR007110 (PROSITE_PROFILES); IPR007110 (SUPERFAMILY)	F:GO:0005515	F:protein binding
BGLB022600-PB	PREDICTED: uncharacterized protein LOC106060455 isoform X1	413	5	0	88.69
BGLB022600-PA	PREDICTED: uncharacterized protein LOC106060455 isoform X1	413	5	0	88.69
BGLB022583-PA	Collagen alpha-4(VI) chain	208	20	2.23218e-143	55.11	1	C:GO:0005581	C:collagen trimer			no IPS match	no IPS match	no IPS match
BGLB022493-PA	Kyphoscoliosis peptidase	222	20	2.4037e-160	72.33						no IPS match	no IPS match	no IPS match
BGLB022303-PA	PREDICTED: uncharacterized protein LOC106067908	194	10	3.10191e-141	61.92	2	P:GO:0006464; F:GO:0016829	P:cellular protein modification process; F:lyase activity			IPR010404 (PFAM)	F:GO:0016829; P:GO:0017009	F:lyase activity; P:protein-phycocyanobilin linkage
BGLB021918-PA	Collagen alpha-1(XII) chain	209	20	1.99191e-148	69.54	4	C:GO:0005581; C:GO:0005604; C:GO:0005615; P:GO:0007165	C:collagen trimer; C:basement membrane; C:extracellular space; P:signal transduction			IPR002035 (G3DSA:3.40.50.GENE3D); IPR002035 (PFAM); mobidb-lite (MOBIDB_LITE); PTHR11132 (PANTHER); IPR002035 (PROSITE_PROFILES); IPR000436 (CDD); IPR002035 (SUPERFAMILY)	no GO terms	no GO terms
BGLB021854-PA	CD109 antigen-like	1376	20	0	70.02	2	C:GO:0005615; F:GO:0030234	C:extracellular space; F:enzyme regulator activity			IPR011625 (SMART); IPR009048 (SMART); IPR001599 (SMART); IPR001599 (PFAM); IPR019565 (PFAM); IPR011626 (PFAM); IPR009048 (G3DSA:2.60.40.GENE3D); IPR009048 (PFAM); IPR011625 (PFAM); IPR002890 (PFAM); IPR008930 (G3DSA:1.50.10.GENE3D); PTHR11412 (PANTHER); PTHR11412:SF80 (PANTHER); IPR019742 (PROSITE_PATTERNS); cd02897 (CDD); IPR014756 (SUPERFAMILY); IPR009048 (SUPERFAMILY); IPR008930 (SUPERFAMILY)	F:GO:0004866; C:GO:0005576; C:GO:0005615	F:endopeptidase inhibitor activity; C:extracellular region; C:extracellular space
BGLB021783-PA	PREDICTED: uncharacterized protein LOC106056935	721	1	0	100						no IPS match	no IPS match	no IPS match
BGLB021400-PB	leukocyte elastase inhibitor-like	329	20	0	77.09	1	C:GO:0005615	C:extracellular space			IPR023796 (SMART); G3DSA:3.30.497.10 (GENE3D); IPR023796 (PFAM); G3DSA:2.30.39.10 (GENE3D); IPR000215 (PANTHER); cd00172 (CDD); IPR023796 (SUPERFAMILY)	C:GO:0005615	C:extracellular space
BGLB021400-PA	leukocyte elastase inhibitor-like	329	20	0	77.09	1	C:GO:0005615	C:extracellular space
BGLB021397-PA	PREDICTED: uncharacterized protein LOC106065651	156	7	2.31224e-109	60.1						no IPS match	no IPS match	no IPS match
BGLB021162-PC	CD109 antigen-like isoform X1	216	20	1.86676e-155	72.14	2	C:GO:0005615; F:GO:0030234	C:extracellular space; F:enzyme regulator activity			IPR002890 (PFAM); PTHR11412 (PANTHER); PTHR11412:SF80 (PANTHER)	F:GO:0004866	F:endopeptidase inhibitor activity
BGLB021162-PB	CD109 antigen-like isoform X1	214	20	1.34645e-153	72.14	2	C:GO:0005615; F:GO:0030234	C:extracellular space; F:enzyme regulator activity			IPR002890 (PFAM); PTHR11412 (PANTHER); PTHR11412:SF80 (PANTHER)	F:GO:0004866	F:endopeptidase inhibitor activity
BGLB021162-PA	CD109 antigen-like isoform X1	216	20	1.86676e-155	72.14	2	C:GO:0005615; F:GO:0030234	C:extracellular space; F:enzyme regulator activity
BGLB021031-PB	serine-rich adhesin for platelets-like	2999	2	0	79.47						mobidb-lite (MOBIDB_LITE); mobidb-lite (MOBIDB_LITE); mobidb-lite (MOBIDB_LITE); mobidb-lite (MOBIDB_LITE); mobidb-lite (MOBIDB_LITE); mobidb-lite (MOBIDB_LITE); mobidb-lite (MOBIDB_LITE); mobidb-lite (MOBIDB_LITE); mobidb-lite (MOBIDB_LITE); mobidb-lite (MOBIDB_LITE); mobidb-lite (MOBIDB_LITE); mobidb-lite (MOBIDB_LITE); mobidb-lite (MOBIDB_LITE); mobidb-lite (MOBIDB_LITE)	no GO terms	no GO terms
BGLB020983-PB	acetylcholine-binding protein-like	224	20	4.12248e-163	64.63	3	C:GO:0005575; P:GO:0007165; F:GO:0022857	C:cellular_component; P:signal transduction; F:transmembrane transporter activity			IPR006202 (G3DSA:2.70.170.GENE3D); IPR006202 (PFAM); IPR006201 (PANTHER); PTHR18945:SF559 (PANTHER); IPR006202 (SUPERFAMILY)	F:GO:0005230; P:GO:0006810; P:GO:0006811; C:GO:0016020; C:GO:0016021	F:extracellular ligand-gated ion channel activity; P:transport; P:ion transport; C:membrane; C:integral component of membrane
BGLB020983-PA	acetylcholine-binding protein-like	224	20	4.12248e-163	64.63	3	C:GO:0005575; P:GO:0007165; F:GO:0022857	C:cellular_component; P:signal transduction; F:transmembrane transporter activity
BGLB020840-PA	pulmonary surfactant-associated protein D-like	164	20	8.72975e-115	65.32						IPR001304 (SMART); IPR016186 (G3DSA:3.10.100.GENE3D); IPR001304 (PFAM); PTHR22802 (PANTHER); IPR001304 (PROSITE_PROFILES); cd00037 (CDD); IPR016187 (SUPERFAMILY)	no GO terms	no GO terms
BGLB020653-PA	acidic mammalian chitinase-like	127	20	6.21667e-87	72.48	2	P:GO:0005975; F:GO:0016798	P:carbohydrate metabolic process; F:hydrolase activity, acting on glycosyl bonds			IPR001223 (PFAM); IPR013781 (G3DSA:3.20.20.GENE3D); PTHR11177 (PANTHER); IPR001579 (PROSITE_PATTERNS); IPR017853 (SUPERFAMILY)	F:GO:0004553; P:GO:0005975	F:hydrolase activity, hydrolyzing O-glycosyl compounds; P:carbohydrate metabolic process
BGLB020643-PA	beta-1,3-glucan-binding protein-like	395	20	0	71.32	2	P:GO:0005975; F:GO:0016798	P:carbohydrate metabolic process; F:hydrolase activity, acting on glycosyl bonds			IPR013320 (G3DSA:2.60.120.GENE3D); IPR000757 (PFAM); PTHR10963 (PANTHER); PTHR10963:SF39 (PANTHER); IPR000757 (PROSITE_PROFILES); IPR013320 (SUPERFAMILY)	F:GO:0004553; P:GO:0005975	F:hydrolase activity, hydrolyzing O-glycosyl compounds; P:carbohydrate metabolic process
BGLB020382-PA	C-type lectin domain family 10 member A-like	195	20	5.07018e-141	61.39	1	C:GO:0005575	C:cellular_component			IPR016186 (G3DSA:3.10.100.GENE3D); IPR001304 (PFAM); IPR001304 (PROSITE_PROFILES); IPR016187 (SUPERFAMILY)	no GO terms	no GO terms
BGLB020295-PA	muscle M-line assembly protein unc-89-like	427	20	0	52.89	2	P:GO:0007165; F:GO:0019899	P:signal transduction; F:enzyme binding			Coil (COILS); IPR001452 (SMART); IPR000219 (SMART); IPR011511 (PFAM); IPR000219 (G3DSA:1.20.900.GENE3D); IPR000219 (PFAM); G3DSA:2.30.30.40 (GENE3D); PTHR22826:SF106 (PANTHER); PTHR22826 (PANTHER); PTHR22826:SF106 (PANTHER); IPR001452 (PROSITE_PROFILES); IPR000219 (PROSITE_PROFILES); cd00160 (CDD); IPR000219 (SUPERFAMILY); IPR001452 (SUPERFAMILY)	F:GO:0005089; F:GO:0005515; P:GO:0035023	F:Rho guanyl-nucleotide exchange factor activity; F:protein binding; P:regulation of Rho protein signal transduction
BGLB020170-PA	CD109 antigen-like	178	20	1.13687e-124	79.98	2	C:GO:0005615; F:GO:0030234	C:extracellular space; F:enzyme regulator activity			Coil (COILS); IPR011626 (PFAM); IPR008930 (G3DSA:1.50.10.GENE3D); IPR019565 (PFAM); PTHR11412 (PANTHER); IPR019742 (PROSITE_PATTERNS); IPR008930 (SUPERFAMILY)	C:GO:0005615	C:extracellular space
BGLB019847-PA	fatty acid-binding protein-like	138	12	4.78083e-92	56.31	1	F:GO:0008289	F:lipid binding			IPR012674 (G3DSA:2.40.128.GENE3D); IPR011038 (SUPERFAMILY)	no GO terms	no GO terms
BGLB019839-PA	UAP56-interacting factor-like	325	3	0	71.4						Coil (COILS); Coil (COILS); mobidb-lite (MOBIDB_LITE); mobidb-lite (MOBIDB_LITE)	no GO terms	no GO terms
BGLB019561-PA	galactocerebrosidase-like isoform X1	467	20	0	73.31	6	C:GO:0005575; P:GO:0005975; P:GO:0006629; P:GO:0009056; F:GO:0016798; P:GO:0034641	C:cellular_component; P:carbohydrate metabolic process; P:lipid metabolic process; P:catabolic process; F:hydrolase activity, acting on glycosyl bonds; P:cellular nitrogen compound metabolic process	EC:3.2.1.46	Galactosylceramidase	IPR001286 (PRINTS); IPR001286 (PFAM); IPR013781 (G3DSA:3.20.20.GENE3D); PTHR15172:SF1 (PANTHER); IPR001286 (PANTHER); IPR017853 (SUPERFAMILY)	F:GO:0004336; P:GO:0005975; P:GO:0006683	F:galactosylceramidase activity; P:carbohydrate metabolic process; P:galactosylceramide catabolic process
BGLB019413-PA	actin, plasmodial isoform-like	535	20	0	93.1	3	C:GO:0005737; C:GO:0005856; F:GO:0043167	C:cytoplasm; C:cytoskeleton; F:ion binding			IPR004000 (PRINTS); IPR004000 (SMART); G3DSA:3.30.420.40 (GENE3D); G3DSA:3.90.640.10 (GENE3D); G3DSA:3.30.420.40 (GENE3D); IPR004000 (PFAM); IPR004000 (PANTHER); PTHR11937:SF244 (PANTHER); IPR004000 (PANTHER); IPR004001 (PROSITE_PATTERNS); IPR004001 (PROSITE_PATTERNS); IPR020902 (PROSITE_PATTERNS); cd00012 (CDD); cd00012 (CDD); SSF53067 (SUPERFAMILY); SSF53067 (SUPERFAMILY); SSF53067 (SUPERFAMILY)	no GO terms	no GO terms
BGLB019266-PA	acidic mammalian chitinase-like	511	20	0	68.03	8	P:GO:0002376; C:GO:0005615; P:GO:0005975; P:GO:0009056; P:GO:0016192; F:GO:0016798; C:GO:0031410; P:GO:0071554	P:immune system process; C:extracellular space; P:carbohydrate metabolic process; P:catabolic process; P:vesicle-mediated transport; F:hydrolase activity, acting on glycosyl bonds; C:cytoplasmic vesicle; P:cell wall organization or biogenesis	EC:3.2.1.14	Chitinase	IPR002557 (SMART); IPR011583 (SMART); IPR002557 (PFAM); IPR001223 (PFAM); IPR002557 (G3DSA:2.170.140.GENE3D); IPR029070 (G3DSA:3.10.50.GENE3D); IPR013781 (G3DSA:3.20.20.GENE3D); mobidb-lite (MOBIDB_LITE); PTHR11177:SF188 (PANTHER); PTHR11177:SF188 (PANTHER); PTHR11177 (PANTHER); PTHR11177 (PANTHER); IPR001579 (PROSITE_PATTERNS); IPR002557 (PROSITE_PROFILES); IPR002557 (SUPERFAMILY); IPR029070 (SU…	F:GO:0004553; F:GO:0004568; C:GO:0005576; P:GO:0005975; P:GO:0006030; P:GO:0006032; F:GO:0008061	F:hydrolase activity, hydrolyzing O-glycosyl compounds; F:chitinase activity; C:extracellular region; P:carbohydrate metabolic process; P:chitin metabolic process; P:chitin catabolic process; F:chitin binding
BGLB019194-PA	haemoglobin type 1	783	20	0	77.31	2	F:GO:0003674; P:GO:0006810	F:molecular_function; P:transport			Coil (COILS); IPR000971 (PFAM); IPR012292 (G3DSA:1.10.490.GENE3D); IPR000971 (PROSITE_PROFILES); IPR000971 (PROSITE_PROFILES); IPR000971 (PROSITE_PROFILES); IPR000971 (PROSITE_PROFILES); cd01040 (CDD); cd01040 (CDD); cd01040 (CDD); cd01040 (CDD); IPR009050 (SUPERFAMILY); IPR009050 (SUPERFAMILY); IPR009050 (SUPERFAMILY); IPR009050 (SUPERFAMILY)	F:GO:0019825; F:GO:0020037	F:oxygen binding; F:heme binding
BGLB019146-PB	centrosomal protein of 162 kDa-like isoform X1	1357	20	0	65.15						Coil (COILS); Coil (COILS); Coil (COILS); Coil (COILS); Coil (COILS); Coil (COILS); Coil (COILS); Coil (COILS); Coil (COILS); Coil (COILS); Coil (COILS); mobidb-lite (MOBIDB_LITE); mobidb-lite (MOBIDB_LITE); mobidb-lite (MOBIDB_LITE); PTHR34031 (PANTHER)	no GO terms	no GO terms
BGLB019146-PA	centrosomal protein of 162 kDa-like isoform X1	1383	20	0	66.31
BGLB019084-PA	protein SZT2-like	2722	20	0	55.46	1	C:GO:0005777	C:peroxisome			mobidb-lite (MOBIDB_LITE); mobidb-lite (MOBIDB_LITE); mobidb-lite (MOBIDB_LITE); mobidb-lite (MOBIDB_LITE); mobidb-lite (MOBIDB_LITE); mobidb-lite (MOBIDB_LITE); mobidb-lite (MOBIDB_LITE); mobidb-lite (MOBIDB_LITE); mobidb-lite (MOBIDB_LITE); IPR033228 (PANTHER); PTHR14918:SF3 (PANTHER)	C:GO:0005777	C:peroxisome
BGLB019058-PA	Retinal dehydrogenase 1	496	20	0	83.9	8	P:GO:0005975; P:GO:0006091; P:GO:0006520; P:GO:0006629; P:GO:0009058; F:GO:0016491; P:GO:0034655; P:GO:0051186	P:carbohydrate metabolic process; P:generation of precursor metabolites and energy; P:cellular amino acid metabolic process; P:lipid metabolic process; P:biosynthetic process; F:oxidoreductase activity; P:nucleobase-containing compound catabolic process; P:cofactor metabolic process	EC:1.2.1.3	Aldehyde dehydrogenase (NAD(+))	IPR016162 (G3DSA:3.40.605.GENE3D); IPR016163 (G3DSA:3.40.309.GENE3D); IPR015590 (PFAM); PTHR11699:SF211 (PANTHER); PTHR11699 (PANTHER); IPR029510 (PROSITE_PATTERNS); cd07141 (CDD); IPR016161 (SUPERFAMILY)	P:GO:0008152; F:GO:0016491; F:GO:0016620; P:GO:0055114	P:metabolic process; F:oxidoreductase activity; F:oxidoreductase activity, acting on the aldehyde or oxo group of donors, NAD or NADP as acceptor; P:oxidation-reduction process
BGLB018664-PA	haemoglobin type 1	126	10	3.14024e-86	77.14	1	F:GO:0003674	F:molecular_function			Coil (COILS)	no GO terms	no GO terms
BGLB018374-PA	haemoglobin type 2	1252	20	0	80.07	2	F:GO:0003674; P:GO:0006810	F:molecular_function; P:transport			IPR012292 (G3DSA:1.10.490.GENE3D); IPR012292 (G3DSA:1.10.490.GENE3D); IPR000971 (PFAM); IPR000971 (PROSITE_PROFILES); IPR000971 (PROSITE_PROFILES); IPR000971 (PROSITE_PROFILES); IPR000971 (PROSITE_PROFILES); IPR000971 (PROSITE_PROFILES); IPR000971 (PROSITE_PROFILES); IPR000971 (PROSITE_PROFILES); IPR000971 (PROSITE_PROFILES); cd01040 (CDD); cd01040 (CDD); cd01040 (CDD); cd01040 (CDD); cd01040 (CD…	F:GO:0019825; F:GO:0020037	F:oxygen binding; F:heme binding
BGLB018373-PA	haemoglobin type 2	118	20	4.88113e-80	74.51	2	F:GO:0003674; P:GO:0006810	F:molecular_function; P:transport			IPR012292 (G3DSA:1.10.490.GENE3D); IPR000971 (PFAM); IPR000971 (PROSITE_PROFILES); cd01040 (CDD); IPR009050 (SUPERFAMILY)	F:GO:0019825; F:GO:0020037	F:oxygen binding; F:heme binding
BGLB018068-PB	leucine aminopeptidase-like protein	497	20	0	74.75	3	C:GO:0005737; F:GO:0008233; F:GO:0043167	C:cytoplasm; F:peptidase activity; F:ion binding	EC:3.4.11	Acting on peptide bonds (peptidases)	IPR011356 (PRINTS); G3DSA:3.40.630.10 (GENE3D); G3DSA:3.40.220.10 (GENE3D); IPR008283 (PFAM); IPR000819 (PFAM); IPR011356 (PANTHER); PTHR11963:SF19 (PANTHER); IPR000819 (PROSITE_PATTERNS); IPR023042 (HAMAP); IPR011356 (CDD); SSF52949 (SUPERFAMILY); SSF53187 (SUPERFAMILY)	F:GO:0004177; C:GO:0005622; C:GO:0005737; P:GO:0006508; F:GO:0008235; P:GO:0019538; F:GO:0030145	F:aminopeptidase activity; C:intracellular; C:cytoplasm; P:proteolysis; F:metalloexopeptidase activity; P:protein metabolic process; F:manganese ion binding
BGLB018068-PA	leucine aminopeptidase-like protein	536	20	0	74.38	3	C:GO:0005737; F:GO:0008233; F:GO:0043167	C:cytoplasm; F:peptidase activity; F:ion binding	EC:3.4.11	Acting on peptide bonds (peptidases)	IPR011356 (PRINTS); G3DSA:3.40.220.10 (GENE3D); G3DSA:3.40.630.10 (GENE3D); IPR008283 (PFAM); IPR000819 (PFAM); IPR011356 (PANTHER); PTHR11963:SF19 (PANTHER); IPR000819 (PROSITE_PATTERNS); IPR023042 (HAMAP); IPR011356 (CDD); SSF53187 (SUPERFAMILY); SSF52949 (SUPERFAMILY)	F:GO:0004177; C:GO:0005622; C:GO:0005737; P:GO:0006508; F:GO:0008235; P:GO:0019538; F:GO:0030145	F:aminopeptidase activity; C:intracellular; C:cytoplasm; P:proteolysis; F:metalloexopeptidase activity; P:protein metabolic process; F:manganese ion binding
BGLB017817-PA	Putative tyrosinase-like protein tyr-3	622	20	0	63.34	3	C:GO:0005576; F:GO:0016491; F:GO:0043167	C:extracellular region; F:oxidoreductase activity; F:ion binding			IPR002227 (PRINTS); IPR008922 (G3DSA:1.10.1280.GENE3D); IPR002557 (G3DSA:2.170.140.GENE3D); IPR002227 (PFAM); PTHR11474 (PANTHER); PTHR11474:SF21 (PANTHER); IPR002227 (PROSITE_PATTERNS); IPR002227 (PROSITE_PATTERNS); IPR008922 (SUPERFAMILY)	C:GO:0005576; P:GO:0006030; F:GO:0008061; P:GO:0008152; F:GO:0016491	C:extracellular region; P:chitin metabolic process; F:chitin binding; P:metabolic process; F:oxidoreductase activity
BGLB017697-PA	zinc finger protein 358-like	328	20	0	67.69	1	F:GO:0043167	F:ion binding			IPR015880 (SMART); PF13894 (PFAM); IPR013087 (G3DSA:3.30.160.GENE3D); IPR013087 (G3DSA:3.30.160.GENE3D); PF12874 (PFAM); mobidb-lite (MOBIDB_LITE); PTHR24409 (PANTHER); IPR007087 (PROSITE_PATTERNS); IPR007087 (PROSITE_PATTERNS); IPR007087 (PROSITE_PATTERNS); IPR007087 (PROSITE_PROFILES); IPR007087 (PROSITE_PROFILES); SSF57667 (SUPERFAMILY)	F:GO:0003676; F:GO:0046872	F:nucleic acid binding; F:metal ion binding
BGLB017613-PA	cathepsin L1-like	319	20	0	70	1	F:GO:0008233	F:peptidase activity			IPR000668 (PRINTS); IPR000668 (SMART); IPR013201 (SMART); IPR000668 (PFAM); G3DSA:3.90.70.10 (GENE3D); IPR013201 (PFAM); IPR013128 (PANTHER); IPR025660 (PROSITE_PATTERNS); IPR000169 (PROSITE_PATTERNS); cd02248 (CDD); SSF54001 (SUPERFAMILY)	P:GO:0006508; F:GO:0008234	P:proteolysis; F:cysteine-type peptidase activity
BGLB017519-PA	spermidine/putrescine ABC transporter ATP-binding protein	682	20	0	80.3	12	C:GO:0005886; P:GO:0006520; P:GO:0006790; P:GO:0009058; F:GO:0016765; F:GO:0016887; F:GO:0022857; C:GO:0032991; P:GO:0034655; P:GO:0042592; F:GO:0043167; P:GO:0051186	C:plasma membrane; P:cellular amino acid metabolic process; P:sulfur compound metabolic process; P:biosynthetic process; F:transferase activity, transferring alkyl or aryl (other than methyl) groups; F:ATPase activity; F:transmembrane transporter activity; C:protein-containing complex; P:nucleobase-containing compound catabolic process; P:homeostatic process; F:ion binding; P:cofactor metabolic p…	EC:3.6.1.3; EC:3.6.3.31; EC:2.5.1.6; EC:3.6.1.19; EC:3.6.3.30; EC:3.6.1.15	Adenosinetriphosphatase; Polyamine-transporting ATPase; Methionine adenosyltransferase; Acting on acid anhydrides; Fe(3+)-transporting ATPase; Nucleoside-triphosphate phosphatase	IPR015421 (G3DSA:3.40.640.GENE3D); IPR022629 (PFAM); IPR029001 (G3DSA:3.90.950.GENE3D); IPR003439 (PFAM); IPR027417 (G3DSA:3.40.50.GENE3D); IPR000192 (PFAM); IPR027417 (G3DSA:3.40.50.GENE3D); IPR027417 (G3DSA:3.40.50.GENE3D); IPR002637 (PFAM); IPR015421 (G3DSA:3.40.640.GENE3D); PTHR24220:SF150 (PANTHER); PTHR24220 (PANTHER); IPR017871 (PROSITE_PATTERNS); IPR020578 (PROSITE_PATTERNS); IPR022631 (P…	F:GO:0003824; F:GO:0004478; F:GO:0005524; P:GO:0006556; F:GO:0016787; F:GO:0016887	F:catalytic activity; F:methionine adenosyltransferase activity; F:ATP binding; P:S-adenosylmethionine biosynthetic process; F:hydrolase activity; F:ATPase activity
BGLB017511-PA	lactase-phlorizin hydrolase-like	1291	20	0	63.8	2	P:GO:0005975; F:GO:0016798	P:carbohydrate metabolic process; F:hydrolase activity, acting on glycosyl bonds			IPR001360 (PRINTS); IPR001360 (PFAM); IPR013781 (G3DSA:3.20.20.GENE3D); IPR001360 (PANTHER); IPR018120 (PROSITE_PATTERNS); IPR018120 (PROSITE_PATTERNS); IPR033132 (PROSITE_PATTERNS); IPR017853 (SUPERFAMILY); IPR017853 (SUPERFAMILY); IPR017853 (SUPERFAMILY)	F:GO:0004553; P:GO:0005975	F:hydrolase activity, hydrolyzing O-glycosyl compounds; P:carbohydrate metabolic process
BGLB017404-PA	dynein beta chain, flagellar outer arm-like isoform X4	3521	20	0	72.96	4	C:GO:0005856; P:GO:0008150; C:GO:0032991; F:GO:0043167	C:cytoskeleton; P:biological_process; C:protein-containing complex; F:ion binding	EC:3.6.1.15	Nucleoside-triphosphate phosphatase	Coil (COILS); Coil (COILS); Coil (COILS); Coil (COILS); IPR027417 (G3DSA:3.40.50.GENE3D); IPR004273 (PFAM); PF12774 (PFAM); PF12775 (PFAM); IPR024743 (PFAM); PF12781 (PFAM); IPR024317 (PFAM); mobidb-lite (MOBIDB_LITE); mobidb-lite (MOBIDB_LITE); mobidb-lite (MOBIDB_LITE); mobidb-lite (MOBIDB_LITE); mobidb-lite (MOBIDB_LITE); IPR026983 (PANTHER); cd00009 (CDD); IPR027417 (SUPERFAMILY); IPR027417 (…	F:GO:0003777; P:GO:0007018; C:GO:0030286	F:microtubule motor activity; P:microtubule-based movement; C:dynein complex
BGLB017354-PA	PREDICTED: uncharacterized protein LOC106070463	239	6	3.88907e-172	68.76						no IPS match	no IPS match	no IPS match
BGLB017324-PB	SWI/SNF complex subunit SMARCC2 isoform X3	965	20	0	73.57	4	C:GO:0000228; F:GO:0003677; C:GO:0032991; P:GO:0051276	C:nuclear chromosome; F:DNA binding; C:protein-containing complex; P:chromosome organization			Coil (COILS); IPR001005 (SMART); IPR001005 (PFAM); IPR007526 (PFAM); IPR032450 (PFAM); IPR011991 (G3DSA:1.10.10.GENE3D); IPR032448 (PFAM); IPR009057 (G3DSA:1.10.10.GENE3D); IPR032451 (PFAM); mobidb-lite (MOBIDB_LITE); mobidb-lite (MOBIDB_LITE); mobidb-lite (MOBIDB_LITE); PTHR12802 (PANTHER); PTHR12802:SF41 (PANTHER); IPR007526 (PROSITE_PROFILES); IPR017884 (PROSITE_PROFILES); IPR009057 (SUPERFAMI…	F:GO:0003677; F:GO:0005515	F:DNA binding; F:protein binding
BGLB017201-PA	collagen alpha-1(XII) chain-like	434	20	0	58.85	4	C:GO:0005576; C:GO:0005581; P:GO:0006030; F:GO:0008061	C:extracellular region; C:collagen trimer; P:chitin metabolic process; F:chitin binding			IPR002035 (SMART); IPR002035 (PFAM); IPR002035 (G3DSA:3.40.50.GENE3D); PTHR11132 (PANTHER); IPR002035 (PROSITE_PROFILES); IPR002035 (PROSITE_PROFILES); cd01450 (CDD); cd01450 (CDD); IPR002035 (SUPERFAMILY); IPR002035 (SUPERFAMILY)	no GO terms	no GO terms
BGLB017153-PF	filamin-A isoform X1	2413	20	0	78.07	1	F:GO:0008092	F:cytoskeletal protein binding			IPR001715 (SMART); IPR001298 (SMART); IPR001715 (G3DSA:1.10.418.GENE3D); IPR001715 (PFAM); IPR001715 (G3DSA:1.10.418.GENE3D); IPR013783 (G3DSA:2.60.40.GENE3D); IPR013783 (G3DSA:2.60.40.GENE3D); IPR013783 (G3DSA:2.60.40.GENE3D); IPR013783 (G3DSA:2.60.40.GENE3D); IPR017868 (PFAM); mobidb-lite (MOBIDB_LITE); mobidb-lite (MOBIDB_LITE); PTHR11915 (PANTHER); IPR028559 (PTHR11915:PANTHER); IPR001589 (PR…	F:GO:0005515; F:GO:0051015	F:protein binding; F:actin filament binding
BGLB017153-PE	filamin-A isoform X1	2399	20	0	78.34	1	F:GO:0008092	F:cytoskeletal protein binding			IPR001715 (SMART); IPR001298 (SMART); IPR001715 (G3DSA:1.10.418.GENE3D); IPR001715 (PFAM); IPR001715 (G3DSA:1.10.418.GENE3D); IPR013783 (G3DSA:2.60.40.GENE3D); IPR013783 (G3DSA:2.60.40.GENE3D); IPR013783 (G3DSA:2.60.40.GENE3D); IPR013783 (G3DSA:2.60.40.GENE3D); IPR017868 (PFAM); mobidb-lite (MOBIDB_LITE); mobidb-lite (MOBIDB_LITE); IPR028559 (PTHR11915:PANTHER); PTHR11915 (PANTHER); IPR001589 (PR…	F:GO:0005515; F:GO:0051015	F:protein binding; F:actin filament binding
BGLB017153-PD	filamin-A isoform X1	2413	20	0	78.07	1	F:GO:0008092	F:cytoskeletal protein binding
BGLB017153-PC	filamin-A isoform X1	2411	20	0	78.12	1	F:GO:0008092	F:cytoskeletal protein binding			IPR001715 (SMART); IPR001298 (SMART); IPR001715 (G3DSA:1.10.418.GENE3D); IPR001715 (PFAM); IPR001715 (G3DSA:1.10.418.GENE3D); IPR017868 (PFAM); IPR013783 (G3DSA:2.60.40.GENE3D); IPR013783 (G3DSA:2.60.40.GENE3D); IPR013783 (G3DSA:2.60.40.GENE3D); IPR013783 (G3DSA:2.60.40.GENE3D); mobidb-lite (MOBIDB_LITE); mobidb-lite (MOBIDB_LITE); PTHR11915 (PANTHER); IPR028559 (PTHR11915:PANTHER); IPR001589 (PR…	F:GO:0005515; F:GO:0051015	F:protein binding; F:actin filament binding
BGLB017153-PA	filamin-A isoform X1	2413	20	0	78.07	1	F:GO:0008092	F:cytoskeletal protein binding
BGLB017114-PA	haemoglobin type 1	1718	20	0	79.88	2	P:GO:0006810; F:GO:0043167	P:transport; F:ion binding			IPR000971 (PFAM); IPR012292 (G3DSA:1.10.490.GENE3D); PTHR11442 (PANTHER); PTHR11442:SF36 (PANTHER); IPR000971 (PROSITE_PROFILES); IPR000971 (PROSITE_PROFILES); IPR000971 (PROSITE_PROFILES); IPR000971 (PROSITE_PROFILES); IPR000971 (PROSITE_PROFILES); IPR000971 (PROSITE_PROFILES); IPR000971 (PROSITE_PROFILES); IPR000971 (PROSITE_PROFILES); IPR000971 (PROSITE_PROFILES); IPR000971 (PROSITE_PROFILES);…	F:GO:0019825; F:GO:0020037	F:oxygen binding; F:heme binding
BGLB017085-PA	PREDICTED: uncharacterized protein LOC106080017	141	4	6.7533e-95	64.42						no IPS match	no IPS match	no IPS match
BGLB016873-PI	unconventional myosin-IXb-like isoform X4	2035	20	0	78.26	6	C:GO:0005856; P:GO:0007165; F:GO:0008092; F:GO:0030234; C:GO:0032991; F:GO:0043167	C:cytoskeleton; P:signal transduction; F:cytoskeletal protein binding; F:enzyme regulator activity; C:protein-containing complex; F:ion binding	EC:3.6.1.15	Nucleoside-triphosphate phosphatase	Coil (COILS); IPR001609 (PRINTS); IPR000048 (SMART); IPR001609 (SMART); IPR002219 (SMART); IPR000159 (SMART); IPR000198 (SMART); IPR027401 (G3DSA:4.10.270.GENE3D); IPR000159 (PFAM); G3DSA:3.30.60.20 (GENE3D); IPR000198 (G3DSA:1.10.555.GENE3D); IPR000048 (PFAM); IPR001609 (PFAM); IPR027417 (G3DSA:3.40.50.GENE3D); IPR000198 (PFAM); mobidb-lite (MOBIDB_LITE); mobidb-lite (MOBIDB_LITE); mobidb-lite (…	F:GO:0003774; F:GO:0005515; F:GO:0005524; P:GO:0007165; C:GO:0016459; P:GO:0035556	F:motor activity; F:protein binding; F:ATP binding; P:signal transduction; C:myosin complex; P:intracellular signal transduction
BGLB016873-PH	unconventional myosin-IXa-like isoform X1	2076	20	0	81.04	6	C:GO:0005856; P:GO:0007165; F:GO:0008092; F:GO:0030234; C:GO:0032991; F:GO:0043167	C:cytoskeleton; P:signal transduction; F:cytoskeletal protein binding; F:enzyme regulator activity; C:protein-containing complex; F:ion binding	EC:3.6.1.15	Nucleoside-triphosphate phosphatase	Coil (COILS); IPR001609 (PRINTS); IPR000198 (SMART); IPR001609 (SMART); IPR002219 (SMART); IPR000159 (SMART); IPR000048 (SMART); IPR000048 (PFAM); G3DSA:3.30.60.20 (GENE3D); IPR000198 (G3DSA:1.10.555.GENE3D); IPR000198 (PFAM); IPR001609 (PFAM); IPR000159 (PFAM); IPR027417 (G3DSA:3.40.50.GENE3D); IPR027401 (G3DSA:4.10.270.GENE3D); mobidb-lite (MOBIDB_LITE); mobidb-lite (MOBIDB_LITE); mobidb-lite (…	F:GO:0003774; F:GO:0005515; F:GO:0005524; P:GO:0007165; C:GO:0016459; P:GO:0035556	F:motor activity; F:protein binding; F:ATP binding; P:signal transduction; C:myosin complex; P:intracellular signal transduction
BGLB016873-PG	unconventional myosin-IXa-like isoform X1	2067	20	0	80.64	6	C:GO:0005856; P:GO:0007165; F:GO:0008092; F:GO:0030234; C:GO:0032991; F:GO:0043167	C:cytoskeleton; P:signal transduction; F:cytoskeletal protein binding; F:enzyme regulator activity; C:protein-containing complex; F:ion binding	EC:3.6.1.15	Nucleoside-triphosphate phosphatase	Coil (COILS); IPR001609 (PRINTS); IPR001609 (SMART); IPR000198 (SMART); IPR000159 (SMART); IPR002219 (SMART); IPR000048 (SMART); IPR000159 (PFAM); IPR000048 (PFAM); IPR001609 (PFAM); IPR027417 (G3DSA:3.40.50.GENE3D); IPR000198 (PFAM); IPR000198 (G3DSA:1.10.555.GENE3D); IPR027401 (G3DSA:4.10.270.GENE3D); G3DSA:3.30.60.20 (GENE3D); mobidb-lite (MOBIDB_LITE); mobidb-lite (MOBIDB_LITE); mobidb-lite (…	F:GO:0003774; F:GO:0005515; F:GO:0005524; P:GO:0007165; C:GO:0016459; P:GO:0035556	F:motor activity; F:protein binding; F:ATP binding; P:signal transduction; C:myosin complex; P:intracellular signal transduction
BGLB016873-PF	unconventional myosin-IXa-like isoform X1	2093	20	0	81.05	6	C:GO:0005856; P:GO:0007165; F:GO:0008092; F:GO:0030234; C:GO:0032991; F:GO:0043167	C:cytoskeleton; P:signal transduction; F:cytoskeletal protein binding; F:enzyme regulator activity; C:protein-containing complex; F:ion binding	EC:3.6.1.15	Nucleoside-triphosphate phosphatase	Coil (COILS); IPR001609 (PRINTS); IPR001609 (SMART); IPR002219 (SMART); IPR000159 (SMART); IPR000198 (SMART); IPR000048 (SMART); IPR000198 (G3DSA:1.10.555.GENE3D); G3DSA:3.30.60.20 (GENE3D); IPR027417 (G3DSA:3.40.50.GENE3D); IPR001609 (PFAM); IPR000198 (PFAM); IPR027401 (G3DSA:4.10.270.GENE3D); IPR000048 (PFAM); IPR000159 (PFAM); mobidb-lite (MOBIDB_LITE); mobidb-lite (MOBIDB_LITE); mobidb-lite (…	F:GO:0003774; F:GO:0005515; F:GO:0005524; P:GO:0007165; C:GO:0016459; P:GO:0035556	F:motor activity; F:protein binding; F:ATP binding; P:signal transduction; C:myosin complex; P:intracellular signal transduction
BGLB016873-PE	unconventional myosin-IXa-like isoform X10	2011	20	0	81.38	6	C:GO:0005856; P:GO:0007165; F:GO:0008092; F:GO:0030234; C:GO:0032991; F:GO:0043167	C:cytoskeleton; P:signal transduction; F:cytoskeletal protein binding; F:enzyme regulator activity; C:protein-containing complex; F:ion binding	EC:3.6.1.15	Nucleoside-triphosphate phosphatase	Coil (COILS); IPR001609 (PRINTS); IPR001609 (SMART); IPR002219 (SMART); IPR000159 (SMART); IPR000198 (SMART); IPR000048 (SMART); IPR000198 (G3DSA:1.10.555.GENE3D); IPR000159 (PFAM); IPR027417 (G3DSA:3.40.50.GENE3D); IPR027401 (G3DSA:4.10.270.GENE3D); IPR000198 (PFAM); G3DSA:3.30.60.20 (GENE3D); IPR000048 (PFAM); IPR001609 (PFAM); mobidb-lite (MOBIDB_LITE); mobidb-lite (MOBIDB_LITE); mobidb-lite (…	F:GO:0003774; F:GO:0005515; F:GO:0005524; P:GO:0007165; C:GO:0016459; P:GO:0035556	F:motor activity; F:protein binding; F:ATP binding; P:signal transduction; C:myosin complex; P:intracellular signal transduction
BGLB016873-PD	unconventional myosin-IXa-like isoform X1	2094	20	0	81.09	6	C:GO:0005856; P:GO:0007165; F:GO:0008092; F:GO:0030234; C:GO:0032991; F:GO:0043167	C:cytoskeleton; P:signal transduction; F:cytoskeletal protein binding; F:enzyme regulator activity; C:protein-containing complex; F:ion binding	EC:3.6.1.15	Nucleoside-triphosphate phosphatase	Coil (COILS); IPR001609 (PRINTS); IPR001609 (SMART); IPR002219 (SMART); IPR000159 (SMART); IPR000198 (SMART); IPR000048 (SMART); IPR000198 (G3DSA:1.10.555.GENE3D); G3DSA:3.30.60.20 (GENE3D); IPR027417 (G3DSA:3.40.50.GENE3D); IPR001609 (PFAM); IPR000198 (PFAM); IPR027401 (G3DSA:4.10.270.GENE3D); IPR000048 (PFAM); IPR000159 (PFAM); mobidb-lite (MOBIDB_LITE); mobidb-lite (MOBIDB_LITE); mobidb-lite (…	F:GO:0003774; F:GO:0005515; F:GO:0005524; P:GO:0007165; C:GO:0016459; P:GO:0035556	F:motor activity; F:protein binding; F:ATP binding; P:signal transduction; C:myosin complex; P:intracellular signal transduction
BGLB016873-PC	unconventional myosin-IXa-like isoform X1	2080	20	0	80.81	6	C:GO:0005856; P:GO:0007165; F:GO:0008092; F:GO:0030234; C:GO:0032991; F:GO:0043167	C:cytoskeleton; P:signal transduction; F:cytoskeletal protein binding; F:enzyme regulator activity; C:protein-containing complex; F:ion binding	EC:3.6.1.15	Nucleoside-triphosphate phosphatase	Coil (COILS); IPR001609 (PRINTS); IPR001609 (SMART); IPR002219 (SMART); IPR000159 (SMART); IPR000198 (SMART); IPR000048 (SMART); IPR027417 (G3DSA:3.40.50.GENE3D); G3DSA:3.30.60.20 (GENE3D); IPR000198 (G3DSA:1.10.555.GENE3D); IPR000048 (PFAM); IPR001609 (PFAM); IPR000198 (PFAM); IPR027401 (G3DSA:4.10.270.GENE3D); IPR000159 (PFAM); mobidb-lite (MOBIDB_LITE); mobidb-lite (MOBIDB_LITE); mobidb-lite (…	F:GO:0003774; F:GO:0005515; F:GO:0005524; P:GO:0007165; C:GO:0016459; P:GO:0035556	F:motor activity; F:protein binding; F:ATP binding; P:signal transduction; C:myosin complex; P:intracellular signal transduction
BGLB016873-PB	unconventional myosin-IXa-like isoform X1	2060	20	0	79.88	6	C:GO:0005856; P:GO:0007165; F:GO:0008092; F:GO:0030234; C:GO:0032991; F:GO:0043167	C:cytoskeleton; P:signal transduction; F:cytoskeletal protein binding; F:enzyme regulator activity; C:protein-containing complex; F:ion binding	EC:3.6.1.15	Nucleoside-triphosphate phosphatase	Coil (COILS); IPR001609 (PRINTS); IPR001609 (SMART); IPR002219 (SMART); IPR000159 (SMART); IPR000198 (SMART); IPR000048 (SMART); IPR027401 (G3DSA:4.10.270.GENE3D); IPR000048 (PFAM); IPR000159 (PFAM); IPR000198 (G3DSA:1.10.555.GENE3D); G3DSA:3.30.60.20 (GENE3D); IPR001609 (PFAM); IPR027417 (G3DSA:3.40.50.GENE3D); IPR000198 (PFAM); mobidb-lite (MOBIDB_LITE); mobidb-lite (MOBIDB_LITE); mobidb-lite (…	F:GO:0003774; F:GO:0005515; F:GO:0005524; P:GO:0007165; C:GO:0016459; P:GO:0035556	F:motor activity; F:protein binding; F:ATP binding; P:signal transduction; C:myosin complex; P:intracellular signal transduction
BGLB016873-PA	unconventional myosin-IXa-like isoform X1	2068	20	0	81.02	6	C:GO:0005856; P:GO:0007165; F:GO:0008092; F:GO:0030234; C:GO:0032991; F:GO:0043167	C:cytoskeleton; P:signal transduction; F:cytoskeletal protein binding; F:enzyme regulator activity; C:protein-containing complex; F:ion binding	EC:3.6.1.15	Nucleoside-triphosphate phosphatase	Coil (COILS); IPR001609 (PRINTS); IPR001609 (SMART); IPR000198 (SMART); IPR000159 (SMART); IPR002219 (SMART); IPR000048 (SMART); IPR027417 (G3DSA:3.40.50.GENE3D); IPR000159 (PFAM); IPR000048 (PFAM); G3DSA:3.30.60.20 (GENE3D); IPR001609 (PFAM); IPR027401 (G3DSA:4.10.270.GENE3D); IPR000198 (PFAM); IPR000198 (G3DSA:1.10.555.GENE3D); mobidb-lite (MOBIDB_LITE); mobidb-lite (MOBIDB_LITE); mobidb-lite (…	F:GO:0003774; F:GO:0005515; F:GO:0005524; P:GO:0007165; C:GO:0016459; P:GO:0035556	F:motor activity; F:protein binding; F:ATP binding; P:signal transduction; C:myosin complex; P:intracellular signal transduction
BGLB016828-PE	myosin heavy chain, non-muscle-like isoform X1	1975	20	0	93.52	5	C:GO:0005856; F:GO:0008092; P:GO:0008150; C:GO:0032991; F:GO:0043167	C:cytoskeleton; F:cytoskeletal protein binding; P:biological_process; C:protein-containing complex; F:ion binding	EC:3.6.1.15	Nucleoside-triphosphate phosphatase	Coil (COILS); Coil (COILS); Coil (COILS); Coil (COILS); Coil (COILS); Coil (COILS); Coil (COILS); IPR001609 (PRINTS); IPR001609 (SMART); IPR000048 (SMART); IPR002928 (PFAM); IPR027401 (G3DSA:4.10.270.GENE3D); IPR001609 (PFAM); G3DSA:1.20.5.340 (GENE3D); IPR004009 (PFAM); mobidb-lite (MOBIDB_LITE); mobidb-lite (MOBIDB_LITE); PTHR13140:SF373 (PANTHER); PTHR13140 (PANTHER); PTHR13140 (PANTHER); PTHR…	F:GO:0003774; F:GO:0005515; F:GO:0005524; C:GO:0016459	F:motor activity; F:protein binding; F:ATP binding; C:myosin complex
BGLB016828-PD	myosin heavy chain, non-muscle-like isoform X1	1986	20	0	93.51	5	C:GO:0005856; F:GO:0008092; P:GO:0008150; C:GO:0032991; F:GO:0043167	C:cytoskeleton; F:cytoskeletal protein binding; P:biological_process; C:protein-containing complex; F:ion binding	EC:3.6.1.15	Nucleoside-triphosphate phosphatase	Coil (COILS); Coil (COILS); Coil (COILS); Coil (COILS); Coil (COILS); Coil (COILS); Coil (COILS); IPR001609 (PRINTS); IPR001609 (SMART); IPR000048 (SMART); IPR002928 (PFAM); IPR001609 (PFAM); G3DSA:1.20.5.340 (GENE3D); IPR004009 (PFAM); IPR027401 (G3DSA:4.10.270.GENE3D); mobidb-lite (MOBIDB_LITE); mobidb-lite (MOBIDB_LITE); PTHR13140 (PANTHER); PTHR13140 (PANTHER); PTHR13140:SF373 (PANTHER); PTHR…	F:GO:0003774; F:GO:0005515; F:GO:0005524; C:GO:0016459	F:motor activity; F:protein binding; F:ATP binding; C:myosin complex
BGLB016828-PC	myosin heavy chain, non-muscle-like isoform X1	1955	20	0	93.98	5	C:GO:0005856; F:GO:0008092; P:GO:0008150; C:GO:0032991; F:GO:0043167	C:cytoskeleton; F:cytoskeletal protein binding; P:biological_process; C:protein-containing complex; F:ion binding	EC:3.6.1.15	Nucleoside-triphosphate phosphatase	Coil (COILS); Coil (COILS); Coil (COILS); Coil (COILS); Coil (COILS); Coil (COILS); Coil (COILS); IPR001609 (PRINTS); IPR001609 (SMART); IPR000048 (SMART); IPR004009 (PFAM); IPR002928 (PFAM); G3DSA:1.20.5.340 (GENE3D); IPR001609 (PFAM); IPR027401 (G3DSA:4.10.270.GENE3D); mobidb-lite (MOBIDB_LITE); mobidb-lite (MOBIDB_LITE); mobidb-lite (MOBIDB_LITE); PTHR13140:SF373 (PANTHER); PTHR13140 (PANTHER)…	F:GO:0003774; F:GO:0005515; F:GO:0005524; C:GO:0016459	F:motor activity; F:protein binding; F:ATP binding; C:myosin complex
BGLB016828-PB	myosin heavy chain, non-muscle-like isoform X1	1988	20	0	93.52	5	C:GO:0005856; F:GO:0008092; P:GO:0008150; C:GO:0032991; F:GO:0043167	C:cytoskeleton; F:cytoskeletal protein binding; P:biological_process; C:protein-containing complex; F:ion binding	EC:3.6.1.15	Nucleoside-triphosphate phosphatase	Coil (COILS); Coil (COILS); Coil (COILS); Coil (COILS); Coil (COILS); Coil (COILS); Coil (COILS); IPR001609 (PRINTS); IPR001609 (SMART); IPR000048 (SMART); IPR001609 (PFAM); IPR027401 (G3DSA:4.10.270.GENE3D); IPR002928 (PFAM); G3DSA:1.20.5.340 (GENE3D); IPR004009 (PFAM); mobidb-lite (MOBIDB_LITE); mobidb-lite (MOBIDB_LITE); mobidb-lite (MOBIDB_LITE); PTHR13140:SF373 (PANTHER); PTHR13140 (PANTHER)…	F:GO:0003774; F:GO:0005515; F:GO:0005524; C:GO:0016459	F:motor activity; F:protein binding; F:ATP binding; C:myosin complex
BGLB016828-PA	myosin heavy chain, non-muscle-like isoform X3	1982	20	0	93.51	5	C:GO:0005856; F:GO:0008092; P:GO:0008150; C:GO:0032991; F:GO:0043167	C:cytoskeleton; F:cytoskeletal protein binding; P:biological_process; C:protein-containing complex; F:ion binding	EC:3.6.1.15	Nucleoside-triphosphate phosphatase	Coil (COILS); Coil (COILS); Coil (COILS); Coil (COILS); Coil (COILS); Coil (COILS); Coil (COILS); IPR001609 (PRINTS); IPR000048 (SMART); IPR001609 (SMART); G3DSA:1.20.5.340 (GENE3D); IPR027401 (G3DSA:4.10.270.GENE3D); IPR002928 (PFAM); IPR004009 (PFAM); IPR001609 (PFAM); mobidb-lite (MOBIDB_LITE); mobidb-lite (MOBIDB_LITE); mobidb-lite (MOBIDB_LITE); PTHR13140:SF373 (PANTHER); PTHR13140:SF373 (PA…	F:GO:0003774; F:GO:0005515; F:GO:0005524; C:GO:0016459	F:motor activity; F:protein binding; F:ATP binding; C:myosin complex
BGLB016656-PB	EGF-like repeat and discoidin I-like domain-containing protein 3	4042	20	0	54.65	2	F:GO:0070492; C:GO:0070701	F:oligosaccharide binding; C:mucus layer			IPR000421 (SMART); IPR000421 (PFAM); IPR025155 (PFAM); IPR008979 (G3DSA:2.60.120.GENE3D); mobidb-lite (MOBIDB_LITE); mobidb-lite (MOBIDB_LITE); mobidb-lite (MOBIDB_LITE); PTHR24543:SF123 (PANTHER); PTHR24543 (PANTHER); PTHR24543 (PANTHER); PTHR24543:SF123 (PANTHER); PTHR24543 (PANTHER); PTHR24543:SF123 (PANTHER); IPR000421 (PROSITE_PATTERNS); IPR000421 (PROSITE_PATTERNS); IPR000421 (PROSITE_PATTE…	no GO terms	no GO terms
BGLB016656-PA	EGF-like repeat and discoidin I-like domain-containing protein 3	4162	20	0	54.83	2	F:GO:0070492; C:GO:0070701	F:oligosaccharide binding; C:mucus layer			IPR000421 (SMART); IPR025155 (PFAM); IPR008979 (G3DSA:2.60.120.GENE3D); IPR000421 (PFAM); mobidb-lite (MOBIDB_LITE); mobidb-lite (MOBIDB_LITE); mobidb-lite (MOBIDB_LITE); PTHR24543:SF123 (PANTHER); PTHR24543 (PANTHER); PTHR24543 (PANTHER); PTHR24543:SF123 (PANTHER); PTHR24543 (PANTHER); PTHR24543:SF123 (PANTHER); IPR000421 (PROSITE_PATTERNS); IPR000421 (PROSITE_PATTERNS); IPR000421 (PROSITE_PATTE…	no GO terms	no GO terms
BGLB016620-PA	twitchin-like isoform X1	4966	20	0	74.55	3	P:GO:0006464; F:GO:0016301; F:GO:0043167	P:cellular protein modification process; F:kinase activity; F:ion binding			PR00014 (PRINTS); IPR003599 (SMART); IPR003598 (SMART); IPR003961 (SMART); IPR000719 (SMART); IPR013783 (G3DSA:2.60.40.GENE3D); IPR013783 (G3DSA:2.60.40.GENE3D); IPR013783 (G3DSA:2.60.40.GENE3D); IPR003961 (PFAM); IPR013783 (G3DSA:2.60.40.GENE3D); IPR013783 (G3DSA:2.60.40.GENE3D); IPR000719 (PFAM); IPR013783 (G3DSA:2.60.40.GENE3D); IPR013098 (PFAM); IPR013783 (G3DSA:2.60.40.GENE3D); IPR013783 (G3…	F:GO:0004672; F:GO:0005515; F:GO:0005524; P:GO:0006468	F:protein kinase activity; F:protein binding; F:ATP binding; P:protein phosphorylation
BGLB016584-PD	zinc metalloproteinase nas-13-like	343	20	0	57.95	1	F:GO:0003674	F:molecular_function			IPR003582 (SMART); IPR003582 (PFAM); PTHR11474:SF27 (PANTHER); PTHR11474 (PANTHER); IPR003582 (PROSITE_PROFILES); IPR003582 (PROSITE_PROFILES); IPR003582 (PROSITE_PROFILES); IPR003582 (PROSITE_PROFILES); IPR003582 (PROSITE_PROFILES)	no GO terms	no GO terms
BGLB016584-PC	zinc metalloproteinase nas-13-like	342	20	0	57.83	1	F:GO:0003674	F:molecular_function			IPR003582 (SMART); IPR003582 (PFAM); PTHR11474:SF27 (PANTHER); PTHR11474 (PANTHER); IPR003582 (PROSITE_PROFILES); IPR003582 (PROSITE_PROFILES); IPR003582 (PROSITE_PROFILES); IPR003582 (PROSITE_PROFILES); IPR003582 (PROSITE_PROFILES)	no GO terms	no GO terms
BGLB016584-PB	zinc metalloproteinase nas-13-like	343	20	0	57.95	1	F:GO:0003674	F:molecular_function
BGLB016584-PA	zinc metalloproteinase nas-13-like	343	20	0	57.95	1	F:GO:0003674	F:molecular_function
BGLB016490-PA	deformed epidermal autoregulatory factor 1-like	1203	20	0	80.63	5	F:GO:0003677; C:GO:0005634; P:GO:0009058; C:GO:0032991; P:GO:0034641	F:DNA binding; C:nucleus; P:biosynthetic process; C:protein-containing complex; P:cellular nitrogen compound metabolic process			Coil (COILS); IPR000770 (SMART); IPR000770 (PFAM); IPR010919 (G3DSA:3.10.390.GENE3D); mobidb-lite (MOBIDB_LITE); mobidb-lite (MOBIDB_LITE); mobidb-lite (MOBIDB_LITE); mobidb-lite (MOBIDB_LITE); mobidb-lite (MOBIDB_LITE); mobidb-lite (MOBIDB_LITE); PTHR10417:SF8 (PANTHER); IPR024830 (PANTHER); IPR000770 (PROSITE_PROFILES); IPR010919 (SUPERFAMILY)	F:GO:0003677; F:GO:0003713; C:GO:0005634	F:DNA binding; F:transcription coactivator activity; C:nucleus
BGLB016474-PC	endoglucanase A-like	465	20	0	78.95	3	P:GO:0005975; P:GO:0009056; F:GO:0016798	P:carbohydrate metabolic process; P:catabolic process; F:hydrolase activity, acting on glycosyl bonds	EC:3.2.1.4	Cellulase	IPR001701 (PFAM); IPR012341 (G3DSA:1.50.10.GENE3D); PTHR22298:SF39 (PANTHER); PTHR22298 (PANTHER); IPR033126 (PROSITE_PATTERNS); IPR008928 (SUPERFAMILY)	F:GO:0003824; F:GO:0004553; P:GO:0005975	F:catalytic activity; F:hydrolase activity, hydrolyzing O-glycosyl compounds; P:carbohydrate metabolic process
BGLB016474-PB	endoglucanase A-like	465	20	0	78.85	3	P:GO:0005975; P:GO:0009056; F:GO:0016798	P:carbohydrate metabolic process; P:catabolic process; F:hydrolase activity, acting on glycosyl bonds	EC:3.2.1.4	Cellulase	IPR012341 (G3DSA:1.50.10.GENE3D); IPR001701 (PFAM); PTHR22298:SF39 (PANTHER); PTHR22298 (PANTHER); IPR033126 (PROSITE_PATTERNS); IPR008928 (SUPERFAMILY)	F:GO:0003824; F:GO:0004553; P:GO:0005975	F:catalytic activity; F:hydrolase activity, hydrolyzing O-glycosyl compounds; P:carbohydrate metabolic process
BGLB016474-PA	endoglucanase A-like	465	20	0	78.85	3	P:GO:0005975; P:GO:0009056; F:GO:0016798	P:carbohydrate metabolic process; P:catabolic process; F:hydrolase activity, acting on glycosyl bonds	EC:3.2.1.4	Cellulase
BGLB016459-PA	PREDICTED: uncharacterized protein LOC106052747	1347	20	0	49.85	1	F:GO:0043167	F:ion binding			IPR001881 (SMART); G3DSA:2.10.25.10 (GENE3D); PTHR10127 (PANTHER); PTHR10127:SF588 (PANTHER); IPR000152 (PROSITE_PATTERNS); IPR000742 (PROSITE_PROFILES); cd00054 (CDD); SSF57196 (SUPERFAMILY)	F:GO:0005509; F:GO:0005515	F:calcium ion binding; F:protein binding
BGLB016401-PA	kremen protein 2-like	859	20	0	51.85	1	F:GO:0003674	F:molecular_function			IPR000859 (SMART); IPR000436 (SMART); IPR000001 (SMART); IPR003582 (SMART); IPR000859 (G3DSA:2.60.120.GENE3D); IPR000859 (PFAM); IPR031569 (PFAM); G3DSA:2.40.20.10 (GENE3D); IPR000859 (PROSITE_PROFILES); IPR000436 (PROSITE_PROFILES); IPR000436 (PROSITE_PROFILES); IPR000001 (PROSITE_PROFILES); IPR013806 (SUPERFAMILY); IPR000859 (SUPERFAMILY)	no GO terms	no GO terms
BGLB016348-PA	cilia- and flagella-associated protein 44-like isoform X1	1991	20	0	76.09	1	F:GO:0003674	F:molecular_function			Coil (COILS); Coil (COILS); Coil (COILS); Coil (COILS); Coil (COILS); Coil (COILS); Coil (COILS); Coil (COILS); Coil (COILS); Coil (COILS); Coil (COILS); IPR001680 (SMART); IPR015943 (G3DSA:2.130.10.GENE3D); IPR001680 (PFAM); PTHR13720:SF18 (PANTHER); PTHR13720 (PANTHER); PTHR13720:SF18 (PANTHER); PTHR13720 (PANTHER); IPR019775 (PROSITE_PATTERNS); IPR001680 (PROSITE_PROFILES); IPR017986 (PROSITE_…	F:GO:0005515	F:protein binding
BGLB014411-PB	enolase	432	20	0	88.15	11	C:GO:0005739; C:GO:0005829; P:GO:0005975; P:GO:0006091; P:GO:0006520; P:GO:0009058; F:GO:0016829; C:GO:0032991; P:GO:0034655; F:GO:0043167; P:GO:0051186	C:mitochondrion; C:cytosol; P:carbohydrate metabolic process; P:generation of precursor metabolites and energy; P:cellular amino acid metabolic process; P:biosynthetic process; F:lyase activity; C:protein-containing complex; P:nucleobase-containing compound catabolic process; F:ion binding; P:cofactor metabolic process	EC:4.2.1.11	Phosphopyruvate hydratase	IPR000941 (PRINTS); IPR020811 (SMART); IPR020810 (SMART); IPR029017 (G3DSA:3.30.390.GENE3D); IPR000941 (TIGRFAM); IPR020811 (PFAM); IPR029065 (G3DSA:3.20.20.GENE3D); IPR000941 (PIRSF); IPR020810 (PFAM); IPR000941 (PANTHER); IPR020809 (PROSITE_PATTERNS); IPR000941 (HAMAP); IPR000941 (CDD); IPR029017 (SUPERFAMILY); IPR029065 (SUPERFAMILY)	C:GO:0000015; F:GO:0000287; F:GO:0004634; P:GO:0006096	C:phosphopyruvate hydratase complex; F:magnesium ion binding; F:phosphopyruvate hydratase activity; P:glycolytic process
BGLB014193-PG	alanine--tRNA ligase, cytoplasmic	1053	20	0	63.59	7	F:GO:0003723; C:GO:0005737; P:GO:0006399; P:GO:0006412; P:GO:0006520; F:GO:0016874; F:GO:0043167	F:RNA binding; C:cytoplasm; P:tRNA metabolic process; P:translation; P:cellular amino acid metabolic process; F:ligase activity; F:ion binding	EC:6.1.1.7	Alanine--tRNA ligase	Coil (COILS); IPR002318 (PRINTS); IPR012947 (SMART); IPR002318 (TIGRFAM); IPR018164 (PFAM); IPR012947 (PFAM); G3DSA:3.30.930.10 (GENE3D); PTHR11777 (PANTHER); PTHR11777:SF9 (PANTHER); PTHR11777:SF9 (PANTHER); PTHR11777 (PANTHER); IPR023033 (HAMAP); IPR018165 (PROSITE_PROFILES); cd00673 (CDD); IPR018162 (SUPERFAMILY); SSF55681 (SUPERFAMILY); IPR009000 (SUPERFAMILY); IPR018163 (SUPERFAMILY)	F:GO:0000166; F:GO:0003676; F:GO:0004812; F:GO:0004813; F:GO:0005524; C:GO:0005737; P:GO:0006419; P:GO:0043039	F:nucleotide binding; F:nucleic acid binding; F:aminoacyl-tRNA ligase activity; F:alanine-tRNA ligase activity; F:ATP binding; C:cytoplasm; P:alanyl-tRNA aminoacylation; P:tRNA aminoacylation
BGLB014193-PF	alanine--tRNA ligase, cytoplasmic-like	861	20	0	63.44	7	F:GO:0003723; C:GO:0005737; P:GO:0006399; P:GO:0006412; P:GO:0006520; F:GO:0016874; F:GO:0043167	F:RNA binding; C:cytoplasm; P:tRNA metabolic process; P:translation; P:cellular amino acid metabolic process; F:ligase activity; F:ion binding	EC:6.1.1.7	Alanine--tRNA ligase	Coil (COILS); IPR002318 (PRINTS); IPR012947 (SMART); IPR018164 (PFAM); IPR012947 (PFAM); G3DSA:3.30.930.10 (GENE3D); PTHR11777 (PANTHER); PTHR11777:SF9 (PANTHER); IPR018165 (PROSITE_PROFILES); IPR018163 (SUPERFAMILY); SSF55681 (SUPERFAMILY); IPR018162 (SUPERFAMILY); IPR009000 (SUPERFAMILY)	F:GO:0000166; F:GO:0003676; F:GO:0004812; F:GO:0004813; F:GO:0005524; C:GO:0005737; P:GO:0006419; P:GO:0043039	F:nucleotide binding; F:nucleic acid binding; F:aminoacyl-tRNA ligase activity; F:alanine-tRNA ligase activity; F:ATP binding; C:cytoplasm; P:alanyl-tRNA aminoacylation; P:tRNA aminoacylation
BGLB014193-PE	alanine--tRNA ligase, cytoplasmic	1053	20	0	63.59	7	F:GO:0003723; C:GO:0005737; P:GO:0006399; P:GO:0006412; P:GO:0006520; F:GO:0016874; F:GO:0043167	F:RNA binding; C:cytoplasm; P:tRNA metabolic process; P:translation; P:cellular amino acid metabolic process; F:ligase activity; F:ion binding	EC:6.1.1.7	Alanine--tRNA ligase
BGLB014193-PD	Alanine--tRNA ligase, cytoplasmic	1047	20	0	63.92	7	F:GO:0003723; C:GO:0005737; P:GO:0006399; P:GO:0006412; P:GO:0006520; F:GO:0016874; F:GO:0043167	F:RNA binding; C:cytoplasm; P:tRNA metabolic process; P:translation; P:cellular amino acid metabolic process; F:ligase activity; F:ion binding	EC:6.1.1.7	Alanine--tRNA ligase	Coil (COILS); IPR002318 (PRINTS); IPR012947 (SMART); IPR018164 (PFAM); G3DSA:3.30.930.10 (GENE3D); IPR002318 (TIGRFAM); IPR012947 (PFAM); PTHR11777 (PANTHER); PTHR11777:SF9 (PANTHER); IPR018165 (PROSITE_PROFILES); IPR023033 (HAMAP); cd00673 (CDD); IPR018162 (SUPERFAMILY); SSF55681 (SUPERFAMILY); IPR018163 (SUPERFAMILY); IPR009000 (SUPERFAMILY)	F:GO:0000166; F:GO:0003676; F:GO:0004812; F:GO:0004813; F:GO:0005524; C:GO:0005737; P:GO:0006419; P:GO:0043039	F:nucleotide binding; F:nucleic acid binding; F:aminoacyl-tRNA ligase activity; F:alanine-tRNA ligase activity; F:ATP binding; C:cytoplasm; P:alanyl-tRNA aminoacylation; P:tRNA aminoacylation
BGLB014193-PC	alanine--tRNA ligase, cytoplasmic	1053	20	0	63.59	7	F:GO:0003723; C:GO:0005737; P:GO:0006399; P:GO:0006412; P:GO:0006520; F:GO:0016874; F:GO:0043167	F:RNA binding; C:cytoplasm; P:tRNA metabolic process; P:translation; P:cellular amino acid metabolic process; F:ligase activity; F:ion binding	EC:6.1.1.7	Alanine--tRNA ligase
BGLB014193-PB	alanine--tRNA ligase, cytoplasmic	1053	20	0	63.59	7	F:GO:0003723; C:GO:0005737; P:GO:0006399; P:GO:0006412; P:GO:0006520; F:GO:0016874; F:GO:0043167	F:RNA binding; C:cytoplasm; P:tRNA metabolic process; P:translation; P:cellular amino acid metabolic process; F:ligase activity; F:ion binding	EC:6.1.1.7	Alanine--tRNA ligase
BGLB014017-PB	collagen alpha-6(VI) chain-like	534	20	0	60.53	1	C:GO:0005581	C:collagen trimer			PR00453 (PRINTS); IPR002035 (SMART); IPR002035 (G3DSA:3.40.50.GENE3D); IPR002035 (PFAM); PTHR11132 (PANTHER); IPR002035 (PROSITE_PROFILES); IPR002035 (PROSITE_PROFILES); cd01450 (CDD); cd01450 (CDD); IPR002035 (SUPERFAMILY); IPR002035 (SUPERFAMILY)	no GO terms	no GO terms
BGLB013891-PB	uncharacterized threonine-rich GPI-anchored glycoprotein PJ4664.02-like isoform X1	665	4	0	68.59	2	P:GO:0007399; P:GO:0030154	P:nervous system development; P:cell differentiation			mobidb-lite (MOBIDB_LITE); mobidb-lite (MOBIDB_LITE); mobidb-lite (MOBIDB_LITE); SSF141571 (SUPERFAMILY)	no GO terms	no GO terms
BGLB013806-PB	alpha-amylase-like	478	20	0	83.49	3	P:GO:0005975; F:GO:0016798; F:GO:0043167	P:carbohydrate metabolic process; F:hydrolase activity, acting on glycosyl bonds; F:ion binding	EC:3.2.1.1	Alpha-amylase	IPR006046 (PRINTS); IPR006047 (SMART); IPR031319 (SMART); IPR013781 (G3DSA:3.20.20.GENE3D); IPR006047 (PFAM); IPR013780 (G3DSA:2.60.40.GENE3D); IPR006048 (PFAM); IPR015902 (PANTHER); PTHR10357:SF116 (PANTHER); cd11317 (CDD); SSF51011 (SUPERFAMILY); IPR017853 (SUPERFAMILY)	F:GO:0003824; P:GO:0005975; F:GO:0043169	F:catalytic activity; P:carbohydrate metabolic process; F:cation binding
BGLB013804-PB	cathepsin B	333	20	0	73.17	1	F:GO:0008233	F:peptidase activity	EC:3.4.22	Acting on peptide bonds (peptidases)	IPR000668 (PRINTS); IPR000668 (SMART); G3DSA:3.90.70.10 (GENE3D); IPR012599 (PFAM); IPR000668 (PFAM); PTHR12411:SF16 (PANTHER); IPR013128 (PANTHER); IPR025661 (PROSITE_PATTERNS); IPR025660 (PROSITE_PATTERNS); IPR000169 (PROSITE_PATTERNS); cd02620 (CDD); SSF54001 (SUPERFAMILY)	F:GO:0004197; P:GO:0006508; F:GO:0008234; P:GO:0050790	F:cysteine-type endopeptidase activity; P:proteolysis; F:cysteine-type peptidase activity; P:regulation of catalytic activity
BGLB013621-PD	dmX-like protein 2	3156	20	0	71.34	1	F:GO:0003674	F:molecular_function			Coil (COILS); Coil (COILS); IPR001680 (SMART); IPR001680 (PFAM); IPR022033 (PFAM); IPR015943 (G3DSA:2.130.10.GENE3D); mobidb-lite (MOBIDB_LITE); mobidb-lite (MOBIDB_LITE); mobidb-lite (MOBIDB_LITE); mobidb-lite (MOBIDB_LITE); mobidb-lite (MOBIDB_LITE); mobidb-lite (MOBIDB_LITE); mobidb-lite (MOBIDB_LITE); mobidb-lite (MOBIDB_LITE); PTHR13950:SF9 (PANTHER); PTHR13950 (PANTHER); PTHR13950:SF9 (PANT…	F:GO:0005515	F:protein binding
BGLB013621-PC	dmX-like protein 2	3160	20	0	71.27	1	F:GO:0003674	F:molecular_function			Coil (COILS); Coil (COILS); IPR001680 (SMART); IPR015943 (G3DSA:2.130.10.GENE3D); IPR022033 (PFAM); IPR001680 (PFAM); mobidb-lite (MOBIDB_LITE); mobidb-lite (MOBIDB_LITE); mobidb-lite (MOBIDB_LITE); mobidb-lite (MOBIDB_LITE); mobidb-lite (MOBIDB_LITE); mobidb-lite (MOBIDB_LITE); mobidb-lite (MOBIDB_LITE); mobidb-lite (MOBIDB_LITE); PTHR13950 (PANTHER); PTHR13950:SF9 (PANTHER); PTHR13950:SF9 (PANT…	F:GO:0005515	F:protein binding
BGLB013621-PB	dmX-like protein 2 isoform X2	3151	20	0	71.31	1	F:GO:0003674	F:molecular_function			Coil (COILS); Coil (COILS); IPR001680 (SMART); IPR001680 (PFAM); IPR022033 (PFAM); IPR015943 (G3DSA:2.130.10.GENE3D); mobidb-lite (MOBIDB_LITE); mobidb-lite (MOBIDB_LITE); mobidb-lite (MOBIDB_LITE); mobidb-lite (MOBIDB_LITE); mobidb-lite (MOBIDB_LITE); mobidb-lite (MOBIDB_LITE); mobidb-lite (MOBIDB_LITE); mobidb-lite (MOBIDB_LITE); PTHR13950 (PANTHER); PTHR13950:SF9 (PANTHER); PTHR13950:SF9 (PANT…	F:GO:0005515	F:protein binding
BGLB013591-PC	thiol peroxiredoxin isoform X3	173	20	5.23455e-124	88.05	4	C:GO:0005623; P:GO:0006950; F:GO:0016491; P:GO:0042592	C:cell; P:response to stress; F:oxidoreductase activity; P:homeostatic process	EC:1.11.1.15; EC:1.11.1.7	Peroxiredoxin; Peroxidase	IPR012336 (G3DSA:3.40.30.GENE3D); IPR024706 (PIRSF); IPR000866 (PFAM); PTHR10681 (PANTHER); PTHR10681:SF109 (PANTHER); IPR013766 (PROSITE_PROFILES); cd03015 (CDD); IPR012336 (SUPERFAMILY)	F:GO:0016209; F:GO:0016491; P:GO:0045454; P:GO:0055114	F:antioxidant activity; F:oxidoreductase activity; P:cell redox homeostasis; P:oxidation-reduction process
BGLB013591-PB	thiol peroxiredoxin isoform X3	173	20	5.23455e-124	88.05	4	C:GO:0005623; P:GO:0006950; F:GO:0016491; P:GO:0042592	C:cell; P:response to stress; F:oxidoreductase activity; P:homeostatic process	EC:1.11.1.15; EC:1.11.1.7	Peroxiredoxin; Peroxidase
BGLB013367-PB	haemoglobin type 2	700	20	0	77.03	2	F:GO:0003674; P:GO:0006810	F:molecular_function; P:transport			IPR012292 (G3DSA:1.10.490.GENE3D); IPR000971 (PFAM); IPR000971 (PROSITE_PROFILES); IPR000971 (PROSITE_PROFILES); IPR000971 (PROSITE_PROFILES); IPR000971 (PROSITE_PROFILES); IPR000971 (PROSITE_PROFILES); cd01040 (CDD); cd01040 (CDD); cd01040 (CDD); cd01040 (CDD); IPR009050 (SUPERFAMILY); IPR009050 (SUPERFAMILY); IPR009050 (SUPERFAMILY); IPR009050 (SUPERFAMILY); IPR009050 (SUPERFAMILY)	F:GO:0019825; F:GO:0020037	F:oxygen binding; F:heme binding
BGLB013360-PB	soma ferritin-like	171	20	1.79442e-122	82.89	6	C:GO:0005737; P:GO:0006810; F:GO:0016491; P:GO:0042592; F:GO:0043167; P:GO:0051186	C:cytoplasm; P:transport; F:oxidoreductase activity; P:homeostatic process; F:ion binding; P:cofactor metabolic process	EC:1.16.3.1; EC:1.16.3	Ferroxidase; Oxidizing metal ions	IPR008331 (PFAM); IPR012347 (G3DSA:1.20.1260.GENE3D); IPR001519 (PANTHER); IPR009040 (PROSITE_PROFILES); cd01056 (CDD); IPR009078 (SUPERFAMILY)	P:GO:0006826; P:GO:0006879; F:GO:0008199	P:iron ion transport; P:cellular iron ion homeostasis; F:ferric iron binding
BGLB013283-PB	major vault protein-like	851	20	0	88.94	3	C:GO:0005634; C:GO:0005737; P:GO:0008150	C:nucleus; C:cytoplasm; P:biological_process
BGLB013260-PB	acidic mammalian chitinase-like	449	20	0	72.99	5	C:GO:0005576; P:GO:0005975; P:GO:0009056; F:GO:0016798; P:GO:0071554	C:extracellular region; P:carbohydrate metabolic process; P:catabolic process; F:hydrolase activity, acting on glycosyl bonds; P:cell wall organization or biogenesis	EC:3.2.1.14	Chitinase	IPR011583 (SMART); IPR013781 (G3DSA:3.20.20.GENE3D); IPR001223 (PFAM); IPR029070 (G3DSA:3.10.50.GENE3D); PTHR11177 (PANTHER); IPR001579 (PROSITE_PATTERNS); cd02872 (CDD); IPR017853 (SUPERFAMILY); IPR029070 (SUPERFAMILY)	F:GO:0004553; F:GO:0004568; P:GO:0005975; P:GO:0006032	F:hydrolase activity, hydrolyzing O-glycosyl compounds; F:chitinase activity; P:carbohydrate metabolic process; P:chitin catabolic process
BGLB013258-PB	dynein gamma chain, flagellar outer arm-like isoform X2	4937	20	0	71.64	5	C:GO:0005856; P:GO:0008150; F:GO:0016887; C:GO:0032991; F:GO:0043167	C:cytoskeleton; P:biological_process; F:ATPase activity; C:protein-containing complex; F:ion binding	EC:3.6.1.3; EC:3.6.1.15	Adenosinetriphosphatase; Nucleoside-triphosphate phosphatase	Coil (COILS); Coil (COILS); Coil (COILS); Coil (COILS); Coil (COILS); Coil (COILS); Coil (COILS); Coil (COILS); IPR003593 (SMART); IPR024317 (PFAM); IPR004273 (PFAM); IPR011704 (PFAM); PF12775 (PFAM); PF12774 (PFAM); IPR013594 (PFAM); IPR013602 (PFAM); IPR027417 (G3DSA:3.40.50.GENE3D); PF12781 (PFAM); IPR027417 (G3DSA:3.40.50.GENE3D); mobidb-lite (MOBIDB_LITE); mobidb-lite (MOBIDB_LITE); mobidb-l…	F:GO:0003777; F:GO:0005524; P:GO:0007018; F:GO:0016887; C:GO:0030286	F:microtubule motor activity; F:ATP binding; P:microtubule-based movement; F:ATPase activity; C:dynein complex
BGLB013250-PB	Alpha-amylase	207	20	4.24064e-152	65	1	F:GO:0016798	F:hydrolase activity, acting on glycosyl bonds			no IPS match	no IPS match	no IPS match
BGLB013066-PB	glyoxylate reductase/hydroxypyruvate reductase-like	324	20	0	75.1	1	F:GO:0016491	F:oxidoreductase activity			IPR006140 (PFAM); IPR006139 (PFAM); IPR016040 (G3DSA:3.40.50.GENE3D); IPR016040 (G3DSA:3.40.50.GENE3D); PTHR10996 (PANTHER); PTHR10996:SF137 (PANTHER); IPR029752 (PROSITE_PATTERNS); IPR029753 (PROSITE_PATTERNS); cd05301 (CDD); IPR016040 (SUPERFAMILY); SSF52283 (SUPERFAMILY)	P:GO:0008152; F:GO:0016616; F:GO:0051287; P:GO:0055114	P:metabolic process; F:oxidoreductase activity, acting on the CH-OH group of donors, NAD or NADP as acceptor; F:NAD binding; P:oxidation-reduction process
BGLB013041-PB	glyoxylate reductase/hydroxypyruvate reductase-like	314	20	0	74.22	1	F:GO:0016491	F:oxidoreductase activity			IPR006140 (PFAM); IPR016040 (G3DSA:3.40.50.GENE3D); IPR006139 (PFAM); IPR016040 (G3DSA:3.40.50.GENE3D); PTHR10996 (PANTHER); PTHR10996:SF137 (PANTHER); IPR029753 (PROSITE_PATTERNS); IPR029752 (PROSITE_PATTERNS); cd05301 (CDD); IPR016040 (SUPERFAMILY); SSF52283 (SUPERFAMILY)	P:GO:0008152; F:GO:0016616; F:GO:0051287; P:GO:0055114	P:metabolic process; F:oxidoreductase activity, acting on the CH-OH group of donors, NAD or NADP as acceptor; F:NAD binding; P:oxidation-reduction process
BGLB012742-PB	cathepsin D	187	20	1.07465e-129	69.82	3	C:GO:0005764; F:GO:0008233; C:GO:0031410	C:lysosome; F:peptidase activity; C:cytoplasmic vesicle	EC:3.4.23	Acting on peptide bonds (peptidases)	IPR001461 (PRINTS); IPR021109 (G3DSA:2.40.70.GENE3D); IPR033121 (PFAM); IPR033144 (PTHR13683:PANTHER); IPR001461 (PANTHER); IPR001969 (PROSITE_PATTERNS); IPR033121 (PROSITE_PROFILES); IPR021109 (SUPERFAMILY)	F:GO:0004190; C:GO:0005764; P:GO:0006508	F:aspartic-type endopeptidase activity; C:lysosome; P:proteolysis
BGLB012730-PB	haemoglobin type 2	541	20	0	77.71	2	F:GO:0003674; P:GO:0006810	F:molecular_function; P:transport			Coil (COILS); IPR000971 (PFAM); IPR012292 (G3DSA:1.10.490.GENE3D); PTHR22924 (PANTHER); IPR000971 (PROSITE_PROFILES); IPR000971 (PROSITE_PROFILES); IPR000971 (PROSITE_PROFILES); IPR000971 (PROSITE_PROFILES); cd01040 (CDD); cd01040 (CDD); cd01040 (CDD); cd01040 (CDD); IPR009050 (SUPERFAMILY); IPR009050 (SUPERFAMILY); IPR009050 (SUPERFAMILY); IPR009050 (SUPERFAMILY)	F:GO:0019825; F:GO:0020037	F:oxygen binding; F:heme binding
BGLB012690-PB	Tubulin beta chain	449	20	0	99.55	6	F:GO:0003924; F:GO:0005198; C:GO:0005737; C:GO:0005856; P:GO:0007010; F:GO:0043167	F:GTPase activity; F:structural molecule activity; C:cytoplasm; C:cytoskeleton; P:cytoskeleton organization; F:ion binding	EC:3.6.1.15	Nucleoside-triphosphate phosphatase	Coil (COILS); IPR002453 (PRINTS); IPR000217 (PRINTS); IPR018316 (SMART); IPR003008 (SMART); IPR003008 (G3DSA:3.40.50.GENE3D); IPR018316 (G3DSA:3.30.1330.GENE3D); IPR018316 (PFAM); IPR003008 (PFAM); IPR023123 (G3DSA:1.10.287.GENE3D); mobidb-lite (MOBIDB_LITE); IPR000217 (PANTHER); PTHR11588:SF93 (PANTHER); IPR013838 (PROSITE_PATTERNS); IPR017975 (PROSITE_PATTERNS); cd02187 (CDD); IPR008280 (SUPERF…	F:GO:0003924; F:GO:0005200; F:GO:0005525; C:GO:0005874; P:GO:0007017	F:GTPase activity; F:structural constituent of cytoskeleton; F:GTP binding; C:microtubule; P:microtubule-based process
BGLB012422-PB	cathepsin L1-like	237	20	1.38838e-174	70.45	1	F:GO:0008233	F:peptidase activity			IPR000668 (SMART); IPR013201 (SMART); IPR000668 (PFAM); IPR013201 (PFAM); G3DSA:3.90.70.10 (GENE3D); IPR013128 (PANTHER); IPR000169 (PROSITE_PATTERNS); cd02248 (CDD); SSF54001 (SUPERFAMILY)	P:GO:0006508; F:GO:0008234	P:proteolysis; F:cysteine-type peptidase activity
BGLB012202-PC	GDP-L-fucose synthase-like	152	20	7.18662e-109	86.37	4	P:GO:0009058; F:GO:0016491; P:GO:0034641; P:GO:0044281	P:biosynthetic process; F:oxidoreductase activity; P:cellular nitrogen compound metabolic process; P:small molecule metabolic process			IPR001509 (PFAM); IPR016040 (G3DSA:3.40.50.GENE3D); PTHR10366:SF259 (PANTHER); PTHR10366 (PANTHER); IPR016040 (SUPERFAMILY)	F:GO:0003824; F:GO:0050662	F:catalytic activity; F:coenzyme binding
BGLB012202-PB	GDP-L-fucose synthase-like	152	20	7.18662e-109	86.37	4	P:GO:0009058; F:GO:0016491; P:GO:0034641; P:GO:0044281	P:biosynthetic process; F:oxidoreductase activity; P:cellular nitrogen compound metabolic process; P:small molecule metabolic process
BGLB012164-PB	tubulin alpha-1A chain-like	311	20	0	99.74	6	F:GO:0003924; F:GO:0005198; C:GO:0005737; C:GO:0005856; P:GO:0007010; F:GO:0043167	F:GTPase activity; F:structural molecule activity; C:cytoplasm; C:cytoskeleton; P:cytoskeleton organization; F:ion binding	EC:3.6.1.15	Nucleoside-triphosphate phosphatase	IPR002452 (PRINTS); IPR000217 (PRINTS); IPR003008 (SMART); IPR018316 (PFAM); IPR003008 (G3DSA:3.40.50.GENE3D); IPR018316 (G3DSA:3.30.1330.GENE3D); IPR003008 (PFAM); IPR000217 (PANTHER); PTHR11588:SF94 (PANTHER); IPR017975 (PROSITE_PATTERNS); cd02186 (CDD); IPR008280 (SUPERFAMILY); IPR003008 (SUPERFAMILY)	F:GO:0003924; F:GO:0005200; F:GO:0005525; C:GO:0005874; P:GO:0007017	F:GTPase activity; F:structural constituent of cytoskeleton; F:GTP binding; C:microtubule; P:microtubule-based process
BGLB011995-PB	glyceraldehyde-3-phosphate dehydrogenase	334	20	0	84.27	7	P:GO:0005975; P:GO:0006091; P:GO:0009058; F:GO:0016491; P:GO:0034655; P:GO:0044281; P:GO:0051186	P:carbohydrate metabolic process; P:generation of precursor metabolites and energy; P:biosynthetic process; F:oxidoreductase activity; P:nucleobase-containing compound catabolic process; P:small molecule metabolic process; P:cofactor metabolic process	EC:1.2.1.59; EC:1.2.1.12	Glyceraldehyde-3-phosphate dehydrogenase (NAD(P)(+)) (phosphorylating); Glyceraldehyde-3-phosphate dehydrogenase (phosphorylating)	IPR020831 (PRINTS); IPR020828 (SMART); IPR020828 (PFAM); IPR020829 (PFAM); IPR006424 (TIGRFAM); IPR016040 (G3DSA:3.40.50.GENE3D); IPR020831 (PIRSF); G3DSA:3.30.360.10 (GENE3D); IPR020831 (PANTHER); IPR020830 (PROSITE_PATTERNS); SSF55347 (SUPERFAMILY); IPR016040 (SUPERFAMILY)	P:GO:0006006; F:GO:0016620; F:GO:0050661; F:GO:0051287; P:GO:0055114	P:glucose metabolic process; F:oxidoreductase activity, acting on the aldehyde or oxo group of donors, NAD or NADP as acceptor; F:NADP binding; F:NAD binding; P:oxidation-reduction process
BGLB011931-PB	beta-hexosaminidase subunit alpha-like	546	20	0	73.02	4	P:GO:0005975; P:GO:0006629; P:GO:0009056; F:GO:0016798	P:carbohydrate metabolic process; P:lipid metabolic process; P:catabolic process; F:hydrolase activity, acting on glycosyl bonds	EC:3.2.1.52	Beta-N-acetylhexosaminidase	IPR025705 (PRINTS); IPR029018 (G3DSA:3.30.379.GENE3D); IPR029019 (PFAM); IPR013781 (G3DSA:3.20.20.GENE3D); IPR025705 (PIRSF); IPR015883 (PFAM); PTHR22600:SF5 (PANTHER); PTHR22600 (PANTHER); cd06562 (CDD); IPR017853 (SUPERFAMILY); IPR029018 (SUPERFAMILY)	F:GO:0004553; F:GO:0004563; P:GO:0005975	F:hydrolase activity, hydrolyzing O-glycosyl compounds; F:beta-N-acetylhexosaminidase activity; P:carbohydrate metabolic process
BGLB011691-PB	Ras-related protein Rab-11B	222	20	2.52097e-163	80.07	6	F:GO:0003924; C:GO:0005768; P:GO:0007165; P:GO:0016192; F:GO:0043167; P:GO:0043473	F:GTPase activity; C:endosome; P:signal transduction; P:vesicle-mediated transport; F:ion binding; P:pigmentation	EC:3.6.1.15	Nucleoside-triphosphate phosphatase	PR00449 (PRINTS); SM00175 (SMART); SM00174 (SMART); SM00176 (SMART); SM00173 (SMART); IPR001806 (PFAM); IPR005225 (TIGRFAM); IPR027417 (G3DSA:3.40.50.GENE3D); mobidb-lite (MOBIDB_LITE); PTHR24073:SF87 (PANTHER); PTHR24073 (PANTHER); PS51419 (PROSITE_PROFILES); cd01868 (CDD); IPR027417 (SUPERFAMILY)	F:GO:0005525; P:GO:0007264	F:GTP binding; P:small GTPase mediated signal transduction
BGLB011523-PB	haemoglobin type 1	2001	20	0	78.18	2	P:GO:0006810; F:GO:0043167	P:transport; F:ion binding			Coil (COILS); IPR000971 (PFAM); IPR012292 (G3DSA:1.10.490.GENE3D); IPR000971 (PROSITE_PROFILES); IPR000971 (PROSITE_PROFILES); IPR000971 (PROSITE_PROFILES); IPR000971 (PROSITE_PROFILES); IPR000971 (PROSITE_PROFILES); IPR000971 (PROSITE_PROFILES); IPR000971 (PROSITE_PROFILES); IPR000971 (PROSITE_PROFILES); IPR000971 (PROSITE_PROFILES); IPR000971 (PROSITE_PROFILES); IPR000971 (PROSITE_PROFILES); cd…	F:GO:0019825; F:GO:0020037	F:oxygen binding; F:heme binding
BGLB011409-PC	rho GDP-dissociation inhibitor 1	198	20	1.93141e-141	75.53	2	C:GO:0005737; F:GO:0030234	C:cytoplasm; F:enzyme regulator activity			IPR000406 (PRINTS); IPR024792 (G3DSA:2.70.50.GENE3D); IPR000406 (PFAM); mobidb-lite (MOBIDB_LITE); IPR000406 (PANTHER); IPR014756 (SUPERFAMILY)	F:GO:0005094; C:GO:0005737	F:Rho GDP-dissociation inhibitor activity; C:cytoplasm
BGLB011409-PB	rho GDP-dissociation inhibitor 1	198	20	1.93141e-141	75.53	2	C:GO:0005737; F:GO:0030234	C:cytoplasm; F:enzyme regulator activity
BGLB011188-PB	phosphoenolpyruvate carboxykinase	379	20	0	87.43	7	P:GO:0005975; P:GO:0006091; P:GO:0009058; F:GO:0016301; F:GO:0016829; F:GO:0043167; P:GO:0044281	P:carbohydrate metabolic process; P:generation of precursor metabolites and energy; P:biosynthetic process; F:kinase activity; F:lyase activity; F:ion binding; P:small molecule metabolic process	EC:4.1.1.32	Phosphoenolpyruvate carboxykinase (GTP)	IPR008210 (G3DSA:3.40.449.GENE3D); IPR008209 (PFAM); IPR013035 (G3DSA:3.90.228.GENE3D); IPR008209 (PANTHER); IPR018091 (PROSITE_PATTERNS); IPR008210 (SUPERFAMILY); SSF53795 (SUPERFAMILY); SSF53795 (SUPERFAMILY)	F:GO:0004611; F:GO:0004613; F:GO:0005525; P:GO:0006094; F:GO:0017076	F:phosphoenolpyruvate carboxykinase activity; F:phosphoenolpyruvate carboxykinase (GTP) activity; F:GTP binding; P:gluconeogenesis; F:purine nucleotide binding
BGLB011048-PC	serpin B4-like	382	20	0	64.08	1	C:GO:0005615	C:extracellular space			IPR023796 (SMART); IPR023796 (PFAM); G3DSA:2.30.39.10 (GENE3D); G3DSA:3.30.497.10 (GENE3D); IPR000215 (PANTHER); IPR023795 (PROSITE_PATTERNS); cd00172 (CDD); IPR023796 (SUPERFAMILY)	C:GO:0005615	C:extracellular space
BGLB011048-PB	serpin B4-like	382	20	0	64.08	1	C:GO:0005615	C:extracellular space
BGLB011034-PB	fructose-bisphosphate aldolase	365	20	0	81.32	7	P:GO:0005975; P:GO:0006091; P:GO:0009058; F:GO:0016829; P:GO:0034655; P:GO:0044281; P:GO:0051186	P:carbohydrate metabolic process; P:generation of precursor metabolites and energy; P:biosynthetic process; F:lyase activity; P:nucleobase-containing compound catabolic process; P:small molecule metabolic process; P:cofactor metabolic process	EC:4.1.2.13	Fructose-bisphosphate aldolase	Coil (COILS); IPR013785 (G3DSA:3.20.20.GENE3D); IPR000741 (PFAM); PTHR11627 (PANTHER); IPR029768 (PROSITE_PATTERNS); cd00948 (CDD); SSF51569 (SUPERFAMILY)	F:GO:0003824; F:GO:0004332; P:GO:0006096	F:catalytic activity; F:fructose-bisphosphate aldolase activity; P:glycolytic process
BGLB010970-PB	thrombospondin domain-containing protein	608	20	0	52.93						IPR000884 (SMART); G3DSA:2.10.70.10 (GENE3D); IPR000884 (PFAM); G3DSA:2.10.25.10 (GENE3D); G3DSA:2.20.100.10 (GENE3D); IPR000884 (PROSITE_PROFILES); IPR006207 (PROSITE_PROFILES); IPR000884 (PROSITE_PROFILES); SSF57603 (SUPERFAMILY); IPR000884 (SUPERFAMILY)	no GO terms	no GO terms
BGLB010864-PB	GLB_BIOGLRecName: Full=Globin; AltName: Full=Myoglobin	150	20	1.4628e-99	84.6	2	P:GO:0006810; F:GO:0043167	P:transport; F:ion binding			IPR012292 (G3DSA:1.10.490.GENE3D); IPR000971 (PFAM); IPR000971 (PROSITE_PROFILES); cd01040 (CDD); IPR009050 (SUPERFAMILY)	F:GO:0019825; F:GO:0020037	F:oxygen binding; F:heme binding
BGLB010754-PB	chitinase-3-like protein 1	500	20	0	71.35	5	C:GO:0005576; P:GO:0005975; P:GO:0009056; F:GO:0016798; P:GO:0071554	C:extracellular region; P:carbohydrate metabolic process; P:catabolic process; F:hydrolase activity, acting on glycosyl bonds; P:cell wall organization or biogenesis	EC:3.2.1.14	Chitinase	IPR002557 (SMART); IPR011583 (SMART); IPR029070 (G3DSA:3.10.50.GENE3D); IPR001223 (PFAM); IPR013781 (G3DSA:3.20.20.GENE3D); IPR002557 (G3DSA:2.170.140.GENE3D); IPR002557 (PFAM); PTHR11177 (PANTHER); IPR001579 (PROSITE_PATTERNS); PS51257 (PROSITE_PROFILES); IPR002557 (PROSITE_PROFILES); cd02872 (CDD); IPR029070 (SUPERFAMILY); IPR017853 (SUPERFAMILY); IPR002557 (SUPERFAMILY)	F:GO:0004553; F:GO:0004568; C:GO:0005576; P:GO:0005975; P:GO:0006030; P:GO:0006032; F:GO:0008061	F:hydrolase activity, hydrolyzing O-glycosyl compounds; F:chitinase activity; C:extracellular region; P:carbohydrate metabolic process; P:chitin metabolic process; P:chitin catabolic process; F:chitin binding
BGLB010737-PB	helicase domino	3008	20	0	65.32	1	F:GO:0043167	F:ion binding			Coil (COILS); Coil (COILS); Coil (COILS); Coil (COILS); IPR014012 (SMART); IPR014001 (SMART); IPR001650 (SMART); IPR027417 (G3DSA:3.40.50.GENE3D); IPR000330 (PFAM); IPR027417 (G3DSA:3.40.50.GENE3D); IPR031575 (PFAM); IPR001650 (PFAM); IPR014012 (PFAM); mobidb-lite (MOBIDB_LITE); mobidb-lite (MOBIDB_LITE); mobidb-lite (MOBIDB_LITE); mobidb-lite (MOBIDB_LITE); mobidb-lite (MOBIDB_LITE); mobidb-lite…	F:GO:0005524	F:ATP binding
BGLB010662-PB	ATP-binding cassette sub-family A member 3-like	1032	20	0	60.78	4	C:GO:0005575; F:GO:0016887; F:GO:0022857; F:GO:0043167	C:cellular_component; F:ATPase activity; F:transmembrane transporter activity; F:ion binding	EC:3.6.1.3; EC:3.6.1.15	Adenosinetriphosphatase; Nucleoside-triphosphate phosphatase	IPR003593 (SMART); PF12698 (PFAM); IPR027417 (G3DSA:3.40.50.GENE3D); IPR003439 (PFAM); PTHR19229:SF36 (PANTHER); IPR026082 (PANTHER); IPR017871 (PROSITE_PATTERNS); IPR003439 (PROSITE_PROFILES); cd03263 (CDD); IPR027417 (SUPERFAMILY); IPR027417 (SUPERFAMILY)	F:GO:0005215; F:GO:0005524; P:GO:0006810; C:GO:0016021; F:GO:0016887	F:transporter activity; F:ATP binding; P:transport; C:integral component of membrane; F:ATPase activity
BGLB010660-PB	mannan endo-1,4-beta-mannosidase-like	370	20	0	73.68	5	P:GO:0005975; P:GO:0009056; F:GO:0016798; P:GO:0044281; P:GO:0071554	P:carbohydrate metabolic process; P:catabolic process; F:hydrolase activity, acting on glycosyl bonds; P:small molecule metabolic process; P:cell wall organization or biogenesis	EC:3.2.1.25; EC:3.2.1.78	Beta-mannosidase; Mannan endo-1,4-beta-mannosidase	IPR013781 (G3DSA:3.20.20.GENE3D); IPR001547 (PFAM); PTHR37398 (PANTHER); PTHR37398:SF1 (PANTHER); IPR017853 (SUPERFAMILY)	F:GO:0004553; P:GO:0005975	F:hydrolase activity, hydrolyzing O-glycosyl compounds; P:carbohydrate metabolic process
BGLB010660-PA	mannan endo-1,4-beta-mannosidase-like	344	20	0	68.06	5	P:GO:0005975; P:GO:0009056; F:GO:0016798; P:GO:0044281; P:GO:0071554	P:carbohydrate metabolic process; P:catabolic process; F:hydrolase activity, acting on glycosyl bonds; P:small molecule metabolic process; P:cell wall organization or biogenesis	EC:3.2.1.25; EC:3.2.1.78	Beta-mannosidase; Mannan endo-1,4-beta-mannosidase	IPR001547 (PFAM); IPR013781 (G3DSA:3.20.20.GENE3D); PTHR37398 (PANTHER); PTHR37398:SF1 (PANTHER); IPR017853 (SUPERFAMILY)	F:GO:0004553; P:GO:0005975	F:hydrolase activity, hydrolyzing O-glycosyl compounds; P:carbohydrate metabolic process
BGLB010603-PB	60S acidic ribosomal protein P0	318	20	0	83.25	3	C:GO:0005840; F:GO:0016829; P:GO:0042254	C:ribosome; F:lyase activity; P:ribosome biogenesis			IPR030670 (PIRSF); IPR001790 (PFAM); PF00428 (PFAM); mobidb-lite (MOBIDB_LITE); PTHR21141 (PANTHER); PTHR21141 (PANTHER); PTHR21141:SF3 (PANTHER); PTHR21141:SF3 (PANTHER); cd05795 (CDD); SSF160369 (SUPERFAMILY)	C:GO:0005622; P:GO:0042254	C:intracellular; P:ribosome biogenesis
BGLB010603-PA	60S acidic ribosomal protein P0	318	20	0	83.25	3	C:GO:0005840; F:GO:0016829; P:GO:0042254	C:ribosome; F:lyase activity; P:ribosome biogenesis
BGLB010468-PB	haemoglobin type 2	118	20	1.67438e-80	73.23	2	F:GO:0003674; P:GO:0006810	F:molecular_function; P:transport			IPR012292 (G3DSA:1.10.490.GENE3D); IPR000971 (PFAM); IPR000971 (PROSITE_PROFILES); cd01040 (CDD); IPR009050 (SUPERFAMILY)	F:GO:0019825; F:GO:0020037	F:oxygen binding; F:heme binding
BGLB010162-PB	deoxyribonuclease-1-like isoform X1	273	20	0	64.08	3	F:GO:0004518; P:GO:0006259; P:GO:0034655	F:nuclease activity; P:DNA metabolic process; P:nucleobase-containing compound catabolic process			IPR016202 (PRINTS); IPR016202 (SMART); IPR016202 (PIRSF); IPR005135 (PFAM); IPR005135 (G3DSA:3.60.10.GENE3D); IPR016202 (PANTHER); PTHR11371:SF23 (PANTHER); IPR005135 (SUPERFAMILY)	F:GO:0004536; P:GO:0006308	F:deoxyribonuclease activity; P:DNA catabolic process
BGLB010161-PB	deoxyribonuclease-1-like isoform X1	273	20	0	64.42	3	F:GO:0004518; P:GO:0006259; P:GO:0034655	F:nuclease activity; P:DNA metabolic process; P:nucleobase-containing compound catabolic process			IPR016202 (PRINTS); IPR016202 (SMART); IPR016202 (PIRSF); IPR005135 (PFAM); IPR005135 (G3DSA:3.60.10.GENE3D); IPR016202 (PANTHER); PTHR11371:SF23 (PANTHER); IPR005135 (SUPERFAMILY)	F:GO:0004536; P:GO:0006308	F:deoxyribonuclease activity; P:DNA catabolic process
BGLB010154-PB	leukocyte elastase inhibitor-like	176	20	4.02624e-123	73.89	1	C:GO:0005615	C:extracellular space			IPR023796 (SMART); G3DSA:2.30.39.10 (GENE3D); IPR023796 (PFAM); G3DSA:3.30.497.10 (GENE3D); IPR000215 (PANTHER); IPR023795 (PROSITE_PATTERNS); IPR023796 (SUPERFAMILY)	C:GO:0005615	C:extracellular space
BGLB009453-PB	14-3-3 zeta	259	20	0	85.01	1	F:GO:0003674	F:molecular_function			Coil (COILS); IPR000308 (PRINTS); IPR023410 (SMART); IPR023410 (PFAM); G3DSA:1.20.190.20 (GENE3D); IPR000308 (PIRSF); IPR000308 (PANTHER); IPR023409 (PROSITE_PATTERNS); IPR023409 (PROSITE_PATTERNS); IPR023410 (SUPERFAMILY)	F:GO:0019904	F:protein domain specific binding
BGLB009326-PB	type I glyceraldehyde-3-phosphate dehydrogenase [	296	20	0	86.41	7	P:GO:0005975; P:GO:0006091; P:GO:0009058; F:GO:0016491; P:GO:0034655; P:GO:0044281; P:GO:0051186	P:carbohydrate metabolic process; P:generation of precursor metabolites and energy; P:biosynthetic process; F:oxidoreductase activity; P:nucleobase-containing compound catabolic process; P:small molecule metabolic process; P:cofactor metabolic process	EC:1.2.1.59; EC:1.2.1.12	Glyceraldehyde-3-phosphate dehydrogenase (NAD(P)(+)) (phosphorylating); Glyceraldehyde-3-phosphate dehydrogenase (phosphorylating)	IPR020831 (PRINTS); IPR020828 (SMART); IPR020828 (PFAM); IPR020831 (PIRSF); IPR006424 (TIGRFAM); IPR016040 (G3DSA:3.40.50.GENE3D); G3DSA:3.30.360.10 (GENE3D); IPR020829 (PFAM); IPR020831 (PANTHER); IPR020830 (PROSITE_PATTERNS); IPR016040 (SUPERFAMILY); SSF55347 (SUPERFAMILY)	P:GO:0006006; F:GO:0016620; F:GO:0050661; F:GO:0051287; P:GO:0055114	P:glucose metabolic process; F:oxidoreductase activity, acting on the aldehyde or oxo group of donors, NAD or NADP as acceptor; F:NADP binding; F:NAD binding; P:oxidation-reduction process
BGLB009297-PB	tyramine beta-hydroxylase-like	113	20	1.87118e-72	64.22	7	F:GO:0003824; F:GO:0004497; F:GO:0005186; F:GO:0005507; C:GO:0005576; F:GO:0016715; P:GO:0055114	F:catalytic activity; F:monooxygenase activity; F:pheromone activity; F:copper ion binding; C:extracellular region; F:oxidoreductase activity, acting on paired donors, with incorporation or reduction of molecular oxygen, reduced ascorbate as one donor, and incorporation of one atom of oxygen; P:oxidation-reduction process			mobidb-lite (MOBIDB_LITE); PTHR34737:SF2 (PANTHER); PTHR34737 (PANTHER)	no GO terms	no GO terms
BGLB009293-PB	histone-lysine N-methyltransferase 2D-like isoform X2	700	10	0	66	2	P:GO:0043709; P:GO:0043710	P:cell adhesion involved in single-species biofilm formation; P:cell adhesion involved in multi-species biofilm formation			mobidb-lite (MOBIDB_LITE); mobidb-lite (MOBIDB_LITE); mobidb-lite (MOBIDB_LITE)	no GO terms	no GO terms
BGLB009133-PB	mucin-2-like isoform X1	2177	20	0	49.43	1	F:GO:0003674	F:molecular_function			IPR002172 (PRINTS); IPR000742 (SMART); IPR001846 (SMART); IPR014853 (SMART); IPR002172 (SMART); IPR001846 (PFAM); IPR002919 (PFAM); G3DSA:2.10.25.10 (GENE3D); G3DSA:2.10.25.10 (GENE3D); IPR002172 (G3DSA:4.10.400.GENE3D); IPR002172 (G3DSA:4.10.400.GENE3D); IPR002172 (G3DSA:4.10.400.GENE3D); IPR014853 (PFAM); IPR002172 (PFAM); mobidb-lite (MOBIDB_LITE); mobidb-lite (MOBIDB_LITE); PTHR11339 (PANTHER…	F:GO:0005515	F:protein binding
BGLB009092-PB	V-type proton ATPase catalytic subunit A	602	20	0	84.84	9	C:GO:0005764; C:GO:0005886; P:GO:0006091; F:GO:0016887; F:GO:0022857; C:GO:0032991; P:GO:0034641; F:GO:0043167; P:GO:0044281	C:lysosome; C:plasma membrane; P:generation of precursor metabolites and energy; F:ATPase activity; F:transmembrane transporter activity; C:protein-containing complex; P:cellular nitrogen compound metabolic process; F:ion binding; P:small molecule metabolic process	EC:3.6.1.3; EC:3.6.1.15	Adenosinetriphosphatase; Nucleoside-triphosphate phosphatase	Coil (COILS); IPR024034 (G3DSA:1.10.1140.GENE3D); IPR031686 (PFAM); IPR004100 (PFAM); IPR027417 (G3DSA:3.40.50.GENE3D); IPR000194 (PFAM); PTHR15184:SF51 (PANTHER); PTHR15184 (PANTHER); PTHR15184 (PANTHER); PTHR15184:SF51 (PANTHER); IPR020003 (PROSITE_PATTERNS); cd01134 (CDD); SSF47917 (SUPERFAMILY); IPR027417 (SUPERFAMILY); IPR004100 (SUPERFAMILY)	F:GO:0005524; P:GO:0046034; P:GO:1902600	F:ATP binding; P:ATP metabolic process; P:proton transmembrane transport
BGLB009025-PB	transaldolase-like isoform X1	329	20	0	86.02	6	F:GO:0003674; C:GO:0005737; P:GO:0005975; P:GO:0034641; P:GO:0044281; P:GO:0051186	F:molecular_function; C:cytoplasm; P:carbohydrate metabolic process; P:cellular nitrogen compound metabolic process; P:small molecule metabolic process; P:cofactor metabolic process	EC:2.2.1.2	Transaldolase	IPR001585 (PFAM); IPR013785 (G3DSA:3.20.20.GENE3D); IPR004730 (TIGRFAM); IPR001585 (PANTHER); PTHR10683:SF18 (PANTHER); IPR018225 (PROSITE_PATTERNS); IPR018225 (PROSITE_PATTERNS); IPR004730 (HAMAP); IPR004730 (CDD); SSF51569 (SUPERFAMILY)	F:GO:0003824; F:GO:0004801; C:GO:0005737; P:GO:0005975; P:GO:0006098	F:catalytic activity; F:sedoheptulose-7-phosphate:D-glyceraldehyde-3-phosphate glyceronetransferase activity; C:cytoplasm; P:carbohydrate metabolic process; P:pentose-phosphate shunt
BGLB008980-PC	glutathione peroxidase-like	203	20	2.28059e-148	70.28	5	P:GO:0006790; P:GO:0006950; F:GO:0016491; P:GO:0034641; P:GO:0051186	P:sulfur compound metabolic process; P:response to stress; F:oxidoreductase activity; P:cellular nitrogen compound metabolic process; P:cofactor metabolic process	EC:1.11.1.9; EC:1.11.1.7	Glutathione peroxidase; Peroxidase	IPR000889 (PRINTS); IPR000889 (PFAM); IPR012336 (G3DSA:3.40.30.GENE3D); IPR000889 (PIRSF); IPR000889 (PANTHER); IPR029760 (PROSITE_PATTERNS); IPR029759 (PROSITE_PATTERNS); IPR000889 (PROSITE_PROFILES); IPR000889 (CDD); IPR012336 (SUPERFAMILY)	F:GO:0004602; P:GO:0006979; P:GO:0055114	F:glutathione peroxidase activity; P:response to oxidative stress; P:oxidation-reduction process
BGLB008980-PB	selenium-dependent glutathione peroxidase	203	20	3.61065e-148	70.88	5	P:GO:0006790; P:GO:0006950; F:GO:0016491; P:GO:0034641; P:GO:0051186	P:sulfur compound metabolic process; P:response to stress; F:oxidoreductase activity; P:cellular nitrogen compound metabolic process; P:cofactor metabolic process	EC:1.11.1.9; EC:1.11.1.7	Glutathione peroxidase; Peroxidase	IPR000889 (PRINTS); IPR000889 (PIRSF); IPR000889 (PFAM); IPR012336 (G3DSA:3.40.30.GENE3D); IPR000889 (PANTHER); IPR029760 (PROSITE_PATTERNS); IPR029759 (PROSITE_PATTERNS); IPR000889 (PROSITE_PROFILES); IPR000889 (CDD); IPR012336 (SUPERFAMILY)	F:GO:0004602; P:GO:0006979; P:GO:0055114	F:glutathione peroxidase activity; P:response to oxidative stress; P:oxidation-reduction process
BGLB008678-PB	chitin deacetylase 5	404	20	0	57.68	2	P:GO:0005975; F:GO:0016810	P:carbohydrate metabolic process; F:hydrolase activity, acting on carbon-nitrogen (but not peptide) bonds			IPR002509 (G3DSA:3.20.20.GENE3D); IPR002509 (PFAM); PTHR11177 (PANTHER); IPR011330 (SUPERFAMILY)	F:GO:0003824; P:GO:0005975; F:GO:0016810	F:catalytic activity; P:carbohydrate metabolic process; F:hydrolase activity, acting on carbon-nitrogen (but not peptide) bonds
BGLB008659-PB	leucine-rich repeat-containing 49-like	664	20	0	77.22
BGLB008572-PB	tryptophan--tRNA cytoplasmic	396	20	0	83.92	10	C:GO:0005615; C:GO:0005634; C:GO:0005829; P:GO:0006399; P:GO:0006412; P:GO:0006520; P:GO:0008283; F:GO:0016874; F:GO:0043167; P:GO:0048646	C:extracellular space; C:nucleus; C:cytosol; P:tRNA metabolic process; P:translation; P:cellular amino acid metabolic process; P:cell proliferation; F:ligase activity; F:ion binding; P:anatomical structure formation involved in morphogenesis	EC:6.1.1.2	Tryptophan--tRNA ligase	IPR002306 (PRINTS); IPR002306 (TIGRFAM); IPR002305 (PFAM); G3DSA:1.10.240.10 (GENE3D); IPR014729 (G3DSA:3.40.50.GENE3D); PTHR10055:SF1 (PANTHER); IPR002306 (PANTHER); IPR001412 (PROSITE_PATTERNS); IPR002306 (CDD); SSF52374 (SUPERFAMILY)	F:GO:0000166; F:GO:0004812; F:GO:0004830; F:GO:0005524; C:GO:0005737; P:GO:0006418; P:GO:0006436	F:nucleotide binding; F:aminoacyl-tRNA ligase activity; F:tryptophan-tRNA ligase activity; F:ATP binding; C:cytoplasm; P:tRNA aminoacylation for protein translation; P:tryptophanyl-tRNA aminoacylation
BGLB008351-PB	TPR and ankyrin repeat-containing 1-like	3360	20	0	56.97	1	F:GO:0043167	F:ion binding			Coil (COILS); Coil (COILS); Coil (COILS); Coil (COILS); Coil (COILS); IPR002110 (SMART); IPR011990 (G3DSA:1.25.40.GENE3D); IPR011990 (G3DSA:1.25.40.GENE3D); IPR027417 (G3DSA:3.40.50.GENE3D); IPR020683 (G3DSA:1.25.40.GENE3D); IPR020683 (G3DSA:1.25.40.GENE3D); IPR027417 (G3DSA:3.40.50.GENE3D); IPR014016 (PFAM); mobidb-lite (MOBIDB_LITE); mobidb-lite (MOBIDB_LITE); mobidb-lite (MOBIDB_LITE); mobidb-…	F:GO:0005515; F:GO:0005524; F:GO:0046872	F:protein binding; F:ATP binding; F:metal ion binding
BGLB008248-PB	78 kDa glucose-regulated	660	20	0	92.22	5	C:GO:0005576; C:GO:0005737; C:GO:0005783; P:GO:0006950; F:GO:0043167	C:extracellular region; C:cytoplasm; C:endoplasmic reticulum; P:response to stress; F:ion binding			Coil (COILS); Coil (COILS); IPR013126 (PRINTS); IPR013126 (PFAM); G3DSA:3.30.30.30 (GENE3D); IPR029048 (G3DSA:1.20.1270.GENE3D); IPR029047 (G3DSA:2.60.34.GENE3D); G3DSA:3.30.420.40 (GENE3D); G3DSA:3.90.640.10 (GENE3D); G3DSA:3.30.420.40 (GENE3D); mobidb-lite (MOBIDB_LITE); PTHR19375 (PANTHER); PTHR19375:SF157 (PANTHER); IPR018181 (PROSITE_PATTERNS); IPR018181 (PROSITE_PATTERNS); IPR018181 (PROSIT…	no GO terms	no GO terms
BGLB008167-PB	hillarin isoform X1	1218	20	0	73.89						IPR002931 (SMART); IPR002931 (PFAM); mobidb-lite (MOBIDB_LITE); mobidb-lite (MOBIDB_LITE); PTHR11039 (PANTHER); SSF54001 (SUPERFAMILY); SSF54001 (SUPERFAMILY)	no GO terms	no GO terms
BGLB008114-PB	fructose-bisphosphate aldolase	324	20	0	86.49	7	P:GO:0005975; P:GO:0006091; P:GO:0009058; F:GO:0016829; P:GO:0034655; P:GO:0044281; P:GO:0051186	P:carbohydrate metabolic process; P:generation of precursor metabolites and energy; P:biosynthetic process; F:lyase activity; P:nucleobase-containing compound catabolic process; P:small molecule metabolic process; P:cofactor metabolic process	EC:4.1.2.13	Fructose-bisphosphate aldolase	IPR013785 (G3DSA:3.20.20.GENE3D); IPR000741 (PFAM); PTHR11627 (PANTHER); IPR029768 (PROSITE_PATTERNS); cd00948 (CDD); SSF51569 (SUPERFAMILY)	F:GO:0003824; F:GO:0004332; P:GO:0006096	F:catalytic activity; F:fructose-bisphosphate aldolase activity; P:glycolytic process
BGLB008037-PB	tyramine beta-hydroxylase-like	358	20	0	67.64	2	F:GO:0016491; F:GO:0043167	F:oxidoreductase activity; F:ion binding	EC:1.14.17	Acting on paired donors, with incorporation or reduction of molecular oxygen. The oxygen incorporated need not be derived from O(2)	IPR000323 (G3DSA:2.60.120.GENE3D); IPR024548 (PFAM); IPR000323 (PFAM); IPR014784 (G3DSA:2.60.120.GENE3D); PTHR34737:SF2 (PANTHER); PTHR34737 (PANTHER); IPR020611 (PROSITE_PATTERNS); IPR008977 (SUPERFAMILY); IPR008977 (SUPERFAMILY)	F:GO:0003824; F:GO:0004497; F:GO:0005507; F:GO:0016715; P:GO:0055114	F:catalytic activity; F:monooxygenase activity; F:copper ion binding; F:oxidoreductase activity, acting on paired donors, with incorporation or reduction of molecular oxygen, reduced ascorbate as one donor, and incorporation of one atom of oxygen; P:oxidation-reduction process
BGLB007897-PB	lactase-phlorizin hydrolase-like	1789	20	0	66.64	2	P:GO:0005975; F:GO:0016798	P:carbohydrate metabolic process; F:hydrolase activity, acting on glycosyl bonds			IPR001360 (PRINTS); IPR013781 (G3DSA:3.20.20.GENE3D); IPR001360 (PFAM); IPR013781 (G3DSA:3.20.20.GENE3D); IPR001360 (PANTHER); IPR033132 (PROSITE_PATTERNS); IPR018120 (PROSITE_PATTERNS); IPR018120 (PROSITE_PATTERNS); IPR033132 (PROSITE_PATTERNS); IPR033132 (PROSITE_PATTERNS); IPR018120 (PROSITE_PATTERNS); IPR017853 (SUPERFAMILY); IPR017853 (SUPERFAMILY); IPR017853 (SUPERFAMILY); IPR017853 (SUPERF…	F:GO:0004553; P:GO:0005975	F:hydrolase activity, hydrolyzing O-glycosyl compounds; P:carbohydrate metabolic process
BGLB007885-PC	extensin-2-like isoform X1	583	20	0	55.47						IPR000859 (SMART); IPR000859 (PROSITE_PROFILES); IPR000859 (CDD); IPR000859 (SUPERFAMILY)	no GO terms	no GO terms
BGLB007885-PB	extensin-2-like isoform X2	561	20	0	58.21						IPR000859 (SMART); IPR000859 (PROSITE_PROFILES); IPR000859 (CDD); IPR000859 (SUPERFAMILY)	no GO terms	no GO terms
BGLB007883-PB	14-3-3 epsilon	258	20	0	91.16	8	C:GO:0005615; C:GO:0005654; P:GO:0006464; F:GO:0016491; F:GO:0019899; C:GO:0032991; P:GO:0048856; P:GO:0055085	C:extracellular space; C:nucleoplasm; P:cellular protein modification process; F:oxidoreductase activity; F:enzyme binding; C:protein-containing complex; P:anatomical structure development; P:transmembrane transport			IPR000308 (PRINTS); IPR023410 (SMART); IPR000308 (PIRSF); IPR023410 (PFAM); G3DSA:1.20.190.20 (GENE3D); mobidb-lite (MOBIDB_LITE); IPR000308 (PANTHER); IPR023409 (PROSITE_PATTERNS); IPR023409 (PROSITE_PATTERNS); IPR023410 (SUPERFAMILY)	F:GO:0019904	F:protein domain specific binding
BGLB007783-PC	heat shock 70 kDa cognate 4	649	20	0	94.56	1	F:GO:0043167	F:ion binding			Coil (COILS); IPR013126 (PRINTS); G3DSA:3.30.30.30 (GENE3D); IPR013126 (PFAM); G3DSA:3.90.640.10 (GENE3D); G3DSA:3.30.420.40 (GENE3D); IPR029048 (G3DSA:1.20.1270.GENE3D); G3DSA:3.30.420.40 (GENE3D); IPR029047 (G3DSA:2.60.34.GENE3D); mobidb-lite (MOBIDB_LITE); PTHR19375 (PANTHER); PTHR19375:SF150 (PANTHER); IPR018181 (PROSITE_PATTERNS); IPR018181 (PROSITE_PATTERNS); IPR018181 (PROSITE_PATTERNS); c…	no GO terms	no GO terms
BGLB007783-PB	heat shock 70 kDa cognate 4	649	20	0	94.56	1	F:GO:0043167	F:ion binding
BGLB007529-PB	leukocyte elastase inhibitor-like	141	20	5.00425e-97	71.26	2	C:GO:0005615; F:GO:0030234	C:extracellular space; F:enzyme regulator activity			G3DSA:2.30.39.10 (GENE3D); G3DSA:3.30.497.10 (GENE3D); IPR023796 (PFAM); G3DSA:2.30.39.10 (GENE3D); IPR000215 (PANTHER); IPR023795 (PROSITE_PATTERNS); IPR023796 (SUPERFAMILY)	C:GO:0005615	C:extracellular space
BGLB007378-PB	ferritin	173	20	7.72414e-125	91.77	6	C:GO:0005737; P:GO:0006810; F:GO:0016491; P:GO:0042592; F:GO:0043167; P:GO:0051186	C:cytoplasm; P:transport; F:oxidoreductase activity; P:homeostatic process; F:ion binding; P:cofactor metabolic process	EC:1.16.3.1; EC:1.16.3	Ferroxidase; Oxidizing metal ions	Coil (COILS); IPR008331 (PFAM); IPR012347 (G3DSA:1.20.1260.GENE3D); IPR001519 (PANTHER); IPR014034 (PROSITE_PATTERNS); IPR014034 (PROSITE_PATTERNS); IPR009040 (PROSITE_PROFILES); cd01056 (CDD); IPR009078 (SUPERFAMILY)	P:GO:0006826; P:GO:0006879; F:GO:0008199	P:iron ion transport; P:cellular iron ion homeostasis; F:ferric iron binding
BGLB007239-PB	neuronal acetylcholine receptor subunit alpha-10-like	631	20	0	73.75	2	C:GO:0005886; F:GO:0022857	C:plasma membrane; F:transmembrane transporter activity			IPR006029 (PFAM); IPR027361 (G3DSA:1.20.120.GENE3D); IPR006202 (PFAM); IPR006202 (G3DSA:2.70.170.GENE3D); mobidb-lite (MOBIDB_LITE); PTHR18945:SF490 (PANTHER); IPR006201 (PANTHER); IPR018000 (PROSITE_PATTERNS); IPR006029 (SUPERFAMILY); IPR006202 (SUPERFAMILY)	F:GO:0005230; P:GO:0006810; P:GO:0006811; C:GO:0016020; C:GO:0016021	F:extracellular ligand-gated ion channel activity; P:transport; P:ion transport; C:membrane; C:integral component of membrane
BGLB007216-PB	4-hydroxyphenylpyruvate dioxygenase	382	20	0	85.45	13	F:GO:0004386; C:GO:0005694; P:GO:0005975; P:GO:0006259; P:GO:0006520; F:GO:0008092; F:GO:0008289; P:GO:0009058; P:GO:0016192; F:GO:0016491; F:GO:0016829; F:GO:0043167; P:GO:0051276	F:helicase activity; C:chromosome; P:carbohydrate metabolic process; P:DNA metabolic process; P:cellular amino acid metabolic process; F:cytoskeletal protein binding; F:lipid binding; P:biosynthetic process; P:vesicle-mediated transport; F:oxidoreductase activity; F:lyase activity; F:ion binding; P:chromosome organization	EC:1.13.11; EC:4.4.1.5; EC:1.13.11.27; EC:3.6.1.15	Acting on single donors with incorporation of molecular oxygen (oxygenases). The oxygen incorporated need not be derived from O(2); Lactoylglutathione lyase; 4-hydroxyphenylpyruvate dioxygenase; Nucleoside-triphosphate phosphatase	Coil (COILS); IPR029068 (G3DSA:3.10.180.GENE3D); IPR005956 (PIRSF); IPR005956 (TIGRFAM); PF13669 (PFAM); IPR004360 (PFAM); IPR029068 (G3DSA:3.10.180.GENE3D); PTHR11959:SF9 (PANTHER); IPR005956 (PANTHER); cd08342 (CDD); cd07250 (CDD); IPR029068 (SUPERFAMILY)	F:GO:0003868; P:GO:0009072; F:GO:0016701; P:GO:0055114	F:4-hydroxyphenylpyruvate dioxygenase activity; P:aromatic amino acid family metabolic process; F:oxidoreductase activity, acting on single donors with incorporation of molecular oxygen; P:oxidation-reduction process
BGLB007144-PB	leukocyte elastase inhibitor-like	177	20	2.38408e-125	72.51	1	C:GO:0005615	C:extracellular space			IPR023796 (SMART); G3DSA:3.30.497.10 (GENE3D); G3DSA:2.30.39.10 (GENE3D); IPR023796 (PFAM); IPR000215 (PANTHER); IPR023795 (PROSITE_PATTERNS); IPR023796 (SUPERFAMILY)	C:GO:0005615	C:extracellular space
BGLB007064-PB	transforming growth factor-beta-induced ig-h3-like	628	20	0	57.72	5	C:GO:0005615; P:GO:0007155; P:GO:0030198; C:GO:0031012; F:GO:0050839	C:extracellular space; P:cell adhesion; P:extracellular matrix organization; C:extracellular matrix; F:cell adhesion molecule binding			IPR000782 (SMART); IPR000782 (PFAM); IPR000782 (G3DSA:2.30.180.GENE3D); PTHR10900 (PANTHER); PTHR10900:SF77 (PANTHER); IPR000782 (PROSITE_PROFILES); IPR000782 (PROSITE_PROFILES); IPR000782 (PROSITE_PROFILES); IPR000782 (PROSITE_PROFILES); IPR000782 (SUPERFAMILY); IPR000782 (SUPERFAMILY); IPR000782 (SUPERFAMILY); IPR000782 (SUPERFAMILY)	no GO terms	no GO terms
BGLB006780-PB	apextrin 1	435	20	0	54.46	2	C:GO:0016020; C:GO:0016021	C:membrane; C:integral component of membrane			Coil (COILS); IPR031569 (PFAM); PTHR19324:SF33 (PANTHER); PTHR19324 (PANTHER)	no GO terms	no GO terms
BGLB006620-PB	calcineurin-binding cabin-1-like	2936	20	0	59.2	1	F:GO:0003674	F:molecular_function			Coil (COILS); Coil (COILS); Coil (COILS); IPR019734 (SMART); IPR011990 (G3DSA:1.25.40.GENE3D); mobidb-lite (MOBIDB_LITE); mobidb-lite (MOBIDB_LITE); mobidb-lite (MOBIDB_LITE); mobidb-lite (MOBIDB_LITE); mobidb-lite (MOBIDB_LITE); mobidb-lite (MOBIDB_LITE); mobidb-lite (MOBIDB_LITE); mobidb-lite (MOBIDB_LITE); PTHR15502 (PANTHER); IPR013026 (PROSITE_PROFILES); IPR019734 (PROSITE_PROFILES); IPR0197…	F:GO:0005515	F:protein binding
BGLB006412-PB	disulfide isomerase	498	20	0	83.34	4	C:GO:0005783; F:GO:0016491; F:GO:0016853; P:GO:0042592	C:endoplasmic reticulum; F:oxidoreductase activity; F:isomerase activity; P:homeostatic process	EC:5.3.4.1	Protein disulfide-isomerase	PR00421 (PRINTS); IPR005792 (TIGRFAM); PF13848 (PFAM); IPR012336 (G3DSA:3.40.30.GENE3D); IPR013766 (PFAM); IPR005788 (TIGRFAM); IPR012336 (G3DSA:3.40.30.GENE3D); IPR012336 (G3DSA:3.40.30.GENE3D); mobidb-lite (MOBIDB_LITE); PTHR18929 (PANTHER); PTHR18929:SF101 (PANTHER); PTHR18929:SF101 (PANTHER); PTHR18929 (PANTHER); IPR017937 (PROSITE_PATTERNS); IPR017937 (PROSITE_PATTERNS); IPR013766 (PROSITE_P…	C:GO:0005783; F:GO:0016853; P:GO:0045454	C:endoplasmic reticulum; F:isomerase activity; P:cell redox homeostasis
BGLB006393-PC	carboxymethylenebutenolidase homolog isoform X2	271	20	0	75.97	1	F:GO:0003674	F:molecular_function			IPR002925 (PFAM); IPR029058 (G3DSA:3.40.50.GENE3D); PTHR17630 (PANTHER); PTHR17630:SF32 (PANTHER); IPR029058 (SUPERFAMILY)	F:GO:0016787	F:hydrolase activity
BGLB006319-PB	actin-depolymerizing factor 1	174	20	2.33772e-123	62.06	3	C:GO:0005856; P:GO:0007010; F:GO:0008092	C:cytoskeleton; P:cytoskeleton organization; F:cytoskeletal protein binding			IPR002108 (SMART); IPR029006 (G3DSA:3.40.20.GENE3D); IPR002108 (PFAM); PTHR11913:SF12 (PANTHER); IPR017904 (PANTHER); IPR002108 (PROSITE_PROFILES); IPR017904 (CDD); SSF55753 (SUPERFAMILY)	F:GO:0003779; C:GO:0005622; C:GO:0015629; P:GO:0030042	F:actin binding; C:intracellular; C:actin cytoskeleton; P:actin filament depolymerization
BGLB005708-PB	c-binding -like	1244	20	0	50.68	1	F:GO:0043167	F:ion binding			IPR001881 (SMART); IPR014853 (SMART); IPR001846 (SMART); IPR000742 (SMART); G3DSA:2.10.25.10 (GENE3D); IPR002919 (PFAM); G3DSA:2.10.25.10 (GENE3D); IPR016186 (G3DSA:3.10.100.GENE3D); IPR001846 (PFAM); IPR023413 (G3DSA:2.40.155.GENE3D); IPR016186 (G3DSA:3.10.100.GENE3D); IPR001881 (PFAM); PTHR11339 (PANTHER); IPR018097 (PROSITE_PATTERNS); IPR000152 (PROSITE_PATTERNS); IPR013032 (PROSITE_PATTERNS);…	F:GO:0005509; F:GO:0005515	F:calcium ion binding; F:protein binding
BGLB005530-PB	arginine kinase	223	20	1.06182e-163	86.14	3	P:GO:0006520; F:GO:0016301; F:GO:0043167	P:cellular amino acid metabolic process; F:kinase activity; F:ion binding	EC:2.7.3.3	Arginine kinase	Coil (COILS); IPR014746 (G3DSA:3.30.590.GENE3D); IPR022414 (PFAM); IPR000749 (PANTHER); IPR022415 (PROSITE_PATTERNS); IPR022414 (PROSITE_PROFILES); SSF55931 (SUPERFAMILY)	F:GO:0003824; F:GO:0016301; F:GO:0016772	F:catalytic activity; F:kinase activity; F:transferase activity, transferring phosphorus-containing groups
BGLB005052-PB	peptidyl-prolyl cis-trans isomerase-like	230	20	8.62881e-169	63.4	3	P:GO:0006457; P:GO:0006464; F:GO:0016853	P:protein folding; P:cellular protein modification process; F:isomerase activity	EC:5.2.1.8	Peptidylprolyl isomerase	IPR002130 (PRINTS); IPR002130 (PFAM); IPR029000 (G3DSA:2.40.100.GENE3D); IPR024936 (PANTHER); IPR002130 (PROSITE_PROFILES); IPR029000 (SUPERFAMILY)	P:GO:0000413; F:GO:0003755; P:GO:0006457	P:protein peptidyl-prolyl isomerization; F:peptidyl-prolyl cis-trans isomerase activity; P:protein folding
BGLB005032-PK	mitogen-activated kinase kinase kinase 15-like isoform X2	1311	20	0	85.43	3	P:GO:0006464; F:GO:0016301; F:GO:0043167	P:cellular protein modification process; F:kinase activity; F:ion binding			Coil (COILS); Coil (COILS); IPR000719 (SMART); IPR000719 (PFAM); G3DSA:1.10.510.10 (GENE3D); IPR025136 (PFAM); G3DSA:3.30.200.20 (GENE3D); mobidb-lite (MOBIDB_LITE); PTHR11584:SF369 (PANTHER); PTHR11584 (PANTHER); PTHR11584 (PANTHER); IPR017441 (PROSITE_PATTERNS); IPR008271 (PROSITE_PATTERNS); IPR000719 (PROSITE_PROFILES); cd06624 (CDD); IPR011009 (SUPERFAMILY); IPR013761 (SUPERFAMILY)	F:GO:0004672; F:GO:0005524; P:GO:0006468	F:protein kinase activity; F:ATP binding; P:protein phosphorylation
BGLB005032-PJ	mitogen-activated kinase kinase kinase 15-like isoform X4	1297	20	0	85.44	3	P:GO:0006464; F:GO:0016301; F:GO:0043167	P:cellular protein modification process; F:kinase activity; F:ion binding			Coil (COILS); Coil (COILS); IPR000719 (SMART); G3DSA:3.30.200.20 (GENE3D); IPR025136 (PFAM); G3DSA:1.10.510.10 (GENE3D); IPR000719 (PFAM); mobidb-lite (MOBIDB_LITE); mobidb-lite (MOBIDB_LITE); PTHR11584 (PANTHER); PTHR11584:SF369 (PANTHER); IPR017441 (PROSITE_PATTERNS); IPR008271 (PROSITE_PATTERNS); IPR000719 (PROSITE_PROFILES); cd06624 (CDD); IPR011009 (SUPERFAMILY); IPR013761 (SUPERFAMILY)	F:GO:0004672; F:GO:0005524; P:GO:0006468	F:protein kinase activity; F:ATP binding; P:protein phosphorylation
BGLB005032-PH	mitogen-activated kinase kinase kinase 15 isoform X2	1284	20	0	85.39	3	P:GO:0006464; F:GO:0016301; F:GO:0043167	P:cellular protein modification process; F:kinase activity; F:ion binding			Coil (COILS); Coil (COILS); IPR000719 (SMART); G3DSA:3.30.200.20 (GENE3D); G3DSA:1.10.510.10 (GENE3D); IPR025136 (PFAM); IPR000719 (PFAM); mobidb-lite (MOBIDB_LITE); mobidb-lite (MOBIDB_LITE); PTHR11584:SF369 (PANTHER); PTHR11584 (PANTHER); IPR017441 (PROSITE_PATTERNS); IPR008271 (PROSITE_PATTERNS); IPR000719 (PROSITE_PROFILES); cd06624 (CDD); IPR013761 (SUPERFAMILY); IPR011009 (SUPERFAMILY)	F:GO:0004672; F:GO:0005524; P:GO:0006468	F:protein kinase activity; F:ATP binding; P:protein phosphorylation
[truncated: 81 more rows]
