# Supplementary material for: Comparative study of excretory–secretory proteins released by Schistosoma mansoni-resistant, susceptible and naïve Biomphalaria glabrata
Source: Parasit Vectors. 2019 Sep 14;12:452. doi: 10.1186/s13071-019-3708-0 (PMC6744689; doi:10.1186/s13071-019-3708-0)
Supplement: Supplementary file 5 — Additional file 5: Table S4. A list of the total proteins, unique proteins and corresponding peptides identified in susceptible B. glabrata with reference to the B. glabrata proteome. [file 13071_2019_3708_MOESM5_ESM.xlsx]

## Sheet: Total Proteins_susceptible
Protein Group	Protein ID	Accession	-10lgP	Coverage (%)	#Peptides	#Unique	PTM	Avg. Mass	Description
4	1	BGLB024577-PA	299.01	80	52	49	Carbamidomethylation; Deamidation (NQ); Oxidation (M); Acetylation (K); Acetylation (N-term); 6 more	58165	|protein_coding|LGUN_random_Scaffold548:118406:129182:1|gene:BGLB024577
27	3	BGLB040280-PA	178.26	42	21	20	Carbamidomethylation; Oxidation (M); Amidation; Carbamylation; Hydroxylation; 4 more	51345	|protein_coding|LGUN_random_Scaffold286:54015:69695:-1|gene:BGLB040280
13	2	BGLB019413-PA	163.29	30	16	1	Carbamidomethylation; Deamidation (NQ); Oxidation (M); Methyl ester	59598	|protein_coding|LGUN_random_Scaffold29:417974:432453:1|gene:BGLB019413
3	11	BGLB040208-PA	162.88	4	20	18	Carbamylation; Mutation	480219	|protein_coding|LGUN_random_Scaffold263:93532:152685:-1|gene:BGLB040208
6	6	BGLB000141-PB	157.34	32	14	14	Carbamidomethylation; Deamidation (NQ); Mutation	46947	|protein_coding|LGUN_random_Scaffold2162:3782:9338:-1|gene:BGLB000141
6	5	BGLB000141-PA	157.34	32	14	14	Carbamidomethylation; Deamidation (NQ); Mutation	46947	|protein_coding|LGUN_random_Scaffold2162:3782:9338:-1|gene:BGLB000141
87	7	BGLB032392-PA	149.93	42	11	10		36709	|protein_coding|LGUN_random_Scaffold45:592582:593683:1|gene:BGLB032392
20	12	BGLB021783-PA	149.66	19	15	12	Carbamidomethylation; Oxidation (M); Carbamidomethylation (DHKE X@N-term); Dihydroxy	76294	|protein_coding|LG78i_random_Scaffold68:271548:276011:-1|gene:BGLB021783
94	10	BGLB004090-PB	149.28	48	10	10	Carbamidomethylation	24972	|protein_coding|LGUN_random_Scaffold108:452215:459264:1|gene:BGLB004090
1	26	BGLB018260-PA	137.71	5	15	12	Carbamidomethylation; Acetylation (K); Acetylation (N-term); Hydroxylation; Methyl ester; Sulfation	257683	|protein_coding|LG24i_random_Scaffold152:239753:294053:-1|gene:BGLB018260
21	17	BGLB030247-PA	136.62	45	11	2	Deamidation (NQ); Phosphorylation (STY)	25220	|protein_coding|LGUN_random_Scaffold2981:35846:37670:-1|gene:BGLB030247
21	16	BGLB030247-PB	136.62	45	11	2	Deamidation (NQ); Phosphorylation (STY)	25220	|protein_coding|LGUN_random_Scaffold2981:35846:37670:-1|gene:BGLB030247
37	13	BGLB008810-PB	132.05	32	11	10	Carbamidomethylation; Mutation	39895	|protein_coding|LGUN_random_Scaffold3234:44340:53824:-1|gene:BGLB008810
40	23	BGLB029661-PA	129.51	20	8	4	Formylation	36664	|protein_coding|LG14_random_Scaffold93:326481:340144:-1|gene:BGLB029661
49	36	BGLB005373-PB	127.47	11	5	5	Oxidation (M); Pyro-glu from Q; Dihydroxy; Mutation	55039	|protein_coding|LGUN_random_Scaffold1497:120658:127444:-1|gene:BGLB005373
114	53	BGLB035490-PA	125.96	62	10	8	Carbamidomethylation; Carbamylation; Methyl ester; Mutation	18074	|protein_coding|LGUN_random_Scaffold4115:12076:14105:1|gene:BGLB035490
95	14	BGLB019847-PA	121.93	60	9	9	Oxidation (M); Phosphorylation (STY)	15607	|protein_coding|LGUN_random_Scaffold4774:10172:15010:1|gene:BGLB019847
56	28	BGLB004087-PB	117.7	22	8	8	Hydroxylation	43650	|protein_coding|LGUN_random_Scaffold108:398752:412352:1|gene:BGLB004087
123	34	BGLB029484-PA	111.23	11	6	6	Methyl ester	56937	|protein_coding|LG2_random_Scaffold400:274925:298438:-1|gene:BGLB029484
234	41	BGLB020840-PA	110.58	32	6	3	Carbamidomethylation; Mutation	17852	|protein_coding|LGUN_random_Scaffold173:84379:87020:-1|gene:BGLB020840
268	30	BGLB017085-PA	109.37	38	4	4	Carbamidomethylation	14860	|protein_coding|LGUN_random_Scaffold676:58630:61590:-1|gene:BGLB017085
184	20	BGLB027872-PA	108.14	34	7	7		25145	|protein_coding|LGUN_random_Scaffold6939:733:3702:-1|gene:BGLB027872
184	19	BGLB027872-PB	108.14	34	7	7		25145	|protein_coding|LGUN_random_Scaffold6939:733:3702:-1|gene:BGLB027872
184	21	BGLB027872-PC	108.14	34	7	7		25145	|protein_coding|LGUN_random_Scaffold6939:733:3702:-1|gene:BGLB027872
184	18	BGLB027872-PD	108.14	34	7	7		25145	|protein_coding|LGUN_random_Scaffold6939:733:3702:-1|gene:BGLB027872
253	24	BGLB033943-PA	105.47	56	7	2	Methyl ester; Mutation	15991	|protein_coding|LGUN_random_Scaffold6449:6568:8047:1|gene:BGLB033943
412	37	BGLB031575-PA	105.24	34	4	4	Mutation	24685	|protein_coding|LGUN_random_Scaffold2080:38611:45599:-1|gene:BGLB031575
67	38	BGLB001649-PB	105.21	16	4	1	Carbamidomethylation (DHKE X@N-term)	42296	|protein_coding|LG29_random_Scaffold106:512489:518866:1|gene:BGLB001649
81	22	BGLB022431-PA	103.94	16	5	5	Carbamidomethylation	34975	|protein_coding|LGUN_random_Scaffold3628:18272:42043:1|gene:BGLB022431
101	62	BGLB027972-PA	102.48	15	6	6	Methylation; Mutation	26954	|protein_coding|LGUN_random_Scaffold5178:20681:22492:1|gene:BGLB027972
100	40	BGLB032352-PA	99.19	26	3	3		14320	|protein_coding|LGUN_random_Scaffold2130:17906:23200:1|gene:BGLB032352
295	55	BGLB000840-PB	97.77	23	5	5	Carbamidomethylation; Acetylation (N-term)	22180	Peptidoglycan-recognition protein|protein_coding|LG17_random_Scaffold37:164017:167600:-1|gene:BGLB000840
65	29	BGLB002603-PB	97.72	12	7	6	Oxidation (M); Phosphorylation (STY)	61060	|protein_coding|LG4_random_Scaffold36:664282:671312:-1|gene:BGLB002603
73	48	BGLB001778-PC	96.89	25	4	4	Phosphorylation (STY); Carbamidomethylation (DHKE X@N-term)	24083	|protein_coding|LG2_random_Scaffold1080:68272:74491:1|gene:BGLB001778
73	47	BGLB001778-PB	96.89	25	4	4	Phosphorylation (STY); Carbamidomethylation (DHKE X@N-term)	24083	|protein_coding|LG2_random_Scaffold1080:68272:74491:1|gene:BGLB001778
71	27	BGLB029718-PA	93.55	23	6	4	Carbamidomethylation; Deamidation (NQ)	19137	|protein_coding|LGUN_random_Scaffold950:106364:108188:-1|gene:BGLB029718
115	54	BGLB034762-PA	93.24	17	3	3		26851	|protein_coding|LG5_random_Scaffold546:157080:166651:-1|gene:BGLB034762
89	57	BGLB024213-PA	91.36	8	6	5	Carbamidomethylation; Deamidation (NQ)	68048	|protein_coding|LGUN_random_Scaffold2:304462:313604:-1|gene:BGLB024213
172	46	BGLB032429-PA	88.09	25	5	3		19578	|protein_coding|LGUN_random_Scaffold173:105489:109339:-1|gene:BGLB032429
89	58	BGLB024213-PB	87.92	8	5	4	Carbamidomethylation; Deamidation (NQ)	58059	|protein_coding|LGUN_random_Scaffold2:304462:313604:-1|gene:BGLB024213
88	63	BGLB018517-PA	86.27	28	4	4	Mutation	18995	|protein_coding|LGUN_random_Scaffold615:108058:130359:1|gene:BGLB018517
577	31	BGLB012742-PB	86.05	34	4	4		19814	|protein_coding|LGUN_random_Scaffold7044:16580:18980:1|gene:BGLB012742
124	60	BGLB030391-PA	84.31	9	4	4	Mutation	51401	|protein_coding|LGUN_random_Scaffold24630:842:2191:1|gene:BGLB030391
57	42	BGLB030448-PB	79.92	8	3	3		44658	|protein_coding|LG2_random_Scaffold164:375461:405092:-1|gene:BGLB030448
57	43	BGLB030448-PA	79.92	8	3	3		45430	|protein_coding|LG2_random_Scaffold164:375461:405092:-1|gene:BGLB030448
42	45	BGLB017725-PA	78	4	4	2	Carbamidomethylation (DHKE X@N-term)	117976	|protein_coding|LGUN_random_Scaffold1212:104716:134113:1|gene:BGLB017725
200	56	BGLB039826-PA	77.93	35	5	4	Carbamidomethylation; Formylation	15756	|protein_coding|LGUN_random_Scaffold6158:1888:8019:1|gene:BGLB039826
372	67	BGLB001864-PB	75.58	11	4	2	Carbamidomethylation; Carbamylation	35697	|protein_coding|LG2_random_Scaffold189:290031:301262:-1|gene:BGLB001864
459	65	BGLB034604-PA	73.3	13	2	2		17072	|protein_coding|LGUN_random_Scaffold5752:14504:17537:-1|gene:BGLB034604
105	44	BGLB024061-PA	73.02	24	4	4	Carbamylation	12530	|protein_coding|LGUN_random_Scaffold15634:916:7644:-1|gene:BGLB024061
148	39	BGLB002709-PB	72.79	15	4	4	Carbamidomethylation	34537	|protein_coding|LG4_random_Scaffold65:76955:85121:1|gene:BGLB002709
149	74	BGLB019617-PA	72.67	17	2	2		13066	|protein_coding|LGUN_random_Scaffold7516:4420:11085:1|gene:BGLB019617
413	82	BGLB026839-PB	69.44	31	3	2	Methyl ester	12379	|protein_coding|LGUN_random_Scaffold6129:8576:12736:1|gene:BGLB026839
32	70	BGLB021854-PA	69.23	3	4	1		150816	|protein_coding|LGUN_random_Scaffold108:32163:85032:-1|gene:BGLB021854
458	51	BGLB000026-PB	68.28	17	5	5		23173	|protein_coding|LGUN_random_Scaffold1106:60423:61043:-1|gene:BGLB000026
458	50	BGLB000026-PA	68.28	17	5	5		23173	|protein_coding|LGUN_random_Scaffold1106:60423:61043:-1|gene:BGLB000026
173	52	BGLB009326-PB	65.12	25	6	6	Carbamidomethylation; Deamidation (NQ); Carbamylation; Mutation	31940	Glyceraldehyde-3-phosphate dehydrogenase|protein_coding|LGUN_random_Scaffold365:137688:140489:-1|gene:BGLB009326
460	75	BGLB027388-PA	64.74	15	2	2		19729	|protein_coding|LGUN_random_Scaffold1968:42456:44910:-1|gene:BGLB027388
127	69	BGLB011931-PB	62.04	3	2	2		61957	Beta-hexosaminidase|protein_coding|LGUN_random_Scaffold6:118691:127466:1|gene:BGLB011931
297	88	BGLB035643-PA	61.29	11	1	1		14570	|protein_coding|LG26_random_Scaffold197:204290:210287:-1|gene:BGLB035643
414	85	BGLB000805-PD	56.98	3	1	1		50816	|protein_coding|LG17_random_Scaffold264:234705:243459:1|gene:BGLB000805
414	84	BGLB000805-PC	56.98	3	1	1		50816	|protein_coding|LG17_random_Scaffold264:234705:245421:1|gene:BGLB000805
414	87	BGLB000805-PB	56.98	3	1	1		51192	|protein_coding|LG17_random_Scaffold264:234705:242247:1|gene:BGLB000805
296	86	BGLB023303-PA	56.52	10	2	2	Carbamidomethylation; Deamidation (NQ)	22882	|protein_coding|LGUN_random_Scaffold742:149929:151449:-1|gene:BGLB023303
1338	89	BGLB019194-PA	49.38	2	1	1		88414	|protein_coding|LG17_random_Scaffold37:25866:41812:-1|gene:BGLB019194
458	80	BGLB000094-PD	49.03	9	3	3		23374	|protein_coding|LGUN_random_Scaffold1106:43334:43954:1|gene:BGLB000094
458	79	BGLB023478-PA	49.03	9	3	3		23360	|protein_coding|LGUN_random_Scaffold70642:192:812:1|gene:BGLB023478
458	78	BGLB000094-PC	49.03	9	3	3		23374	|protein_coding|LGUN_random_Scaffold1106:43334:43954:1|gene:BGLB000094
458	77	BGLB000094-PB	49.03	9	3	3		23374	|protein_coding|LGUN_random_Scaffold1106:43334:45318:1|gene:BGLB000094
458	76	BGLB000094-PA	49.03	9	3	3		23374	|protein_coding|LGUN_random_Scaffold1106:43334:45318:1|gene:BGLB000094
215	90	BGLB017114-PA	47.59	1	2	2		192118	|protein_coding|LG17_random_Scaffold37:12785:105707:-1|gene:BGLB017114
1337	81	BGLB013546-PB	47.58	8	2	2		28420	|protein_coding|LGUN_random_Scaffold830:105032:107894:-1|gene:BGLB013546
817	68	BGLB017086-PA	47.51	12	3	3	Carbamidomethylation	29183	|protein_coding|LGUN_random_Scaffold676:62788:69354:-1|gene:BGLB017086
413	94	BGLB009297-PB	47.48	14	1	1		12324	|protein_coding|LGUN_random_Scaffold3629:6045:13807:1|gene:BGLB009297
1020	83	BGLB031609-PA	47.22	15	2	2		16061	|protein_coding|LGUN_random_Scaffold134:7280:24316:1|gene:BGLB031609
821	157	BGLB038524-PA	45.97	13	3	1		17853	|protein_coding|LGUN_random_Scaffold173:95232:97423:-1|gene:BGLB038524
1021	95	BGLB001057-PB	45.45	7	1	1		20997	|protein_coding|LG20_random_Scaffold1705:18028:25352:1|gene:BGLB001057
818	118	BGLB000030-PB	45.02	13	3	3		22877	|protein_coding|LGUN_random_Scaffold1106:81648:82259:-1|gene:BGLB000030
818	117	BGLB000030-PA	45.02	13	3	3		22877	|protein_coding|LGUN_random_Scaffold1106:81648:82259:-1|gene:BGLB000030
1340	93	BGLB019561-PA	44.2	2	1	1		52446	|protein_coding|LG16i_random_Scaffold158:490182:506385:1|gene:BGLB019561
1025	138	BGLB000202-PA	42.42	3	2	2	Oxidation (M)	60724	|protein_coding|LGUN_random_Scaffold2201:50044:51603:1|gene:BGLB000202
1025	137	BGLB000202-PB	42.42	3	2	2	Oxidation (M)	60724	|protein_coding|LGUN_random_Scaffold2201:50044:51603:1|gene:BGLB000202
90	225	BGLB009133-PB	41.63	2	3	3	Carbamidomethylation	236731	|protein_coding|LGUN_random_Scaffold3480:1479:42146:-1|gene:BGLB009133
48	226	BGLB030149-PG	39.81	1	4	3	Deamidation (NQ)	502710	|protein_coding|LG51i_random_Scaffold12:824803:897951:-1|gene:BGLB030149
48	227	BGLB030149-PA	39.81	1	4	3	Deamidation (NQ)	504101	|protein_coding|LG51i_random_Scaffold12:824803:897951:-1|gene:BGLB030149
48	228	BGLB030149-PB	39.81	1	4	3	Deamidation (NQ)	504244	|protein_coding|LG51i_random_Scaffold12:824803:897951:-1|gene:BGLB030149
48	229	BGLB030149-PD	39.81	1	4	3	Deamidation (NQ)	504501	|protein_coding|LG51i_random_Scaffold12:824803:897951:-1|gene:BGLB030149
48	230	BGLB030149-PE	39.81	1	4	3	Deamidation (NQ)	504927	|protein_coding|LG51i_random_Scaffold12:824803:897951:-1|gene:BGLB030149
48	233	BGLB030149-PC	39.81	1	4	3	Deamidation (NQ)	506718	|protein_coding|LG51i_random_Scaffold12:824803:897951:-1|gene:BGLB030149
48	232	BGLB030149-PF	39.81	1	4	3	Deamidation (NQ)	506718	|protein_coding|LG51i_random_Scaffold12:824803:897951:-1|gene:BGLB030149
48	231	BGLB030149-PH	39.81	1	4	3	Deamidation (NQ)	506317	|protein_coding|LG51i_random_Scaffold12:824803:897951:-1|gene:BGLB030149
1026	139	BGLB006210-PB	39.16	7	2	2		26721	|protein_coding|LGUN_random_Scaffold17482:2707:4550:1|gene:BGLB006210
1026	141	BGLB013683-PB	39.16	7	2	2		26766	|protein_coding|LGUN_random_Scaffold8508:899:2275:-1|gene:BGLB013683
1028	156	BGLB000109-PB	38.7	4	2	1		47781	|protein_coding|LGUN_random_Scaffold2201:65117:66361:-1|gene:BGLB000109
1028	155	BGLB000109-PA	38.7	4	2	1		47781	|protein_coding|LGUN_random_Scaffold2201:65117:66361:-1|gene:BGLB000109
173	116	BGLB011995-PB	38.01	4	2	2		35748	Glyceraldehyde-3-phosphate dehydrogenase|protein_coding|LGUN_random_Scaffold600:60206:70350:-1|gene:BGLB011995
1896	104	BGLB000033-PB	37.39	2	1	1		64688	|protein_coding|LGUN_random_Scaffold10:1110319:1112037:1|gene:BGLB000033
1896	103	BGLB000033-PC	37.39	2	1	1		64688	|protein_coding|LGUN_random_Scaffold10:1110319:1112037:1|gene:BGLB000033
1896	102	BGLB000033-PA	37.39	2	1	1		64688	|protein_coding|LGUN_random_Scaffold10:1110319:1112037:1|gene:BGLB000033
1896	101	BGLB000137-PA	37.39	2	1	1		64809	|protein_coding|LGUN_random_Scaffold10:1097564:1099282:-1|gene:BGLB000137
1896	100	BGLB000137-PB	37.39	2	1	1		64809	|protein_coding|LGUN_random_Scaffold10:1097564:1099282:-1|gene:BGLB000137
1351	283	BGLB013891-PB	36.39	3	2	2		68525	|protein_coding|LGUN_random_Scaffold8898:201:11315:1|gene:BGLB013891
1022	98	BGLB023089-PA	36.08	8	1	1		16184	|protein_coding|LGUN_random_Scaffold20138:1990:2846:1|gene:BGLB023089
1343	142	BGLB016458-PA	35.7	3	1	1		34307	|protein_coding|LGUN_random_Scaffold877:40397:52604:1|gene:BGLB016458
20	108	BGLB033529-PA	35.34	2	1	1		47138	|protein_coding|LGUN_random_Scaffold607:289168:290439:1|gene:BGLB033529
458	122	BGLB004187-PC	35.27	8	2	2		23436	|protein_coding|LGUN_random_Scaffold1106:54089:54709:1|gene:BGLB004187
458	121	BGLB004187-PB	35.27	8	2	2		23436	|protein_coding|LGUN_random_Scaffold1106:54089:54709:1|gene:BGLB004187
159	113	BGLB034788-PA	34.77	1	1	1	Deamidation (NQ)	270358	|protein_coding|LG3i_random_Scaffold24:800400:822283:1|gene:BGLB034788
416	153	BGLB016329-PA	34.76	0	1	1		200228	|protein_coding|LGUN_random_Scaffold631:87101:124131:1|gene:BGLB016329
128	195	BGLB010737-PB	34.56	2	2	2	Deamidation (NQ); Oxidation (M)	333007	|protein_coding|LGUN_random_Scaffold497:201485:231318:1|gene:BGLB010737
40	114	BGLB029552-PA	34.55	2	1	1		36219	|protein_coding|LG14_random_Scaffold93:363466:377363:-1|gene:BGLB029552
1024	115	BGLB034270-PA	34.45	7	1	1		16031	|protein_coding|LGUN_random_Scaffold11716:4178:7116:1|gene:BGLB034270
1341	96	BGLB040247-PA	34.23	3	1	1		37115	|protein_coding|LGUN_random_Scaffold4398:25623:26612:-1|gene:BGLB040247
1341	97	BGLB037204-PA	34.23	3	1	1		38864	|protein_coding|LGUN_random_Scaffold9726:5322:8748:-1|gene:BGLB037204
578	99	BGLB039075-PA	32.66	2	1	1		54784	Carboxypeptidase|protein_coding|LG29_random_Scaffold3293:51934:58025:-1|gene:BGLB039075
1023	105	BGLB040281-PA	32.27	2	1	1		51159	|protein_coding|LGUN_random_Scaffold286:28524:45197:-1|gene:BGLB040281
819	130	BGLB018331-PA	32.23	1	1	1		70520	|protein_coding|LGUN_random_Scaffold7842:359:8184:1|gene:BGLB018331
819	133	BGLB026998-PA	32.23	7	1	1		11804	|protein_coding|LGUN_random_Scaffold21808:94:1099:-1|gene:BGLB026998
1355	687	BGLB016459-PA	32.12	1	2	2		145658	|protein_coding|LGUN_random_Scaffold877:54245:89714:1|gene:BGLB016459
160	235	BGLB013621-PB	32.04	1	2	1	Deamidation (NQ)	352015	|protein_coding|LGUN_random_Scaffold84:501600:538751:-1|gene:BGLB013621
1901	154	BGLB017354-PA	31.52	4	1	1		25556	|protein_coding|LGUN_random_Scaffold3352:7315:17939:-1|gene:BGLB017354
1345	146	BGLB021400-PB	31.4	7	2	2		36716	|protein_coding|LGUN_random_Scaffold3207:34562:42439:1|gene:BGLB021400
1345	145	BGLB021400-PA	31.4	7	2	2		36716	|protein_coding|LGUN_random_Scaffold3207:34562:42439:1|gene:BGLB021400
1897	107	BGLB027678-PA	31.18	3	1	1		35975	|protein_coding|LGUN_random_Scaffold2356:42813:53188:-1|gene:BGLB027678
1897	106	BGLB027678-PB	31.18	3	1	1		35975	|protein_coding|LGUN_random_Scaffold2356:42813:53188:-1|gene:BGLB027678
824	180	BGLB013250-PB	30.71	7	2	2		23162	|protein_coding|LGUN_random_Scaffold784:118162:121419:-1|gene:BGLB013250
1898	109	BGLB001042-PD	30.65	2	1	1		45221	|protein_coding|LG1i_random_Scaffold7:1171056:1182130:1|gene:BGLB001042
1898	112	BGLB001042-PB	30.65	2	1	1		45661	|protein_coding|LG1i_random_Scaffold7:1171056:1182130:1|gene:BGLB001042
1898	111	BGLB001042-PE	30.65	2	1	1		45661	|protein_coding|LG1i_random_Scaffold7:1171056:1182130:1|gene:BGLB001042
1898	110	BGLB001042-PC	30.65	2	1	1		45661	|protein_coding|LG1i_random_Scaffold7:1171056:1182130:1|gene:BGLB001042
1348	176	BGLB017613-PA	30.64	4	2	1		35518	|protein_coding|LGUN_random_Scaffold1653:56486:66134:-1|gene:BGLB017613
270	281	BGLB009208-PB	30.01	2	2	1		100058	|protein_coding|LGUN_random_Scaffold354:519:16625:-1|gene:BGLB009208
878	884	BGLB005687-PC	29.84	1	2	1	Deamidation (NQ)	187135	|protein_coding|LGUN_random_Scaffold1581:1757:23102:-1|gene:BGLB005687
878	960	BGLB005687-PB	29.84	1	2	1	Deamidation (NQ)	221797	|protein_coding|LGUN_random_Scaffold1581:1757:23102:-1|gene:BGLB005687
878	962	BGLB005687-PD	29.84	1	2	1	Deamidation (NQ)	223173	|protein_coding|LGUN_random_Scaffold1581:1757:23102:-1|gene:BGLB005687
1899	127	BGLB006410-PB	29.53	3	1	1		45168	|protein_coding|LGUN_random_Scaffold181:19439:28076:1|gene:BGLB006410
1899	128	BGLB006409-PB	29.53	2	1	1		53433	|protein_coding|LGUN_random_Scaffold181:1255:7977:-1|gene:BGLB006409
346	518	BGLB016620-PA	29.1	0	2	1		551854	|protein_coding|LG19_random_Scaffold212:75529:195660:1|gene:BGLB016620
188	309	BGLB002959-PB	28.98	0	2	1	Deamidation (NQ)	479072	|protein_coding|LG5i_random_Scaffold95:74719:152867:1|gene:BGLB002959
387	411	BGLB016503-PA	28.92	0	2	1	Deamidation (NQ)	436512	Histone-lysine N-methyltransferase|protein_coding|LGUN_random_Scaffold554:15838:43658:-1|gene:BGLB016503
1346	151	BGLB039132-PA	28.87	8	1	1		12774	|protein_coding|LGUN_random_Scaffold5752:2716:7733:-1|gene:BGLB039132
1346	152	BGLB038391-PA	28.87	4	1	1		26890	|protein_coding|LGUN_random_Scaffold8332:618:9450:-1|gene:BGLB038391
1030	172	BGLB027031-PA	28.66	4	1	1		25395	|protein_coding|LGUN_random_Scaffold6417:15687:32840:1|gene:BGLB027031
1344	144	BGLB002548-PB	28.45	4	1	1		24733	|protein_coding|LG4_random_Scaffold26:742200:747469:-1|gene:BGLB002548
1352	345	BGLB005708-PB	28.09	1	1	1		135226	|protein_coding|LGUN_random_Scaffold1585:5676:50328:1|gene:BGLB005708
173	125	BGLB010592-PB	27.37	3	1	1		25914	|protein_coding|LGUN_random_Scaffold483:55734:59233:-1|gene:BGLB010592
173	124	BGLB022626-PA	27.37	3	1	1		25026	|protein_coding|LGUN_random_Scaffold32959:9:725:1|gene:BGLB022626
1906	784	BGLB034416-PB	27.34	4	1	1		19386	|protein_coding|LGUN_random_Scaffold4866:12587:17422:1|gene:BGLB034416
1906	783	BGLB034416-PA	27.34	4	1	1		19386	|protein_coding|LGUN_random_Scaffold4866:13386:17422:1|gene:BGLB034416
3	179	BGLB027903-PA	27.2	0	1	1		275605	|protein_coding|LGUN_random_Scaffold1456:60833:87341:1|gene:BGLB027903
1151	1492	BGLB011500-PC	27.05	1	2	1		107142	|protein_coding|LGUN_random_Scaffold556:260901:274612:-1|gene:BGLB011500
1151	1491	BGLB011500-PB	27.05	1	2	1		107085	|protein_coding|LGUN_random_Scaffold556:260901:274612:-1|gene:BGLB011500
1900	150	BGLB032733-PA	26.05	5	1	1		19189	|protein_coding|LGUN_random_Scaffold149:180877:184777:-1|gene:BGLB032733
685	177	BGLB036153-PA	25.78	4	1	1		17333	|protein_coding|LGUN_random_Scaffold30326:177:1649:-1|gene:BGLB036153
1903	160	BGLB035794-PA	25.62	2	1	1		57820	|protein_coding|LGUN_random_Scaffold2759:23410:42257:-1|gene:BGLB035794
755	1517	BGLB016936-PC	24.36	1	2	1	Deamidation (NQ)	188417	|protein_coding|LG16i_random_Scaffold213:72287:121978:1|gene:BGLB016936
755	1524	BGLB016936-PA	24.36	1	2	1	Deamidation (NQ)	188700	|protein_coding|LG16i_random_Scaffold213:72287:121978:1|gene:BGLB016936
755	1523	BGLB016936-PE	24.36	1	2	1	Deamidation (NQ)	188700	|protein_coding|LG16i_random_Scaffold213:72287:121978:1|gene:BGLB016936
755	1522	BGLB016936-PB	24.36	1	2	1	Deamidation (NQ)	188700	|protein_coding|LG16i_random_Scaffold213:72287:121978:1|gene:BGLB016936
755	1521	BGLB016936-PD	24.36	1	2	1	Deamidation (NQ)	188700	|protein_coding|LG16i_random_Scaffold213:72287:121978:1|gene:BGLB016936
820	131	BGLB010804-PB	24.35	2	1	1		48837	|protein_coding|LGUN_random_Scaffold5023:1746:8544:-1|gene:BGLB010804
117	276	BGLB017751-PB	23.7	0	2	1		456213	|protein_coding|LGUN_random_Scaffold6:1131497:1174753:-1|gene:BGLB017751
117	277	BGLB017751-PA	23.7	0	2	1		457531	|protein_coding|LGUN_random_Scaffold6:1131497:1174753:-1|gene:BGLB017751
1345	147	BGLB010154-PC	23.56	5	1	1		19438	|protein_coding|LGUN_random_Scaffold4409:9834:24274:-1|gene:BGLB010154
1345	148	BGLB010154-PB	23.56	5	1	1		19587	|protein_coding|LGUN_random_Scaffold4409:20186:24274:-1|gene:BGLB010154
1	1486	BGLB017360-PA	23.43	1	1	1		92235	|protein_coding|LGUN_random_Scaffold3632:22250:44907:-1|gene:BGLB017360
1353	358	BGLB003810-PB	23.37	2	1	1		42980	|protein_coding|LGUN_random_Scaffold1023:39546:50613:-1|gene:BGLB003810
1911	997	BGLB036340-PA	22.97	6	1	1		17069	|protein_coding|LGUN_random_Scaffold27481:509:1944:1|gene:BGLB036340
1911	999	BGLB023273-PA	22.97	4	1	1		23498	|protein_coding|LG4_random_Scaffold124:497577:499816:-1|gene:BGLB023273
822	171	BGLB008807-PD	22.52	1	1	1		99565	10-formyltetrahydrofolate dehydrogenase|protein_coding|LGUN_random_Scaffold3229:19388:33722:-1|gene:BGLB008807
1904	161	BGLB002302-PB	22.44	3	1	1		41352	|protein_coding|LG3_random_Scaffold99:549636:560818:1|gene:BGLB002302
130	894	BGLB025674-PA	22.12	3	1	1	Deamidation (NQ)	41960	|protein_coding|LGUN_random_Scaffold16954:349:6921:1|gene:BGLB025674
130	895	BGLB000686-PB	22.12	1	1	1	Deamidation (NQ)	91259	|protein_coding|LG14_random_Scaffold93:251767:269499:-1|gene:BGLB000686
1347	170	BGLB023351-PA	21.71	3	1	1		25804	Tetraspanin|protein_coding|LG9i_random_Scaffold325:243580:252678:1|gene:BGLB023351
821	956	BGLB024451-PA	21.19	6	1	1		18202	|protein_coding|LGUN_random_Scaffold1711:60168:62646:-1|gene:BGLB024451
1907	790	BGLB036035-PA	21.18	4	1	1		27097	|protein_coding|LGUN_random_Scaffold542089:1177:3478:-1|gene:BGLB036035
1932	1427	BGLB026247-PA	21.09	6	1	1		15157	|protein_coding|LGUN_random_Scaffold1193:69706:81660:-1|gene:BGLB026247
185	202	BGLB021031-PB	21.04	1	1	1	Deamidation (NQ)	332997	|protein_coding|LG10_random_Scaffold130:488596:497595:1|gene:BGLB021031
185	201	BGLB021031-PA	21.04	1	1	1	Deamidation (NQ)	332997	|protein_coding|LG10_random_Scaffold130:488596:497595:1|gene:BGLB021031
89	550	BGLB008186-PB	21.02	1	1	1		79561	|protein_coding|LGUN_random_Scaffold2809:13242:19753:1|gene:BGLB008186
824	191	BGLB027700-PA	20.95	0	1	1		565411	|protein_coding|LGUN_random_Scaffold140:260048:309842:1|gene:BGLB027700
462	272	BGLB003315-PB	20.82	1	1	1	Deamidation (NQ)	101234	|protein_coding|LG78i_random_Scaffold518:87146:106783:1|gene:BGLB003315
1916	1239	BGLB016712-PA	20.74	3	1	1		31050	|protein_coding|LGUN_random_Scaffold3243:1429:13304:-1|gene:BGLB016712
730	1079	BGLB038873-PC	20.7	2	1	1	Acetylation (Protein N-term); Deamidation (NQ)	44680	|protein_coding|LGUN_random_Scaffold1979:34712:42358:1|gene:BGLB038873
730	1078	BGLB038873-PF	20.7	2	1	1	Acetylation (Protein N-term); Deamidation (NQ)	44680	|protein_coding|LGUN_random_Scaffold1979:34712:42358:1|gene:BGLB038873
730	1077	BGLB038873-PG	20.7	2	1	1	Acetylation (Protein N-term); Deamidation (NQ)	44680	|protein_coding|LGUN_random_Scaffold1979:34712:42358:1|gene:BGLB038873
730	1076	BGLB038873-PE	20.7	2	1	1	Acetylation (Protein N-term); Deamidation (NQ)	44680	|protein_coding|LGUN_random_Scaffold1979:34712:42358:1|gene:BGLB038873
730	1075	BGLB038873-PD	20.7	2	1	1	Acetylation (Protein N-term); Deamidation (NQ)	44680	|protein_coding|LGUN_random_Scaffold1979:34712:42358:1|gene:BGLB038873
730	1074	BGLB038873-PB	20.7	2	1	1	Acetylation (Protein N-term); Deamidation (NQ)	44680	|protein_coding|LGUN_random_Scaffold1979:34712:42358:1|gene:BGLB038873
730	1080	BGLB038873-PA	20.7	2	1	1	Acetylation (Protein N-term); Deamidation (NQ)	44979	|protein_coding|LGUN_random_Scaffold1979:32181:42358:1|gene:BGLB038873
1375	1137	BGLB038148-PA	19.8	3	1	1	Deamidation (NQ)	41915	|protein_coding|LGUN_random_Scaffold5422:5307:12689:-1|gene:BGLB038148
582	290	BGLB032204-PA	19.49	2	1	1	Oxidation (M)	154720	|protein_coding|LG2_random_Scaffold218:92608:131561:1|gene:BGLB032204
582	291	BGLB032204-PB	19.49	2	1	1	Oxidation (M)	156176	|protein_coding|LG2_random_Scaffold218:92608:131561:1|gene:BGLB032204
109	789	BGLB008659-PB	19.47	3	1	1	Deamidation (NQ); Oxidation (M)	75686	|protein_coding|LGUN_random_Scaffold3133:6847:20317:1|gene:BGLB008659
836	364	BGLB039153-PA	19.14	1	1	1		123955	|protein_coding|LGUN_random_Scaffold15504:5871:24337:-1|gene:BGLB039153
836	674	BGLB038196-PA	19.14	3	1	1		19514	|protein_coding|LGUN_random_Scaffold5231:5977:17492:-1|gene:BGLB038196
484	976	BGLB033245-PA	19.08	1	1	1		60028	|protein_coding|LGUN_random_Scaffold2373:20086:21750:-1|gene:BGLB033245
156	1281	BGLB031570-PA	18.9	1	1	1	Deamidation (NQ)	147168	|protein_coding|LGUN_random_Scaffold15957:1674:8234:-1|gene:BGLB031570
496	1330	BGLB009441-PC	18.79	3	1	1	Deamidation (NQ)	29442	|protein_coding|LGUN_random_Scaffold3751:2615:10846:-1|gene:BGLB009441
1905	649	BGLB007116-PB	18.6	2	1	1		64251	|protein_coding|LGUN_random_Scaffold211:87:6744:-1|gene:BGLB007116
1905	652	BGLB007116-PC	18.6	2	1	1		70932	|protein_coding|LGUN_random_Scaffold211:87:7394:-1|gene:BGLB007116
1905	651	BGLB007116-PE	18.6	2	1	1		70932	|protein_coding|LGUN_random_Scaffold211:87:7394:-1|gene:BGLB007116
1905	650	BGLB007116-PD	18.6	2	1	1		70932	|protein_coding|LGUN_random_Scaffold211:87:7394:-1|gene:BGLB007116
299	251	BGLB001990-PC	18.48	0	1	1		476820	|protein_coding|LG2_random_Scaffold42:163862:224511:-1|gene:BGLB001990
299	250	BGLB001990-PD	18.48	0	1	1		476879	|protein_coding|LG2_random_Scaffold42:163862:224511:-1|gene:BGLB001990
299	252	BGLB001990-PE	18.48	0	1	1		476950	|protein_coding|LG2_random_Scaffold42:163862:224511:-1|gene:BGLB001990
1424	1682	BGLB010112-PB	18.26	1	1	1	Oxidation (M)	52057	|protein_coding|LGUN_random_Scaffold4367:4222:13796:-1|gene:BGLB010112
1395	1332	BGLB019184-PB	18.06	5	1	1		17203	|protein_coding|LGUN_random_Scaffold9731:2075:4648:-1|gene:BGLB019184
1395	1331	BGLB019184-PA	18.06	5	1	1		17203	|protein_coding|LGUN_random_Scaffold9731:2075:4648:-1|gene:BGLB019184
98	631	BGLB001796-PD	18.01	1	1	1		109223	Metalloendopeptidase|protein_coding|LG2_random_Scaffold1200:47511:71053:-1|gene:BGLB001796
98	630	BGLB001796-PE	18.01	1	1	1		109223	Metalloendopeptidase|protein_coding|LG2_random_Scaffold1200:47511:71053:-1|gene:BGLB001796
98	629	BGLB001796-PB	18.01	1	1	1		109223	Metalloendopeptidase|protein_coding|LG2_random_Scaffold1200:47511:71053:-1|gene:BGLB001796
98	628	BGLB001796-PF	18.01	1	1	1		109223	Metalloendopeptidase|protein_coding|LG2_random_Scaffold1200:47511:71053:-1|gene:BGLB001796
98	627	BGLB001796-PH	18.01	1	1	1		109223	Metalloendopeptidase|protein_coding|LG2_random_Scaffold1200:47511:71053:-1|gene:BGLB001796
98	626	BGLB001796-PG	18.01	1	1	1		109223	Metalloendopeptidase|protein_coding|LG2_random_Scaffold1200:47511:71053:-1|gene:BGLB001796
98	625	BGLB001796-PC	18.01	1	1	1		109223	Metalloendopeptidase|protein_coding|LG2_random_Scaffold1200:47511:71053:-1|gene:BGLB001796
30	293	BGLB020742-PA	18.01	2	1	1	Deamidation (NQ)	93234	|protein_coding|LGUN_random_Scaffold1248:21410:60369:-1|gene:BGLB020742
30	294	BGLB020742-PB	18.01	2	1	1	Deamidation (NQ)	94109	|protein_coding|LGUN_random_Scaffold1248:21382:60369:-1|gene:BGLB020742
1912	1002	BGLB023196-PA	17.94	3	1	1		46251	Integrin beta|protein_coding|LGUN_random_Scaffold67:456796:477192:1|gene:BGLB023196
838	395	BGLB005088-PF	17.93	1	1	1	Deamidation (NQ)	161886	|protein_coding|LGUN_random_Scaffold1389:1422:36095:1|gene:BGLB005088
838	396	BGLB005088-PC	17.93	1	1	1	Deamidation (NQ)	163132	|protein_coding|LGUN_random_Scaffold1389:1422:36095:1|gene:BGLB005088
244	888	BGLB035001-PA	17.82	0	1	1	Deamidation (NQ)	228208	|protein_coding|LG35i_random_Scaffold9:560612:604397:1|gene:BGLB035001
2002	2091	BGLB027324-PB	17.66	5	1	1		29334	|protein_coding|LGUN_random_Scaffold316:285023:285778:-1|gene:BGLB027324
2002	2090	BGLB027324-PA	17.66	5	1	1		29334	|protein_coding|LGUN_random_Scaffold316:285023:285778:-1|gene:BGLB027324
690	363	BGLB027426-PA	17.54	1	1	1		100237	|protein_coding|LGUN_random_Scaffold67:485441:497576:-1|gene:BGLB027426
388	495	BGLB027286-PA	17.46	1	1	1	Deamidation (NQ)	156510	|protein_coding|LGUN_random_Scaffold18587:190:4442:-1|gene:BGLB027286
740	1252	BGLB022088-PA	17.44	2	1	1	Deamidation (NQ)	70529	|protein_coding|LGUN_random_Scaffold87:403920:405779:-1|gene:BGLB022088
147	1511	BGLB003378-PB	17.43	1	1	1		69133	|protein_coding|LG7_random_Scaffold359:99501:113695:-1|gene:BGLB003378
147	1510	BGLB003378-PE	17.43	1	1	1		69133	|protein_coding|LG7_random_Scaffold359:99501:113695:-1|gene:BGLB003378
147	1513	BGLB003378-PD	17.43	1	1	1		71136	|protein_coding|LG7_random_Scaffold359:99501:126258:-1|gene:BGLB003378
147	1519	BGLB003378-PC	17.43	1	1	1		75054	|protein_coding|LG7_random_Scaffold359:99501:126258:-1|gene:BGLB003378
393	881	BGLB017927-PA	17.38	1	1	1	Deamidation (NQ)	109608	|protein_coding|LGUN_random_Scaffold9541:4351:9596:1|gene:BGLB017927
393	1017	BGLB026317-PA	17.38	2	1	1	Deamidation (NQ)	53138	|protein_coding|LGUN_random_Scaffold20459:921:2276:1|gene:BGLB026317
153	573	BGLB006589-PB	17.3	2	1	1		62720	|protein_coding|LGUN_random_Scaffold19:257980:269226:1|gene:BGLB006589
1037	533	BGLB003278-PB	17.21	1	1	1		112481	|protein_coding|LG78i_random_Scaffold227:103904:115430:1|gene:BGLB003278
282	591	BGLB001584-PB	17.21	4	1	1	Deamidation (NQ)	76003	|protein_coding|LG27_random_Scaffold71:488581:500630:1|gene:BGLB001584
282	590	BGLB001584-PD	17.21	4	1	1	Deamidation (NQ)	76003	|protein_coding|LG27_random_Scaffold71:488581:500630:1|gene:BGLB001584
282	589	BGLB001584-PE	17.21	4	1	1	Deamidation (NQ)	76003	|protein_coding|LG27_random_Scaffold71:488581:500630:1|gene:BGLB001584
282	588	BGLB001584-PC	17.21	4	1	1	Deamidation (NQ)	76003	|protein_coding|LG27_random_Scaffold71:488581:500630:1|gene:BGLB001584
255	379	BGLB016413-PA	17.1	0	1	1	Deamidation (NQ)	541504	|protein_coding|LGUN_random_Scaffold229:360660:430945:1|gene:BGLB016413
1470	1876	BGLB040100-PB	17.05	2	1	1		40542	Arginase|protein_coding|LGUN_random_Scaffold1386:29034:44766:-1|gene:BGLB040100
1908	821	BGLB034032-PA	16.97	1	1	1	Deamidation (NQ)	93200	|protein_coding|LGUN_random_Scaffold112:153806:162527:1|gene:BGLB034032
420	348	BGLB027288-PA	16.95	1	1	1	Carbamidomethylation; Deamidation (NQ)	417944	|protein_coding|LGUN_random_Scaffold1069:6623:24913:-1|gene:BGLB027288
465	287	BGLB006133-PB	16.87	1	1	1	Carbamidomethylation; Deamidation (NQ)	239848	|protein_coding|LGUN_random_Scaffold1715:32770:56727:-1|gene:BGLB006133
335	300	BGLB022769-PA	16.78	1	1	1		157479	|protein_coding|LGUN_random_Scaffold2262:10848:60856:-1|gene:BGLB022769
335	299	BGLB022769-PB	16.78	1	1	1		157479	|protein_coding|LGUN_random_Scaffold2262:10848:60856:-1|gene:BGLB022769
180	516	BGLB013694-PB	16.54	1	1	1	Deamidation (NQ); Oxidation (M)	111452	Transgelin|protein_coding|LGUN_random_Scaffold852:111805:128178:1|gene:BGLB013694
1348	1766	BGLB012422-PB	16.5	3	1	1		25980	|protein_coding|LGUN_random_Scaffold6562:5945:12843:-1|gene:BGLB012422
264	1065	BGLB027236-PA	16.47	1	1	1	Deamidation (NQ)	103580	|protein_coding|LG17_random_Scaffold1263:7927:77106:-1|gene:BGLB027236
356	1033	BGLB019994-PA	16.46	1	1	1		191816	|protein_coding|LGUN_random_Scaffold6426:1106:20327:-1|gene:BGLB019994
356	1035	BGLB019994-PC	16.46	1	1	1		191945	|protein_coding|LGUN_random_Scaffold6426:1106:20327:-1|gene:BGLB019994
356	1034	BGLB019994-PB	16.46	1	1	1		191945	|protein_coding|LGUN_random_Scaffold6426:1106:20327:-1|gene:BGLB019994
843	505	BGLB002812-PB	16.29	1	1	1	Acetylation (Protein N-term)	115464	|protein_coding|LG4i_random_Scaffold22:36656:63821:1|gene:BGLB002812
384	355	BGLB021917-PA	16.27	1	1	1		286154	|protein_coding|LGUN_random_Scaffold1437:118005:156909:1|gene:BGLB021917
336	295	BGLB004345-PC	16.23	2	1	1		33984	|protein_coding|LGUN_random_Scaffold114:428118:432181:1|gene:BGLB004345
336	296	BGLB004345-PD	16.23	2	1	1		35107	|protein_coding|LGUN_random_Scaffold114:428118:432181:1|gene:BGLB004345
336	298	BGLB004345-PE	16.23	2	1	1		36065	|protein_coding|LGUN_random_Scaffold114:428118:432181:1|gene:BGLB004345
336	297	BGLB004345-PB	16.23	2	1	1		36065	|protein_coding|LGUN_random_Scaffold114:428118:432181:1|gene:BGLB004345
246	1341	BGLB013606-PG	15.96	1	1	1	Deamidation (NQ)	141127	|protein_coding|LGUN_random_Scaffold84:65820:85783:1|gene:BGLB013606
246	1343	BGLB013606-PE	15.96	1	1	1	Deamidation (NQ)	142113	|protein_coding|LGUN_random_Scaffold84:65820:85783:1|gene:BGLB013606
246	1342	BGLB013606-PF	15.96	1	1	1	Deamidation (NQ)	142015	|protein_coding|LGUN_random_Scaffold84:65820:85783:1|gene:BGLB013606
246	1344	BGLB013606-PC	15.96	1	1	1	Deamidation (NQ)	143001	|protein_coding|LGUN_random_Scaffold84:65820:85783:1|gene:BGLB013606
486	1081	BGLB003253-PB	15.86	0	1	1		231555	|protein_coding|LG78i_random_Scaffold144:233989:261454:1|gene:BGLB003253
85	925	BGLB030458-PA	15.84	2	1	1		39073	Carbohydrate sulfotransferase|protein_coding|LGUN_random_Scaffold3635:26868:32721:-1|gene:BGLB030458
166	977	BGLB039318-PA	15.76	2	1	1		56309	|protein_coding|LGUN_random_Scaffold6782:6696:16332:-1|gene:BGLB039318
463	273	BGLB016863-PA	15.75	0	1	1	Deamidation (NQ)	608449	|protein_coding|LG42i_random_Scaffold1147:6903:58282:1|gene:BGLB016863
146	845	BGLB007629-PF	15.73	1	1	1	Oxidation (M)	65343	|protein_coding|LGUN_random_Scaffold243:188102:251803:-1|gene:BGLB007629
146	846	BGLB007629-PE	15.73	1	1	1	Oxidation (M)	65701	|protein_coding|LGUN_random_Scaffold243:188102:251803:-1|gene:BGLB007629
146	3295	BGLB007629-PB	15.73	1	1	1	Oxidation (M)	59900	|protein_coding|LGUN_random_Scaffold243:188102:235478:-1|gene:BGLB007629
352	771	BGLB022175-PC	15.67	1	1	1		120143	|protein_coding|LGUN_random_Scaffold1010:21850:40805:-1|gene:BGLB022175
352	770	BGLB022175-PB	15.67	1	1	1		120143	|protein_coding|LGUN_random_Scaffold1010:21850:40805:-1|gene:BGLB022175
352	769	BGLB022175-PD	15.67	1	1	1		120143	|protein_coding|LGUN_random_Scaffold1010:21850:40805:-1|gene:BGLB022175
352	768	BGLB022175-PA	15.67	1	1	1		120143	|protein_coding|LGUN_random_Scaffold1010:21850:40805:-1|gene:BGLB022175
1999	2075	BGLB004202-PC	15.64	1	1	1		249829	|protein_coding|LGUN_random_Scaffold111:17060:23638:1|gene:BGLB004202
1999	2074	BGLB004202-PB	15.64	1	1	1		249829	|protein_coding|LGUN_random_Scaffold111:17060:23638:1|gene:BGLB004202
1417	1552	BGLB020071-PA	15.61	0	1	1		210544	|protein_coding|LGUN_random_Scaffold58:483060:514245:1|gene:BGLB020071
1417	1575	BGLB034903-PC	15.61	2	1	1		42561	|protein_coding|LGUN_random_Scaffold23:870638:873889:-1|gene:BGLB034903
1417	1574	BGLB034903-PB	15.61	2	1	1		42561	|protein_coding|LGUN_random_Scaffold23:870638:873889:-1|gene:BGLB034903
553	1190	BGLB013610-PB	15.56	0	1	1	Deamidation (NQ)	273535	|protein_coding|LGUN_random_Scaffold84:186835:194322:1|gene:BGLB013610
494	1225	BGLB016914-PB	15.54	1	1	1	Deamidation (NQ)	160302	|protein_coding|LGUN_random_Scaffold29:837598:851067:1|gene:BGLB016914
494	1228	BGLB016914-PA	15.54	1	1	1	Deamidation (NQ)	163666	|protein_coding|LGUN_random_Scaffold29:837598:851067:1|gene:BGLB016914
102	275	BGLB017584-PA	15.54	0	1	1	Deamidation (NQ)	439685	|protein_coding|LGUN_random_Scaffold2440:267:36909:-1|gene:BGLB017584
1583	2440	BGLB040093-PD	15.41	3	1	1	Deamidation (NQ)	52402	|protein_coding|LGUN_random_Scaffold349:78712:93896:1|gene:BGLB040093
1583	2441	BGLB040093-PA	15.41	3	1	1	Deamidation (NQ)	52459	|protein_coding|LGUN_random_Scaffold349:78712:93896:1|gene:BGLB040093
1583	2442	BGLB040093-PB	15.41	3	1	1	Deamidation (NQ)	53984	|protein_coding|LGUN_random_Scaffold349:78712:93896:1|gene:BGLB040093
1583	2443	BGLB040093-PC	15.41	3	1	1	Deamidation (NQ)	56734	|protein_coding|LGUN_random_Scaffold349:78712:93896:1|gene:BGLB040093
545	983	BGLB013031-PB	15.34	1	1	1		134541	|protein_coding|LGUN_random_Scaffold748:78713:95248:-1|gene:BGLB013031
845	940	BGLB039224-PD	15.28	1	1	1	Deamidation (NQ)	60225	|protein_coding|LGUN_random_Scaffold120:171111:184868:-1|gene:BGLB039224
505	1692	BGLB011497-PC	15.14	0	1	1	Deamidation (NQ)	217126	|protein_coding|LGUN_random_Scaffold556:168292:179536:1|gene:BGLB011497
505	1695	BGLB011497-PB	15.14	0	1	1	Deamidation (NQ)	241693	|protein_coding|LGUN_random_Scaffold556:168292:179536:1|gene:BGLB011497
1943	1498	BGLB038419-PA	15.08	2	1	1		55708	|protein_coding|LGUN_random_Scaffold1693:14565:16127:1|gene:BGLB038419

## Sheet: Peptides
Protein Group	Protein ID	Protein Accession	Peptide	Unique	-10lgP	Mass	ppm	m/z	z	RT	Scan	#Spec	Start	End	PTM
4	1	BGLB024577-PA	K.DVFLGDGSELLFPAPSGPDVVAHEIGHAVSAAYGK.L	Y	85.34	3521.75	-0.4	881.443	4	9.78	F2:1360	2	345	379
4	1	BGLB024577-PA	K.LQLGPESHTVDEAFADITALVLMR.S	Y	83.41	2625.35	0.4	876.123	3	11.24	F2:1509	2	380	403
4	1	BGLB024577-PA	K.LQLGPESHTVDEAFADITALVLM(+15.99)R.S	Y	80.82	2641.34	0.8	881.455	3	10.93	F2:1478	2	380	403	Oxidation (M)
4	1	BGLB024577-PA	K.SPSVDAFYAAQSVFR.L	Y	77.9	1643.79	1.9	822.906	2	7.71	F2:1061	6	296	310
4	1	BGLB024577-PA	R.EPLSIYVHYGENFDNSFSNGK.D	Y	77.74	2416.1	1.1	806.374	3	6.94	F2:936	2	324	344
4	1	BGLB024577-PA	K.AFYNALQPVVSAGQTK.K	Y	73.1	1692.88	2.3	565.303	3	6.48	F2:851	3	462	477
4	1	BGLB024577-PA	R.SIGLASENDWLIGATITK.Q	Y	71.04	1887.99	-0.1	945.004	2	8.32	F3:961	4	404	421
4	1	BGLB024577-PA	R.GYYPTISPALDTSASVNDQQLK.K	Y	70.51	2367.16	0.3	790.061	3	6.64	F25:748	3	103	124
4	1	BGLB024577-PA	R.DLQNPSNDDFYIDNTK.Y	Y	70.33	1897.83	2.2	633.62	3	5.57	F2:718	3	429	444
4	1	BGLB024577-PA	K.C(+57.02)TLAGDNFVVLSLDNSYDK.K	Y	65.33	2129.99	2.9	711.007	3	8.06	F2:1130	1	255	273	Carbamidomethylation
4	1	BGLB024577-PA	K.VLYDIASGQIISGSILVR.F	Y	64.65	1903.08	1.1	635.367	3	8.5	F25:1001	3	187	204
4	1	BGLB024577-PA	K.LGVFNYGSGSNEIC(+57.02)LDVQR.D	Y	62.38	2127.01	1	710.01	3	7.31	F2:992	2	232	250	Carbamidomethylation
4	1	BGLB024577-PA	K.YLGAITAPGQASGIISK.A	Y	59.9	1645.9	0.8	823.96	2	6.15	F20:761	8	445	461
4	1	BGLB024577-PA	R.GYYPTISPALDTSASVNDQQLKK.A	Y	59.69	2495.25	0.5	832.759	3	5.95	F25:654	2	103	125
4	1	BGLB024577-PA	K.GPNDSINGAK.S	Y	58.5	971.467	4.7	486.743	2	1.58	F2:210	3	286	295
4	1	BGLB024577-PA	R.NSC(+57.02)PNVQGGNEK.L	Y	56.62	1302.56	1.8	652.29	2	1.33	F2:176	1	220	231	Carbamidomethylation
4	1	BGLB024577-PA	K.AFYNALQPVVSAGQTK(+43.01)K.I	Y	56.55	1863.98	-2.2	622.334	3	6.46	F2:846	1	462	478	Carbamylation
4	1	BGLB024577-PA	R.NSN(+.98)GNFVGEVR.G	Y	55.64	1192.55	4.8	597.284	2	3.85	F25:416	2	92	102	Deamidation (NQ)
4	1	BGLB024577-PA	R.LQLTYNGLPVR.N	Y	54.61	1272.72	2.3	637.368	2	6.26	F24:697	10	73	83
4	1	BGLB024577-PA	R.DLQNPSND(+37.95)DFYIDNTK.Y	Y	53.24	1935.78	2.8	646.269	3	5.59	F2:720	1	429	444	Replacement of 2 protons by calcium
4	1	BGLB024577-PA	R.NSNGNFVGEVR.G	Y	51.8	1191.56	3.2	596.791	2	3.6	F25:385	7	92	102
4	1	BGLB024577-PA	K.ANDIDDFTTQK.Q	Y	51.64	1266.57	2	634.295	2	4.05	F26:461	7	145	155
4	1	BGLB024577-PA	K.QIYINPSTGAASVVYFC(+57.02)K.G	Y	50.69	2017	1	673.341	3	7.17	F25:805	1	156	173	Carbamidomethylation
4	1	BGLB024577-PA	H.TVDEAFADITALVLM(+15.99)R.S	Y	48.75	1779.91	1.5	594.311	3	10.37	F2:1423	1	388	403	Oxidation (M)
4	1	BGLB024577-PA	K.DVFLGDGSELLFPAPSGPDVVAHEIGH.A	Y	48.67	2774.36	1.2	925.793	3	9.21	F2:1305	1	345	371
4	1	BGLB024577-PA	R.GYYPN(sub T)ISPALDTSASVNDQQLK.K	Y	47.84	2380.15	0	794.392	3	6.55	F25:737	1	103	124	Mutation
4	1	BGLB024577-PA	H.TVDEAFADITALVLMR.S	Y	47.37	1763.91	4.4	588.981	3	11	F2:1484	1	388	403
4	1	BGLB024577-PA	K.SPSVD(+21.98)AFYAAQSVFR.L	Y	45.96	1665.78	2.1	556.267	3	7.73	F2:1067	1	296	310	Sodium adduct
4	1	BGLB024577-PA	R.DLYESFLQAN.I	Y	44.99	1198.55	3.5	600.285	2	7.79	F2:1079	2	483	492
4	1	BGLB024577-PA	R.YSISGSISNLQSLAQAVGLPSYFSLQVTHER.E	Y	43.02	3351.71	-0.5	838.934	4	10.65	F25:1237	1	32	62
4	1	BGLB024577-PA	R.GYYPTISPALDTSASVNDQQLK(+43.01)K.A	Y	42.52	2538.26	1.5	847.095	3	6.61	F25:743	1	103	125	Carbamylation
4	1	BGLB024577-PA	K.GFITIPTFFR.N	Y	42.51	1197.65	2.4	599.836	2	9.23	F2:1308	6	174	183
4	1	BGLB024577-PA	R.LLNSYK(+43.01)ANPLVNR.E	Y	38.69	1543.85	2.4	515.624	3	5.69	F2:736	1	311	323	Carbamylation
4	1	BGLB024577-PA	K.ATAQYVK.D	Y	37.46	779.418	6.5	390.719	2	1.56	F26:201	3	126	132
4	1	BGLB024577-PA	K.LQLGPESHTVDEAFADITAL.V	Y	37.14	2126.05	0.6	709.692	3	9.24	F2:1309	1	380	399
4	1	BGLB024577-PA	H.YGENFDNSFSNGK.D	Y	36.04	1477.61	3.7	739.816	2	4.37	F2:565	1	332	344
4	1	BGLB024577-PA	K.GPNDSIN(+.98)GAK.S	Y	35.47	972.451	4.8	487.235	2	1.79	F2:240	2	286	295	Deamidation (NQ)
4	1	BGLB024577-PA	K.K(+43.01)ATAQYVK.D	Y	32.99	950.519	2.9	476.268	2	2.09	F25:239	2	125	132	Carbamylation
4	1	BGLB024577-PA	K.QAGESLR.D	Y	32.63	759.388	4.9	380.703	2	1.36	F2:179	3	422	428
4	1	BGLB024577-PA	H.AVSAAYGK.L	Y	32.08	765.402	3.7	383.71	2	1.64	F2:217	1	372	379
4	1	BGLB024577-PA	K.ANPLVNR.E	Y	31.52	782.44	2.7	392.228	2	2.62	F22:332	5	317	323
4	1	BGLB024577-PA	F.EAVGVNVR.D	Y	29.67	842.461	3.8	422.239	2	2.92	F2:357	2	528	535
4	1	BGLB024577-PA	R.QDVGEIK.A	Y	28.98	787.408	5.3	394.713	2	2.07	F26:252	6	138	144
4	1	BGLB024577-PA	R.EPLSIYVH.Y	Y	28.58	956.497	4.2	479.258	2	5.3	F2:683	4	324	331
4	1	BGLB024577-PA	R.LLNSYK.A	Y	28.56	736.412	3.4	369.214	2	2.75	F2:341	7	311	316
4	1	BGLB024577-PA	K.ATAQYVK(+43.01)DR.T	Y	27.53	1093.55	2.2	547.784	2	2.42	F25:273	1	126	134	Carbamylation
4	1	BGLB024577-PA	F.YAAQSVFR.L	Y	26.36	940.477	3.9	471.247	2	3.95	F2:490	2	303	310
4	1	BGLB024577-PA	K.Q(-17.03)AGESLR.D	Y	25.25	742.361	2.4	372.189	2	2.79	F2:345	1	422	428	Pyro-glu from Q
4	1	BGLB024577-PA	A.AFEAVGVNVR.D	Y	24.28	1060.57	6	531.294	2	4.83	F20:594	1	526	535
4	1	BGLB024577-PA	K.KATAQYVK.D	Y	24.21	907.513	146.3	454.83	2	1.17	F25:151	2	125	132
4	1	BGLB024577-PA	R.NYALR.A	N	23.96	635.339	4.2	318.678	2	2.37	F24:283	3	84	88
4	1	BGLB024577-PA	Y.NALQPVVSAGQTK.K	Y	23.05	1311.71	1.9	656.866	2	3.98	F2:496	1	465	477
4	1	BGLB024577-PA	Y.AAQSVFR.L	Y	22.71	777.413	3.6	389.715	2	2.76	F2:343	1	304	310
4	1	BGLB024577-PA	S.LQSIK.D	N	21.8	587.364	6.9	294.691	2	1.68	F26:214	3	18	22
4	1	BGLB024577-PA	K.YLGAITAPGQASGIISK(+21.98).A	Y	21.16	1667.89	2	834.952	2	6.17	F2:800	1	445	461	Sodium adduct
4	1	BGLB024577-PA	K.TVSFK.C	N	20.28	580.322	6.2	291.17	2	2.23	F2:284	2	278	282
4	1	BGLB024577-PA	L.SLDNSYDK.K	Y	19.75	940.414	4	471.216	2	1.96	F2:258	1	266	273
4	1	BGLB024577-PA	K.SPSVDAFYAAQ.S	Y	17.84	1154.52	3.6	578.271	2	5.75	F2:744	1	296	306
4	1	BGLB024577-PA	K.AFYNALQPVVSAGQTK(+21.98).K	Y	16.67	1714.87	-0.9	572.629	3	6.47	F20:815	1	462	477	Sodium adduct
4	1	BGLB024577-PA	K.LQLGPESH.T	Y	16.49	879.445	5	440.732	2	3.68	F2:455	2	380	387
4	1	BGLB024577-PA	R.QD(+14.02)VGEIK.A	Y	16.04	801.423	18.7	401.726	2	1	F10:143	1	138	144	Methyl ester
4	1	BGLB024577-PA	S.LQSIK(+43.01)DTPR.T	Y	15.95	1099.6	3.9	550.809	2	3.35	F25:361	1	18	26	Carbamylation
4	1	BGLB024577-PA	R.QDVGEF(sub I)K.A	Y	15.84	821.392	22.6	411.712	2	5.23	F29:616	1	138	144	Mutation
4	1	BGLB024577-PA	K.K(+42.01)ATAQYVK(+42.01)D.R	Y	15.31	1106.56	27	554.303	2	5.86	F28:654	2	125	133	Acetylation (N-term); Acetylation (K)
27	3	BGLB040280-PA	R.C(+57.02)SLGQC(+57.02)SSYSTPVVDTNC(+57.02)VFGDQK.K	Y	67.05	2708.15	1.6	903.726	3	6.35	F19:711	1	328	351	Carbamidomethylation
27	3	BGLB040280-PA	R.AIGNLLGASNDGALSTSIMAIINAPGDVNR.W	Y	61.75	2924.5	-0.5	975.841	3	10.33	F20:1390	2	188	217
27	3	BGLB040280-PA	R.AIGNLLGASNDGALSTSIM(+15.99)AIINAPGDVNR.W	Y	59.39	2940.5	-0.2	981.173	3	9.7	F19:1131	1	188	217	Oxidation (M)
27	3	BGLB040280-PA	G.Q(-17.03)TYVLEAYIVADDSAVQNQVR.E	Y	56.24	2364.16	0.9	1183.09	2	9.43	F19:1108	1	22	42	Pyro-glu from Q
27	3	BGLB040280-PA	K.GNAVC(+57.02)GQIFC(+57.02)R.I	Y	51.95	1280.58	2	641.296	2	4.58	F19:519	1	294	304	Carbamidomethylation
27	3	BGLB040280-PA	K.SLPQIYNNLLPK.G	Y	44.82	1398.79	0.9	700.401	2	7.43	F20:984	4	282	293
27	3	BGLB040280-PA	R.VGC(+57.02)EYGDR.S	Y	44.43	954.386	3.3	478.202	2	1.69	F19:191	1	397	404	Carbamidomethylation
27	3	BGLB040280-PA	R.EIATTESYSVK.Y	Y	41.99	1226.6	2.4	614.31	2	3.5	F19:379	3	43	53
27	3	BGLB040280-PA	K.ASIC(+57.02)PTYK.N	Y	40.92	938.453	2.9	470.235	2	2.98	F19:319	1	414	421	Carbamidomethylation
27	3	BGLB040280-PA	Y.IVADDSAVQNQVR.E	Y	33.07	1413.72	1.9	707.869	2	3.56	F19:390	1	30	42
27	3	BGLB040280-PA	R.WSYSTC(+57.02)SASSIK.D	Y	32.66	1375.61	1	688.812	2	4.31	F19:481	1	218	229	Carbamidomethylation
27	3	BGLB040280-PA	R.WSYSS(sub T)C(+57.02)SASSIK.D	Y	32.5	1361.59	0.9	681.804	2	4.14	F19:451	1	218	229	Carbamidomethylation; Mutation
27	3	BGLB040280-PA	R.EAVATAR.A	Y	29.39	716.382	6.4	359.2	2	1.16	F19:139	2	181	187
27	3	BGLB040280-PA	K.AVANLR.K	Y	26.24	642.381	7	322.2	2	1.97	F19:222	2	57	62
27	3	BGLB040280-PA	K.LEFPAVPF.Y	Y	25.9	918.485	2.8	460.251	2	9.6	F19:1123	1	353	360
27	3	BGLB040280-PA	K.AA(sub S)IC(+57.02)PTYK.N	Y	24.61	922.458	4	462.238	2	3.01	F19:322	1	414	421	Carbamidomethylation; Mutation
27	3	BGLB040280-PA	R.SLDC(+57.02)VK.Y	N	23.32	720.348	5.3	361.183	2	1.92	F19:217	2	405	410	Carbamidomethylation
27	3	BGLB040280-PA	K.YTK(+43.01)AVANLR.K	Y	22.82	1077.59	3.3	539.806	2	3.77	F19:411	1	54	62	Carbamylation
27	3	BGLB040280-PA	R.TYMC(+57.02)K.S	Y	20.83	701.288	5	351.653	2	1.39	F19:160	1	277	281	Carbamidomethylation
27	3	BGLB040280-PA	R.TYM(+15.99)C(+57.02)K.S	Y	20.39	717.283	6.1	359.651	2	1	F19:117	1	277	281	Oxidation (M); Carbamidomethylation
27	3	BGLB040280-PA	R.E(-18.01)AVATAR.A	Y	19.93	698.371	5.8	350.195	2	1.15	F19:138	1	181	187	Pyro-glu from E
27	3	BGLB040280-PA	K.LNITLP(+15.99)K.I	Y	19.26	813.496	4.6	407.757	2	5.21	F2:668	1	446	452	Hydroxylation
27	3	BGLB040280-PA	K.NTLC(+57.02)C(+57.02)GYC(+57.02)YNYV(-.98).G	Y	16.21	1584.62	-0.2	793.315	2	5.6	F19:628	1	422	433	Carbamidomethylation; Amidation
27	3	BGLB040280-PA	R.EAVAT(+79.97)AR.A	Y	15.43	796.348	169.1	399.249	2	7.34	F26:816	4	181	187	Phosphorylation (STY)
27	3	BGLB040280-PA	K.DFIK(+43.01)LPK.A	Y	15.09	902.523	4.3	452.271	2	6.1	F19:685	1	230	236	Carbamylation
13	2	BGLB019413-PA	K.SYELPDGQVITIGNER.F	N	58.59	1789.88	2	597.637	3	6.86	F19:767	1	240	255
13	2	BGLB019413-PA	K.QEYDESGPSIVHR.K	N	57.09	1515.7	4	506.241	3	3.42	F19:372	1	520	532
13	2	BGLB019413-PA	R.VAPEEHPVLLTEAPLNPK.A	N	56.62	1953.06	1.8	652.028	3	5.88	F19:661	1	97	114
13	2	BGLB019413-PA	K.AGFAGDDAPR.A	N	45.81	975.441	3.5	488.729	2	2.83	F19:306	2	20	29
13	2	BGLB019413-PA	K.DSYVGDEAQSK.R	N	44.37	1197.51	2.6	599.766	2	2.29	F19:252	1	52	62
13	2	BGLB019413-PA	K.EITALAPPTMK.I	Y	44.01	1170.63	3.3	586.325	2	5.54	F19:620	2	476	486
13	2	BGLB019413-PA	R.AVFPSIVGRPR.H	N	43.48	1197.7	4	400.242	3	5.18	F19:582	1	30	40
13	2	BGLB019413-PA	R.GYSFTTTAER.E	N	39.3	1131.52	4.2	566.769	2	3.84	F19:418	3	198	207
13	2	BGLB019413-PA	K.YPIE(+14.02)HGIVTNWDDMEK.I	N	39.26	1959.9	0.1	654.309	3	6.18	F19:695	1	70	85	Methyl ester
13	2	BGLB019413-PA	K.EITALAPPTM(+15.99)K.I	Y	33.45	1186.63	3.5	594.323	2	4.57	F19:518	1	476	486	Oxidation (M)
13	2	BGLB019413-PA	R.AVFPSIVGR.P	N	29.75	944.544	6	473.282	2	5.96	F19:669	3	30	38
13	2	BGLB019413-PA	R.DLTDYLMK.I	N	28.79	997.479	4.4	499.749	2	6.78	F19:760	3	185	192
13	2	BGLB019413-PA	K.C(+57.02)DVDIR.K	N	26.01	776.349	4.8	389.183	2	2.58	F19:281	1	445	450	Carbamidomethylation
13	2	BGLB019413-PA	R.DLTDYLM(+15.99)K.I	N	25.26	1013.47	3.8	507.746	2	5.7	F19:641	1	185	192	Oxidation (M)
13	2	BGLB019413-PA	R.HQ(+.98)GVMVGMGQKDSYVGDEAQSK.R	N	25.21	2351.05	13.5	588.778	4	6.95	F33:802	1	41	62	Deamidation (NQ)
13	2	BGLB019413-PA	K.IIAPPER.K	N	24.61	794.465	5.2	398.242	2	3.17	F19:342	2	489	495
13	2	BGLB019413-PA	R.LDLAGR.D	N	22.41	643.365	5.5	322.692	2	3.13	F19:336	1	179	184
13	2	BGLB019413-PA	K.ILTER.G	N	18.85	630.37	6.6	316.194	2	1.91	F19:216	2	193	197
3	11	BGLB040208-PA	R.IVNLGYALIAIPSDK.S	Y	69.45	1585.91	1.4	793.962	2	8.5	F5:959	1	1575	1589
3	11	BGLB040208-PA	R.IPSVMLASR.T	Y	46.61	972.543	3.9	487.281	2	5.12	F10:612	1	3642	3650
3	11	BGLB040208-PA	K.IVENLAAFLNISPK.K	Y	44.04	1527.87	2.5	764.942	2	8.8	F10:1106	1	3880	3893
3	11	BGLB040208-PA	K.TPTFSETLDVLTK.T	Y	44.03	1450.76	0.7	726.385	2	7.46	F10:923	1	3462	3474
3	11	BGLB040208-PA	R.NVLLDVEYLHITGR.L	Y	43.58	1640.89	2.2	547.971	3	7.61	F10:943	1	3022	3035
3	11	BGLB040208-PA	K.TDSLINYSPNAR.G	Y	40.07	1349.66	1.6	675.837	2	4.76	F10:575	1	3475	3486
3	11	BGLB040208-PA	R.FGLLPK.I	N	33.44	673.416	7.6	337.718	2	5.43	F5:596	1	1593	1598
3	11	BGLB040208-PA	R.TYHQTPQVIAFINNVPTR.C	Y	30.29	2098.1	0	700.373	3	6.77	F5:737	1	977	994
3	11	BGLB040208-PA	R.LLVDISNK.G	Y	29.78	900.528	1.6	451.272	2	4.98	F5:557	1	1246	1253
3	11	BGLB040208-PA	R.VNDVLK.M	Y	27.2	686.396	6.3	344.208	2	2.53	F10:312	1	3793	3798
3	11	BGLB040208-PA	R.IVNIVR.A	N	26.54	712.46	5.1	357.239	2	3.65	F10:436	1	3897	3902
3	11	BGLB040208-PA	R.EGTLNLYGSPK.N	Y	24.03	1177.6	6.4	589.81	2	4.57	F5:519	1	2232	2242
3	11	BGLB040208-PA	K.ELSDLTIPK.N	Y	23.7	1014.56	4.1	508.289	2	5.39	F10:645	1	2983	2991
3	11	BGLB040208-PA	R.SITYAIK.K	Y	23.35	794.454	5.6	398.236	2	3.82	F5:424	1	2910	2916
3	11	BGLB040208-PA	R.LELADPK.F	Y	22.18	784.433	5.3	393.226	2	3.54	F10:426	1	3320	3326
3	11	BGLB040208-PA	R.AIFLTNR.E	Y	21.25	833.476	4	417.747	2	4.59	F10:556	1	2924	2930
3	11	BGLB040208-PA	K.ASGTAVK.I	Y	17.83	632.349	76.1	317.206	2	3.88	F33:434	1	754	760
3	11	BGLB040208-PA	R.T(+43.01)GLGKPK.L	Y	17.47	742.434	-6.8	372.222	2	5.11	F37:571	21	598	604	Carbamylation
3	11	BGLB040208-PA	R.LGLQLMTANRPEVR.V	Y	17.05	1596.88	2.6	533.301	3	5.63	F10:673	1	3779	3792
3	11	BGLB040208-PA	R.SLPASTLN(sub K).Q	Y	16.1	801.423	4.5	401.721	2	4.01	F2:501	9	206	213	Mutation
3	179	BGLB027903-PA	L.VNDVLK.I	Y	27.2	686.396	6.3	344.208	2	2.53	F10:312	1	643	648
6	6	BGLB000141-PB	R.LLVDNGDENGLR.V	Y	60.14	1313.66	3.9	657.839	2	4.57	F2:592	4	291	302
6	6	BGLB000141-PB	R.VGPGDGYTLIADGYSDGGK.G	Y	57.79	1840.85	1.1	921.432	2	6.11	F22:702	2	323	341
6	6	BGLB000141-PB	K.LTVGYHILEIVPK.D	Y	54.27	1480.87	1.8	494.63	3	7.17	F2:971	4	217	229
6	6	BGLB000141-PB	R.VGPGA(sub D)GYTLIADGYSDGGK.G	Y	53.52	1796.86	0.7	899.437	2	5.99	F22:686	2	323	341	Mutation
6	6	BGLB000141-PB	R.IQGEGWIVFQK.R	Y	50.59	1303.69	2.5	652.855	2	6.79	F2:910	3	243	253
6	6	BGLB000141-PB	R.FDGSVDFYR.N	Y	45.68	1104.49	2.9	553.253	2	5.31	F22:616	4	255	263
6	6	BGLB000141-PB	K.FSTYDNDHSLGC(+57.02)PSSLR.L	Y	45.5	1954.85	1.5	652.624	3	4.56	F2:591	1	351	367	Carbamidomethylation
6	6	BGLB000141-PB	K.GLSENSGAK.F	Y	36.14	861.419	3.4	431.718	2	1.08	F22:156	3	342	350
6	6	BGLB000141-PB	R.VDMTER.G	Y	31.81	749.338	4.1	375.678	2	1.79	F22:236	3	303	308
6	6	BGLB000141-PB	R.LLVDN(+.98)GDENGLR.V	Y	31.34	1314.64	0.4	658.328	2	4.72	F22:562	3	291	302	Deamidation (NQ)
6	6	BGLB000141-PB	K.DGLGPIK.V	Y	29.16	698.396	4	350.207	2	3.92	F2:482	1	230	236
6	6	BGLB000141-PB	R.IYPIFR.V	Y	27.84	807.464	4.7	404.741	2	5.7	F2:738	4	317	322
6	6	BGLB000141-PB	K.VLC(+57.02)HVR.I	Y	25.07	782.422	4.6	392.22	2	1.36	F2:180	1	237	242	Carbamidomethylation
6	6	BGLB000141-PB	K.FRPFPSPV.R	Y	22.12	945.507	3.8	473.763	2	6.02	F22:689	3	415	422
6	6	BGLB000141-PB	K.VTAEIAAM(sub L)PQKIR.I	Y	20.16	1426.8	-14.1	714.395	2	6.21	F37:678	2	23	35	Mutation
6	5	BGLB000141-PA	R.LLVDNGDENGLR.V	Y	60.14	1313.66	3.9	657.839	2	4.57	F2:592	4	291	302
6	5	BGLB000141-PA	R.VGPGDGYTLIADGYSDGGK.G	Y	57.79	1840.85	1.1	921.432	2	6.11	F22:702	2	323	341
6	5	BGLB000141-PA	K.LTVGYHILEIVPK.D	Y	54.27	1480.87	1.8	494.63	3	7.17	F2:971	4	217	229
6	5	BGLB000141-PA	R.VGPGA(sub D)GYTLIADGYSDGGK.G	Y	53.52	1796.86	0.7	899.437	2	5.99	F22:686	2	323	341	Mutation
6	5	BGLB000141-PA	R.IQGEGWIVFQK.R	Y	50.59	1303.69	2.5	652.855	2	6.79	F2:910	3	243	253
6	5	BGLB000141-PA	R.FDGSVDFYR.N	Y	45.68	1104.49	2.9	553.253	2	5.31	F22:616	4	255	263
6	5	BGLB000141-PA	K.FSTYDNDHSLGC(+57.02)PSSLR.L	Y	45.5	1954.85	1.5	652.624	3	4.56	F2:591	1	351	367	Carbamidomethylation
6	5	BGLB000141-PA	K.GLSENSGAK.F	Y	36.14	861.419	3.4	431.718	2	1.08	F22:156	3	342	350
6	5	BGLB000141-PA	R.VDMTER.G	Y	31.81	749.338	4.1	375.678	2	1.79	F22:236	3	303	308
6	5	BGLB000141-PA	R.LLVDN(+.98)GDENGLR.V	Y	31.34	1314.64	0.4	658.328	2	4.72	F22:562	3	291	302	Deamidation (NQ)
6	5	BGLB000141-PA	K.DGLGPIK.V	Y	29.16	698.396	4	350.207	2	3.92	F2:482	1	230	236
6	5	BGLB000141-PA	R.IYPIFR.V	Y	27.84	807.464	4.7	404.741	2	5.7	F2:738	4	317	322
6	5	BGLB000141-PA	K.VLC(+57.02)HVR.I	Y	25.07	782.422	4.6	392.22	2	1.36	F2:180	1	237	242	Carbamidomethylation
6	5	BGLB000141-PA	K.FRPFPSPV.R	Y	22.12	945.507	3.8	473.763	2	6.02	F22:689	3	415	422
6	5	BGLB000141-PA	K.VTAEIAAM(sub L)PQKIR.I	Y	20.16	1426.8	-14.1	714.395	2	6.21	F37:678	2	23	35	Mutation
87	7	BGLB032392-PA	K.NLATIDDSAGGHVTVVTTDDVK.T	Y	59	2227.1	1.4	743.374	3	5.28	F20:654	1	75	96
87	7	BGLB032392-PA	R.GPSSTMIKPLVLTIQR.K	Y	56.07	1740	1	581.007	3	6.68	F20:846	1	50	65
87	7	BGLB032392-PA	K.EVSVTGTFPATDLLVNK.I	Y	50.73	1789.95	2.6	895.983	2	7.64	F20:1020	1	143	159
87	7	BGLB032392-PA	R.GLDSSNGLVVLEK.E	Y	47.7	1329.71	0.9	665.865	2	5.87	F20:723	1	130	142
87	7	BGLB032392-PA	R.FPIELQAGAYR.C	Y	43.68	1263.66	0.3	632.838	2	6.37	F20:789	1	115	125
87	7	BGLB032392-PA	K.NVLFAEAFTFNTK.T	Y	42.69	1500.76	1.5	751.389	2	8.27	F20:1135	1	190	202
87	7	BGLB032392-PA	R.QREDALYYEIER.L	Y	38.83	1583.76	3.3	528.928	3	4.91	F20:603	1	169	180
87	7	BGLB032392-PA	K.IVELDTAAR.Q	Y	34.42	986.54	5.1	494.28	2	3.94	F20:459	3	160	168
87	7	BGLB032392-PA	K.TLFDQDFK.N	Y	30.04	1012.49	3.6	507.252	2	5.62	F20:696	1	67	74
87	7	BGLB032392-PA	R.ENQWVFQYSGR.P	Y	26.53	1412.65	0.5	707.331	2	5.93	F20:732	1	269	279
87	7	BGLB032392-PA	K.TYYLSR.V	N	25.93	801.402	358.7	401.852	2	3.22	F20:370	1	203	208
20	12	BGLB021783-PA	K.AVTHLEQISVLK.L	Y	58.04	1336.77	2.5	446.599	3	5.09	F12:578	1	173	184
20	12	BGLB021783-PA	R.LHLDLGPVLDLLK.A	Y	54.9	1444.87	2.3	482.63	3	9.75	F12:1204	1	160	172
20	12	BGLB021783-PA	K.NGQPLFDEFDAPTQAK.F	Y	43.88	1776.83	0.1	889.423	2	6.5	F12:755	1	492	507
20	12	BGLB021783-PA	K.LGLSLVTDIIR.L	Y	40.49	1198.73	4.2	600.374	2	8.75	F12:1108	1	465	475
20	12	BGLB021783-PA	K.LVSNTLTPK.Q	Y	38.42	971.565	3.2	486.791	2	3.4	F12:388	4	325	333
20	12	BGLB021783-PA	K.IVNDIFK.T	Y	35.34	847.48	4	424.749	2	4.96	F12:564	3	103	109
20	12	BGLB021783-PA	K.TLDQTSQK.S	Y	34.61	919.461	3	460.739	2	1.07	F12:144	1	110	117
20	12	BGLB021783-PA	K.MLQFSTYVC(+57.02)K.N	Y	33.55	1275.6	0.4	638.807	2	5.94	F12:675	1	482	491	Carbamidomethylation
20	12	BGLB021783-PA	K.GLLDQLLR.D	Y	33.19	926.555	4.5	464.287	2	8.21	F11:907	4	61	68
20	12	BGLB021783-PA	K.LGFGDILK.L	Y	28.4	861.496	4.7	431.757	2	7.07	F12:845	1	317	324
20	12	BGLB021783-PA	R.SPMLR.N	N	28.16	602.321	5.9	302.17	2	2.12	F13:284	2	126	130
20	12	BGLB021783-PA	E.NLQQYLDVLR.L	Y	27.84	1260.68	1.8	631.35	2	7.63	F12:933	1	653	662
20	12	BGLB021783-PA	K.SIVSGLAR.S	Y	27.06	801.471	3.2	401.744	2	4.13	F12:472	4	118	125
20	12	BGLB021783-PA	R.SPM(+15.99)LR.N	N	24.32	618.316	142.6	310.209	2	1.33	F11:176	2	126	130	Oxidation (M)
20	12	BGLB021783-PA	R.SLDPLR.C	N	23.66	699.391	4.9	350.705	2	3.82	F12:431	1	548	553
20	12	BGLB021783-PA	R.LIGIDK.M	N	22.87	657.406	5.2	329.712	2	3.77	F12:425	2	476	481
20	12	BGLB021783-PA	K.LVSNTLTP(+31.99)K(+57.02).Q	Y	20.55	1060.58	14.1	531.303	2	2.88	F5:331	2	325	333	Dihydroxy; Carbamidomethylation (DHKE X@N-term)
20	108	BGLB033529-PA	E.IVNDIFK.V	Y	35.34	847.48	4	424.749	2	4.96	F12:564	3	290	296
94	10	BGLB004090-PB	R.VVMFEESFTGGTR.E	Y	65.74	1458.68	1.7	730.349	2	6.26	F22:717	5	55	67
94	10	BGLB004090-PB	A.ARPC(+57.02)SAPWELTFR.A	Y	50.01	1589.78	1.4	530.934	3	6.24	F23:675	1	18	30	Carbamidomethylation
94	10	BGLB004090-PB	R.HDQGDTYYR.R	Y	47.97	1153.48	3.5	577.749	2	1.63	F23:200	3	34	42
94	10	BGLB004090-PB	R.TSISHFFDVVQGIVNPNDFDVPTEC(+57.02)AR.L	Y	44.59	3063.44	-3.1	1022.15	3	9.88	F23:1149	1	164	190	Carbamidomethylation
94	10	BGLB004090-PB	R.ENWLGQFSLR.N	Y	43.89	1248.63	3.4	625.322	2	7.69	F2:1059	6	137	146
94	10	BGLB004090-PB	R.YYTEYDRPNQR.V	Y	41.95	1503.67	2.2	502.233	3	2.71	F23:307	3	44	54
94	10	BGLB004090-PB	C.SAPWELTFR.A	Y	39.87	1105.56	4.4	553.788	2	7.04	F2:950	2	22	30
94	10	BGLB004090-PB	R.RENWLGQFSLR.N	Y	35.66	1404.73	2.3	469.25	3	6.59	F23:730	1	136	146
94	10	BGLB004090-PB	H.YIDTGFEYDFK.L	Y	28.49	1396.62	0.9	699.317	2	6.55	F2:870	2	77	87
94	10	BGLB004090-PB	R.TGPFRPF.E	Y	22.98	820.423	3.7	411.22	2	5.46	F22:628	3	96	102
1	26	BGLB018260-PA	R.DFGVTYTDLTTK.M	N	53.92	1359.66	0	680.835	2	6.17	F8:671	2	509	520
1	26	BGLB018260-PA	R.YGTWIEQVGK.I	Y	51.49	1179.59	4.1	590.806	2	5.48	F9:639	2	531	540
1	26	BGLB018260-PA	R.ATVNFYR.V	Y	42.86	869.439	3.4	435.728	2	3.86	F8:435	2	61	67
1	26	BGLB018260-PA	K.EISFTLQAR.T	Y	38.29	1063.57	5.4	532.793	2	5.74	F5:624	3	750	758
1	26	BGLB018260-PA	K.ATLNAN(+15.99)VGNLK.D	Y	36.91	1129.61	1.8	565.813	2	3.61	F8:410	1	132	142	Hydroxylation
1	26	BGLB018260-PA	R.LQVYEGK.A	N	36.33	835.444	4.9	418.731	2	2.98	F5:339	1	1013	1019
1	26	BGLB018260-PA	R.QIFEQFAR.R	Y	35.83	1037.53	3.7	519.774	2	5.33	F14:600	3	904	911
1	26	BGLB018260-PA	R.WIVTTTNTVFK.Y	Y	34.94	1308.71	3.2	655.363	2	6.65	F5:724	2	913	923
1	26	BGLB018260-PA	R.IDQLYK.C	Y	23.43	778.423	6.1	390.221	2	3.1	F9:382	1	568	573
1	26	BGLB018260-PA	R.VPEFTK.T	Y	20.37	719.385	5.9	360.702	2	3.1	F8:352	1	68	73
1	26	BGLB018260-PA	K.DVDECISGLLK(+14.02).C	Y	19.89	1204.6	34	603.328	2	5.89	F35:657	2	1639	1649	Methyl ester
1	26	BGLB018260-PA	K.DVDECISGLLK.C	Y	18.78	1190.59	32.1	596.319	2	5.82	F37:639	11	1639	1649
1	26	BGLB018260-PA	G.TILSN.S	N	16.18	546.301	57.4	274.174	2	13.05	F1:2231	1	894	898
1	26	BGLB018260-PA	K.Y(+42.01)T(+79.96)QQRR.V	Y	16.1	972.408	182.2	487.3	2	8.33	F16:993	7	2293	2298	Acetylation (N-term); Sulfation
1	26	BGLB018260-PA	K.AGLTGQYCDK(+42.01)DVDEC(+57.02)ISGLLK.C	Y	16.03	2326.08	21.1	776.384	3	7.38	F21:809	1	1629	1649	Acetylation (K); Carbamidomethylation
1	26	BGLB018260-PA	K.KCSNPYYGK.D	Y	16.01	1058.49	64.8	530.284	2	5.21	F32:599	1	1340	1348
1	1486	BGLB017360-PA	D.IDQLYK.C	Y	23.43	778.423	6.1	390.221	2	3.1	F9:382	1	407	412
21	17	BGLB030247-PA	R.GVYGTPLFTVNDVFVNADPTWPASK.W	Y	61.8	2694.33	0.5	899.119	3	9.67	F25:1131	2	177	201
21	17	BGLB030247-PA	K.TLFPVSADQFK.K	N	46.82	1251.65	1.3	626.833	2	6.72	F2:895	6	144	154
21	17	BGLB030247-PA	K.FYLFSLPYHR.N	N	46.82	1341.69	3.5	448.238	3	7.69	F24:886	3	73	82
21	17	BGLB030247-PA	K.GAYSADIDSVTR.L	N	46.39	1253.59	2.7	627.803	2	4.32	F25:474	6	156	167
21	17	BGLB030247-PA	K.TLFPVSADQFKK.G	N	38.77	1379.74	1.5	460.923	3	5.74	F23:626	3	144	155
21	17	BGLB030247-PA	R.FLDGFAK.N	N	29.17	796.412	4.5	399.215	2	5.34	F24:609	9	93	99
21	17	BGLB030247-PA	R.NSHLISK.A	N	24.04	797.439	4.8	399.729	2	1.32	F25:164	1	83	89
21	17	BGLB030247-PA	K.WIELIK.S	N	23.74	800.48	4.5	401.249	2	6.46	F24:730	4	202	207
21	17	BGLB030247-PA	R.QELGFVYK.D	N	18.3	982.512	4.8	492.266	2	5.16	F25:568	2	22	29
21	17	BGLB030247-PA	R.S(+79.97)SAQQ(+.98)LLIGR.N	Y	17.07	1152.55	147.2	577.369	2	9.41	F24:1114	6	215	224	Phosphorylation (STY); Deamidation (NQ)
21	17	BGLB030247-PA	Q.LSIPR.Q	N	15.84	584.365	10.7	293.193	2	3.07	F3:362	15	17	21
21	17	BGLB030247-PA	R.S(+79.97)SAQ(+.98)QLLIGR.N	Y	15.08	1152.55	147.7	577.369	2	9.38	F3:1084	2	215	224	Phosphorylation (STY); Deamidation (NQ)
21	16	BGLB030247-PB	R.GVYGTPLFTVNDVFVNADPTWPASK.W	Y	61.8	2694.33	0.5	899.119	3	9.67	F25:1131	2	177	201
21	16	BGLB030247-PB	K.TLFPVSADQFK.K	N	46.82	1251.65	1.3	626.833	2	6.72	F2:895	6	144	154
21	16	BGLB030247-PB	K.FYLFSLPYHR.N	N	46.82	1341.69	3.5	448.238	3	7.69	F24:886	3	73	82
21	16	BGLB030247-PB	K.GAYSADIDSVTR.L	N	46.39	1253.59	2.7	627.803	2	4.32	F25:474	6	156	167
21	16	BGLB030247-PB	K.TLFPVSADQFKK.G	N	38.77	1379.74	1.5	460.923	3	5.74	F23:626	3	144	155
21	16	BGLB030247-PB	R.FLDGFAK.N	N	29.17	796.412	4.5	399.215	2	5.34	F24:609	9	93	99
21	16	BGLB030247-PB	R.NSHLISK.A	N	24.04	797.439	4.8	399.729	2	1.32	F25:164	1	83	89
21	16	BGLB030247-PB	K.WIELIK.S	N	23.74	800.48	4.5	401.249	2	6.46	F24:730	4	202	207
21	16	BGLB030247-PB	R.QELGFVYK.D	N	18.3	982.512	4.8	492.266	2	5.16	F25:568	2	22	29
21	16	BGLB030247-PB	R.S(+79.97)SAQQ(+.98)LLIGR.N	Y	17.07	1152.55	147.2	577.369	2	9.41	F24:1114	6	215	224	Phosphorylation (STY); Deamidation (NQ)
21	16	BGLB030247-PB	Q.LSIPR.Q	N	15.84	584.365	10.7	293.193	2	3.07	F3:362	15	17	21
21	16	BGLB030247-PB	R.S(+79.97)SAQ(+.98)QLLIGR.N	Y	15.08	1152.55	147.7	577.369	2	9.38	F3:1084	2	215	224	Phosphorylation (STY); Deamidation (NQ)
37	13	BGLB008810-PB	R.SIPNVPEYLSSR.L	Y	52.1	1360.7	2.6	681.358	2	6.08	F16:688	5	56	67
37	13	BGLB008810-PB	R.NVHSVTFLK.S	Y	51.5	1043.58	3.1	522.797	2	3.96	F14:469	2	164	172
37	13	BGLB008810-PB	R.NLVVLPADNFDK.S	Y	46.04	1343.71	1.3	672.862	2	6.62	F16:753	5	211	222
37	13	BGLB008810-PB	K.SYEPSLQIK.V	Y	44.88	1063.55	3.1	532.786	2	4.73	F15:563	5	223	231
37	13	BGLB008810-PB	R.IVLDNGLVK.L	Y	38.12	969.586	4.4	485.802	2	5.09	F15:597	5	153	161
37	13	BGLB008810-PB	I.ITINYC(+57.02)YGSC(+57.02)LTK.I	Y	34.9	1591.74	1.1	796.877	2	5.77	F32:658	1	280	292	Carbamidomethylation
37	13	BGLB008810-PB	R.HYLSLR.V	Y	31.84	787.434	5.5	394.726	2	3.13	F14:388	4	144	149
37	13	BGLB008810-PB	K.SDAFGWK.Q	Y	30.97	809.371	4.7	405.695	2	4.53	F15:540	2	173	179
37	13	BGLB008810-PB	R.VAIER.V	N	20.63	586.344	6.5	294.181	2	1.81	F15:244	1	122	126
37	13	BGLB008810-PB	C.C(+57.02)VPLSYK.A	Y	19.28	865.437	3	433.727	2	3.63	F32:396	1	314	320	Carbamidomethylation
37	13	BGLB008810-PB	R.LMADAELMSDNILP(sub S)DDDESNMNR.N	Y	17	2608.11	0.3	870.377	3	7.51	F15:889	1	68	90	Mutation
40	23	BGLB029661-PA	R.ELAFQNDYILNR.L	Y	62.63	1494.75	0.3	748.381	2	6.62	F14:732	4	238	249
40	23	BGLB029661-PA	K.FEAQPGTIHPILTK.E	Y	54.11	1550.85	1.6	517.957	3	5.1	F15:598	4	28	41
40	23	BGLB029661-PA	K.VTEVYEENQK.L	Y	49.06	1237.58	1.3	619.799	2	2.49	F15:311	4	222	231
40	23	BGLB029661-PA	R.LLSLVVTK.V	Y	34.55	871.574	5.4	436.797	2	5.82	F14:647	3	102	109
40	23	BGLB029661-PA	R.LLSLVVTK(+27.99).V	Y	30.65	899.569	17.1	450.8	2	6	F13:706	8	102	109	Formylation
40	23	BGLB029661-PA	G.ELATLK.F	N	24.81	673.401	7.8	337.71	2	2.91	F14:370	2	22	27
40	23	BGLB029661-PA	K.YILDMK.A	N	24.69	781.404	5.8	391.712	2	5	F14:573	2	214	219
40	23	BGLB029661-PA	R.LDQLR.G	N	21.88	643.365	5.5	322.692	2	2.07	F15:270	4	250	254
40	23	BGLB029661-PA	K.ELELR.C	N	20.98	658.365	4.6	330.191	2	3.23	F13:409	2	42	46
40	114	BGLB029552-PA	Q.LLSLVVTK.L	Y	34.55	871.574	5.4	436.797	2	5.82	F14:647	3	101	108
49	36	BGLB005373-PB	K.TLGVSNVVM(+15.99)IPSSPK.D	Y	70.49	1543.83	0.6	772.922	2	6.22	F14:682	2	390	404	Oxidation (M)
49	36	BGLB005373-PB	K.TLGVSNVVMIPSSPK.D	Y	64.98	1527.83	1.8	764.925	2	6.63	F15:782	3	390	404
49	36	BGLB005373-PB	K.DLGALYWPR.W	Y	56.13	1089.56	3.9	545.79	2	7.28	F14:808	6	305	313
49	36	BGLB005373-PB	K.DDDDPLLHLW.R	Y	42.22	1237.56	1.9	619.789	2	9.29	F14:1059	4	405	414
49	36	BGLB005373-PB	R.Q(-17.03)IYVNIK.R	Y	35.52	859.48	2.6	430.749	2	6.28	F32:711	2	429	435	Pyro-glu from Q
49	36	BGLB005373-PB	K.GNLETPL(sub T)EK.N	Y	29.75	999.524	3.6	500.771	2	3.52	F15:423	7	247	255	Mutation
49	36	BGLB005373-PB	K.DDDDPLLHLW(+31.99).R	Y	27.34	1269.55	1.5	635.784	2	8.62	F14:984	1	405	414	Dihydroxy
49	36	BGLB005373-PB	K.DLGALYW(+31.99)PR.W	Y	25.28	1121.55	4.9	561.785	2	6.61	F14:730	1	305	313	Dihydroxy
114	53	BGLB035490-PA	R.FYPELQNLYISGSDAASENTWVHQR.T	Y	64.38	2924.37	0.3	975.798	3	7.65	F30:1057	1	77	101
114	53	BGLB035490-PA	R.TGAEVGFLR.W	Y	50.37	948.503	4	475.261	2	4.96	F30:575	6	102	110
114	53	BGLB035490-PA	S.SILDTTQLDR.I	Y	31.42	1160.6	2.6	581.311	2	5.22	F30:604	4	18	27
114	53	BGLB035490-PA	Y.VAEVDTEGEFQL(sub F)LQAFQR.F	Y	28.86	2079.03	-0.4	694.016	3	8.59	F30:1427	1	59	76	Mutation
114	53	BGLB035490-PA	K.ILVDNFQAAQQF.C	Y	24.34	1392.7	1.6	697.36	2	7.5	F30:1007	1	40	51
114	53	BGLB035490-PA	R.ISFGSK.T	Y	23.72	637.343	7.3	319.681	2	2.87	F30:332	1	28	33
114	53	BGLB035490-PA	S.S(+43.01)ILDTTQLDR.I	Y	23.14	1203.61	4.1	602.814	2	6.56	F30:783	1	18	27	Carbamylation
114	53	BGLB035490-PA	K.C(+57.02)VYPERPIR.I	Y	22.54	1188.61	2.1	397.211	3	3.12	F30:357	1	141	149	Carbamidomethylation
114	53	BGLB035490-PA	R.ILC(+57.02)EK.D	N	22.48	661.347	6.3	331.683	2	1.71	F30:220	1	150	154	Carbamidomethylation
114	53	BGLB035490-PA	S.SILDTTQLD(+14.02)R.I	Y	20.02	1174.62	3.8	588.319	2	5.31	F30:619	1	18	27	Methyl ester
114	53	BGLB035490-PA	R.FYPELQNL.Y	Y	18.93	1022.51	60.9	512.292	2	7.38	F30:970	1	77	84
114	53	BGLB035490-PA	K.TYLISK.I	N	17.43	723.417	124.7	362.761	2	3.33	F30:382	2	34	39
95	14	BGLB019847-PA	R.SVEGNVMTAVTK.L	Y	47.72	1234.62	2.5	618.32	2	4.8	F30:555	1	114	125
95	14	BGLB019847-PA	K.LADTELTQK.L	Y	46.44	1017.53	4.4	509.777	2	3.05	F30:350	2	126	134
95	14	BGLB019847-PA	K.DQTTGLEEFGK.V	Y	43.75	1223.57	2.1	612.792	2	4.67	F30:540	1	14	24
95	14	BGLB019847-PA	R.ELVYSFTISK.D	Y	42.81	1185.63	3.2	593.823	2	6.39	F30:747	1	38	47
95	14	BGLB019847-PA	K.LTLTVEDGK.S	Y	40.95	974.528	3.9	488.273	2	4.31	F30:497	2	87	95
95	14	BGLB019847-PA	R.SVEGNVM(+15.99)TAVTK.L	Y	37.28	1250.62	3.3	626.318	2	3.4	F30:390	1	114	125	Oxidation (M)
95	14	BGLB019847-PA	K.SVESYYYGDK.D	Y	34.98	1209.52	2.4	605.768	2	3.69	F30:422	1	96	105
95	14	BGLB019847-PA	K.VMGFSEEK.I	Y	34.33	925.422	5.1	463.72	2	3.67	F30:420	1	25	32
95	14	BGLB019847-PA	K.SIDGYTAK.L	Y	33.67	853.418	4.3	427.718	2	2.47	F30:293	1	79	86
95	14	BGLB019847-PA	K.IEIDFK.G	Y	23.09	763.412	6	382.715	2	5.18	F30:601	1	54	59
95	14	BGLB019847-PA	K.LADT(+79.97)ELTQK.L	Y	17.38	1097.5	-24.7	366.832	3	3.28	F5:373	1	126	134	Phosphorylation (STY)
56	28	BGLB004087-PB	K.GPQILYLIAGFK.E	Y	55.84	1318.76	0.9	660.39	2	9.45	F29:1148	1	64	75
56	28	BGLB004087-PB	R.LRPLIVNLDWQK.G	Y	47.77	1493.87	2.7	498.966	3	7.08	F2:958	2	177	188
56	28	BGLB004087-PB	K.NAGFAGIFN(+15.99)VLSTQPVLNK.L	Y	38.78	2005.06	0.2	669.362	3	9.16	F20:1271	1	342	360	Hydroxylation
56	28	BGLB004087-PB	R.ESNLDTWEMR.N	Y	38.11	1279.55	1.8	640.784	2	5.16	F20:634	2	294	303
56	28	BGLB004087-PB	K.TWAITER.L	Y	30.94	875.45	5.8	438.735	2	4.29	F20:519	2	170	176
56	28	BGLB004087-PB	K.N(+15.99)AGFAGIFNVLSTQPVLNK.L	Y	26.8	2005.06	-0.1	669.362	3	9.17	F2:1299	1	342	360	Hydroxylation
56	28	BGLB004087-PB	R.FNPDGGFIGIIK.W	Y	24.04	1276.68	2.8	639.35	2	7.49	F2:1029	2	222	233
56	28	BGLB004087-PB	F.TLSMDER.F	Y	20.48	850.385	5.9	426.202	2	2.73	F2:336	1	215	221
56	28	BGLB004087-PB	R.WAELGAAK.G	Y	19.08	844.444	3.4	423.231	2	3.87	F30:440	1	56	63
123	34	BGLB029484-PA	K.VALIVNGLEHQFVK.T	Y	56.58	1565.89	1.1	522.972	3	6.86	F8:753	1	194	207
123	34	BGLB029484-PA	R.LGYIIQETDK.E	Y	44.51	1178.62	2.5	590.318	2	4.89	F9:581	1	121	130
123	34	BGLB029484-PA	K.TNGNPFDDPAFK.E	Y	39.79	1321.59	-0.5	661.804	2	5.48	F9:640	1	8	19
123	34	BGLB029484-PA	G.NPFDD(+14.02)PAFK.E	Y	36.78	1063.5	-2.3	532.755	2	5.26	F9:616	1	11	19	Methyl ester
123	34	BGLB029484-PA	R.VFNVMANSPEFAR.A	Y	30.97	1480.71	1.4	741.365	2	6.39	F8:696	2	463	475
123	34	BGLB029484-PA	R.IIDGLVR.D	Y	22.37	784.481	4.3	393.249	2	4.67	F9:559	2	335	341
234	41	BGLB020840-PA	K.LYYISKPPVASFAQAK.N	Y	61.56	1781.97	2.3	594.999	3	6.01	F30:701	1	41	56
234	41	BGLB020840-PA	R.QEDC(+57.02)LELIADR.A	Y	44.43	1360.63	2.1	681.323	2	5.69	F30:663	1	129	139	Carbamidomethylation
234	41	BGLB020840-PA	K.DGTWVSQR.T	N	34.08	947.446	5.6	474.733	2	3.13	F30:358	1	101	108
234	41	BGLB020840-PA	K.LYYISK.P	N	28.66	785.432	6	393.726	2	3.93	F30:446	1	41	46
234	41	BGLB020840-PA	R.VF(sub L)IAGTDANK.D	Y	24.58	1034.54	4.2	518.279	2	3.54	F30:404	1	91	100	Mutation
234	41	BGLB020840-PA	K.VILDNAK.V	N	20.12	771.449	5.2	386.734	2	2.78	F30:322	1	24	30
268	30	BGLB017085-PA	R.SPITSTSGNLGTYLATNK.C	Y	63.15	1823.93	-0.9	608.982	3	5.85	F19:658	1	94	111
268	30	BGLB017085-PA	R.YNVQVSATGATATGAASELQLK.G	Y	55.17	2179.11	1.7	727.379	3	6.07	F19:682	1	34	55
268	30	BGLB017085-PA	K.C(+57.02)GLVLGR.G	Y	32.22	773.422	3.9	387.72	2	4.08	F19:445	1	112	118	Carbamidomethylation
268	30	BGLB017085-PA	K.IDNFTVR.E	Y	31.55	863.45	4.6	432.734	2	3.8	F19:414	4	124	130
184	20	BGLB027872-PA	K.YLASDENIVRPINNK.S	Y	48.19	1744.91	0.7	582.645	3	4.62	F25:511	1	198	212
184	20	BGLB027872-PA	R.LLLNYVGEEFK.D	Y	44.19	1323.71	0.3	662.861	2	7.41	F25:837	1	19	29
184	20	BGLB027872-PA	K.LLEPSLLEERPK.L	Y	41.59	1422.81	1.3	475.277	3	5.68	F25:622	1	170	181
184	20	BGLB027872-PA	R.FASVPAIAK.Y	Y	38.92	902.523	5.1	452.271	2	4.75	F25:527	1	189	197
184	20	BGLB027872-PA	M.PSQLGYWAIR.G	Y	32.46	1189.62	2	595.821	2	6.3	F25:690	1	2	11
184	20	BGLB027872-PA	K.LTQSNAILR.Y	Y	30.51	1014.58	2.9	508.3	2	3.65	F25:393	1	70	78
184	20	BGLB027872-PA	R.PALESLEK.Y	Y	18.75	885.481	3.6	443.749	2	3.74	F25:404	1	134	141
184	19	BGLB027872-PB	K.YLASDENIVRPINNK.S	Y	48.19	1744.91	0.7	582.645	3	4.62	F25:511	1	198	212
184	19	BGLB027872-PB	R.LLLNYVGEEFK.D	Y	44.19	1323.71	0.3	662.861	2	7.41	F25:837	1	19	29
184	19	BGLB027872-PB	K.LLEPSLLEERPK.L	Y	41.59	1422.81	1.3	475.277	3	5.68	F25:622	1	170	181
184	19	BGLB027872-PB	R.FASVPAIAK.Y	Y	38.92	902.523	5.1	452.271	2	4.75	F25:527	1	189	197
184	19	BGLB027872-PB	M.PSQLGYWAIR.G	Y	32.46	1189.62	2	595.821	2	6.3	F25:690	1	2	11
184	19	BGLB027872-PB	K.LTQSNAILR.Y	Y	30.51	1014.58	2.9	508.3	2	3.65	F25:393	1	70	78
184	19	BGLB027872-PB	R.PALESLEK.Y	Y	18.75	885.481	3.6	443.749	2	3.74	F25:404	1	134	141
184	21	BGLB027872-PC	K.YLASDENIVRPINNK.S	Y	48.19	1744.91	0.7	582.645	3	4.62	F25:511	1	198	212
184	21	BGLB027872-PC	R.LLLNYVGEEFK.D	Y	44.19	1323.71	0.3	662.861	2	7.41	F25:837	1	19	29
184	21	BGLB027872-PC	K.LLEPSLLEERPK.L	Y	41.59	1422.81	1.3	475.277	3	5.68	F25:622	1	170	181
184	21	BGLB027872-PC	R.FASVPAIAK.Y	Y	38.92	902.523	5.1	452.271	2	4.75	F25:527	1	189	197
184	21	BGLB027872-PC	M.PSQLGYWAIR.G	Y	32.46	1189.62	2	595.821	2	6.3	F25:690	1	2	11
184	21	BGLB027872-PC	K.LTQSNAILR.Y	Y	30.51	1014.58	2.9	508.3	2	3.65	F25:393	1	70	78
184	21	BGLB027872-PC	R.PALESLEK.Y	Y	18.75	885.481	3.6	443.749	2	3.74	F25:404	1	134	141
184	18	BGLB027872-PD	K.YLASDENIVRPINNK.S	Y	48.19	1744.91	0.7	582.645	3	4.62	F25:511	1	198	212
184	18	BGLB027872-PD	R.LLLNYVGEEFK.D	Y	44.19	1323.71	0.3	662.861	2	7.41	F25:837	1	19	29
184	18	BGLB027872-PD	K.LLEPSLLEERPK.L	Y	41.59	1422.81	1.3	475.277	3	5.68	F25:622	1	170	181
184	18	BGLB027872-PD	R.FASVPAIAK.Y	Y	38.92	902.523	5.1	452.271	2	4.75	F25:527	1	189	197
184	18	BGLB027872-PD	M.PSQLGYWAIR.G	Y	32.46	1189.62	2	595.821	2	6.3	F25:690	1	2	11
184	18	BGLB027872-PD	K.LTQSNAILR.Y	Y	30.51	1014.58	2.9	508.3	2	3.65	F25:393	1	70	78
184	18	BGLB027872-PD	R.PALESLEK.Y	Y	18.75	885.481	3.6	443.749	2	3.74	F25:404	1	134	141
253	24	BGLB033943-PA	K.FFQTYDANHDNR.I	N	49.1	1526.65	2.8	509.893	3	3.51	F31:366	1	48	59
253	24	BGLB033943-PA	R.NADDNNNGVVTR.A	Y	46.67	1287.58	1.5	644.798	2	1.65	F31:194	3	112	123
253	24	BGLB033943-PA	K.NGFIEPNDLDAVFR.N	N	41.81	1605.78	3	803.899	2	8.07	F31:942	1	98	111
253	24	BGLB033943-PA	R.ADYTAAIDENFPNETHDPIITNAYR.N	N	40.14	2850.31	-0.7	951.11	3	6.99	F31:790	1	63	87
253	24	BGLB033943-PA	K.NGY(sub F)IEPNDLDAVFR.N	N	35.45	1621.77	10.1	811.902	2	7.4	F31:842	1	98	111	Mutation
253	24	BGLB033943-PA	R.NLFDVLDNNK.N	N	29.68	1190.59	4.5	596.307	2	7.22	F30:922	2	88	97
253	24	BGLB033943-PA	R.NADD(+14.02)NNNGVVTRAE(+14.02)FHK.Y	Y	18.73	1927.91	30.7	643.665	3	4.55	F17:521	1	112	128	Methyl ester
412	37	BGLB031575-PA	R.LTLLVGDEHVVWIADGDATK.V	Y	62.94	2151.12	1.5	718.049	3	7.91	F25:911	1	152	171
412	37	BGLB031575-PA	R.ETDPYDALFDFPQNIAR.T	Y	47.67	2010.93	0.4	671.318	3	9.12	F25:1081	1	32	48
412	37	BGLB031575-PA	M.GQAESEGPINYDLYLATNGVVTMSPGR.T	Y	42.75	2838.35	0.6	947.124	3	8.53	F25:1005	1	185	211
412	37	BGLB031575-PA	K.VNYYSNPGWFALR(sub M).G	Y	16.81	1585.77	0.8	793.892	2	7.52	F25:855	2	172	184	Mutation
67	38	BGLB001649-PB	K.QEYDESGPSIVHR.K	N	57.09	1515.7	4	506.241	3	3.42	F19:372	1	364	376
67	38	BGLB001649-PB	R.VAPEEHPVILTEAPLNPK.F	N	56.62	1953.06	1.8	652.028	3	5.88	F19:661	1	100	117
67	38	BGLB001649-PB	K.AGFAGDDAPR.S	N	45.81	975.441	3.5	488.729	2	2.83	F19:306	2	23	32
67	38	BGLB001649-PB	R.ILSE(+57.02)RGYTMTTTSELE(+57.02)IVR.D	Y	18.17	2312.17	6.6	771.735	3	6.98	F28:799	8	196	214	Carbamidomethylation (DHKE X@N-term)
81	22	BGLB022431-PA	K.ISLLSHVYTWGNVR.I	Y	54.88	1643.88	0.5	548.967	3	7.03	F19:788	2	166	179
81	22	BGLB022431-PA	R.DVIYNPR.C	Y	40.34	875.45	4.7	438.734	2	3.53	F18:406	3	219	225
81	22	BGLB022431-PA	V.VISGLLEC(+57.02)TR.S	Y	39.88	1146.61	2.6	574.312	2	5.22	F19:588	2	253	262	Carbamidomethylation
81	22	BGLB022431-PA	R.IQTFIGVVER.N	Y	38.87	1160.66	4.6	581.338	2	6.2	F18:703	4	180	189
81	22	BGLB022431-PA	R.FLSQIFGR.N	Y	29.37	966.529	4.1	484.274	2	6.73	F18:767	6	129	136
101	62	BGLB027972-PA	K.DITLETVQEANK.R	Y	56.5	1359.69	-0.3	680.851	2	5.06	F1:592	4	130	141
101	62	BGLB027972-PA	K.RPSVYVISDK.D	Y	44.86	1162.63	2.4	582.326	2	3.54	F1:420	2	142	151
101	62	BGLB027972-PA	K.DITLETVQEANKRPSVYVISDK.D	Y	42.33	2504.31	-1.7	627.084	4	6.03	F1:685	1	130	151
101	62	BGLB027972-PA	K.DITS(sub L)ETVQEANK.R	Y	26.56	1333.64	1.7	667.827	2	3.49	F1:414	3	130	141	Mutation
101	62	BGLB027972-PA	K.VLS(+14.02)PTDK.L	Y	22.19	772.433	4.1	387.225	2	2.18	F1:267	4	46	52	Methylation
101	62	BGLB027972-PA	K.INAPY(sub N)GSK.V	Y	19.42	848.439	5.3	425.229	2	2.61	F3:315	5	38	45	Mutation
100	40	BGLB032352-PA	R.NPSLNHINFLATLAGR.Y	Y	68.36	1736.93	2.1	579.986	3	7.56	F2:1036	1	32	47
100	40	BGLB032352-PA	K.AGALFAEER.L	Y	40.38	962.482	3.7	482.25	2	4.12	F22:486	1	81	89
100	40	BGLB032352-PA	R.LDNVVVR.R	Y	31.91	813.471	3.7	407.744	2	3.3	F2:411	1	90	96
295	55	BGLB000840-PB	K.APTAAAIQAAK.D	Y	67.18	1011.57	4.4	506.795	2	3	F29:330	2	150	160
295	55	BGLB000840-PB	K.DIIAC(+57.02)GVSNGK.I	Y	28.26	1132.55	2.2	567.286	2	3.79	F29:428	1	161	171	Carbamidomethylation
295	55	BGLB000840-PB	K.IQSAYVLR.G	Y	27.52	948.539	4.4	475.279	2	4.19	F29:483	1	172	179
295	55	BGLB000840-PB	G.AC(+57.02)PTIVTR.H	Y	16.29	916.48	5.2	459.25	2	2.96	F29:327	1	41	48	Carbamidomethylation
295	55	BGLB000840-PB	K.T(+42.01)SCSALVR.S	Y	16.01	877.433	-39.5	439.706	2	5.39	F31:582	1	83	90	Acetylation (N-term)
65	29	BGLB002603-PB	R.LPYAEIVEPFR.A	Y	47.8	1332.71	1.4	667.362	2	7.45	F24:849	2	36	46
65	29	BGLB002603-PB	R.FNDDDFAIPK.N	Y	38.78	1180.54	3.3	591.279	2	5.75	F25:628	1	193	202
65	29	BGLB002603-PB	R.LLGAVTPVK.D	Y	34.72	896.569	3.6	449.294	2	4.7	F24:542	2	329	337
65	29	BGLB002603-PB	K.YYVDYAR.W	Y	29.38	948.434	5.2	475.227	2	3.73	F25:401	1	180	186
65	29	BGLB002603-PB	R.AYLDTPNAR.S	Y	23.99	1019.5	3.4	510.761	2	3.42	F25:367	1	47	55
65	29	BGLB002603-PB	E.DYWLVK.N	N	22.38	822.428	4.8	412.223	2	6.03	F23:655	1	501	506
65	29	BGLB002603-PB	R.T(+79.97)AKEM(+15.99)KALRGYR.Y	Y	21.55	1518.74	112.5	760.462	2	9.45	F26:1099	1	289	300	Phosphorylation (STY); Oxidation (M)
73	48	BGLB001778-PC	K.VLVDAGFTDIDAISPK.G	Y	66.63	1659.87	1.3	830.944	2	7.56	F25:859	1	35	50
73	48	BGLB001778-PC	R.LVELGATFSK.A	Y	33.31	1063.59	4.6	532.805	2	5.55	F25:607	1	184	193
73	48	BGLB001778-PC	K.VLIILTSADK.I	Y	27.27	1071.65	4.8	536.837	2	6.21	F25:682	1	5	14
73	48	BGLB001778-PC	K.LITGQNPASSASLGK(+57.02)ALVS(+79.97)LLQ	Y	18.04	2304.21	-23.4	769.059	3	7.38	F17:858	4	207	228	Carbamidomethylation (DHKE X@N-term); Phosphorylation (STY)
73	47	BGLB001778-PB	K.VLVDAGFTDIDAISPK.G	Y	66.63	1659.87	1.3	830.944	2	7.56	F25:859	1	35	50
73	47	BGLB001778-PB	R.LVELGATFSK.A	Y	33.31	1063.59	4.6	532.805	2	5.55	F25:607	1	184	193
73	47	BGLB001778-PB	K.VLIILTSADK.I	Y	27.27	1071.65	4.8	536.837	2	6.21	F25:682	1	5	14
73	47	BGLB001778-PB	K.LITGQNPASSASLGK(+57.02)ALVS(+79.97)LLQ	Y	18.04	2304.21	-23.4	769.059	3	7.38	F17:858	4	207	228	Carbamidomethylation (DHKE X@N-term); Phosphorylation (STY)
71	27	BGLB029718-PA	R.EAWVGVFSR.F	Y	43.75	1049.53	4.6	525.774	2	6.38	F24:717	5	90	98
71	27	BGLB029718-PA	R.ENIAYEYNR.Q	Y	41.9	1170.53	3.2	586.274	2	3.48	F22:415	5	31	39
71	27	BGLB029718-PA	R.FNC(+57.02)YPLR.S	Y	38.75	968.454	4.3	485.236	2	4.35	F22:523	6	99	105	Carbamidomethylation
71	27	BGLB029718-PA	R.IIILHR.E	N	28.11	763.507	4.8	382.762	2	3.59	F2:444	5	25	30
71	27	BGLB029718-PA	R.SFFLNGR.N	Y	26.72	839.429	4.2	420.724	2	5.26	F22:608	5	106	112
71	27	BGLB029718-PA	R.SFFLN(+.98)GR.N	Y	26.04	840.413	3	421.215	2	5.65	F22:646	2	106	112	Deamidation (NQ)
71	27	BGLB029718-PA	I.IILHR.E	N	21.32	650.423	5.5	326.22	2	3.62	F23:398	3	26	30
115	54	BGLB034762-PA	R.SLENNVNIDESAAVIPEKK.I	Y	58.61	2069.06	3.3	690.698	3	5.29	F16:605	2	56	74
115	54	BGLB034762-PA	R.SLVALDAPLTQEER.E	Y	49.51	1540.81	0.9	771.413	2	6.47	F17:737	4	149	162
115	54	BGLB034762-PA	K.FGVIKPR.L	Y	29.6	815.502	5.3	408.76	2	3.17	F16:377	2	105	111
89	57	BGLB024213-PA	K.DYTPVLINLLTK.M	Y	55.66	1388.79	1.2	695.404	2	9.35	F29:1141	1	224	235
89	57	BGLB024213-PA	N.VC(+57.02)SLLPATIK.Q	Y	33.61	1100.63	2.4	551.322	2	5.86	F30:681	1	24	33	Carbamidomethylation
89	57	BGLB024213-PA	K.LEELIQK.N	Y	21.02	871.501	3.8	436.76	2	3.85	F29:434	1	186	192
89	57	BGLB024213-PA	K.ELQQLK.G	N	20.45	757.433	21.4	379.732	2	1.11	F32:146	4	166	171
89	57	BGLB024213-PA	K.LETLVQK.N	Y	19.99	829.491	217.8	415.843	2	3.31	F29:372	1	95	101
89	57	BGLB024213-PA	K.EPQ(+.98)QLK.G	Y	16.63	742.386	57.3	372.222	2	4.86	F26:544	4	257	262	Deamidation (NQ)
89	58	BGLB024213-PB	K.DYTPVLINLLTK.M	Y	55.66	1388.79	1.2	695.404	2	9.35	F29:1141	1	133	144
89	58	BGLB024213-PB	K.VC(+57.02)SLLPATIK.Q	Y	33.61	1100.63	2.4	551.322	2	5.86	F30:681	1	24	33	Carbamidomethylation
89	58	BGLB024213-PB	K.LEELIQK.N	Y	21.02	871.501	3.8	436.76	2	3.85	F29:434	1	95	101
89	58	BGLB024213-PB	K.ELQQLK.G	N	20.45	757.433	21.4	379.732	2	1.11	F32:146	4	75	80
89	58	BGLB024213-PB	K.EPQ(+.98)QLK.G	Y	16.63	742.386	57.3	372.222	2	4.86	F26:544	4	166	171	Deamidation (NQ)
89	550	BGLB008186-PB	I.IEELLQK.S	Y	21.02	871.501	3.8	436.76	2	3.85	F29:434	1	260	266
172	46	BGLB032429-PA	K.SAVSGFTQAK.N	Y	46.91	994.508	4.8	498.264	2	3.11	F30:355	1	62	71
172	46	BGLB032429-PA	K.DGTWVSQR.T	N	34.08	947.446	5.6	474.733	2	3.13	F30:358	1	116	123
172	46	BGLB032429-PA	R.VFIAGTDAQK.D	Y	32.54	1048.56	3.1	525.287	2	3.57	F30:409	2	106	115
172	46	BGLB032429-PA	S.DINVILDNTK.V	Y	30.21	1143.61	5	572.817	2	5.73	F30:667	1	36	45
172	46	BGLB032429-PA	K.LYYISK.S	N	28.66	785.432	6	393.726	2	3.93	F30:446	1	56	61
88	63	BGLB018517-PA	R.QGFILEELLK.G	Y	49.95	1188.68	3.2	595.347	2	9.1	F20:1264	6	19	28
88	63	BGLB018517-PA	K.DDPFSVDTLINHLELK(sub R).Y	Y	36.93	1854.94	1	619.32	3	9.46	F19:1110	1	64	79	Mutation
88	63	BGLB018517-PA	K.DVTLNYIMK.K	Y	34.18	1095.56	4.7	548.792	2	6.36	F20:785	3	128	136
88	63	BGLB018517-PA	K.VEYYD(sub E)FNPK.W	Y	25.81	1173.53	2.9	587.776	2	4.92	F19:554	2	50	58	Mutation
577	31	BGLB012742-PB	K.ASVGGELVLGGIDSK.L	Y	45.76	1400.75	1.8	701.384	2	6.19	F19:696	1	9	23
577	31	BGLB012742-PB	K.GVVDTGTSLLSGPTEQVADINQK.I	Y	41.79	2328.18	0.4	777.068	3	6.95	F19:778	1	64	86
577	31	BGLB012742-PB	K.LYTGSITYAPVVEER.F	Y	34.3	1696.87	0	849.441	2	6.16	F19:692	1	24	38
577	31	BGLB012742-PB	R.VGFADVNRPS.E	Y	31.83	1060.53	4.4	531.275	2	4.09	F20:477	3	177	186
124	60	BGLB030391-PA	K.GIYAGSPLLDGR.T	Y	50.18	1217.64	3.3	609.83	2	5.72	F10:682	4	223	234
124	60	BGLB030391-PA	K.DLYVGGVGSAFK.Y	Y	41.89	1211.62	2.1	606.818	2	6.25	F10:734	1	188	199
124	60	BGLB030391-PA	K.YAV(sub E)SLAYK.I	Y	23.78	913.491	8.1	457.756	2	4.66	F10:564	1	200	207	Mutation
124	60	BGLB030391-PA	R.DSLVNDPTGV.I	Y	21.02	1015.48	13.8	508.755	2	3.11	F12:352	3	46	55
57	42	BGLB030448-PB	K.VIAAIGDSLSAGR.G	Y	49.85	1228.68	2.9	615.348	2	5.31	F2:686	1	95	107
57	42	BGLB030448-PB	R.GLSWSIGGDK.S	Y	39.45	1018.51	3.9	510.263	2	5.53	F2:712	1	122	131
57	42	BGLB030448-PB	R.FNVAESGAK.A	Y	31	921.456	5.4	461.738	2	2.82	F2:347	1	164	172
57	43	BGLB030448-PA	K.VIAAIGDSLSAGR.G	Y	49.85	1228.68	2.9	615.348	2	5.31	F2:686	1	102	114
57	43	BGLB030448-PA	R.GLSWSIGGDK.S	Y	39.45	1018.51	3.9	510.263	2	5.53	F2:712	1	129	138
57	43	BGLB030448-PA	R.FNVAESGAK.A	Y	31	921.456	5.4	461.738	2	2.82	F2:347	1	171	179
42	45	BGLB017725-PA	K.GINIWGVGVGK.G	N	43.45	1098.62	3.8	550.319	2	6.89	F10:838	1	38	48
42	45	BGLB017725-PA	R.VGAVLYSR.I	N	36.9	863.486	4.4	432.752	2	3.64	F10:434	6	139	146
42	45	BGLB017725-PA	K.AVELLTSQK.R	Y	35.01	987.56	3.7	494.789	2	4.11	F10:484	2	184	192
42	45	BGLB017725-PA	R.G(+57.02)IDIWGVGVGD(+57.02)K.A	Y	17.68	1328.67	35.5	665.367	2	8.62	F16:1045	14	426	437	Carbamidomethylation (DHKE X@N-term)
200	56	BGLB039826-PA	K.VDITPC(+57.02)PSIPC(+57.02)PFK.R	Y	43.64	1629.79	2.1	815.904	2	7.06	F29:864	1	37	50	Carbamidomethylation
200	56	BGLB039826-PA	N.GIFVQEAYPK.I	Y	29.19	1150.6	2.9	576.31	2	5.26	F29:620	1	111	120
200	56	BGLB039826-PA	K.GSISQAGTSVH.G	Y	27.09	1042.5	4.2	522.262	2	2.13	F29:245	1	65	75
200	56	BGLB039826-PA	K.DC(+57.02)GSVQGSINK(+27.99).V	Y	24.09	1191.52	12.4	596.774	2	2.49	F29:280	1	26	36	Carbamidomethylation; Formylation
200	56	BGLB039826-PA	K.ITLIVK.W	N	23.18	685.474	4.9	343.746	2	4.89	F29:580	1	121	126
372	67	BGLB001864-PB	K.LVSLSEQNLVDC(+57.02)SQK.Q	N	47.32	1718.85	0.7	573.958	3	5.52	F23:601	1	154	168	Carbamidomethylation
372	67	BGLB001864-PB	K.D(+43.01)LPAEVDWR.T	Y	31.97	1142.54	2.6	572.277	2	6.93	F23:770	1	109	117	Carbamylation
372	67	BGLB001864-PB	K.DYWLVK.N	N	22.38	822.428	4.8	412.223	2	6.03	F23:655	1	287	292
372	67	BGLB001864-PB	K.GYVTDVK.D	Y	19.23	780.402	3.6	391.21	2	2.71	F23:306	2	120	126
459	65	BGLB034604-PA	K.EIIQFLENDDVR.D	Y	55.82	1489.74	0.3	745.878	2	7.16	F9:856	1	89	100
459	65	BGLB034604-PA	R.ESTALEK.A	Y	34.95	776.392	6.4	389.206	2	1.43	F9:198	1	105	111
105	44	BGLB024061-PA	K.LASIIAAR.Y	Y	37.04	813.507	5.7	407.763	2	4.39	F24:507	5	28	35
105	44	BGLB024061-PA	K.AELYTINK.N	Y	35.28	950.507	4.6	476.263	2	3.85	F24:442	5	97	104
105	44	BGLB024061-PA	R.SIALLTVDK.E	Y	34.5	958.57	3.8	480.294	2	5.79	F24:655	5	83	91
105	44	BGLB024061-PA	K.KLASIIAAR.Y	Y	27.3	941.602	6.2	471.811	2	3.74	F24:426	2	27	35
105	44	BGLB024061-PA	K.K(+43.01)LASIIAAR.Y	Y	19.5	984.608	2.3	493.312	2	5.08	F24:580	1	27	35	Carbamylation
148	39	BGLB002709-PB	K.SVFLADINQER.K	Y	41.06	1290.66	4.5	646.339	2	5.78	F2:747	2	197	207
148	39	BGLB002709-PB	R.QIEIVC(+57.02)DQLQK.D	Y	31.88	1372.7	0.7	687.359	2	5.12	F2:655	1	89	99	Carbamidomethylation
148	39	BGLB002709-PB	Q.LYQQDLLGLK.E	Y	28.07	1189.67	3.4	595.845	2	6.2	F2:802	2	261	270
148	39	BGLB002709-PB	K.LIENQVGGGVYVK.S	Y	25.76	1374.75	3.4	688.385	2	4.72	F22:563	2	54	66
149	74	BGLB019617-PA	R.ALSSGQFIIGGPR.I	Y	59.14	1301.71	1.4	651.863	2	5.88	F30:686	2	67	79
149	74	BGLB019617-PA	K.TVVVIVTK	Y	27.05	857.559	4.5	429.788	2	4.41	F30:508	2	115	122
413	82	BGLB026839-PB	R.VGQPNPPGPVTHPGFR.D	Y	47.48	1655.85	1.9	552.959	3	4	F31:425	1	97	112
413	82	BGLB026839-PB	R.GGGGELNPFGVD(+14.02)FR.N	Y	33.61	1434.69	1.6	718.353	2	7.76	F31:893	1	49	62	Methyl ester
413	82	BGLB026839-PB	MGALK.L	N	15.46	518.289	-300.7	260.074	2	6.36	F24:709	1	1	5
413	94	BGLB009297-PB	R.VGQPNPPGPVTHPGFR.D	Y	47.48	1655.85	1.9	552.959	3	4	F31:425	1	97	112
32	70	BGLB021854-PA	R.VFGVYSDLK.S	N	44.12	1026.54	6.3	514.28	2	5.5	F14:616	1	67	75
32	70	BGLB021854-PA	K.VFTVAEYVLPK.F	N	26.88	1264.71	2.7	633.362	2	7.48	F14:830	1	135	145
32	70	BGLB021854-PA	Q.LPADLPSSTYTLNVK.G	N	22.21	1617.86	3.2	809.941	2	6.37	F14:700	1	12	26
32	70	BGLB021854-PA	R.QLLVEAEGVPK.I	Y	17.04	1181.67	3.6	591.842	2	5.16	F12:591	1	808	818
458	51	BGLB000026-PB	R.IASYIASR.K	Y	34.94	879.481	4.9	440.75	2	3.29	F25:351	1	194	201
458	51	BGLB000026-PB	R.LLNFLEGILAK.N	Y	30.09	1229.74	3.9	615.879	2	9.69	F25:1134	1	132	142
458	51	BGLB000026-PB	R.IILAAAGK.E	Y	27.46	755.49	4.6	378.754	2	3.74	F25:403	1	22	29
458	51	BGLB000026-PB	R.FSGQEWPK.Y	Y	24.08	977.461	3.7	489.739	2	3.97	F25:429	1	36	43
458	51	BGLB000026-PB	N.FLEGILAK.N	Y	15.62	889.527	5.7	445.774	2	6.47	F25:726	1	135	142
458	50	BGLB000026-PA	R.IASYIASR.K	Y	34.94	879.481	4.9	440.75	2	3.29	F25:351	1	194	201
458	50	BGLB000026-PA	R.LLNFLEGILAK.N	Y	30.09	1229.74	3.9	615.879	2	9.69	F25:1134	1	132	142
458	50	BGLB000026-PA	R.IILAAAGK.E	Y	27.46	755.49	4.6	378.754	2	3.74	F25:403	1	22	29
458	50	BGLB000026-PA	R.FSGQEWPK.Y	Y	24.08	977.461	3.7	489.739	2	3.97	F25:429	1	36	43
458	50	BGLB000026-PA	N.FLEGILAK.N	Y	15.62	889.527	5.7	445.774	2	6.47	F25:726	1	135	142
458	80	BGLB000094-PD	R.ILNFLEGILAK.N	Y	30.09	1229.74	3.9	615.879	2	9.69	F25:1134	1	132	142
458	80	BGLB000094-PD	R.IILAAAGK.E	Y	27.46	755.49	4.6	378.754	2	3.74	F25:403	1	22	29
458	80	BGLB000094-PD	N.FLEGILAK.N	Y	15.62	889.527	5.7	445.774	2	6.47	F25:726	1	135	142
458	79	BGLB023478-PA	R.ILNFLEGILAK.N	Y	30.09	1229.74	3.9	615.879	2	9.69	F25:1134	1	132	142
458	79	BGLB023478-PA	R.IILAAAGK.E	Y	27.46	755.49	4.6	378.754	2	3.74	F25:403	1	22	29
458	79	BGLB023478-PA	N.FLEGILAK.N	Y	15.62	889.527	5.7	445.774	2	6.47	F25:726	1	135	142
458	78	BGLB000094-PC	R.ILNFLEGILAK.N	Y	30.09	1229.74	3.9	615.879	2	9.69	F25:1134	1	132	142
458	78	BGLB000094-PC	R.IILAAAGK.E	Y	27.46	755.49	4.6	378.754	2	3.74	F25:403	1	22	29
458	78	BGLB000094-PC	N.FLEGILAK.N	Y	15.62	889.527	5.7	445.774	2	6.47	F25:726	1	135	142
458	77	BGLB000094-PB	R.ILNFLEGILAK.N	Y	30.09	1229.74	3.9	615.879	2	9.69	F25:1134	1	132	142
458	77	BGLB000094-PB	R.IILAAAGK.E	Y	27.46	755.49	4.6	378.754	2	3.74	F25:403	1	22	29
458	77	BGLB000094-PB	N.FLEGILAK.N	Y	15.62	889.527	5.7	445.774	2	6.47	F25:726	1	135	142
458	76	BGLB000094-PA	R.ILNFLEGILAK.N	Y	30.09	1229.74	3.9	615.879	2	9.69	F25:1134	1	132	142
458	76	BGLB000094-PA	R.IILAAAGK.E	Y	27.46	755.49	4.6	378.754	2	3.74	F25:403	1	22	29
458	76	BGLB000094-PA	N.FLEGILAK.N	Y	15.62	889.527	5.7	445.774	2	6.47	F25:726	1	135	142
458	122	BGLB004187-PC	R.IILAAAGK.E	Y	27.46	755.49	4.6	378.754	2	3.74	F25:403	1	22	29
458	122	BGLB004187-PC	T.FLEGILAK.N	Y	15.62	889.527	5.7	445.774	2	6.47	F25:726	1	135	142
458	121	BGLB004187-PB	R.IILAAAGK.E	Y	27.46	755.49	4.6	378.754	2	3.74	F25:403	1	22	29
458	121	BGLB004187-PB	T.FLEGILAK.N	Y	15.62	889.527	5.7	445.774	2	6.47	F25:726	1	135	142
173	52	BGLB009326-PB	R.DPGAIDWK.S	Y	31.24	900.434	1.4	451.225	2	4.55	F2:589	1	39	46
173	52	BGLB009326-PB	R.VPVADVSVVDLTC(+57.02)R.L	Y	27.68	1528.79	0.4	765.404	2	6.67	F2:889	1	194	207	Carbamidomethylation
173	52	BGLB009326-PB	K.LTGMAFR.V	Y	27.37	794.411	4.5	398.214	2	4.32	F2:556	1	187	193
173	52	BGLB009326-PB	R.SSIFDAK.A	Y	21.28	766.386	6	384.203	2	3.76	F2:465	1	251	257
173	52	BGLB009326-PB	K.Q(+.98)GGASKVVISAPSADAPMFVMGVNENK(+43.01).Y	Y	15.3	2747.33	-7.1	550.468	5	5.91	F4:670	1	72	98	Deamidation (NQ); Carbamylation
173	52	BGLB009326-PB	K.AGIALND(sub E)NFVK.L	Y	15.18	1160.62	3.4	581.319	2	5.72	F2:741	2	258	268	Mutation
173	116	BGLB011995-PB	K.ITGMAFR.V	Y	27.37	794.411	4.5	398.214	2	4.32	F2:556	1	226	232
173	116	BGLB011995-PB	Y.SSLFDAK.A	Y	21.28	766.386	6	384.203	2	3.76	F2:465	1	290	296
173	125	BGLB010592-PB	K.LTGMAFR.V	Y	27.37	794.411	4.5	398.214	2	4.32	F2:556	1	99	105
173	124	BGLB022626-PA	K.LTGMAFR.V	Y	27.37	794.411	4.5	398.214	2	4.32	F2:556	1	131	137
460	75	BGLB027388-PA	R.YANSILFLITSQGSSSTTR.R	Y	54.21	2045.04	0.9	682.689	3	8.54	F19:1010	1	129	147
460	75	BGLB027388-PA	K.ALGWNIK.L	Y	21.06	800.455	4.2	401.236	2	5.21	F19:586	1	160	166
127	69	BGLB011931-PB	K.VAADTVVDVWK.G	Y	51.47	1201.63	2.8	601.826	2	6.13	F19:687	1	404	414
127	69	BGLB011931-PB	R.GVLLDTSR.H	Y	21.14	859.476	6.9	430.748	2	3.92	F19:427	1	192	199
297	88	BGLB035643-PA	K.LPPLGTQLVYDAYR.R	Y	61.29	1604.86	0.7	803.436	2	7.57	F11:823	10	89	102
414	85	BGLB000805-PD	R.NIDGTNFVSPVR.N	Y	56.98	1317.67	2.3	659.843	2	5.37	F26:594	2	224	235
414	84	BGLB000805-PC	R.NIDGTNFVSPVR.N	Y	56.98	1317.67	2.3	659.843	2	5.37	F26:594	2	224	235
414	87	BGLB000805-PB	R.NIDGTNFVSPVR.N	Y	56.98	1317.67	2.3	659.843	2	5.37	F26:594	2	224	235
296	86	BGLB023303-PA	R.DFNSLLLAAK.A	Y	48.22	1090.6	3	546.31	2	7.29	F35:845	3	95	104
296	86	BGLB023303-PA	K.SLC(+57.02)SSN(+.98)N(+.98)VGK.R	Y	16.6	1066.46	74.4	534.277	2	3.33	F25:357	1	122	131	Carbamidomethylation; Deamidation (NQ)
1338	89	BGLB019194-PA	K.ALGVSADSAAPR.A	Y	49.38	1113.58	7	557.8	2	3.47	F8:395	1	563	574
215	90	BGLB017114-PA	K.QVNVIVGGLK.S	Y	39.72	1025.62	-1	513.818	2	5.24	F8:579	2	658	667
215	90	BGLB017114-PA	R.LADAHLSFDPR.V	Y	15.74	1240.62	123.4	621.394	2	9.71	F3:1118	7	61	71
1337	81	BGLB013546-PB	R.LQILQEIDSR.L	Y	36.91	1213.67	-9.7	607.835	2	6.4	F23:704	1	177	186
1337	81	BGLB013546-PB	R.ILLEYFGK.V	Y	21.33	981.553	2.9	491.785	2	6.84	F23:760	1	110	117
817	68	BGLB017086-PA	K.IATGYAFK.F	Y	28.58	869.465	4	435.741	2	4.05	F19:443	2	110	117
817	68	BGLB017086-PA	R.PSFNLDFNSLPLQVTSDK.I	Y	25.13	2021.01	1.2	674.678	3	8.78	F19:1042	1	225	242
817	68	BGLB017086-PA	K.ALDPQC(+57.02)R.P	Y	19.09	858.402	2.6	430.209	2	1.9	F19:214	1	218	224	Carbamidomethylation
1020	83	BGLB031609-PA	R.GIPTLVFVDAK.T	Y	34.17	1158.66	5.9	580.343	2	7.44	F30:988	1	107	117
1020	83	BGLB031609-PA	K.TGDTISLEGR.Q	Y	26.09	1047.52	4.5	524.769	2	3.75	F30:428	1	118	127
821	157	BGLB038524-PA	K.LYYISK.P	N	28.66	785.432	6	393.726	2	3.93	F30:446	1	41	46
821	157	BGLB038524-PA	R.VFIAGTDAK.K	Y	21.19	920.497	3.4	461.257	2	3.64	F30:418	1	91	99
821	157	BGLB038524-PA	K.VILDNAK.V	N	20.12	771.449	5.2	386.734	2	2.78	F30:322	1	24	30
821	956	BGLB024451-PA	R.VFIAGTDAK.S	Y	21.19	920.497	3.4	461.257	2	3.64	F30:418	1	91	99
1021	95	BGLB001057-PB	K.LTPTGGFVPGLGR.A	Y	45.45	1270.7	-0.1	636.359	2	6.24	F28:695	2	96	108
818	118	BGLB000030-PB	K.FLGFFESLLK.E	Y	27.11	1199.66	2.4	600.838	2	10.01	F25:1165	1	132	141
818	118	BGLB000030-PB	K.EAIVTEVK.T	Y	23.92	887.496	4.6	444.757	2	3.43	F26:398	2	118	125
818	118	BGLB000030-PB	K.VIYFDLNGR.A	Y	17.86	1095.57	4.7	548.795	2	6.34	F25:695	1	9	17
818	117	BGLB000030-PA	K.FLGFFESLLK.E	Y	27.11	1199.66	2.4	600.838	2	10.01	F25:1165	1	132	141
818	117	BGLB000030-PA	K.EAIVTEVK.T	Y	23.92	887.496	4.6	444.757	2	3.43	F26:398	2	118	125
818	117	BGLB000030-PA	K.VIYFDLNGR.A	Y	17.86	1095.57	4.7	548.795	2	6.34	F25:695	1	9	17
1340	93	BGLB019561-PA	K.LLVNYPEIQR.N	Y	44.2	1243.69	2.3	622.855	2	5.86	F14:650	2	26	35
1025	138	BGLB000202-PA	K.YFGNIAR.S	Y	29.5	839.429	4.8	420.724	2	3.95	F16:459	2	299	305
1025	138	BGLB000202-PA	R.IIM(+15.99)DNTLPR.L	Y	25.84	1087.57	4.1	544.794	2	3.83	F16:447	1	157	165	Oxidation (M)
1025	137	BGLB000202-PB	K.YFGNIAR.S	Y	29.5	839.429	4.8	420.724	2	3.95	F16:459	2	299	305
1025	137	BGLB000202-PB	R.IIM(+15.99)DNTLPR.L	Y	25.84	1087.57	4.1	544.794	2	3.83	F16:447	1	157	165	Oxidation (M)
90	225	BGLB009133-PB	K.FLETINTAGK.S	Y	26.78	1092.58	5.5	547.301	2	4.57	F1:543	1	1775	1784
90	225	BGLB009133-PB	K.LFGIKSGC(+57.02)QELTLVESSDTK.Y	Y	18.15	2211.11	-12.1	738.035	3	6.5	F12:754	31	610	629	Carbamidomethylation
90	225	BGLB009133-PB	K.NVFVFDFK.G	Y	17.3	1014.52	31.7	508.282	2	7.72	F1:1049	1	691	698
48	226	BGLB030149-PG	K.VAGDKPDGIR.T	Y	20.42	1026.55	5	343.191	3	3.3	F1:392	6	3206	3215
48	226	BGLB030149-PG	F.ILIN(+.98)AR.M	N	18.38	699.428	40.4	350.735	2	4.86	F18:569	4	1457	1462	Deamidation (NQ)
48	226	BGLB030149-PG	F.AVQSHLEIIQ(+.98)DRNDRLTKTFMIER.A	Y	18.36	2913.51	-4.9	729.382	4	7.89	F6:908	17	339	362	Deamidation (NQ)
48	226	BGLB030149-PG	K.IQGLQ(+.98)K.C	Y	16.31	686.396	6.4	344.208	2	6.36	F15:729	1	881	886	Deamidation (NQ)
48	227	BGLB030149-PA	K.VAGDKPDGIR.T	Y	20.42	1026.55	5	343.191	3	3.3	F1:392	6	3206	3215
48	227	BGLB030149-PA	F.ILIN(+.98)AR.M	N	18.38	699.428	40.4	350.735	2	4.86	F18:569	4	1457	1462	Deamidation (NQ)
48	227	BGLB030149-PA	F.AVQSHLEIIQ(+.98)DRNDRLTKTFMIER.A	Y	18.36	2913.51	-4.9	729.382	4	7.89	F6:908	17	339	362	Deamidation (NQ)
48	227	BGLB030149-PA	K.IQGLQ(+.98)K.C	Y	16.31	686.396	6.4	344.208	2	6.36	F15:729	1	881	886	Deamidation (NQ)
48	228	BGLB030149-PB	K.VAGDKPDGIR.T	Y	20.42	1026.55	5	343.191	3	3.3	F1:392	6	3206	3215
48	228	BGLB030149-PB	F.ILIN(+.98)AR.M	N	18.38	699.428	40.4	350.735	2	4.86	F18:569	4	1457	1462	Deamidation (NQ)
48	228	BGLB030149-PB	F.AVQSHLEIIQ(+.98)DRNDRLTKTFMIER.A	Y	18.36	2913.51	-4.9	729.382	4	7.89	F6:908	17	339	362	Deamidation (NQ)
48	228	BGLB030149-PB	K.IQGLQ(+.98)K.C	Y	16.31	686.396	6.4	344.208	2	6.36	F15:729	1	881	886	Deamidation (NQ)
48	229	BGLB030149-PD	K.VAGDKPDGIR.T	Y	20.42	1026.55	5	343.191	3	3.3	F1:392	6	3206	3215
48	229	BGLB030149-PD	F.ILIN(+.98)AR.M	N	18.38	699.428	40.4	350.735	2	4.86	F18:569	4	1457	1462	Deamidation (NQ)
48	229	BGLB030149-PD	F.AVQSHLEIIQ(+.98)DRNDRLTKTFMIER.A	Y	18.36	2913.51	-4.9	729.382	4	7.89	F6:908	17	339	362	Deamidation (NQ)
48	229	BGLB030149-PD	K.IQGLQ(+.98)K.C	Y	16.31	686.396	6.4	344.208	2	6.36	F15:729	1	881	886	Deamidation (NQ)
48	230	BGLB030149-PE	K.VAGDKPDGIR.T	Y	20.42	1026.55	5	343.191	3	3.3	F1:392	6	3206	3215
48	230	BGLB030149-PE	F.ILIN(+.98)AR.M	N	18.38	699.428	40.4	350.735	2	4.86	F18:569	4	1457	1462	Deamidation (NQ)
48	230	BGLB030149-PE	F.AVQSHLEIIQ(+.98)DRNDRLTKTFMIER.A	Y	18.36	2913.51	-4.9	729.382	4	7.89	F6:908	17	339	362	Deamidation (NQ)
48	230	BGLB030149-PE	K.IQGLQ(+.98)K.C	Y	16.31	686.396	6.4	344.208	2	6.36	F15:729	1	881	886	Deamidation (NQ)
48	233	BGLB030149-PC	K.VAGDKPDGIR.T	Y	20.42	1026.55	5	343.191	3	3.3	F1:392	6	3206	3215
48	233	BGLB030149-PC	F.ILIN(+.98)AR.M	N	18.38	699.428	40.4	350.735	2	4.86	F18:569	4	1457	1462	Deamidation (NQ)
48	233	BGLB030149-PC	F.AVQSHLEIIQ(+.98)DRNDRLTKTFMIER.A	Y	18.36	2913.51	-4.9	729.382	4	7.89	F6:908	17	339	362	Deamidation (NQ)
48	233	BGLB030149-PC	K.IQGLQ(+.98)K.C	Y	16.31	686.396	6.4	344.208	2	6.36	F15:729	1	881	886	Deamidation (NQ)
48	232	BGLB030149-PF	K.VAGDKPDGIR.T	Y	20.42	1026.55	5	343.191	3	3.3	F1:392	6	3206	3215
48	232	BGLB030149-PF	F.ILIN(+.98)AR.M	N	18.38	699.428	40.4	350.735	2	4.86	F18:569	4	1457	1462	Deamidation (NQ)
48	232	BGLB030149-PF	F.AVQSHLEIIQ(+.98)DRNDRLTKTFMIER.A	Y	18.36	2913.51	-4.9	729.382	4	7.89	F6:908	17	339	362	Deamidation (NQ)
48	232	BGLB030149-PF	K.IQGLQ(+.98)K.C	Y	16.31	686.396	6.4	344.208	2	6.36	F15:729	1	881	886	Deamidation (NQ)
48	231	BGLB030149-PH	K.VAGDKPDGIR.T	Y	20.42	1026.55	5	343.191	3	3.3	F1:392	6	3206	3215
48	231	BGLB030149-PH	F.ILIN(+.98)AR.M	N	18.38	699.428	40.4	350.735	2	4.86	F18:569	4	1457	1462	Deamidation (NQ)
48	231	BGLB030149-PH	F.AVQSHLEIIQ(+.98)DRNDRLTKTFMIER.A	Y	18.36	2913.51	-4.9	729.382	4	7.89	F6:908	17	339	362	Deamidation (NQ)
48	231	BGLB030149-PH	K.IQGLQ(+.98)K.C	Y	16.31	686.396	6.4	344.208	2	6.36	F15:729	1	881	886	Deamidation (NQ)
1026	139	BGLB006210-PB	K.EGYVTDIK.D	Y	28.68	923.46	4.7	462.739	2	3.58	F24:411	1	68	75
1026	139	BGLB006210-PB	A.LPDSVDWR.K	Y	20.95	986.482	3.1	494.25	2	5.03	F24:576	1	59	66
1026	141	BGLB013683-PB	K.EGYVTDIK.D	Y	28.68	923.46	4.7	462.739	2	3.58	F24:411	1	117	124
1026	141	BGLB013683-PB	A.LPDSVDWR.K	Y	20.95	986.482	3.1	494.25	2	5.03	F24:576	1	108	115
1028	156	BGLB000109-PB	R.ILDNVDK.V	Y	25.85	815.439	5.6	408.729	2	2.97	F13:376	2	190	196
1028	156	BGLB000109-PB	R.EGDSWVADSR.L	N	25.69	1120.48	2.9	561.248	2	3.43	F12:392	1	236	245
1028	155	BGLB000109-PA	R.ILDNVDK.V	Y	25.85	815.439	5.6	408.729	2	2.97	F13:376	2	190	196
1028	155	BGLB000109-PA	R.EGDSWVADSR.L	N	25.69	1120.48	2.9	561.248	2	3.43	F12:392	1	236	245
1896	104	BGLB000033-PB	R.FGDSSVPFYK.A	Y	37.39	1145.54	3.6	573.779	2	5.53	F18:638	1	444	453
1896	103	BGLB000033-PC	R.FGDSSVPFYK.A	Y	37.39	1145.54	3.6	573.779	2	5.53	F18:638	1	444	453
1896	102	BGLB000033-PA	R.FGDSSVPFYK.A	Y	37.39	1145.54	3.6	573.779	2	5.53	F18:638	1	444	453
1896	101	BGLB000137-PA	R.FGDSSVPFYK.A	Y	37.39	1145.54	3.6	573.779	2	5.53	F18:638	1	444	453
1896	100	BGLB000137-PB	R.FGDSSVPFYK.A	Y	37.39	1145.54	3.6	573.779	2	5.53	F18:638	1	444	453
1351	283	BGLB013891-PB	K.VQVLPTDIIK.V	Y	26.13	1124.68	-2.8	563.346	2	6.63	F1:755	1	173	182
1351	283	BGLB013891-PB	K.FISGVSVDDNK.Y	Y	20.51	1179.58	2.7	590.797	2	4.29	F1:505	1	436	446
1022	98	BGLB023089-PA	R.GLLTDNEDLFGR.S	Y	36.08	1348.66	0.2	675.338	2	6.89	F12:816	1	56	67
1343	142	BGLB016458-PA	K.EISNFVNGNK.Y	Y	35.7	1120.55	3.1	561.285	2	3.82	F7:442	1	241	250
159	113	BGLB034788-PA	R.GASAQ(+.98)NFLDTLK.Y	Y	34.77	1264.63	3.6	633.324	2	4.84	F27:552	19	1430	1441	Deamidation (NQ)
416	153	BGLB016329-PA	R.NSPYIAYR.D	Y	34.76	982.487	2.6	492.252	2	3.74	F4:440	1	165	172
128	195	BGLB010737-PB	R.DVHIYRLVSEM(+15.99)TVEEN(+.98)ILK.K	Y	26.7	2304.17	-5.5	769.059	3	7.36	F11:798	20	1767	1785	Oxidation (M); Deamidation (NQ)
128	195	BGLB010737-PB	R.VLIFTQM(+15.99)TKMLDVLESFLN(+.98)FHGHRYLR.L	Y	15.71	3324.72	-0.7	832.185	4	7.85	F3:900	2	1669	1695	Oxidation (M); Deamidation (NQ)
1024	115	BGLB034270-PA	K.VVNGISSSIK.I	Y	34.45	1002.57	3.3	502.294	2	3.54	F9:435	2	82	91
1341	96	BGLB040247-PA	K.ALVIDVQPSR.I	Y	34.23	1096.62	6	549.323	2	5.25	F19:591	1	7	16
1341	97	BGLB037204-PA	A.ALVIDVQPSR.I	Y	34.23	1096.62	6	549.323	2	5.25	F19:591	1	19	28
578	99	BGLB039075-PA	R.VLDDPTINLK.G	Y	32.66	1126.62	4	564.321	2	5.34	F23:586	2	183	192
1023	105	BGLB040281-PA	K.EFVALPR.A	Y	32.27	830.465	4.2	416.241	2	5.24	F19:590	3	227	233
819	130	BGLB018331-PA	K.MAEVFAR.A	Y	32.23	822.406	3.8	412.212	2	3.93	F8:442	1	33	39
819	133	BGLB026998-PA	K.MAEVFAR.A	Y	32.23	822.406	3.8	412.212	2	3.93	F8:442	1	57	63
1355	687	BGLB016459-PA	R.SDAGIITEK.E	Y	22.78	932.481	1.5	467.249	2	3.03	F7:364	1	1251	1259
1355	687	BGLB016459-PA	R.YPLDLPR.I	Y	18.68	872.476	0.8	437.245	2	5.4	F7:613	1	158	164
160	235	BGLB013621-PB	K.ILGLDK.D	N	22.87	657.406	5.2	329.712	2	3.77	F12:425	2	1807	1812
160	235	BGLB013621-PB	K.IIHKEQDIITSFAINQ(+.98)AN(+.98)NK.L	Y	18.33	2298.19	-8.2	767.063	3	6.93	F28:794	10	2761	2780	Deamidation (NQ)
160	235	BGLB013621-PB	K.IIHKEQDIITSFAIN(+.98)QAN(+.98)NK.L	Y	15.24	2298.19	-7.5	767.063	3	6.98	F21:763	8	2761	2780	Deamidation (NQ)
1901	154	BGLB017354-PA	R.LADAYLDAR.D	Y	31.52	1006.51	4.4	504.264	2	4.37	F27:505	1	67	75
1345	146	BGLB021400-PB	R.FALYIALPR.A	Y	23.56	1062.62	4.9	532.321	2	8.15	F19:948	1	245	253
1345	146	BGLB021400-PB	K.DVLGITSLGDSVH.S	Y	15.68	1311.67	14.6	656.85	2	7.12	F19:800	1	75	87
1345	145	BGLB021400-PA	R.FALYIALPR.A	Y	23.56	1062.62	4.9	532.321	2	8.15	F19:948	1	245	253
1345	145	BGLB021400-PA	K.DVLGITSLGDSVH.S	Y	15.68	1311.67	14.6	656.85	2	7.12	F19:800	1	75	87
1345	147	BGLB010154-PC	R.FALYIALPR.A	Y	23.56	1062.62	4.9	532.321	2	8.15	F19:948	1	31	39
1345	148	BGLB010154-PB	R.FALYIALPR.A	Y	23.56	1062.62	4.9	532.321	2	8.15	F19:948	1	31	39
1897	107	BGLB027678-PA	K.QLFTGLSSVR.V	Y	31.18	1106.61	3.7	554.313	2	5.87	F19:660	1	273	282
1897	106	BGLB027678-PB	K.QLFTGLSSVR.V	Y	31.18	1106.61	3.7	554.313	2	5.87	F19:660	1	273	282
824	180	BGLB013250-PB	R.TAILIEK.R	Y	20.95	786.485	7.3	394.253	2	4.02	F23:436	3	22	28
824	180	BGLB013250-PB	R.GGLDYSR.K	Y	19.52	766.361	5.3	384.19	2	2.47	F25:277	1	40	46
824	191	BGLB027700-PA	I.TALLIEK.S	Y	20.95	786.485	7.3	394.253	2	4.02	F23:436	3	2484	2490
1898	109	BGLB001042-PD	K.TSFADLGFK.N	Y	30.65	984.492	4.7	493.255	2	6.26	F19:704	1	356	364
1898	112	BGLB001042-PB	K.TSFADLGFK.N	Y	30.65	984.492	4.7	493.255	2	6.26	F19:704	1	357	365
1898	111	BGLB001042-PE	K.TSFADLGFK.N	Y	30.65	984.492	4.7	493.255	2	6.26	F19:704	1	357	365
1898	110	BGLB001042-PC	K.TSFADLGFK.N	Y	30.65	984.492	4.7	493.255	2	6.26	F19:704	1	357	365
1348	176	BGLB017613-PA	D.DYWIVK.N	N	22.38	822.428	4.8	412.223	2	6.03	F23:655	1	280	285
1348	176	BGLB017613-PA	V.LPASVDWR.K	Y	16.5	942.492	5.5	472.256	2	4.97	F25:543	1	108	115
1348	1766	BGLB012422-PB	W.LPASVDWR.N	Y	16.5	942.492	5.5	472.256	2	4.97	F25:543	1	108	115
270	281	BGLB009208-PB	R.NLPVSNDIR.K	Y	21.08	1026.55	3.9	343.19	3	3.26	F7:385	1	689	697
270	281	BGLB009208-PB	P.YSILK.S	N	17.85	622.369	7	312.194	2	3.63	F29:407	1	195	199
878	884	BGLB005687-PC	H.IQSLK.E	N	21.8	587.364	6.9	294.691	2	1.68	F26:214	3	492	496
878	884	BGLB005687-PC	R.QQ(+.98)NVPVKK.K	Y	16.09	940.534	76.2	471.31	2	9.93	F6:1151	1	334	341	Deamidation (NQ)
878	960	BGLB005687-PB	H.IQSLK.E	N	21.8	587.364	6.9	294.691	2	1.68	F26:214	3	492	496
878	960	BGLB005687-PB	R.QQ(+.98)NVPVKK.K	Y	16.09	940.534	76.2	471.31	2	9.93	F6:1151	1	334	341	Deamidation (NQ)
878	962	BGLB005687-PD	H.IQSLK.E	N	21.8	587.364	6.9	294.691	2	1.68	F26:214	3	492	496
878	962	BGLB005687-PD	R.QQ(+.98)NVPVKK.K	Y	16.09	940.534	76.2	471.31	2	9.93	F6:1151	1	334	341	Deamidation (NQ)
1899	127	BGLB006410-PB	K.DLVGDLANSIR.I	Y	29.53	1171.62	3.3	586.819	2	7.6	F18:869	1	61	71
1899	128	BGLB006409-PB	R.DLVGDLANSIR.S	Y	29.53	1171.62	3.3	586.819	2	7.6	F18:869	1	133	143
346	518	BGLB016620-PA	A.ELEIR.S	N	20.98	658.365	4.6	330.191	2	3.23	F13:409	2	3811	3815
346	518	BGLB016620-PA	R.LLQDMR.S	Y	16.25	774.406	4.8	388.212	2	3.05	F2:373	2	272	277
188	309	BGLB002959-PB	D.LLLHR.M	N	21.32	650.423	5.5	326.22	2	3.62	F23:398	3	1100	1104
188	309	BGLB002959-PB	R.Q(+.98)TSGGGK.S	Y	15.33	634.292	140.7	318.198	2	12.71	F21:1469	4	3902	3908	Deamidation (NQ)
387	411	BGLB016503-PA	D.LILHR.N	N	21.32	650.423	5.5	326.22	2	3.62	F23:398	3	699	703
387	411	BGLB016503-PA	K.Q(+.98)LAPASTHRR.A	Y	15.19	1136.61	43.9	569.335	2	8.16	F13:991	5	3544	3553	Deamidation (NQ)
1346	151	BGLB039132-PA	K.YFSTVAGQK.F	Y	28.87	999.503	9.7	500.763	2	3.18	F9:392	1	72	80
1346	152	BGLB038391-PA	K.YFSTVAGQK.F	Y	28.87	999.503	9.7	500.763	2	3.18	F9:392	1	40	48
1030	172	BGLB027031-PA	K.GLYLSSYQR.I	Y	28.66	1085.55	2.7	543.784	2	4.61	F8:516	2	214	222
1344	144	BGLB002548-PB	R.YGVTITDK.H	Y	28.45	895.465	5.6	448.742	2	3.66	F23:401	2	69	76
1352	345	BGLB005708-PB	K.LAVDVPETSR.G	Y	28.09	1085.57	5.7	543.796	2	4.43	F6:518	1	666	675
1906	784	BGLB034416-PB	R.YFFTQER.L	Y	27.34	989.461	5.6	495.74	2	4.76	F27:545	1	143	149
1906	783	BGLB034416-PA	R.YFFTQER.L	Y	27.34	989.461	5.6	495.74	2	4.76	F27:545	1	143	149
1151	1492	BGLB011500-PC	K.FAGLPDIVK.D	Y	18.96	958.549	6.5	480.285	2	6.75	F12:792	1	443	451
1151	1492	BGLB011500-PC	F.TLLSN.N	N	16.18	546.301	57.4	274.174	2	13.05	F1:2231	1	883	887
1151	1491	BGLB011500-PB	K.FAGLPDIVK.D	Y	18.96	958.549	6.5	480.285	2	6.75	F12:792	1	443	451
1151	1491	BGLB011500-PB	F.TLLSN.N	N	16.18	546.301	57.4	274.174	2	13.05	F1:2231	1	883	887
1900	150	BGLB032733-PA	R.IIEAINQIK.T	Y	26.05	1040.62	2.9	521.32	2	4.94	F22:580	1	130	138
685	177	BGLB036153-PA	K.EPVYVVR.V	Y	25.78	860.476	3.2	431.247	2	3.74	F1:440	5	98	104
1903	160	BGLB035794-PA	R.WPLGDVVR.S	Y	25.62	940.513	2.4	471.265	2	6.15	F10:726	1	469	476
845	940	BGLB039224-PD	K.TLN(+.98)ELR.V	Y	15.28	745.397	5.1	373.708	2	3.05	F29:337	1	198	203	Deamidation (NQ)
755	1517	BGLB016936-PC	I.FLLNR.K	N	16.52	661.391	5.5	331.705	2	4.36	F8:491	2	1641	1645
755	1517	BGLB016936-PC	R.GQ(+.98)NALK.E	Y	15.66	630.334	4.5	316.175	2	1.09	F16:155	1	1049	1054	Deamidation (NQ)
755	1524	BGLB016936-PA	I.FLLNR.K	N	16.52	661.391	5.5	331.705	2	4.36	F8:491	2	1643	1647
755	1524	BGLB016936-PA	R.GQ(+.98)NALK.E	Y	15.66	630.334	4.5	316.175	2	1.09	F16:155	1	1051	1056	Deamidation (NQ)
755	1523	BGLB016936-PE	I.FLLNR.K	N	16.52	661.391	5.5	331.705	2	4.36	F8:491	2	1643	1647
755	1523	BGLB016936-PE	R.GQ(+.98)NALK.E	Y	15.66	630.334	4.5	316.175	2	1.09	F16:155	1	1051	1056	Deamidation (NQ)
755	1522	BGLB016936-PB	I.FLLNR.K	N	16.52	661.391	5.5	331.705	2	4.36	F8:491	2	1643	1647
755	1522	BGLB016936-PB	R.GQ(+.98)NALK.E	Y	15.66	630.334	4.5	316.175	2	1.09	F16:155	1	1051	1056	Deamidation (NQ)
755	1521	BGLB016936-PD	I.FLLNR.K	N	16.52	661.391	5.5	331.705	2	4.36	F8:491	2	1643	1647
755	1521	BGLB016936-PD	R.GQ(+.98)NALK.E	Y	15.66	630.334	4.5	316.175	2	1.09	F16:155	1	1051	1056	Deamidation (NQ)
820	131	BGLB010804-PB	K.LNAQIGATK.F	Y	24.35	914.519	3.1	458.268	2	2.82	F19:305	1	318	326
117	276	BGLB017751-PB	R.ELRDIILR.C	Y	15.97	1026.62	119.4	514.378	2	13.94	F29:1960	21	389	396
117	276	BGLB017751-PB	L.MGALK.L	N	15.46	518.289	-300.7	260.074	2	6.36	F24:709	1	1282	1286
117	277	BGLB017751-PA	R.ELRDIILR.C	Y	15.97	1026.62	119.4	514.378	2	13.94	F29:1960	21	400	407
117	277	BGLB017751-PA	L.MGALK.L	N	15.46	518.289	-300.7	260.074	2	6.36	F24:709	1	1293	1297
1353	358	BGLB003810-PB	R.IVGNVAQFR.T	Y	23.37	1002.56	3	502.289	2	4.45	F18:518	1	304	312
1911	997	BGLB036340-PA	R.LVLAAAGQK.F	Y	22.97	869.533	9.2	435.778	2	3.56	F25:382	1	22	30
1911	999	BGLB023273-PA	R.LVLAAAGQK.F	Y	22.97	869.533	9.2	435.778	2	3.56	F25:382	1	22	30
822	171	BGLB008807-PD	K.TDVAAPFGGFK.Q	Y	22.52	1108.56	66.7	555.322	2	5.31	F22:617	3	863	873
1904	161	BGLB002302-PB	K.DVVSSVVLGAR.T	Y	22.44	1100.62	3.9	551.319	2	6.12	F20:758	1	300	310
130	894	BGLB025674-PA	K.SVQ(+.98)AWFVTGN.C	Y	22.12	1108.52	-28.2	555.251	2	5.31	F15:623	25	331	340	Deamidation (NQ)
130	895	BGLB000686-PB	K.SVQ(+.98)AWFVTGN.C	Y	22.12	1108.52	-28.2	555.251	2	5.31	F15:623	25	529	538	Deamidation (NQ)
1347	170	BGLB023351-PA	R.EIDDILTK.T	Y	21.71	945.502	6	473.761	2	5.06	F19:570	2	113	120
1907	790	BGLB036035-PA	K.ALAYAEQEVAK.T	Y	21.18	1191.61	1.5	596.815	2	3.74	F12:423	1	177	187
1932	1427	BGLB026247-PA	K.SYHSSNWK.S	Y	21.09	1007.45	163.7	336.878	3	1.43	F18:186	1	111	118
185	202	BGLB021031-PB	K.LIDNQ(+.98)SNDFLSILDDIQ(+.98)IDK.D	Y	21.04	2320.13	-4.4	581.038	4	7.37	F1:935	1	1414	1433	Deamidation (NQ)
185	202	BGLB021031-PB	K.LIDN(+.98)QSNDFLSILDDIQ(+.98)IDK.D	Y	20.71	2320.13	-3.8	581.038	4	7.37	F2:1005	11	1414	1433	Deamidation (NQ)
185	201	BGLB021031-PA	K.LIDNQ(+.98)SNDFLSILDDIQ(+.98)IDK.D	Y	21.04	2320.13	-4.4	581.038	4	7.37	F1:935	1	1414	1433	Deamidation (NQ)
185	201	BGLB021031-PA	K.LIDN(+.98)QSNDFLSILDDIQ(+.98)IDK.D	Y	20.71	2320.13	-3.8	581.038	4	7.37	F2:1005	11	1414	1433	Deamidation (NQ)
462	272	BGLB003315-PB	K.N(+.98)TVDQAKKSFVK.L	Y	20.82	1364.73	41.7	455.936	3	8.84	F32:1593	1	284	295	Deamidation (NQ)
1916	1239	BGLB016712-PA	R.YGTSAITLR.M	Y	20.74	980.529	2.8	491.273	2	4.37	F25:482	1	204	212
730	1079	BGLB038873-PC	L.Q(+42.01)(+.98)DLKTAVIK.Q	Y	20.7	1057.6	-19.4	529.798	2	4.55	F15:541	5	18	26	Acetylation (Protein N-term); Deamidation (NQ)
730	1078	BGLB038873-PF	L.Q(+42.01)(+.98)DLKTAVIK.Q	Y	20.7	1057.6	-19.4	529.798	2	4.55	F15:541	5	18	26	Acetylation (Protein N-term); Deamidation (NQ)
730	1077	BGLB038873-PG	L.Q(+42.01)(+.98)DLKTAVIK.Q	Y	20.7	1057.6	-19.4	529.798	2	4.55	F15:541	5	18	26	Acetylation (Protein N-term); Deamidation (NQ)
730	1076	BGLB038873-PE	L.Q(+42.01)(+.98)DLKTAVIK.Q	Y	20.7	1057.6	-19.4	529.798	2	4.55	F15:541	5	18	26	Acetylation (Protein N-term); Deamidation (NQ)
730	1075	BGLB038873-PD	L.Q(+42.01)(+.98)DLKTAVIK.Q	Y	20.7	1057.6	-19.4	529.798	2	4.55	F15:541	5	18	26	Acetylation (Protein N-term); Deamidation (NQ)
730	1074	BGLB038873-PB	L.Q(+42.01)(+.98)DLKTAVIK.Q	Y	20.7	1057.6	-19.4	529.798	2	4.55	F15:541	5	18	26	Acetylation (Protein N-term); Deamidation (NQ)
730	1080	BGLB038873-PA	L.Q(+42.01)(+.98)DLKTAVIK.Q	Y	20.7	1057.6	-19.4	529.798	2	4.55	F15:541	5	20	28	Acetylation (Protein N-term); Deamidation (NQ)
1375	1137	BGLB038148-PA	K.LAEIEALQ(+.98)QK.L	Y	19.8	1142.62	4.9	572.319	2	5.24	F35:583	2	181	190	Deamidation (NQ)
582	290	BGLB032204-PA	R.AQNEGEQAM(+15.99)EEAFHVSSQIER.R	Y	19.49	2405.06	20.1	602.283	4	6.37	F13:747	1	1225	1245	Oxidation (M)
582	291	BGLB032204-PB	R.AQNEGEQAM(+15.99)EEAFHVSSQIER.R	Y	19.49	2405.06	20.1	602.283	4	6.37	F13:747	1	1238	1258	Oxidation (M)
109	789	BGLB008659-PB	R.LLNYQHNLITHM(+15.99)Q(+.98)NLSSLK.R	Y	19.47	2283.17	-4.6	762.06	3	7.54	F15:892	17	59	77	Oxidation (M); Deamidation (NQ)
109	789	BGLB008659-PB	R.LLNYQHNLITHM(+15.99)QN(+.98)LSSLK.R	Y	17.39	2283.17	-3.2	762.061	3	7.5	F22:885	13	59	77	Oxidation (M); Deamidation (NQ)
836	364	BGLB039153-PA	E.IVNIVK.A	Y	19.14	684.453	4.7	343.236	2	3.7	F22:440	1	435	440
836	674	BGLB038196-PA	R.IVNLVK.L	Y	19.14	684.453	4.7	343.236	2	3.7	F22:440	1	92	97
484	976	BGLB033245-PA	R.AAFNSAAK.E	Y	19.08	778.397	-28.6	390.195	2	1.51	F28:188	4	163	170
156	1281	BGLB031570-PA	K.Q(+.98)ATVEAPRPR.A	Y	18.9	1124.59	-49.3	563.276	2	2.9	F14:368	22	198	207	Deamidation (NQ)
496	1330	BGLB009441-PC	R.VVATFIQ(+.98)EK.N	Y	18.79	1034.56	56.3	518.319	2	7.78	F15:925	8	253	261	Deamidation (NQ)
1905	649	BGLB007116-PB	W.LEGLFPALQK.F	Y	18.6	1114.64	-42.4	558.303	2	5.25	F29:618	1	91	100
1905	652	BGLB007116-PC	W.LEGLFPALQK.F	Y	18.6	1114.64	-42.4	558.303	2	5.25	F29:618	1	150	159
1905	651	BGLB007116-PE	W.LEGLFPALQK.F	Y	18.6	1114.64	-42.4	558.303	2	5.25	F29:618	1	150	159
1905	650	BGLB007116-PD	W.LEGLFPALQK.F	Y	18.6	1114.64	-42.4	558.303	2	5.25	F29:618	1	150	159
299	251	BGLB001990-PC	K.AEDVVLIRALR.D	Y	18.48	1253.75	48.5	627.91	2	12.63	F22:1564	6	1678	1688
299	250	BGLB001990-PD	K.AEDVVLIRALR.D	Y	18.48	1253.75	48.5	627.91	2	12.63	F22:1564	6	1678	1688
299	252	BGLB001990-PE	K.AEDVVLIRALR.D	Y	18.48	1253.75	48.5	627.91	2	12.63	F22:1564	6	1679	1689
1424	1682	BGLB010112-PB	M(+15.99)FVILK.T	Y	18.26	765.446	5	383.732	2	5.43	F25:594	1	1	6	Oxidation (M)
1395	1332	BGLB019184-PB	R.LGQQIAR.M	Y	18.06	784.456	5.2	393.237	2	2.18	F8:260	2	41	47
1395	1331	BGLB019184-PA	R.LGQQIAR.M	Y	18.06	784.456	5.2	393.237	2	2.18	F8:260	2	41	47
98	631	BGLB001796-PD	R.LSDLDIRQTNK.L	Y	18.01	1301.69	11.1	651.861	2	8.64	F5:977	31	287	297
98	630	BGLB001796-PE	R.LSDLDIRQTNK.L	Y	18.01	1301.69	11.1	651.861	2	8.64	F5:977	31	287	297
98	629	BGLB001796-PB	R.LSDLDIRQTNK.L	Y	18.01	1301.69	11.1	651.861	2	8.64	F5:977	31	287	297
98	628	BGLB001796-PF	R.LSDLDIRQTNK.L	Y	18.01	1301.69	11.1	651.861	2	8.64	F5:977	31	287	297
98	627	BGLB001796-PH	R.LSDLDIRQTNK.L	Y	18.01	1301.69	11.1	651.861	2	8.64	F5:977	31	287	297
98	626	BGLB001796-PG	R.LSDLDIRQTNK.L	Y	18.01	1301.69	11.1	651.861	2	8.64	F5:977	31	287	297
98	625	BGLB001796-PC	R.LSDLDIRQTNK.L	Y	18.01	1301.69	11.1	651.861	2	8.64	F5:977	31	287	297
30	293	BGLB020742-PA	K.KDWISTETFTQ(+.98)LLTDKN(+.98)LK.V	Y	18.01	2282.17	2.4	761.732	3	7.36	F15:865	32	372	390	Deamidation (NQ)
30	294	BGLB020742-PB	K.KDWISTETFTQ(+.98)LLTDKN(+.98)LK.V	Y	18.01	2282.17	2.4	761.732	3	7.36	F15:865	32	372	390	Deamidation (NQ)
1912	1002	BGLB023196-PA	K.LAHLLDGAVVG.V	Y	17.94	1063.6	3.7	355.543	3	3.92	F2:483	1	339	349
838	395	BGLB005088-PF	K.LVLNN(+.98)FPR.E	Y	17.93	972.539	-69.8	487.243	2	4.4	F24:509	1	1300	1307	Deamidation (NQ)
838	396	BGLB005088-PC	K.LVLNN(+.98)FPR.E	Y	17.93	972.539	-69.8	487.243	2	4.4	F24:509	1	1312	1319	Deamidation (NQ)
244	888	BGLB035001-PA	K.Q(+.98)AMLEADRR.H	Y	17.82	1089.52	2.9	545.771	2	3.14	F37:363	12	223	231	Deamidation (NQ)
2002	2091	BGLB027324-PB	K.KTPTNKQVYIQR.I	Y	17.66	1474.83	-55	492.589	3	6.57	F35:747	1	24	35
2002	2090	BGLB027324-PA	K.KTPTNKQVYIQR.I	Y	17.66	1474.83	-55	492.589	3	6.57	F35:747	1	24	35
690	363	BGLB027426-PA	R.SKLPPPSK.I	Y	17.54	852.507	115	427.31	2	12.82	F25:1582	1	502	509
388	495	BGLB027286-PA	R.LLLDAQAN(+.98)VNDK.D	Y	17.46	1313.68	67.3	438.931	3	4.07	F5:451	7	391	402	Deamidation (NQ)
740	1252	BGLB022088-PA	K.AIEQHLDAN(+.98)ELK.A	Y	17.44	1380.69	-33	691.329	2	4.02	F17:451	3	27	38	Deamidation (NQ)
147	1511	BGLB003378-PB	R.QAVVSHR.K	Y	17.43	795.435	128.1	398.776	2	12.73	F35:1547	19	484	490
147	1510	BGLB003378-PE	R.QAVVSHR.K	Y	17.43	795.435	128.1	398.776	2	12.73	F35:1547	19	484	490
147	1513	BGLB003378-PD	R.QAVVSHR.K	Y	17.43	795.435	128.1	398.776	2	12.73	F35:1547	19	502	508
147	1519	BGLB003378-PC	R.QAVVSHR.K	Y	17.43	795.435	128.1	398.776	2	12.73	F35:1547	19	537	543
393	881	BGLB017927-PA	R.LSGN(+.98)ELQ(+.98)K.K	Y	17.38	889.439	34.1	445.742	2	3.06	F32:339	9	429	436	Deamidation (NQ)
393	1017	BGLB026317-PA	R.LSGN(+.98)ELQ(+.98)K.K	Y	17.38	889.439	34.1	445.742	2	3.06	F32:339	9	275	282	Deamidation (NQ)
153	573	BGLB006589-PB	K.IVYSVTSINK.A	Y	17.3	1122.63	43.7	562.346	2	7.94	F13:954	7	385	394
1037	533	BGLB003278-PB	R.AIANPPGDGRK.G	Y	17.21	1094.58	2.3	548.3	2	2.8	F25:306	1	536	546
282	591	BGLB001584-PB	R.Q(+.98)SVVSVDSGDSNRGSSLPRSTSRER.Q	Y	17.21	2663.29	-18	666.817	4	6.09	F17:677	7	130	154	Deamidation (NQ)
282	590	BGLB001584-PD	R.Q(+.98)SVVSVDSGDSNRGSSLPRSTSRER.Q	Y	17.21	2663.29	-18	666.817	4	6.09	F17:677	7	130	154	Deamidation (NQ)
282	589	BGLB001584-PE	R.Q(+.98)SVVSVDSGDSNRGSSLPRSTSRER.Q	Y	17.21	2663.29	-18	666.817	4	6.09	F17:677	7	130	154	Deamidation (NQ)
282	588	BGLB001584-PC	R.Q(+.98)SVVSVDSGDSNRGSSLPRSTSRER.Q	Y	17.21	2663.29	-18	666.817	4	6.09	F17:677	7	130	154	Deamidation (NQ)
255	379	BGLB016413-PA	R.LGHGDN(+.98)ITR.G	Y	17.1	982.483	238.7	492.366	2	13.44	F5:1705	1	482	490	Deamidation (NQ)
1470	1876	BGLB040100-PB	R.TLGTAFR.M	Y	17.05	764.418	-86.1	383.183	2	1.04	F28:136	1	15	21
1908	821	BGLB034032-PA	K.NN(+.98)LEN(+.98)LK.T	Y	16.97	845.413	70.9	423.744	2	5.23	F21:585	1	221	227	Deamidation (NQ)
420	348	BGLB027288-PA	K.AN(+.98)VPNNLVSTLAC(+57.02)RNINGSGNMFGR.A	Y	16.95	2676.29	-6.6	670.074	4	5.93	F27:651	1	3178	3202	Deamidation (NQ); Carbamidomethylation
465	287	BGLB006133-PB	R.VVSHTMSC(+57.02)RRKSNN(+.98)GC(+57.02)PIC(+57.02)K.Q	Y	16.87	2391.1	-5.3	598.78	4	6.35	F13:743	1	1621	1640	Carbamidomethylation; Deamidation (NQ)
335	300	BGLB022769-PA	K.GLTGPAVGPPRQR.K	Y	16.78	1304.73	80.1	653.425	2	12.47	F34:1540	5	1336	1348
335	299	BGLB022769-PB	K.GLTGPAVGPPRQR.K	Y	16.78	1304.73	80.1	653.425	2	12.47	F34:1540	5	1336	1348
180	516	BGLB013694-PB	K.FATQ(+.98)AGM(+15.99)R.I	Y	16.54	897.401	227.1	449.81	2	13.93	F35:1932	14	778	785	Deamidation (NQ); Oxidation (M)
264	1065	BGLB027236-PA	R.YLN(+.98)GQNSLK.N	Y	16.47	1036.52	4.1	519.269	2	4.57	F27:526	14	856	864	Deamidation (NQ)
356	1033	BGLB019994-PA	R.TAIQTPLSAK.S	Y	16.46	1028.59	115.3	515.36	2	13.13	F25:1687	5	750	759
356	1035	BGLB019994-PC	R.TAIQTPLSAK.S	Y	16.46	1028.59	115.3	515.36	2	13.13	F25:1687	5	751	760
356	1034	BGLB019994-PB	R.TAIQTPLSAK.S	Y	16.46	1028.59	115.3	515.36	2	13.13	F25:1687	5	751	760
843	505	BGLB002812-PB	K.T(+42.01)SQLVTR.Q	Y	16.29	845.461	-40.1	423.721	2	5.03	F31:543	1	18	24	Acetylation (Protein N-term)
384	355	BGLB021917-PA	K.GVSITTLFGHSLR.V	Y	16.27	1386.76	49.5	694.423	2	8.97	F10:1125	3	2109	2121
336	295	BGLB004345-PC	K.MFIGGMK.D	Y	16.23	782.382	150.6	392.257	2	12.46	F6:1448	9	158	164
336	296	BGLB004345-PD	K.MFIGGMK.D	Y	16.23	782.382	150.6	392.257	2	12.46	F6:1448	9	158	164
336	298	BGLB004345-PE	K.MFIGGMK.D	Y	16.23	782.382	150.6	392.257	2	12.46	F6:1448	9	158	164
336	297	BGLB004345-PB	K.MFIGGMK.D	Y	16.23	782.382	150.6	392.257	2	12.46	F6:1448	9	158	164
246	1341	BGLB013606-PG	K.TIQSLQ(+.98)N(+.98)ELK.S	Y	15.96	1174.61	17.7	588.322	2	6.56	F5:716	11	626	635	Deamidation (NQ)
246	1343	BGLB013606-PE	K.TIQSLQ(+.98)N(+.98)ELK.S	Y	15.96	1174.61	17.7	588.322	2	6.56	F5:716	11	626	635	Deamidation (NQ)
246	1342	BGLB013606-PF	K.TIQSLQ(+.98)N(+.98)ELK.S	Y	15.96	1174.61	17.7	588.322	2	6.56	F5:716	11	626	635	Deamidation (NQ)
246	1344	BGLB013606-PC	K.TIQSLQ(+.98)N(+.98)ELK.S	Y	15.96	1174.61	17.7	588.322	2	6.56	F5:716	11	626	635	Deamidation (NQ)
486	1081	BGLB003253-PB	S.LSSVGIIDDK.D	Y	15.86	1045.57	-9.6	523.785	2	3.41	F10:413	7	1557	1566
85	925	BGLB030458-PA	L.LASYLDK.V	Y	15.84	808.433	5.5	405.226	2	3.38	F1:404	34	51	57
166	977	BGLB039318-PA	R.FLLPLAIR.A	Y	15.76	941.606	27.1	471.823	2	14.03	F17:1965	19	299	306
463	273	BGLB016863-PA	R.YGKIQ(+.98)SVK.L	Y	15.75	922.512	-22.4	462.253	2	4.26	F25:466	2	29	36	Deamidation (NQ)
146	845	BGLB007629-PF	R.EAVKM(+15.99)M(+15.99)R.D	Y	15.73	895.426	58.2	448.746	2	4.11	F28:460	1	313	319	Oxidation (M)
146	846	BGLB007629-PE	R.EAVKM(+15.99)M(+15.99)R.D	Y	15.73	895.426	58.2	448.746	2	4.11	F28:460	1	317	323	Oxidation (M)
146	3295	BGLB007629-PB	R.EAVKM(+15.99)M(+15.99)R.D	Y	15.73	895.426	58.2	448.746	2	4.11	F28:460	1	268	274	Oxidation (M)
352	771	BGLB022175-PC	G.VQTVSIPR.V	Y	15.67	898.524	3.9	450.271	2	4.37	F32:499	10	146	153
352	770	BGLB022175-PB	G.VQTVSIPR.V	Y	15.67	898.524	3.9	450.271	2	4.37	F32:499	10	146	153
352	769	BGLB022175-PD	G.VQTVSIPR.V	Y	15.67	898.524	3.9	450.271	2	4.37	F32:499	10	146	153
352	768	BGLB022175-PA	G.VQTVSIPR.V	Y	15.67	898.524	3.9	450.271	2	4.37	F32:499	10	146	153
1999	2075	BGLB004202-PC	K.KVFEPLPPGVR.K	Y	15.64	1237.72	7.8	619.871	2	8.55	F18:1006	1	1079	1089
1999	2074	BGLB004202-PB	K.KVFEPLPPGVR.K	Y	15.64	1237.72	7.8	619.871	2	8.55	F18:1006	1	1079	1089
1417	1552	BGLB020071-PA	V.ILAENK.V	Y	15.61	686.396	58.1	344.225	2	3.05	F19:329	1	107	112
1417	1575	BGLB034903-PC	R.LIAENK.K	Y	15.61	686.396	58.1	344.225	2	3.05	F19:329	1	93	98
1417	1574	BGLB034903-PB	R.LIAENK.K	Y	15.61	686.396	58.1	344.225	2	3.05	F19:329	1	93	98
553	1190	BGLB013610-PB	K.Q(+.98)PIGPVR.R	Y	15.56	766.434	36.8	384.238	2	12.85	F6:1585	2	1681	1687	Deamidation (NQ)
494	1225	BGLB016914-PB	R.Q(+.98)LEEAALVK.E	Y	15.54	1000.54	150.6	501.355	2	12.28	F26:1399	6	152	160	Deamidation (NQ)
494	1228	BGLB016914-PA	R.Q(+.98)LEEAALVK.E	Y	15.54	1000.54	150.6	501.355	2	12.28	F26:1399	6	152	160	Deamidation (NQ)
102	275	BGLB017584-PA	K.Q(+.98)ALAATGVTGR.D	Y	15.54	1044.56	2.9	523.287	2	3.23	F10:391	19	2835	2845	Deamidation (NQ)
1583	2440	BGLB040093-PD	Y.NQGGGVGGGGGGFGGN(+.98)A.G	Y	15.41	1319.55	24.5	440.868	3	3.01	F35:328	2	178	194	Deamidation (NQ)
1583	2441	BGLB040093-PA	Y.NQGGGVGGGGGGFGGN(+.98)A.G	Y	15.41	1319.55	24.5	440.868	3	3.01	F35:328	2	178	194	Deamidation (NQ)
1583	2442	BGLB040093-PB	Y.NQGGGVGGGGGGFGGN(+.98)A.G	Y	15.41	1319.55	24.5	440.868	3	3.01	F35:328	2	149	165	Deamidation (NQ)
1583	2443	BGLB040093-PC	Y.NQGGGVGGGGGGFGGN(+.98)A.G	Y	15.41	1319.55	24.5	440.868	3	3.01	F35:328	2	178	194	Deamidation (NQ)
545	983	BGLB013031-PB	R.AEAEHVKDVK.K	Y	15.34	1124.58	-38	563.277	2	2.91	F23:326	7	139	148
505	1692	BGLB011497-PC	R.N(+.98)YSHPFLK.E	Y	15.14	1005.49	63.6	503.785	2	5.32	F35:592	8	74	81	Deamidation (NQ)
505	1695	BGLB011497-PB	R.N(+.98)YSHPFLK.E	Y	15.14	1005.49	63.6	503.785	2	5.32	F35:592	8	74	81	Deamidation (NQ)
1943	1498	BGLB038419-PA	K.TGQATKQGR.G	Y	15.08	945.499	35	473.773	2	4.04	F32:447	1	268	276

## Sheet: BLAST&Gene ontology
SeqName	Description	Length	#Hits	e-Value	sim mean	#GO	GO IDs	GO Names	Enzyme Codes	Enzyme Names	InterPro IDs	InterPro GO IDs	InterPro GO Names
BGLB040281-PA	ADAM family mig-17-like	466	20	0	56.84	1	F:GO:0008233	F:peptidase activity			IPR024079 (G3DSA:3.40.390.GENE3D); PS51257 (PROSITE_PROFILES)	F:GO:0008237	F:metallopeptidase activity
BGLB040280-PA	zinc metalloproteinase/disintegrin-like	470	20	0	58.54	1	F:GO:0008233	F:peptidase activity	EC:3.4.24	Acting on peptide bonds (peptidases)	IPR024079 (G3DSA:3.40.390.GENE3D); IPR001590 (PROSITE_PROFILES); SSF55486 (SUPERFAMILY)	F:GO:0004222; P:GO:0006508; F:GO:0008237	F:metalloendopeptidase activity; P:proteolysis; F:metallopeptidase activity
BGLB040247-PA	PREDICTED: uncharacterized protein LOC106073197	329	20	0	64.47	2	C:GO:0016020; C:GO:0016021	C:membrane; C:integral component of membrane			Coil (COILS); IPR001304 (SMART); IPR001304 (PFAM); IPR016186 (G3DSA:3.10.100.GENE3D); IPR001304 (PROSITE_PROFILES); cd00037 (CDD); IPR016187 (SUPERFAMILY)	no GO terms	no GO terms
BGLB040208-PA	fibrocystin-L-like isoform X1	4424	20	0	58.11	2	F:GO:0003674; C:GO:0005575	F:molecular_function; C:cellular_component			IPR006626 (SMART); IPR002909 (SMART); IPR019316 (SMART); IPR008972 (G3DSA:2.60.40.GENE3D); IPR013783 (G3DSA:2.60.40.GENE3D); IPR013783 (G3DSA:2.60.40.GENE3D); IPR013783 (G3DSA:2.60.40.GENE3D); IPR019316 (PFAM); IPR013783 (G3DSA:2.60.40.GENE3D); IPR002909 (PFAM); IPR013783 (G3DSA:2.60.40.GENE3D); PTHR11915 (PANTHER); PTHR11915:SF288 (PANTHER); IPR019316 (PROSITE_PROFILES); IPR019316 (PROSITE_PROFI…	F:GO:0005515	F:protein binding
BGLB040100-PB	arginase, hepatic	367	20	0	77.64	7	P:GO:0006520; P:GO:0009056; P:GO:0009058; F:GO:0016810; P:GO:0034641; F:GO:0043167; P:GO:0071941	P:cellular amino acid metabolic process; P:catabolic process; P:biosynthetic process; F:hydrolase activity, acting on carbon-nitrogen (but not peptide) bonds; P:cellular nitrogen compound metabolic process; F:ion binding; P:nitrogen cycle metabolic process	EC:3.5.3.1	Arginase	IPR006035 (PRINTS); IPR006035 (PIRSF); IPR023696 (G3DSA:3.40.800.GENE3D); IPR006035 (PFAM); IPR014033 (TIGRFAM); PTHR11358:SF2 (PANTHER); IPR006035 (PANTHER); IPR020855 (PROSITE_PATTERNS); IPR006035 (PROSITE_PROFILES); cd09989 (CDD); SSF52768 (SUPERFAMILY)	F:GO:0004053; P:GO:0006525; F:GO:0016813; F:GO:0046872	F:arginase activity; P:arginine metabolic process; F:hydrolase activity, acting on carbon-nitrogen (but not peptide) bonds, in linear amidines; F:metal ion binding
BGLB040093-PD	RNA-binding protein cabeza-like isoform X4	544	20	0	72.59	4	F:GO:0003723; P:GO:0009058; P:GO:0034641; F:GO:0043167	F:RNA binding; P:biosynthetic process; P:cellular nitrogen compound metabolic process; F:ion binding			IPR000504 (SMART); IPR001876 (SMART); IPR001876 (PFAM); IPR012677 (G3DSA:3.30.70.GENE3D); IPR000504 (PFAM); IPR001876 (G3DSA:4.10.1060.GENE3D); mobidb-lite (MOBIDB_LITE); mobidb-lite (MOBIDB_LITE); mobidb-lite (MOBIDB_LITE); mobidb-lite (MOBIDB_LITE); mobidb-lite (MOBIDB_LITE); PTHR23238 (PANTHER); IPR001876 (PROSITE_PATTERNS); IPR000504 (PROSITE_PROFILES); IPR001876 (PROSITE_PROFILES); cd12534 (…	F:GO:0000166; F:GO:0003676; F:GO:0008270	F:nucleotide binding; F:nucleic acid binding; F:zinc ion binding
BGLB040093-PC	RNA-binding protein cabeza-like	590	20	0	71.21	4	F:GO:0003723; P:GO:0009058; P:GO:0034641; F:GO:0043167	F:RNA binding; P:biosynthetic process; P:cellular nitrogen compound metabolic process; F:ion binding			IPR000504 (SMART); IPR001876 (SMART); IPR001876 (G3DSA:4.10.1060.GENE3D); IPR012677 (G3DSA:3.30.70.GENE3D); IPR001876 (PFAM); IPR000504 (PFAM); mobidb-lite (MOBIDB_LITE); mobidb-lite (MOBIDB_LITE); mobidb-lite (MOBIDB_LITE); mobidb-lite (MOBIDB_LITE); mobidb-lite (MOBIDB_LITE); PTHR23238 (PANTHER); IPR001876 (PROSITE_PATTERNS); IPR000504 (PROSITE_PROFILES); IPR001876 (PROSITE_PROFILES); cd12534 (…	F:GO:0000166; F:GO:0003676; F:GO:0008270	F:nucleotide binding; F:nucleic acid binding; F:zinc ion binding
BGLB040093-PB	RNA-binding protein cabeza-like	561	20	0	71.35	4	F:GO:0003723; P:GO:0009058; P:GO:0034641; F:GO:0043167	F:RNA binding; P:biosynthetic process; P:cellular nitrogen compound metabolic process; F:ion binding			IPR001876 (SMART); IPR000504 (SMART); IPR012677 (G3DSA:3.30.70.GENE3D); IPR000504 (PFAM); IPR001876 (PFAM); IPR001876 (G3DSA:4.10.1060.GENE3D); mobidb-lite (MOBIDB_LITE); mobidb-lite (MOBIDB_LITE); mobidb-lite (MOBIDB_LITE); mobidb-lite (MOBIDB_LITE); PTHR23238 (PANTHER); IPR001876 (PROSITE_PATTERNS); IPR001876 (PROSITE_PROFILES); IPR000504 (PROSITE_PROFILES); cd12534 (CDD); IPR012677 (SUPERFAMIL…	F:GO:0000166; F:GO:0003676; F:GO:0008270	F:nucleotide binding; F:nucleic acid binding; F:zinc ion binding
BGLB040093-PA	RNA-binding protein cabeza-like isoform X3	545	20	0	73.06	4	F:GO:0003723; P:GO:0009058; P:GO:0034641; F:GO:0043167	F:RNA binding; P:biosynthetic process; P:cellular nitrogen compound metabolic process; F:ion binding			IPR000504 (SMART); IPR001876 (SMART); IPR001876 (PFAM); IPR012677 (G3DSA:3.30.70.GENE3D); IPR000504 (PFAM); IPR001876 (G3DSA:4.10.1060.GENE3D); mobidb-lite (MOBIDB_LITE); mobidb-lite (MOBIDB_LITE); mobidb-lite (MOBIDB_LITE); mobidb-lite (MOBIDB_LITE); mobidb-lite (MOBIDB_LITE); PTHR23238 (PANTHER); IPR001876 (PROSITE_PATTERNS); IPR000504 (PROSITE_PROFILES); IPR001876 (PROSITE_PROFILES); cd12534 (…	F:GO:0000166; F:GO:0003676; F:GO:0008270	F:nucleotide binding; F:nucleic acid binding; F:zinc ion binding
BGLB039826-PA	epididymal secretory protein E1	147	20	9.51616e-100	62.46	1	P:GO:0006810	P:transport			IPR003172 (SMART); IPR003172 (PFAM); IPR003172 (G3DSA:2.60.40.GENE3D); PTHR11306:SF0 (PANTHER); PTHR11306 (PANTHER); IPR033916 (CDD); IPR014756 (SUPERFAMILY)	P:GO:0032367	P:intracellular cholesterol transport
BGLB039318-PA	Protein flp	507	20	0	52	2	C:GO:0016020; C:GO:0016021	C:membrane; C:integral component of membrane			IPR012338 (G3DSA:3.40.710.GENE3D); IPR001466 (PFAM); PTHR22935 (PANTHER); PTHR22935:SF68 (PANTHER); IPR012338 (SUPERFAMILY)	no GO terms	no GO terms
BGLB039224-PD	TBC1 domain family member 19-like isoform X1	529	20	0	82.18	1	C:GO:0005575	C:cellular_component
BGLB039153-PA	myosin-VIIa-like isoform X4	1090	20	0	62.5	2	F:GO:0003674; C:GO:0005856	F:molecular_function; C:cytoskeleton			IPR019749 (SMART); IPR000857 (SMART); IPR011993 (G3DSA:2.30.29.GENE3D); IPR000857 (PFAM); IPR019748 (PFAM); IPR014352 (G3DSA:1.20.80.GENE3D); IPR011993 (G3DSA:2.30.29.GENE3D); PTHR22692:SF7 (PANTHER); PTHR22692 (PANTHER); IPR000857 (PROSITE_PROFILES); IPR000299 (PROSITE_PROFILES); IPR000299 (PROSITE_PROFILES); IPR000857 (PROSITE_PROFILES); cd14473 (CDD); IPR029071 (SUPERFAMILY); IPR029071 (SUPERF…	C:GO:0005856	C:cytoskeleton
BGLB039132-PA	endothelin-converting enzyme 2-like	109	8	1.19162e-71	71.56	1	F:GO:0008233	F:peptidase activity	EC:3.4.24	Acting on peptide bonds (peptidases)	IPR008753 (PFAM); G3DSA:1.10.1380.10 (GENE3D); SSF55486 (SUPERFAMILY)	P:GO:0006508	P:proteolysis
BGLB039075-PA	lysosomal protective protein	486	20	0	72.6	1	F:GO:0008233	F:peptidase activity	EC:3.4.21; EC:3.4.16	Acting on peptide bonds (peptidases); Acting on peptide bonds (peptidases)	IPR001563 (PRINTS); IPR029058 (G3DSA:3.40.50.GENE3D); IPR001563 (PFAM); IPR001563 (PANTHER); PTHR11802:SF8 (PANTHER); IPR018202 (PROSITE_PATTERNS); IPR033124 (PROSITE_PATTERNS); IPR029058 (SUPERFAMILY)	F:GO:0004185; P:GO:0006508	F:serine-type carboxypeptidase activity; P:proteolysis
BGLB038873-PG	solute carrier family 35 member C2-like isoform X1	392	20	0	74.37	3	C:GO:0005737; C:GO:0043226; P:GO:0055085	C:cytoplasm; C:organelle; P:transmembrane transport			IPR004853 (PFAM); PTHR11132:SF32 (PANTHER); PTHR11132 (PANTHER)	no GO terms	no GO terms
BGLB038873-PF	solute carrier family 35 member C2-like isoform X1	392	20	0	74.37	3	C:GO:0005737; C:GO:0043226; P:GO:0055085	C:cytoplasm; C:organelle; P:transmembrane transport
BGLB038873-PE	solute carrier family 35 member C2-like isoform X1	392	20	0	74.37	3	C:GO:0005737; C:GO:0043226; P:GO:0055085	C:cytoplasm; C:organelle; P:transmembrane transport
BGLB038873-PD	solute carrier family 35 member C2-like isoform X1	392	20	0	74.37	3	C:GO:0005737; C:GO:0043226; P:GO:0055085	C:cytoplasm; C:organelle; P:transmembrane transport
BGLB038873-PC	solute carrier family 35 member C2-like isoform X1	392	20	0	74.37	3	C:GO:0005737; C:GO:0043226; P:GO:0055085	C:cytoplasm; C:organelle; P:transmembrane transport
BGLB038873-PB	solute carrier family 35 member C2-like isoform X1	392	20	0	74.37	3	C:GO:0005737; C:GO:0043226; P:GO:0055085	C:cytoplasm; C:organelle; P:transmembrane transport
BGLB038873-PA	solute carrier family 35 member C2-like isoform X1	394	20	0	74.48	3	C:GO:0005737; C:GO:0043226; P:GO:0055085	C:cytoplasm; C:organelle; P:transmembrane transport			IPR004853 (PFAM); PTHR11132 (PANTHER); PTHR11132:SF32 (PANTHER)	no GO terms	no GO terms
BGLB038524-PA	pulmonary surfactant-associated protein D-like	164	20	1.62148e-115	65.99						IPR001304 (SMART); IPR001304 (PFAM); IPR016186 (G3DSA:3.10.100.GENE3D); PTHR22802 (PANTHER); IPR001304 (PROSITE_PROFILES); cd00037 (CDD); IPR016187 (SUPERFAMILY)	no GO terms	no GO terms
BGLB038419-PA	probable serine/threonine-protein kinase kinX isoform X1	520	2	0	97.4						mobidb-lite (MOBIDB_LITE); mobidb-lite (MOBIDB_LITE); mobidb-lite (MOBIDB_LITE)	no GO terms	no GO terms
BGLB038391-PA	endothelin-converting enzyme 1-like	228	20	1.84802e-167	52.99	1	F:GO:0008233	F:peptidase activity	EC:3.4.24	Acting on peptide bonds (peptidases)	G3DSA:1.10.1380.10 (GENE3D); IPR008753 (PFAM); IPR000718 (PANTHER); SSF55486 (SUPERFAMILY)	F:GO:0004222; P:GO:0006508	F:metalloendopeptidase activity; P:proteolysis
BGLB038196-PA	Zinc carboxypeptidase family protein	174	20	8.94799e-126	68.69	2	F:GO:0008233; F:GO:0043167	F:peptidase activity; F:ion binding	EC:3.4.17	Acting on peptide bonds (peptidases)	IPR000834 (PFAM); G3DSA:3.40.630.10 (GENE3D); G3DSA:3.40.630.10 (GENE3D); PTHR11705 (PANTHER); IPR000834 (PROSITE_PATTERNS); SSF53187 (SUPERFAMILY); SSF53187 (SUPERFAMILY)	F:GO:0004181; P:GO:0006508; F:GO:0008270	F:metallocarboxypeptidase activity; P:proteolysis; F:zinc ion binding
BGLB038148-PA	golgin subfamily A member 3-like	360	20	0	60.08	2	P:GO:0000003; C:GO:0005794	P:reproduction; C:Golgi apparatus			Coil (COILS); Coil (COILS); Coil (COILS); Coil (COILS); Coil (COILS)	no GO terms	no GO terms
BGLB037204-PA	PREDICTED: uncharacterized protein LOC106053750	343	20	0	65.62	2	C:GO:0016020; C:GO:0016021	C:membrane; C:integral component of membrane			Coil (COILS); IPR001304 (SMART); IPR001304 (PFAM); IPR016186 (G3DSA:3.10.100.GENE3D); IPR001304 (PROSITE_PROFILES); cd00037 (CDD); IPR016187 (SUPERFAMILY)	no GO terms	no GO terms
BGLB036340-PA	probable glutathione S-transferase 7	151	20	9.76124e-103	75.75	1	F:GO:0003674	F:molecular_function			IPR010987 (G3DSA:1.20.1050.GENE3D); IPR004045 (PFAM); IPR004046 (PFAM); IPR012336 (G3DSA:3.40.30.GENE3D); PTHR11571 (PANTHER); IPR004045 (PROSITE_PROFILES); IPR010987 (PROSITE_PROFILES); cd03192 (CDD); cd03039 (CDD); IPR010987 (SUPERFAMILY); IPR012336 (SUPERFAMILY)	F:GO:0005515	F:protein binding
BGLB036153-PA	PREDICTED: uncharacterized protein LOC106069469, partial	157	3	6.12944e-104	69.53						no IPS match	no IPS match	no IPS match
BGLB036035-PA	CD109 antigen-like	248	20	0	78.99	2	C:GO:0005615; F:GO:0030234	C:extracellular space; F:enzyme regulator activity			IPR011626 (PFAM); IPR008930 (G3DSA:1.50.10.GENE3D); IPR019565 (PFAM); PTHR11412:SF80 (PANTHER); PTHR11412 (PANTHER); IPR019742 (PROSITE_PATTERNS); IPR008930 (SUPERFAMILY)	C:GO:0005615	C:extracellular space
BGLB035794-PA	flocculation protein FLO11-like	527	5	0	76.13						mobidb-lite (MOBIDB_LITE); mobidb-lite (MOBIDB_LITE)	no GO terms	no GO terms
BGLB035643-PA	PREDICTED: uncharacterized protein LOC106055144	131	1	2.94642e-88	100	3	F:GO:0003674; C:GO:0005576; P:GO:0008150	F:molecular_function; C:extracellular region; P:biological_process			IPR002557 (G3DSA:2.170.140.GENE3D); IPR002557 (SUPERFAMILY)	C:GO:0005576; P:GO:0006030; F:GO:0008061	C:extracellular region; P:chitin metabolic process; F:chitin binding
BGLB035490-PA	mannose-binding protein C-like	160	20	1.03599e-114	60.32						IPR001304 (SMART); IPR001304 (PFAM); IPR016186 (G3DSA:3.10.100.GENE3D); PTHR22802 (PANTHER); PTHR22802:SF149 (PANTHER); IPR001304 (PROSITE_PROFILES); cd00037 (CDD); IPR016187 (SUPERFAMILY)	no GO terms	no GO terms
BGLB035001-PA	cilia- and flagella-associated protein 74 isoform X1	2031	20	0	64.58						Coil (COILS); Coil (COILS); Coil (COILS); Coil (COILS); Coil (COILS); Coil (COILS); Coil (COILS); IPR008962 (G3DSA:2.60.40.GENE3D); PTHR22538 (PANTHER)	no GO terms	no GO terms
BGLB034903-PC	zinc finger CCCH domain-containing protein 13-like	365	2	0	73.2						Coil (COILS); Coil (COILS); mobidb-lite (MOBIDB_LITE)	no GO terms	no GO terms
BGLB034903-PB	zinc finger CCCH domain-containing protein 13-like	365	2	0	73.2
BGLB034788-PA	coiled-coil domain-containing protein 62-like isoform X2	2381	20	0	59.14						Coil (COILS); Coil (COILS); Coil (COILS); Coil (COILS); Coil (COILS); Coil (COILS); mobidb-lite (MOBIDB_LITE); mobidb-lite (MOBIDB_LITE); mobidb-lite (MOBIDB_LITE); mobidb-lite (MOBIDB_LITE); mobidb-lite (MOBIDB_LITE); mobidb-lite (MOBIDB_LITE); mobidb-lite (MOBIDB_LITE)	no GO terms	no GO terms
BGLB034762-PA	P granule abnormality protein 1-like	239	3	1.74689e-174	66.73						no IPS match	no IPS match	no IPS match
BGLB034604-PA	endothelin-converting enzyme 2-like	147	20	3.01795e-104	61	3	C:GO:0005623; P:GO:0007165; F:GO:0008233	C:cell; P:signal transduction; F:peptidase activity	EC:3.4.24	Acting on peptide bonds (peptidases)	IPR008753 (PFAM); IPR000718 (PANTHER); SSF55486 (SUPERFAMILY)	F:GO:0004222; P:GO:0006508	F:metalloendopeptidase activity; P:proteolysis
BGLB034416-PB	interleukin 17-like protein	169	20	8.04936e-122	53.33	3	F:GO:0003674; C:GO:0005576; P:GO:0007165	F:molecular_function; C:extracellular region; P:signal transduction			IPR029034 (G3DSA:2.10.90.GENE3D); IPR010345 (PFAM); PTHR21295:SF0 (PANTHER); IPR010345 (PANTHER); IPR029034 (SUPERFAMILY)	F:GO:0005125; C:GO:0005576	F:cytokine activity; C:extracellular region
BGLB034416-PA	interleukin 17-like protein	169	20	8.04936e-122	53.33	3	F:GO:0003674; C:GO:0005576; P:GO:0007165	F:molecular_function; C:extracellular region; P:signal transduction
BGLB034270-PA	PREDICTED: uncharacterized protein LOC106059211	146	1	4.42534e-97	100						no IPS match	no IPS match	no IPS match
BGLB034032-PA	nuclease SbcCD subunit C-like	822	2	0	86.99						Coil (COILS); Coil (COILS); Coil (COILS); mobidb-lite (MOBIDB_LITE)	no GO terms	no GO terms
BGLB033943-PA	calmodulin-like protein 5 isoform X1	140	20	1.49309e-92	56.17	1	F:GO:0043167	F:ion binding			IPR002048 (SMART); IPR002048 (PFAM); IPR011992 (G3DSA:1.10.238.GENE3D); IPR018247 (PROSITE_PATTERNS); IPR018247 (PROSITE_PATTERNS); IPR018247 (PROSITE_PATTERNS); IPR002048 (PROSITE_PROFILES); IPR002048 (PROSITE_PROFILES); IPR011992 (SUPERFAMILY)	F:GO:0005509	F:calcium ion binding
BGLB033529-PA	CREB/ATF bZIP transcription factor isoform X1	423	20	0	64.08	6	F:GO:0003677; F:GO:0003700; C:GO:0005634; P:GO:0009058; C:GO:0032991; P:GO:0034641	F:DNA binding; F:DNA-binding transcription factor activity; C:nucleus; P:biosynthetic process; C:protein-containing complex; P:cellular nitrogen compound metabolic process			Coil (COILS); IPR004827 (PFAM); G3DSA:1.20.5.170 (GENE3D); PTHR14312 (PANTHER); PTHR14312:SF1 (PANTHER); cd14706 (CDD); SSF57959 (SUPERFAMILY)	F:GO:0003700; P:GO:0006355; F:GO:0043565	F:DNA-binding transcription factor activity; P:regulation of transcription, DNA-templated; F:sequence-specific DNA binding
BGLB033245-PA	PREDICTED: uncharacterized protein LOC106066863	554	1	0	100						mobidb-lite (MOBIDB_LITE); mobidb-lite (MOBIDB_LITE); mobidb-lite (MOBIDB_LITE); mobidb-lite (MOBIDB_LITE); mobidb-lite (MOBIDB_LITE)	no GO terms	no GO terms
BGLB032733-PA	zinc carboxypeptidase-like	168	20	1.59493e-120	54.27	2	F:GO:0008233; F:GO:0043167	F:peptidase activity; F:ion binding	EC:3.4.17	Acting on peptide bonds (peptidases)	IPR003146 (G3DSA:3.30.70.GENE3D); IPR003146 (PFAM); G3DSA:3.40.630.10 (GENE3D); PTHR11705 (PANTHER); IPR009020 (SUPERFAMILY)	F:GO:0004180; P:GO:0006508	F:carboxypeptidase activity; P:proteolysis
BGLB032429-PA	pulmonary surfactant-associated protein D-like	179	20	1.00414e-127	65.72						IPR001304 (SMART); IPR001304 (PFAM); IPR016186 (G3DSA:3.10.100.GENE3D); PTHR22802 (PANTHER); IPR001304 (PROSITE_PROFILES); cd00037 (CDD); IPR016187 (SUPERFAMILY)	no GO terms	no GO terms
BGLB032392-PA	Bg selectin 1	329	20	0	50.22	2	C:GO:0016020; C:GO:0016021	C:membrane; C:integral component of membrane			IPR001304 (SMART); IPR001304 (PFAM); IPR016186 (G3DSA:3.10.100.GENE3D); PTHR22802 (PANTHER); IPR001304 (PROSITE_PROFILES); cd00037 (CDD); IPR016187 (SUPERFAMILY)	no GO terms	no GO terms
BGLB032352-PA	PREDICTED: uncharacterized protein LOC106065786	125	2	3.70495e-87	79.88						no IPS match	no IPS match	no IPS match
BGLB032204-PB	fas-binding factor 1-like	1395	20	0	68.16	4	C:GO:0005623; C:GO:0005929; P:GO:0022607; C:GO:0032991	C:cell; C:cilium; P:cellular component assembly; C:protein-containing complex			Coil (COILS); Coil (COILS); Coil (COILS); Coil (COILS); Coil (COILS); Coil (COILS); Coil (COILS); Coil (COILS); Coil (COILS); mobidb-lite (MOBIDB_LITE); mobidb-lite (MOBIDB_LITE); mobidb-lite (MOBIDB_LITE); mobidb-lite (MOBIDB_LITE); IPR033561 (PTHR33689:PANTHER); PTHR33689 (PANTHER); PTHR33689 (PANTHER); IPR033561 (PTHR33689:PANTHER); IPR033561 (PTHR33689:PANTHER); PTHR33689 (PANTHER); IPR033561…	P:GO:0060271; P:GO:0090162; C:GO:0097539	P:cilium assembly; P:establishment of epithelial cell polarity; C:ciliary transition fiber
BGLB032204-PA	fas-binding factor 1-like	1382	20	0	66.95	4	C:GO:0005623; C:GO:0005929; P:GO:0022607; C:GO:0032991	C:cell; C:cilium; P:cellular component assembly; C:protein-containing complex			Coil (COILS); Coil (COILS); Coil (COILS); Coil (COILS); Coil (COILS); Coil (COILS); Coil (COILS); Coil (COILS); mobidb-lite (MOBIDB_LITE); mobidb-lite (MOBIDB_LITE); mobidb-lite (MOBIDB_LITE); mobidb-lite (MOBIDB_LITE); PTHR33689 (PANTHER); IPR033561 (PTHR33689:PANTHER); IPR033561 (PTHR33689:PANTHER); IPR033561 (PTHR33689:PANTHER); PTHR33689 (PANTHER); PTHR33689 (PANTHER)	P:GO:0060271; P:GO:0090162; C:GO:0097539	P:cilium assembly; P:establishment of epithelial cell polarity; C:ciliary transition fiber
BGLB031609-PA	nucleoredoxin-like	142	20	1.07517e-99	73.6	2	C:GO:0005623; P:GO:0042592	C:cell; P:homeostatic process			IPR012336 (PFAM); IPR012336 (G3DSA:3.40.30.GENE3D); PTHR13871 (PANTHER); IPR013766 (PROSITE_PROFILES); IPR012336 (SUPERFAMILY)	P:GO:0045454	P:cell redox homeostasis
BGLB031575-PA	DUF4347 domain-containing protein	227	20	8.05852e-166	61.1	3	P:GO:0007154; C:GO:0016020; C:GO:0016021	P:cell communication; C:membrane; C:integral component of membrane			no IPS match	no IPS match	no IPS match
BGLB031570-PA	PREDICTED: trichohyalin-like	1306	2	0	95.69						Coil (COILS); Coil (COILS); Coil (COILS); Coil (COILS); mobidb-lite (MOBIDB_LITE); mobidb-lite (MOBIDB_LITE); mobidb-lite (MOBIDB_LITE); mobidb-lite (MOBIDB_LITE); mobidb-lite (MOBIDB_LITE); mobidb-lite (MOBIDB_LITE); mobidb-lite (MOBIDB_LITE); mobidb-lite (MOBIDB_LITE)	no GO terms	no GO terms
BGLB030458-PA	carbohydrate sulfotransferase 8-like	332	20	0	48.4	4	F:GO:0003674; C:GO:0005794; P:GO:0005975; P:GO:0009058	F:molecular_function; C:Golgi apparatus; P:carbohydrate metabolic process; P:biosynthetic process			IPR005331 (PFAM); PTHR12137:SF33 (PANTHER); IPR018011 (PANTHER)	F:GO:0008146; C:GO:0016021; P:GO:0016051	F:sulfotransferase activity; C:integral component of membrane; P:carbohydrate biosynthetic process
BGLB030448-PB	phospholipase B1, membrane-associated-like	405	20	0	70.43	3	F:GO:0003674; P:GO:0006629; P:GO:0009056	F:molecular_function; P:lipid metabolic process; P:catabolic process			Coil (COILS); IPR001087 (PFAM); IPR013830 (G3DSA:3.40.50.GENE3D); PTHR21325 (PANTHER); IPR008265 (PROSITE_PATTERNS); cd01824 (CDD); IPR013830 (SUPERFAMILY)	P:GO:0006629; F:GO:0016298; F:GO:0016788	P:lipid metabolic process; F:lipase activity; F:hydrolase activity, acting on ester bonds
BGLB030448-PA	phospholipase B1, membrane-associated-like	412	20	0	70.7	3	F:GO:0003674; P:GO:0006629; P:GO:0009056	F:molecular_function; P:lipid metabolic process; P:catabolic process			Coil (COILS); IPR001087 (PFAM); IPR013830 (G3DSA:3.40.50.GENE3D); PTHR21325 (PANTHER); IPR008265 (PROSITE_PATTERNS); cd01824 (CDD); IPR013830 (SUPERFAMILY)	P:GO:0006629; F:GO:0016298; F:GO:0016788	P:lipid metabolic process; F:lipase activity; F:hydrolase activity, acting on ester bonds
BGLB030391-PA	probable serine carboxypeptidase CPVL	449	20	0	62.29	1	F:GO:0008233	F:peptidase activity	EC:3.4.21; EC:3.4.16	Acting on peptide bonds (peptidases); Acting on peptide bonds (peptidases)	IPR029058 (G3DSA:3.40.50.GENE3D); IPR001563 (PFAM); PTHR11802:SF98 (PANTHER); IPR001563 (PANTHER); IPR029058 (SUPERFAMILY)	F:GO:0004185; P:GO:0006508	F:serine-type carboxypeptidase activity; P:proteolysis
BGLB030247-PB	PREDICTED: uncharacterized protein LOC106069290	227	20	8.70992e-164	62.97	7	F:GO:0004867; C:GO:0005576; P:GO:0010466; P:GO:0010951; C:GO:0016020; C:GO:0016021; F:GO:0030414	F:serine-type endopeptidase inhibitor activity; C:extracellular region; P:negative regulation of peptidase activity; P:negative regulation of endopeptidase activity; C:membrane; C:integral component of membrane; F:peptidase inhibitor activity			IPR012336 (PFAM); IPR012336 (G3DSA:3.40.30.GENE3D); PTHR33875:SF2 (PANTHER); PTHR33875 (PANTHER); IPR012336 (SUPERFAMILY)	no GO terms	no GO terms
BGLB030247-PA	PREDICTED: uncharacterized protein LOC106069290	227	20	8.70992e-164	62.97	7	F:GO:0004867; C:GO:0005576; P:GO:0010466; P:GO:0010951; C:GO:0016020; C:GO:0016021; F:GO:0030414	F:serine-type endopeptidase inhibitor activity; C:extracellular region; P:negative regulation of peptidase activity; P:negative regulation of endopeptidase activity; C:membrane; C:integral component of membrane; F:peptidase inhibitor activity
BGLB030149-PH	vacuolar protein sorting-associated protein 13D isoform X3	4526	20	0	72.08	1	F:GO:0003674	F:molecular_function			Coil (COILS); Coil (COILS); IPR015940 (SMART); IPR031646 (PFAM); IPR026854 (PFAM); IPR031645 (PFAM); G3DSA:1.10.8.10 (GENE3D); IPR009543 (PFAM); IPR031642 (PFAM); G3DSA:2.80.10.50 (GENE3D); mobidb-lite (MOBIDB_LITE); mobidb-lite (MOBIDB_LITE); mobidb-lite (MOBIDB_LITE); mobidb-lite (MOBIDB_LITE); mobidb-lite (MOBIDB_LITE); mobidb-lite (MOBIDB_LITE); PTHR16166:SF104 (PANTHER); IPR026847 (PANTHER);…	F:GO:0005515	F:protein binding
BGLB030149-PG	Vacuolar protein sorting-associated protein 13D	4494	20	0	72.27	1	F:GO:0003674	F:molecular_function			Coil (COILS); Coil (COILS); IPR015940 (SMART); G3DSA:1.10.8.10 (GENE3D); IPR031646 (PFAM); IPR026854 (PFAM); G3DSA:2.80.10.50 (GENE3D); IPR009543 (PFAM); IPR031642 (PFAM); IPR031645 (PFAM); mobidb-lite (MOBIDB_LITE); mobidb-lite (MOBIDB_LITE); mobidb-lite (MOBIDB_LITE); mobidb-lite (MOBIDB_LITE); mobidb-lite (MOBIDB_LITE); mobidb-lite (MOBIDB_LITE); PTHR16166:SF104 (PANTHER); PTHR16166:SF104 (PAN…	F:GO:0005515	F:protein binding
BGLB030149-PF	Vacuolar protein sorting-associated protein 13D	4530	20	0	72	1	F:GO:0003674	F:molecular_function			Coil (COILS); Coil (COILS); IPR015940 (SMART); IPR026854 (PFAM); IPR031646 (PFAM); G3DSA:2.80.10.50 (GENE3D); G3DSA:1.10.8.10 (GENE3D); IPR031645 (PFAM); IPR009543 (PFAM); IPR031642 (PFAM); mobidb-lite (MOBIDB_LITE); mobidb-lite (MOBIDB_LITE); mobidb-lite (MOBIDB_LITE); mobidb-lite (MOBIDB_LITE); mobidb-lite (MOBIDB_LITE); mobidb-lite (MOBIDB_LITE); IPR026847 (PANTHER); IPR026847 (PANTHER); IPR02…	F:GO:0005515	F:protein binding
BGLB030149-PE	vacuolar protein sorting-associated protein 13D isoform X3	4513	20	0	72.16	1	F:GO:0003674	F:molecular_function			Coil (COILS); Coil (COILS); IPR015940 (SMART); IPR026854 (PFAM); IPR009543 (PFAM); IPR031642 (PFAM); G3DSA:1.10.8.10 (GENE3D); IPR031645 (PFAM); G3DSA:2.80.10.50 (GENE3D); IPR031646 (PFAM); mobidb-lite (MOBIDB_LITE); mobidb-lite (MOBIDB_LITE); mobidb-lite (MOBIDB_LITE); mobidb-lite (MOBIDB_LITE); mobidb-lite (MOBIDB_LITE); mobidb-lite (MOBIDB_LITE); PTHR16166:SF104 (PANTHER); PTHR16166:SF104 (PAN…	F:GO:0005515	F:protein binding
BGLB030149-PD	Vacuolar protein sorting-associated protein 13D	4511	20	0	72.21	1	F:GO:0003674	F:molecular_function			Coil (COILS); Coil (COILS); IPR015940 (SMART); IPR031645 (PFAM); IPR026854 (PFAM); IPR009543 (PFAM); IPR031642 (PFAM); G3DSA:1.10.8.10 (GENE3D); G3DSA:2.80.10.50 (GENE3D); IPR031646 (PFAM); mobidb-lite (MOBIDB_LITE); mobidb-lite (MOBIDB_LITE); mobidb-lite (MOBIDB_LITE); mobidb-lite (MOBIDB_LITE); mobidb-lite (MOBIDB_LITE); mobidb-lite (MOBIDB_LITE); PTHR16166:SF104 (PANTHER); IPR026847 (PANTHER);…	F:GO:0005515	F:protein binding
BGLB030149-PC	Vacuolar protein sorting-associated protein 13D	4530	20	0	72
BGLB030149-PB	Vacuolar protein sorting-associated protein 13D	4508	20	0	72	1	F:GO:0003674	F:molecular_function			Coil (COILS); Coil (COILS); IPR015940 (SMART); IPR026854 (PFAM); IPR031642 (PFAM); IPR031645 (PFAM); G3DSA:1.10.8.10 (GENE3D); G3DSA:2.80.10.50 (GENE3D); IPR009543 (PFAM); IPR031646 (PFAM); mobidb-lite (MOBIDB_LITE); mobidb-lite (MOBIDB_LITE); mobidb-lite (MOBIDB_LITE); mobidb-lite (MOBIDB_LITE); mobidb-lite (MOBIDB_LITE); mobidb-lite (MOBIDB_LITE); PTHR16166:SF104 (PANTHER); IPR026847 (PANTHER);…	F:GO:0005515	F:protein binding
BGLB030149-PA	Vacuolar protein sorting-associated protein 13D	4507	20	0	72.25	1	F:GO:0003674	F:molecular_function			Coil (COILS); Coil (COILS); IPR015940 (SMART); IPR031645 (PFAM); IPR026854 (PFAM); IPR009543 (PFAM); IPR031642 (PFAM); G3DSA:1.10.8.10 (GENE3D); G3DSA:2.80.10.50 (GENE3D); IPR031646 (PFAM); mobidb-lite (MOBIDB_LITE); mobidb-lite (MOBIDB_LITE); mobidb-lite (MOBIDB_LITE); mobidb-lite (MOBIDB_LITE); mobidb-lite (MOBIDB_LITE); mobidb-lite (MOBIDB_LITE); PTHR16166:SF104 (PANTHER); PTHR16166:SF104 (PAN…	F:GO:0005515	F:protein binding
BGLB029718-PA	mammalian ependymin-related protein 1	165	20	3.67006e-118	65.89	3	C:GO:0005576; P:GO:0007155; F:GO:0043167	C:extracellular region; P:cell adhesion; F:ion binding			IPR001299 (PFAM); PTHR10697 (PANTHER)	F:GO:0005509; C:GO:0005576; P:GO:0007160	F:calcium ion binding; C:extracellular region; P:cell-matrix adhesion
BGLB029661-PA	PREDICTED: uncharacterized protein LOC106080255	329	12	0	55.22	2	F:GO:0003674; P:GO:0007155	F:molecular_function; P:cell adhesion			Coil (COILS); IPR019019 (PFAM); SSF141086 (SUPERFAMILY)	P:GO:0007155; F:GO:0030246	P:cell adhesion; F:carbohydrate binding
BGLB029552-PA	PREDICTED: uncharacterized protein LOC106080274	329	11	0	54.6	2	F:GO:0003674; P:GO:0007155	F:molecular_function; P:cell adhesion			IPR019019 (PFAM); SSF141086 (SUPERFAMILY)	P:GO:0007155; F:GO:0030246	P:cell adhesion; F:carbohydrate binding
BGLB029484-PA	endothelin-converting enzyme 1-like isoform X2	494	20	0	55.1	1	F:GO:0008233	F:peptidase activity	EC:3.4.24	Acting on peptide bonds (peptidases)	IPR024079 (G3DSA:3.40.390.GENE3D); IPR018497 (PFAM); IPR008753 (PFAM); IPR000718 (PANTHER); SSF55486 (SUPERFAMILY)	F:GO:0004222; P:GO:0006508; F:GO:0008237	F:metalloendopeptidase activity; P:proteolysis; F:metallopeptidase activity
BGLB027972-PA	PREDICTED: uncharacterized protein LOC106074992	243	4	3.65207e-175	64.2	2	P:GO:0007399; P:GO:0030154	P:nervous system development; P:cell differentiation			mobidb-lite (MOBIDB_LITE); mobidb-lite (MOBIDB_LITE)	no GO terms	no GO terms
BGLB027903-PA	spatacsin-like isoform X1	2435	20	0	55.3						IPR028107 (PFAM); mobidb-lite (MOBIDB_LITE); IPR028103 (PANTHER)	no GO terms	no GO terms
BGLB027872-PD	glutathione S-transferase Mu 1-like	217	20	1.99128e-157	72.83	4	P:GO:0006790; F:GO:0016765; P:GO:0034641; P:GO:0051186	P:sulfur compound metabolic process; F:transferase activity, transferring alkyl or aryl (other than methyl) groups; P:cellular nitrogen compound metabolic process; P:cofactor metabolic process	EC:2.5.1.18	Glutathione transferase	IPR003081 (PRINTS); IPR012336 (G3DSA:3.40.30.GENE3D); IPR004046 (PFAM); IPR010987 (G3DSA:1.20.1050.GENE3D); IPR004045 (PFAM); PTHR11571 (PANTHER); IPR010987 (PROSITE_PROFILES); IPR004045 (PROSITE_PROFILES); cd03075 (CDD); IPR010987 (SUPERFAMILY); IPR012336 (SUPERFAMILY)	F:GO:0004364; F:GO:0005515; P:GO:0008152	F:glutathione transferase activity; F:protein binding; P:metabolic process
BGLB027872-PC	glutathione S-transferase Mu 1-like	217	20	1.99128e-157	72.83	4	P:GO:0006790; F:GO:0016765; P:GO:0034641; P:GO:0051186	P:sulfur compound metabolic process; F:transferase activity, transferring alkyl or aryl (other than methyl) groups; P:cellular nitrogen compound metabolic process; P:cofactor metabolic process	EC:2.5.1.18	Glutathione transferase
BGLB027872-PB	glutathione S-transferase Mu 1-like	217	20	1.99128e-157	72.83	4	P:GO:0006790; F:GO:0016765; P:GO:0034641; P:GO:0051186	P:sulfur compound metabolic process; F:transferase activity, transferring alkyl or aryl (other than methyl) groups; P:cellular nitrogen compound metabolic process; P:cofactor metabolic process	EC:2.5.1.18	Glutathione transferase
BGLB027872-PA	glutathione S-transferase Mu 1-like	217	20	1.99128e-157	72.83	4	P:GO:0006790; F:GO:0016765; P:GO:0034641; P:GO:0051186	P:sulfur compound metabolic process; F:transferase activity, transferring alkyl or aryl (other than methyl) groups; P:cellular nitrogen compound metabolic process; P:cofactor metabolic process	EC:2.5.1.18	Glutathione transferase
BGLB027700-PA	von Willebrand factor D and EGF domain-containing protein	5070	20	0	52.34	1	F:GO:0003674	F:molecular_function			Coil (COILS); IPR000742 (SMART); IPR001846 (SMART); IPR001846 (PFAM); G3DSA:2.170.300.10 (GENE3D); IPR013320 (G3DSA:2.60.120.GENE3D); G3DSA:2.10.25.10 (GENE3D); IPR013032 (PROSITE_PATTERNS); IPR013032 (PROSITE_PATTERNS); IPR013032 (PROSITE_PATTERNS); IPR013032 (PROSITE_PATTERNS); IPR013032 (PROSITE_PATTERNS); IPR013032 (PROSITE_PATTERNS); IPR013032 (PROSITE_PATTERNS); IPR001846 (PROSITE_PROFILES)…	F:GO:0005515	F:protein binding
BGLB027678-PB	leukocyte elastase inhibitor-like	325	20	0	77.47	1	C:GO:0005615	C:extracellular space			IPR023796 (SMART); IPR023796 (PFAM); G3DSA:2.30.39.10 (GENE3D); G3DSA:3.30.497.10 (GENE3D); IPR000215 (PANTHER); cd00172 (CDD); IPR023796 (SUPERFAMILY)	C:GO:0005615	C:extracellular space
BGLB027678-PA	leukocyte elastase inhibitor-like	325	20	0	77.47	1	C:GO:0005615	C:extracellular space			IPR023796 (SMART); G3DSA:3.30.497.10 (GENE3D); IPR023796 (PFAM); G3DSA:2.30.39.10 (GENE3D); IPR000215 (PANTHER); cd00172 (CDD); IPR023796 (SUPERFAMILY)	C:GO:0005615	C:extracellular space
BGLB027426-PA	protein lingerer-like	928	20	0	61.19	1	F:GO:0003674	F:molecular_function			IPR015940 (SMART); IPR022166 (PFAM); G3DSA:1.10.8.10 (GENE3D); mobidb-lite (MOBIDB_LITE); mobidb-lite (MOBIDB_LITE); mobidb-lite (MOBIDB_LITE); mobidb-lite (MOBIDB_LITE); mobidb-lite (MOBIDB_LITE); mobidb-lite (MOBIDB_LITE); mobidb-lite (MOBIDB_LITE); PTHR16308:SF13 (PANTHER); PTHR16308:SF13 (PANTHER); PTHR16308:SF13 (PANTHER); PTHR16308 (PANTHER); PTHR16308 (PANTHER); PTHR16308 (PANTHER); PTHR16…	F:GO:0005515	F:protein binding
BGLB027388-PA	PREDICTED: uncharacterized protein LOC106064796	179	7	7.21959e-126	70.43						IPR002035 (SUPERFAMILY)	no GO terms	no GO terms
BGLB027324-PB	PREDICTED: uncharacterized protein LOC106069871	251	1	0	100
BGLB027324-PA	PREDICTED: uncharacterized protein LOC106069871	251	1	0	100
BGLB027288-PA	PREDICTED: uncharacterized protein LOC106058308	3721	3	0	69.64	3	P:GO:0006464; F:GO:0016301; F:GO:0043167	P:cellular protein modification process; F:kinase activity; F:ion binding			G3DSA:3.30.200.20 (GENE3D); G3DSA:1.10.510.10 (GENE3D); IPR000719 (PFAM); mobidb-lite (MOBIDB_LITE); mobidb-lite (MOBIDB_LITE); mobidb-lite (MOBIDB_LITE); mobidb-lite (MOBIDB_LITE); mobidb-lite (MOBIDB_LITE); mobidb-lite (MOBIDB_LITE); mobidb-lite (MOBIDB_LITE); mobidb-lite (MOBIDB_LITE); mobidb-lite (MOBIDB_LITE); mobidb-lite (MOBIDB_LITE); mobidb-lite (MOBIDB_LITE); mobidb-lite (MOBIDB_LITE); m…	F:GO:0004672; F:GO:0005524; P:GO:0006468	F:protein kinase activity; F:ATP binding; P:protein phosphorylation
BGLB027286-PA	serine/threonine-protein phosphatase 6 regulatory ankyrin repeat subunit B-like	1416	20	0	56.48	1	F:GO:0003674	F:molecular_function			IPR002110 (PRINTS); IPR002110 (SMART); PF13637 (PFAM); IPR002110 (PFAM); IPR020683 (G3DSA:1.25.40.GENE3D); IPR020683 (G3DSA:1.25.40.GENE3D); IPR020683 (G3DSA:1.25.40.GENE3D); IPR020683 (G3DSA:1.25.40.GENE3D); IPR020683 (G3DSA:1.25.40.GENE3D); IPR020683 (PFAM); PTHR24133:SF21 (PANTHER); PTHR24133:SF21 (PANTHER); PTHR24133 (PANTHER); PTHR24133 (PANTHER); PTHR24133 (PANTHER); PTHR24133:SF21 (PANTHER…	F:GO:0005515	F:protein binding
BGLB027236-PA	Pleckstrin homology domain-containing family G member 7	878	20	0	79.46	2	P:GO:0007165; F:GO:0019899	P:signal transduction; F:enzyme binding			Coil (COILS); IPR001849 (SMART); IPR000219 (SMART); IPR000219 (G3DSA:1.20.900.GENE3D); IPR000219 (PFAM); IPR001849 (PFAM); IPR011993 (G3DSA:2.30.29.GENE3D); mobidb-lite (MOBIDB_LITE); mobidb-lite (MOBIDB_LITE); PTHR13217 (PANTHER); IPR001849 (PROSITE_PROFILES); IPR000219 (PROSITE_PROFILES); cd13245 (CDD); cd00160 (CDD); IPR000219 (SUPERFAMILY); IPR011993 (SUPERFAMILY)	F:GO:0005089; P:GO:0035023	F:Rho guanyl-nucleotide exchange factor activity; P:regulation of Rho protein signal transduction
BGLB027031-PA	aminopeptidase N-like	227	20	9.58616e-168	60.79	3	C:GO:0005575; F:GO:0008233; F:GO:0043167	C:cellular_component; F:peptidase activity; F:ion binding			IPR014782 (PFAM); PTHR11533:SF193 (PANTHER); IPR001930 (PANTHER); SSF63737 (SUPERFAMILY)	P:GO:0006508; F:GO:0008237; F:GO:0008270	P:proteolysis; F:metallopeptidase activity; F:zinc ion binding
BGLB026998-PA	mucin-like protein	105	13	3.5364e-70	73.59	2	P:GO:0007155; F:GO:0043167	P:cell adhesion; F:ion binding			no IPS match	no IPS match	no IPS match
BGLB026839-PB	DBH-like monooxygenase protein 1	113	20	8.91204e-74	67.63	1	F:GO:0003674	F:molecular_function			mobidb-lite (MOBIDB_LITE); PTHR34737 (PANTHER)	no GO terms	no GO terms
BGLB026317-PA	ATP-dependent DNA helicase PIF1	451	20	0	60.24	1	P:GO:0008150	P:biological_process			IPR025476 (PFAM); PTHR10492 (PANTHER)	no GO terms	no GO terms
BGLB026247-PA	PREDICTED: uncharacterized protein LOC106059358	131	1	6.75684e-88	100						no IPS match	no IPS match	no IPS match
BGLB025674-PA	cell division cycle protein 27 homolog	373	20	0	66.45	1	F:GO:0003674	F:molecular_function			IPR019734 (SMART); G3DSA:1.25.40.120 (GENE3D); mobidb-lite (MOBIDB_LITE); PTHR12558:SF13 (PANTHER); PTHR12558 (PANTHER); IPR013026 (PROSITE_PROFILES); IPR019734 (PROSITE_PROFILES); IPR019734 (PROSITE_PROFILES); IPR011990 (SUPERFAMILY)	F:GO:0005515	F:protein binding
BGLB024577-PA	PKD domain-containing protein	538	20	0	49.23	1	F:GO:0008233	F:peptidase activity	EC:3.4.24	Acting on peptide bonds (peptidases)	IPR023612 (PRINTS); IPR013856 (G3DSA:3.10.170.GENE3D); G3DSA:1.10.390.10 (GENE3D); IPR011096 (PFAM); IPR001570 (PFAM); IPR013856 (PFAM); PTHR33794 (PANTHER); SSF55486 (SUPERFAMILY)	F:GO:0004222; P:GO:0006508	F:metalloendopeptidase activity; P:proteolysis
BGLB024451-PA	pulmonary surfactant-associated protein D-like	163	20	1.19607e-115	64.51						IPR001304 (SMART); IPR001304 (PFAM); IPR016186 (G3DSA:3.10.100.GENE3D); PTHR22802 (PANTHER); IPR001304 (PROSITE_PROFILES); cd00037 (CDD); IPR016187 (SUPERFAMILY)	no GO terms	no GO terms
BGLB024213-PB	proactivator polypeptide-like	515	20	0	61.55	2	C:GO:0005764; P:GO:0006629	C:lysosome; P:lipid metabolic process			IPR008373 (PRINTS); IPR008139 (SMART); IPR011001 (G3DSA:1.10.225.GENE3D); IPR011001 (G3DSA:1.10.225.GENE3D); IPR007856 (PFAM); IPR008138 (PFAM); IPR011001 (G3DSA:1.10.225.GENE3D); PTHR11480 (PANTHER); PTHR11480:SF3 (PANTHER); IPR008139 (PROSITE_PROFILES); IPR008139 (PROSITE_PROFILES); IPR008139 (PROSITE_PROFILES); IPR008139 (PROSITE_PROFILES); IPR008139 (PROSITE_PROFILES); IPR011001 (SUPERFAMILY)…	C:GO:0005764; P:GO:0006629; P:GO:0006665	C:lysosome; P:lipid metabolic process; P:sphingolipid metabolic process
BGLB024213-PA	proactivator polypeptide-like	606	20	0	61.44	2	C:GO:0005764; P:GO:0006629	C:lysosome; P:lipid metabolic process			IPR008373 (PRINTS); IPR008139 (SMART); IPR008138 (PFAM); IPR011001 (G3DSA:1.10.225.GENE3D); IPR011001 (G3DSA:1.10.225.GENE3D); IPR007856 (PFAM); IPR011001 (G3DSA:1.10.225.GENE3D); PTHR11480 (PANTHER); PTHR11480:SF3 (PANTHER); PTHR11480 (PANTHER); IPR008139 (PROSITE_PROFILES); IPR008139 (PROSITE_PROFILES); IPR008139 (PROSITE_PROFILES); IPR008139 (PROSITE_PROFILES); IPR008139 (PROSITE_PROFILES); IP…	C:GO:0005764; P:GO:0006629; P:GO:0006665	C:lysosome; P:lipid metabolic process; P:sphingolipid metabolic process
BGLB024061-PA	PREDICTED: uncharacterized protein LOC106061828	109	1	1.1659e-71	100						no IPS match	no IPS match	no IPS match
BGLB023478-PA	probable glutathione S-transferase 7	206	20	6.19213e-147	71.27	1	F:GO:0003674	F:molecular_function			IPR010987 (G3DSA:1.20.1050.GENE3D); IPR004046 (PFAM); IPR012336 (G3DSA:3.40.30.GENE3D); IPR004045 (PFAM); PTHR11571:SF145 (PANTHER); PTHR11571 (PANTHER); IPR010987 (PROSITE_PROFILES); IPR004045 (PROSITE_PROFILES); cd03192 (CDD); cd03039 (CDD); IPR012336 (SUPERFAMILY); IPR010987 (SUPERFAMILY)	F:GO:0005515	F:protein binding
BGLB023351-PA	CD63 antigen	236	20	1.79524e-166	70.85	1	C:GO:0005575	C:cellular_component			IPR000301 (PRINTS); IPR018499 (PFAM); IPR000301 (PIRSF); PTHR19282 (PANTHER); PTHR19282:SF233 (PANTHER); cd03127 (CDD); IPR008952 (SUPERFAMILY)	C:GO:0016021	C:integral component of membrane
BGLB023303-PA	PREDICTED: uncharacterized protein LOC106050805	199	1	1.32926e-139	100						Coil (COILS); mobidb-lite (MOBIDB_LITE)	no GO terms	no GO terms
BGLB023273-PA	probable glutathione S-transferase 7	205	20	8.46229e-146	71.72	1	F:GO:0003674	F:molecular_function			IPR004046 (PFAM); IPR012336 (G3DSA:3.40.30.GENE3D); IPR010987 (G3DSA:1.20.1050.GENE3D); IPR004045 (PFAM); PTHR11571:SF145 (PANTHER); PTHR11571 (PANTHER); IPR004045 (PROSITE_PROFILES); IPR010987 (PROSITE_PROFILES); cd03039 (CDD); cd03192 (CDD); IPR012336 (SUPERFAMILY); IPR010987 (SUPERFAMILY)	F:GO:0005515	F:protein binding
BGLB023196-PA	integrin beta-PS-like	402	20	0	62.47	3	C:GO:0005575; P:GO:0007155; P:GO:0007165	C:cellular_component; P:cell adhesion; P:signal transduction
BGLB023089-PA	IgGFc-binding protein	150	20	1.08478e-104	54.4	1	F:GO:0005509	F:calcium ion binding			IPR001846 (PFAM); IPR001846 (PROSITE_PROFILES)	no GO terms	no GO terms
BGLB022769-PB	dystonin isoform X1	1369	20	0	74.85	4	C:GO:0005856; F:GO:0008092; C:GO:0032991; F:GO:0043167	C:cytoskeleton; F:cytoskeletal protein binding; C:protein-containing complex; F:ion binding			Coil (COILS); Coil (COILS); Coil (COILS); Coil (COILS); IPR018159 (SMART); IPR002048 (SMART); IPR003108 (SMART); IPR002017 (PFAM); G3DSA:1.20.58.60 (GENE3D); G3DSA:1.20.58.60 (GENE3D); IPR011992 (G3DSA:1.10.238.GENE3D); G3DSA:1.20.58.60 (GENE3D); IPR003108 (G3DSA:3.30.920.GENE3D); IPR003108 (PFAM); mobidb-lite (MOBIDB_LITE); PTHR11915:SF311 (PANTHER); PTHR11915 (PANTHER); PTHR11915 (PANTHER); PTH…	F:GO:0005509; F:GO:0005515; F:GO:0008017	F:calcium ion binding; F:protein binding; F:microtubule binding
BGLB022769-PA	dystonin isoform X1	1369	20	0	74.85	4	C:GO:0005856; F:GO:0008092; C:GO:0032991; F:GO:0043167	C:cytoskeleton; F:cytoskeletal protein binding; C:protein-containing complex; F:ion binding
BGLB022626-PA	glyceraldehyde-3-phosphate dehydrogenase, type I	238	20	8.04652e-173	97.53	7	P:GO:0005975; P:GO:0006091; P:GO:0009058; F:GO:0016491; P:GO:0034655; P:GO:0044281; P:GO:0051186	P:carbohydrate metabolic process; P:generation of precursor metabolites and energy; P:biosynthetic process; F:oxidoreductase activity; P:nucleobase-containing compound catabolic process; P:small molecule metabolic process; P:cofactor metabolic process	EC:1.2.1.59; EC:1.2.1.12	Glyceraldehyde-3-phosphate dehydrogenase (NAD(P)(+)) (phosphorylating); Glyceraldehyde-3-phosphate dehydrogenase (phosphorylating)	IPR020831 (PRINTS); IPR020828 (SMART); IPR020829 (PFAM); G3DSA:3.30.360.10 (GENE3D); IPR016040 (G3DSA:3.40.50.GENE3D); IPR020831 (PANTHER); IPR020830 (PROSITE_PATTERNS); IPR016040 (SUPERFAMILY); SSF55347 (SUPERFAMILY)	F:GO:0016620; P:GO:0055114	F:oxidoreductase activity, acting on the aldehyde or oxo group of donors, NAD or NADP as acceptor; P:oxidation-reduction process
BGLB022431-PA	PREDICTED: uncharacterized protein LOC106071204	302	2	0	72.14						no IPS match	no IPS match	no IPS match
BGLB022175-PD	Tumor necrosis factor receptor superfamily member 11B	1055	19	0	51.75	1	C:GO:0005575	C:cellular_component			IPR000906 (PFAM); mobidb-lite (MOBIDB_LITE); mobidb-lite (MOBIDB_LITE); mobidb-lite (MOBIDB_LITE); mobidb-lite (MOBIDB_LITE); mobidb-lite (MOBIDB_LITE)	no GO terms	no GO terms
BGLB022175-PC	Tumor necrosis factor receptor superfamily member 11B	1055	19	0	51.75	1	C:GO:0005575	C:cellular_component
BGLB022175-PB	Tumor necrosis factor receptor superfamily member 11B	1055	19	0	51.75	1	C:GO:0005575	C:cellular_component
BGLB022175-PA	Tumor necrosis factor receptor superfamily member 11B	1055	19	0	51.75	1	C:GO:0005575	C:cellular_component
BGLB022088-PA	PREDICTED: uncharacterized protein LOC106052664	619	19	0	51.06	1	F:GO:0003674	F:molecular_function			IPR002110 (SMART); IPR020683 (G3DSA:1.25.40.GENE3D); IPR020683 (G3DSA:1.25.40.GENE3D); cd00204 (CDD); IPR020683 (SUPERFAMILY)	F:GO:0005515	F:protein binding
BGLB021917-PA	telomerase protein component 1-like	2565	20	0	61.15	1	F:GO:0003723	F:RNA binding			Coil (COILS); Coil (COILS); IPR001680 (SMART); IPR027417 (G3DSA:3.40.50.GENE3D); IPR015943 (G3DSA:2.130.10.GENE3D); IPR015943 (G3DSA:2.130.10.GENE3D); IPR015943 (G3DSA:2.130.10.GENE3D); IPR008858 (PFAM); IPR001680 (PFAM); IPR025139 (PFAM); mobidb-lite (MOBIDB_LITE); mobidb-lite (MOBIDB_LITE); mobidb-lite (MOBIDB_LITE); PTHR22847 (PANTHER); PTHR22847:SF448 (PANTHER); PTHR22847 (PANTHER); PTHR22847…	F:GO:0003723; F:GO:0005515	F:RNA binding; F:protein binding
BGLB021854-PA	CD109 antigen-like	1376	20	0	70.02	2	C:GO:0005615; F:GO:0030234	C:extracellular space; F:enzyme regulator activity			IPR011625 (SMART); IPR009048 (SMART); IPR001599 (SMART); IPR001599 (PFAM); IPR019565 (PFAM); IPR011626 (PFAM); IPR009048 (G3DSA:2.60.40.GENE3D); IPR009048 (PFAM); IPR011625 (PFAM); IPR002890 (PFAM); IPR008930 (G3DSA:1.50.10.GENE3D); PTHR11412 (PANTHER); PTHR11412:SF80 (PANTHER); IPR019742 (PROSITE_PATTERNS); cd02897 (CDD); IPR014756 (SUPERFAMILY); IPR009048 (SUPERFAMILY); IPR008930 (SUPERFAMILY)	F:GO:0004866; C:GO:0005576; C:GO:0005615	F:endopeptidase inhibitor activity; C:extracellular region; C:extracellular space
BGLB021783-PA	PREDICTED: uncharacterized protein LOC106056935	721	1	0	100						no IPS match	no IPS match	no IPS match
BGLB021400-PB	leukocyte elastase inhibitor-like	329	20	0	77.09	1	C:GO:0005615	C:extracellular space			IPR023796 (SMART); G3DSA:3.30.497.10 (GENE3D); IPR023796 (PFAM); G3DSA:2.30.39.10 (GENE3D); IPR000215 (PANTHER); cd00172 (CDD); IPR023796 (SUPERFAMILY)	C:GO:0005615	C:extracellular space
BGLB021400-PA	leukocyte elastase inhibitor-like	329	20	0	77.09	1	C:GO:0005615	C:extracellular space
BGLB021031-PB	serine-rich adhesin for platelets-like	2999	2	0	79.47						mobidb-lite (MOBIDB_LITE); mobidb-lite (MOBIDB_LITE); mobidb-lite (MOBIDB_LITE); mobidb-lite (MOBIDB_LITE); mobidb-lite (MOBIDB_LITE); mobidb-lite (MOBIDB_LITE); mobidb-lite (MOBIDB_LITE); mobidb-lite (MOBIDB_LITE); mobidb-lite (MOBIDB_LITE); mobidb-lite (MOBIDB_LITE); mobidb-lite (MOBIDB_LITE); mobidb-lite (MOBIDB_LITE); mobidb-lite (MOBIDB_LITE); mobidb-lite (MOBIDB_LITE)	no GO terms	no GO terms
BGLB021031-PA	serine-rich adhesin for platelets-like	2999	2	0	79.47
BGLB020840-PA	pulmonary surfactant-associated protein D-like	164	20	8.72975e-115	65.32						IPR001304 (SMART); IPR016186 (G3DSA:3.10.100.GENE3D); IPR001304 (PFAM); PTHR22802 (PANTHER); IPR001304 (PROSITE_PROFILES); cd00037 (CDD); IPR016187 (SUPERFAMILY)	no GO terms	no GO terms
BGLB020742-PB	Leucine-rich PPR motif-containing protein, mitochondrial	825	20	0	49.88						IPR002885 (TIGRFAM); IPR002885 (PFAM); mobidb-lite (MOBIDB_LITE); IPR002885 (PROSITE_PROFILES); IPR002885 (PROSITE_PROFILES); IPR002885 (PROSITE_PROFILES)	no GO terms	no GO terms
BGLB020742-PA	Leucine-rich PPR motif-containing protein, mitochondrial	817	20	0	50.3						IPR002885 (TIGRFAM); IPR002885 (PFAM); IPR002885 (PROSITE_PROFILES); IPR002885 (PROSITE_PROFILES); IPR002885 (PROSITE_PROFILES)	no GO terms	no GO terms
BGLB020071-PA	Nuclear pore membrane glycoprotein 210	1917	20	0	64.65	1	C:GO:0005575	C:cellular_component			IPR003343 (SMART); G3DSA:2.60.40.1080 (GENE3D); IPR003343 (PFAM); mobidb-lite (MOBIDB_LITE); PTHR23019 (PANTHER); IPR008964 (SUPERFAMILY)	no GO terms	no GO terms
BGLB019994-PC	PREDICTED: uncharacterized protein LOC106079458 isoform X1	1712	2	0	99.97						Coil (COILS); mobidb-lite (MOBIDB_LITE); mobidb-lite (MOBIDB_LITE); mobidb-lite (MOBIDB_LITE); mobidb-lite (MOBIDB_LITE); mobidb-lite (MOBIDB_LITE); mobidb-lite (MOBIDB_LITE); mobidb-lite (MOBIDB_LITE); mobidb-lite (MOBIDB_LITE); mobidb-lite (MOBIDB_LITE); mobidb-lite (MOBIDB_LITE); mobidb-lite (MOBIDB_LITE)	no GO terms	no GO terms
BGLB019994-PB	PREDICTED: uncharacterized protein LOC106079458 isoform X1	1712	2	0	99.97
BGLB019994-PA	PREDICTED: uncharacterized protein LOC106079458 isoform X2	1711	2	0	99.97						Coil (COILS); mobidb-lite (MOBIDB_LITE); mobidb-lite (MOBIDB_LITE); mobidb-lite (MOBIDB_LITE); mobidb-lite (MOBIDB_LITE); mobidb-lite (MOBIDB_LITE); mobidb-lite (MOBIDB_LITE); mobidb-lite (MOBIDB_LITE); mobidb-lite (MOBIDB_LITE); mobidb-lite (MOBIDB_LITE); mobidb-lite (MOBIDB_LITE); mobidb-lite (MOBIDB_LITE)	no GO terms	no GO terms
BGLB019847-PA	fatty acid-binding protein-like	138	12	4.78083e-92	56.31	1	F:GO:0008289	F:lipid binding			IPR012674 (G3DSA:2.40.128.GENE3D); IPR011038 (SUPERFAMILY)	no GO terms	no GO terms
BGLB019617-PA	PREDICTED: uncharacterized protein LOC106050984	122	1	4.79759e-82	100						no IPS match	no IPS match	no IPS match
BGLB019561-PA	galactocerebrosidase-like isoform X1	467	20	0	73.31	6	C:GO:0005575; P:GO:0005975; P:GO:0006629; P:GO:0009056; F:GO:0016798; P:GO:0034641	C:cellular_component; P:carbohydrate metabolic process; P:lipid metabolic process; P:catabolic process; F:hydrolase activity, acting on glycosyl bonds; P:cellular nitrogen compound metabolic process	EC:3.2.1.46	Galactosylceramidase	IPR001286 (PRINTS); IPR001286 (PFAM); IPR013781 (G3DSA:3.20.20.GENE3D); PTHR15172:SF1 (PANTHER); IPR001286 (PANTHER); IPR017853 (SUPERFAMILY)	F:GO:0004336; P:GO:0005975; P:GO:0006683	F:galactosylceramidase activity; P:carbohydrate metabolic process; P:galactosylceramide catabolic process
BGLB019413-PA	actin, plasmodial isoform-like	535	20	0	93.1	3	C:GO:0005737; C:GO:0005856; F:GO:0043167	C:cytoplasm; C:cytoskeleton; F:ion binding			IPR004000 (PRINTS); IPR004000 (SMART); G3DSA:3.30.420.40 (GENE3D); G3DSA:3.90.640.10 (GENE3D); G3DSA:3.30.420.40 (GENE3D); IPR004000 (PFAM); IPR004000 (PANTHER); PTHR11937:SF244 (PANTHER); IPR004000 (PANTHER); IPR004001 (PROSITE_PATTERNS); IPR004001 (PROSITE_PATTERNS); IPR020902 (PROSITE_PATTERNS); cd00012 (CDD); cd00012 (CDD); SSF53067 (SUPERFAMILY); SSF53067 (SUPERFAMILY); SSF53067 (SUPERFAMILY)	no GO terms	no GO terms
BGLB019194-PA	haemoglobin type 1	783	20	0	77.31	2	F:GO:0003674; P:GO:0006810	F:molecular_function; P:transport			Coil (COILS); IPR000971 (PFAM); IPR012292 (G3DSA:1.10.490.GENE3D); IPR000971 (PROSITE_PROFILES); IPR000971 (PROSITE_PROFILES); IPR000971 (PROSITE_PROFILES); IPR000971 (PROSITE_PROFILES); cd01040 (CDD); cd01040 (CDD); cd01040 (CDD); cd01040 (CDD); IPR009050 (SUPERFAMILY); IPR009050 (SUPERFAMILY); IPR009050 (SUPERFAMILY); IPR009050 (SUPERFAMILY)	F:GO:0019825; F:GO:0020037	F:oxygen binding; F:heme binding
BGLB019184-PB	endothelin-converting enzyme 2-like	149	20	3.37668e-105	60.81	2	P:GO:0007165; F:GO:0008233	P:signal transduction; F:peptidase activity	EC:3.4.24	Acting on peptide bonds (peptidases)	IPR008753 (PFAM); IPR000718 (PANTHER); SSF55486 (SUPERFAMILY)	F:GO:0004222; P:GO:0006508	F:metalloendopeptidase activity; P:proteolysis
BGLB019184-PA	endothelin-converting enzyme 2-like	149	20	3.37668e-105	60.81	2	P:GO:0007165; F:GO:0008233	P:signal transduction; F:peptidase activity	EC:3.4.24	Acting on peptide bonds (peptidases)
BGLB018517-PA	PREDICTED: uncharacterized protein LOC106078992	159	1	3.68867e-114	100						no IPS match	no IPS match	no IPS match
BGLB018331-PA	mucin-like protein	615	20	0	74.29	3	C:GO:0005575; P:GO:0007155; F:GO:0043167	C:cellular_component; P:cell adhesion; F:ion binding			IPR001846 (SMART); IPR001846 (PFAM); PTHR13802 (PANTHER); IPR001846 (PROSITE_PROFILES)	no GO terms	no GO terms
BGLB018260-PA	mucin-like protein	2344	20	0	58.5	4	F:GO:0005198; P:GO:0007155; C:GO:0031012; F:GO:0043167	F:structural molecule activity; P:cell adhesion; C:extracellular matrix; F:ion binding			PR00011 (PRINTS); IPR011641 (SMART); IPR000742 (SMART); IPR001846 (SMART); IPR001881 (SMART); G3DSA:2.10.25.10 (GENE3D); IPR026823 (PFAM); G3DSA:2.10.25.10 (GENE3D); G3DSA:2.10.25.10 (GENE3D); IPR001881 (PFAM); G3DSA:2.10.25.10 (GENE3D); G3DSA:2.10.25.10 (GENE3D); G3DSA:2.10.25.10 (GENE3D); PF14670 (PFAM); G3DSA:2.10.25.10 (GENE3D); G3DSA:2.10.25.10 (GENE3D); G3DSA:2.10.25.10 (GENE3D); IPR003886 …	F:GO:0005201; F:GO:0005509; F:GO:0005515; P:GO:0007160; C:GO:0031012	F:extracellular matrix structural constituent; F:calcium ion binding; F:protein binding; P:cell-matrix adhesion; C:extracellular matrix
BGLB017927-PA	ATP-dependent DNA helicase PIF1	945	20	0	55.9	1	P:GO:0008150	P:biological_process			Coil (COILS); IPR025476 (PFAM); PTHR10492 (PANTHER)	no GO terms	no GO terms
BGLB017751-PB	dynein heavy chain 3, axonemal-like isoform X2	3991	20	0	88.2	4	C:GO:0005856; P:GO:0008150; C:GO:0032991; F:GO:0043167	C:cytoskeleton; P:biological_process; C:protein-containing complex; F:ion binding	EC:3.6.1.15	Nucleoside-triphosphate phosphatase	Coil (COILS); Coil (COILS); Coil (COILS); Coil (COILS); Coil (COILS); IPR003593 (SMART); IPR027417 (G3DSA:3.40.50.GENE3D); IPR024743 (PFAM); IPR024317 (PFAM); PF12775 (PFAM); PF12774 (PFAM); IPR013602 (PFAM); PF12781 (PFAM); IPR004273 (PFAM); mobidb-lite (MOBIDB_LITE); IPR026983 (PANTHER); PTHR10676:SF242 (PANTHER); cd00009 (CDD); IPR027417 (SUPERFAMILY); IPR027417 (SUPERFAMILY); IPR027417 (SUPER…	F:GO:0003777; P:GO:0007018; C:GO:0030286	F:microtubule motor activity; P:microtubule-based movement; C:dynein complex
BGLB017751-PA	dynein heavy chain 3, axonemal-like isoform X1	4002	20	0	88.14	4	C:GO:0005856; P:GO:0008150; C:GO:0032991; F:GO:0043167	C:cytoskeleton; P:biological_process; C:protein-containing complex; F:ion binding	EC:3.6.1.15	Nucleoside-triphosphate phosphatase	Coil (COILS); Coil (COILS); Coil (COILS); Coil (COILS); Coil (COILS); IPR003593 (SMART); IPR024317 (PFAM); PF12774 (PFAM); PF12775 (PFAM); PF12781 (PFAM); IPR004273 (PFAM); IPR027417 (G3DSA:3.40.50.GENE3D); IPR013602 (PFAM); IPR024743 (PFAM); mobidb-lite (MOBIDB_LITE); IPR026983 (PANTHER); PTHR10676:SF242 (PANTHER); cd00009 (CDD); IPR027417 (SUPERFAMILY); IPR027417 (SUPERFAMILY); IPR027417 (SUPER…	F:GO:0003777; P:GO:0007018; C:GO:0030286	F:microtubule motor activity; P:microtubule-based movement; C:dynein complex
BGLB017725-PA	chitinase-like protein PB1E7.04c	1096	4	0	72.05	3	F:GO:0003674; C:GO:0005576; P:GO:0008150	F:molecular_function; C:extracellular region; P:biological_process			Coil (COILS); PR00453 (PRINTS); IPR002035 (SMART); IPR002557 (SMART); IPR002035 (G3DSA:3.40.50.GENE3D); IPR002035 (G3DSA:3.40.50.GENE3D); IPR002557 (PFAM); IPR002557 (G3DSA:2.170.140.GENE3D); IPR002035 (G3DSA:3.40.50.GENE3D); IPR002035 (PFAM); mobidb-lite (MOBIDB_LITE); PTHR11132 (PANTHER); IPR002035 (PROSITE_PROFILES); IPR002557 (PROSITE_PROFILES); IPR002035 (PROSITE_PROFILES); IPR002035 (PROSIT…	C:GO:0005576; P:GO:0006030; F:GO:0008061	C:extracellular region; P:chitin metabolic process; F:chitin binding
BGLB017613-PA	cathepsin L1-like	319	20	0	70	1	F:GO:0008233	F:peptidase activity			IPR000668 (PRINTS); IPR000668 (SMART); IPR013201 (SMART); IPR000668 (PFAM); G3DSA:3.90.70.10 (GENE3D); IPR013201 (PFAM); IPR013128 (PANTHER); IPR025660 (PROSITE_PATTERNS); IPR000169 (PROSITE_PATTERNS); cd02248 (CDD); SSF54001 (SUPERFAMILY)	P:GO:0006508; F:GO:0008234	P:proteolysis; F:cysteine-type peptidase activity
BGLB017584-PA	probable E3 ubiquitin-protein ligase HERC1	3986	20	0	64.05	1	F:GO:0003674	F:molecular_function			Coil (COILS); Coil (COILS); IPR000408 (PRINTS); IPR001680 (SMART); IPR003877 (SMART); IPR015943 (G3DSA:2.130.10.GENE3D); IPR000408 (PFAM); IPR015943 (G3DSA:2.130.10.GENE3D); IPR009091 (G3DSA:2.130.10.GENE3D); IPR001680 (PFAM); IPR003877 (PFAM); mobidb-lite (MOBIDB_LITE); mobidb-lite (MOBIDB_LITE); mobidb-lite (MOBIDB_LITE); mobidb-lite (MOBIDB_LITE); mobidb-lite (MOBIDB_LITE); mobidb-lite (MOBIDB…	F:GO:0005515	F:protein binding
BGLB017360-PA	mucin-like protein	824	20	0	57.89	2	P:GO:0007155; F:GO:0043167	P:cell adhesion; F:ion binding			IPR001881 (SMART); IPR000742 (SMART); IPR001846 (SMART); IPR003886 (SMART); G3DSA:2.10.25.10 (GENE3D); IPR001881 (PFAM); G3DSA:2.10.25.10 (GENE3D); G3DSA:2.10.25.10 (GENE3D); IPR001846 (PFAM); PTHR13802:SF47 (PANTHER); PTHR13802 (PANTHER); IPR018097 (PROSITE_PATTERNS); IPR000152 (PROSITE_PATTERNS); IPR013032 (PROSITE_PATTERNS); IPR013032 (PROSITE_PATTERNS); IPR001846 (PROSITE_PROFILES); IPR000742…	F:GO:0005509; F:GO:0005515; P:GO:0007160	F:calcium ion binding; F:protein binding; P:cell-matrix adhesion
BGLB017354-PA	PREDICTED: uncharacterized protein LOC106070463	239	6	3.88907e-172	68.76						no IPS match	no IPS match	no IPS match
BGLB017114-PA	haemoglobin type 1	1718	20	0	79.88	2	P:GO:0006810; F:GO:0043167	P:transport; F:ion binding			IPR000971 (PFAM); IPR012292 (G3DSA:1.10.490.GENE3D); PTHR11442 (PANTHER); PTHR11442:SF36 (PANTHER); IPR000971 (PROSITE_PROFILES); IPR000971 (PROSITE_PROFILES); IPR000971 (PROSITE_PROFILES); IPR000971 (PROSITE_PROFILES); IPR000971 (PROSITE_PROFILES); IPR000971 (PROSITE_PROFILES); IPR000971 (PROSITE_PROFILES); IPR000971 (PROSITE_PROFILES); IPR000971 (PROSITE_PROFILES); IPR000971 (PROSITE_PROFILES);…	F:GO:0019825; F:GO:0020037	F:oxygen binding; F:heme binding
BGLB017086-PA	PREDICTED: uncharacterized protein LOC106080020	270	6	0	55.8	3	F:GO:0003674; C:GO:0005576; P:GO:0008150	F:molecular_function; C:extracellular region; P:biological_process			IPR002557 (SMART); IPR002557 (G3DSA:2.170.140.GENE3D); IPR002557 (PFAM); IPR002557 (PROSITE_PROFILES); IPR002557 (SUPERFAMILY)	C:GO:0005576; P:GO:0006030; F:GO:0008061	C:extracellular region; P:chitin metabolic process; F:chitin binding
BGLB017085-PA	PREDICTED: uncharacterized protein LOC106080017	141	4	6.7533e-95	64.42						no IPS match	no IPS match	no IPS match
BGLB016936-PE	ras GTPase-activating-like protein IQGAP1 isoform X1	1657	20	0	82.82	2	F:GO:0003674; P:GO:0007165	F:molecular_function; P:signal transduction			Coil (COILS); Coil (COILS); Coil (COILS); Coil (COILS); IPR001936 (SMART); IPR001715 (SMART); IPR000048 (SMART); IPR001936 (PFAM); IPR001715 (G3DSA:1.10.418.GENE3D); IPR001715 (PFAM); IPR001936 (G3DSA:1.10.506.GENE3D); IPR000593 (PFAM); IPR000048 (PFAM); mobidb-lite (MOBIDB_LITE); PTHR14149 (PANTHER); IPR000048 (PROSITE_PROFILES); IPR000048 (PROSITE_PROFILES); IPR000048 (PROSITE_PROFILES); IPR001…	F:GO:0005515; P:GO:0007165; P:GO:0043087	F:protein binding; P:signal transduction; P:regulation of GTPase activity
BGLB016936-PD	ras GTPase-activating-like protein IQGAP1 isoform X1	1657	20	0	82.82	1	P:GO:0007165	P:signal transduction
BGLB016936-PC	ras GTPase-activating-like protein IQGAP1 isoform X1	1655	20	0	82.81	2	F:GO:0003674; P:GO:0007165	F:molecular_function; P:signal transduction			Coil (COILS); Coil (COILS); Coil (COILS); Coil (COILS); IPR001715 (SMART); IPR000048 (SMART); IPR001936 (SMART); IPR001715 (G3DSA:1.10.418.GENE3D); IPR001936 (G3DSA:1.10.506.GENE3D); IPR001936 (PFAM); IPR000593 (PFAM); IPR000048 (PFAM); IPR001715 (PFAM); mobidb-lite (MOBIDB_LITE); PTHR14149 (PANTHER); IPR001936 (PROSITE_PROFILES); IPR000048 (PROSITE_PROFILES); IPR000048 (PROSITE_PROFILES); IPR000…	F:GO:0005515; P:GO:0007165; P:GO:0043087	F:protein binding; P:signal transduction; P:regulation of GTPase activity
BGLB016936-PB	ras GTPase-activating-like protein IQGAP1 isoform X1	1657	20	0	82.82	1	P:GO:0007165	P:signal transduction
BGLB016936-PA	ras GTPase-activating-like protein IQGAP1 isoform X1	1657	20	0	82.82	1	P:GO:0007165	P:signal transduction
BGLB016914-PB	chromodomain-helicase-DNA-binding protein 4-like isoform X2	1389	20	0	86.39	12	C:GO:0000228; F:GO:0003677; F:GO:0004386; C:GO:0005654; P:GO:0007010; P:GO:0007049; P:GO:0009058; F:GO:0016887; C:GO:0032991; P:GO:0034641; F:GO:0043167; P:GO:0051276	C:nuclear chromosome; F:DNA binding; F:helicase activity; C:nucleoplasm; P:cytoskeleton organization; P:cell cycle; P:biosynthetic process; F:ATPase activity; C:protein-containing complex; P:cellular nitrogen compound metabolic process; F:ion binding; P:chromosome organization	EC:3.6.1.3; EC:3.6.1.15	Adenosinetriphosphatase; Nucleoside-triphosphate phosphatase	Coil (COILS); Coil (COILS); IPR001965 (SMART); IPR014001 (SMART); IPR000953 (SMART); IPR001650 (SMART); IPR009462 (SMART); IPR009463 (SMART); IPR023780 (PFAM); IPR009462 (PFAM); IPR000330 (PFAM); IPR027417 (G3DSA:3.40.50.GENE3D); IPR012958 (PFAM); IPR019787 (PFAM); IPR009463 (PFAM); G3DSA:2.40.50.40 (GENE3D); IPR013083 (G3DSA:3.30.40.GENE3D); IPR001650 (PFAM); IPR027417 (G3DSA:3.40.50.GENE3D); IP…	F:GO:0003676; F:GO:0003677; F:GO:0005515; F:GO:0005524; C:GO:0005634; P:GO:0006325; P:GO:0006355; P:GO:0007051; P:GO:0007098; F:GO:0008026; F:GO:0008270; C:GO:0016581; F:GO:0016818	F:nucleic acid binding; F:DNA binding; F:protein binding; F:ATP binding; C:nucleus; P:chromatin organization; P:regulation of transcription, DNA-templated; P:spindle organization; P:centrosome cycle; F:ATP-dependent helicase activity; F:zinc ion binding; C:NuRD complex; F:hydrolase activity, acting on acid anhydrides, in phosphorus-containing anhydrides
BGLB016914-PA	chromodomain-helicase-DNA-binding protein 4-like isoform X1	1417	20	0	85.41	12	C:GO:0000228; F:GO:0003677; F:GO:0004386; C:GO:0005654; P:GO:0007010; P:GO:0007049; P:GO:0009058; F:GO:0016887; C:GO:0032991; P:GO:0034641; F:GO:0043167; P:GO:0051276	C:nuclear chromosome; F:DNA binding; F:helicase activity; C:nucleoplasm; P:cytoskeleton organization; P:cell cycle; P:biosynthetic process; F:ATPase activity; C:protein-containing complex; P:cellular nitrogen compound metabolic process; F:ion binding; P:chromosome organization	EC:3.6.1.3; EC:3.6.1.15	Adenosinetriphosphatase; Nucleoside-triphosphate phosphatase	Coil (COILS); Coil (COILS); IPR001965 (SMART); IPR014001 (SMART); IPR000953 (SMART); IPR001650 (SMART); IPR009463 (SMART); IPR009462 (SMART); IPR012958 (PFAM); IPR000330 (PFAM); IPR013083 (G3DSA:3.30.40.GENE3D); G3DSA:2.40.50.40 (GENE3D); IPR019787 (PFAM); IPR023780 (PFAM); IPR009463 (PFAM); IPR013083 (G3DSA:3.30.40.GENE3D); IPR027417 (G3DSA:3.40.50.GENE3D); IPR027417 (G3DSA:3.40.50.GENE3D); IPR0…	F:GO:0003676; F:GO:0003677; F:GO:0005515; F:GO:0005524; C:GO:0005634; P:GO:0006325; P:GO:0006355; P:GO:0007051; P:GO:0007098; F:GO:0008026; F:GO:0008270; C:GO:0016581; F:GO:0016818	F:nucleic acid binding; F:DNA binding; F:protein binding; F:ATP binding; C:nucleus; P:chromatin organization; P:regulation of transcription, DNA-templated; P:spindle organization; P:centrosome cycle; F:ATP-dependent helicase activity; F:zinc ion binding; C:NuRD complex; F:hydrolase activity, acting on acid anhydrides, in phosphorus-containing anhydrides
BGLB016863-PA	protein split ends-like	5458	20	0	67.03	1	F:GO:0003723	F:RNA binding			Coil (COILS); Coil (COILS); Coil (COILS); Coil (COILS); Coil (COILS); IPR000504 (SMART); IPR012921 (PFAM); IPR000504 (PFAM); IPR012677 (G3DSA:3.30.70.GENE3D); IPR012677 (G3DSA:3.30.70.GENE3D); IPR012677 (G3DSA:3.30.70.GENE3D); IPR016194 (G3DSA:2.40.290.GENE3D); IPR012677 (G3DSA:3.30.70.GENE3D); mobidb-lite (MOBIDB_LITE); mobidb-lite (MOBIDB_LITE); mobidb-lite (MOBIDB_LITE); mobidb-lite (MOBIDB_LI…	F:GO:0000166; F:GO:0003676	F:nucleotide binding; F:nucleic acid binding
BGLB016712-PA	transmembrane protease serine 9-like	279	20	0	60.27	1	F:GO:0008233	F:peptidase activity	EC:3.4.21	Acting on peptide bonds (peptidases)	IPR001254 (SMART); G3DSA:2.40.10.10 (GENE3D); G3DSA:2.40.10.10 (GENE3D); IPR001254 (PFAM); PTHR24256 (PANTHER); IPR033116 (PROSITE_PATTERNS); IPR001254 (PROSITE_PROFILES); IPR001254 (CDD); IPR009003 (SUPERFAMILY)	F:GO:0004252; P:GO:0006508	F:serine-type endopeptidase activity; P:proteolysis
BGLB016620-PA	twitchin-like isoform X1	4966	20	0	74.55	3	P:GO:0006464; F:GO:0016301; F:GO:0043167	P:cellular protein modification process; F:kinase activity; F:ion binding			PR00014 (PRINTS); IPR003599 (SMART); IPR003598 (SMART); IPR003961 (SMART); IPR000719 (SMART); IPR013783 (G3DSA:2.60.40.GENE3D); IPR013783 (G3DSA:2.60.40.GENE3D); IPR013783 (G3DSA:2.60.40.GENE3D); IPR003961 (PFAM); IPR013783 (G3DSA:2.60.40.GENE3D); IPR013783 (G3DSA:2.60.40.GENE3D); IPR000719 (PFAM); IPR013783 (G3DSA:2.60.40.GENE3D); IPR013098 (PFAM); IPR013783 (G3DSA:2.60.40.GENE3D); IPR013783 (G3…	F:GO:0004672; F:GO:0005515; F:GO:0005524; P:GO:0006468	F:protein kinase activity; F:protein binding; F:ATP binding; P:protein phosphorylation
BGLB016503-PA	histone-lysine N-methyltransferase 2A	3971	20	0	77.79	10	F:GO:0003677; F:GO:0003700; C:GO:0005654; P:GO:0006464; F:GO:0008168; P:GO:0009058; C:GO:0032991; P:GO:0034641; F:GO:0043167; P:GO:0051276	F:DNA binding; F:DNA-binding transcription factor activity; C:nucleoplasm; P:cellular protein modification process; F:methyltransferase activity; P:biosynthetic process; C:protein-containing complex; P:cellular nitrogen compound metabolic process; F:ion binding; P:chromosome organization	EC:2.1.1.43	Histone-lysine N-methyltransferase	Coil (COILS); IPR001214 (SMART); IPR001965 (SMART); IPR003888 (SMART); IPR003616 (SMART); IPR003889 (SMART); IPR001487 (G3DSA:1.20.920.GENE3D); G3DSA:2.170.270.10 (GENE3D); IPR003888 (PFAM); IPR019787 (PFAM); IPR001214 (PFAM); IPR013083 (G3DSA:3.30.40.GENE3D); IPR013083 (G3DSA:3.30.40.GENE3D); PF13771 (PFAM); IPR003889 (PFAM); mobidb-lite (MOBIDB_LITE); mobidb-lite (MOBIDB_LITE); mobidb-lite (MOB…	F:GO:0005515; C:GO:0005634; F:GO:0008270	F:protein binding; C:nucleus; F:zinc ion binding
BGLB016459-PA	PREDICTED: uncharacterized protein LOC106052747	1347	20	0	49.85	1	F:GO:0043167	F:ion binding			IPR001881 (SMART); G3DSA:2.10.25.10 (GENE3D); PTHR10127 (PANTHER); PTHR10127:SF588 (PANTHER); IPR000152 (PROSITE_PATTERNS); IPR000742 (PROSITE_PROFILES); cd00054 (CDD); SSF57196 (SUPERFAMILY)	F:GO:0005509; F:GO:0005515	F:calcium ion binding; F:protein binding
BGLB016458-PA	collagen alpha-3(VI) chain-like isoform X1	322	20	0	55.14	1	F:GO:0043167	F:ion binding			IPR000742 (SMART); IPR001881 (SMART); IPR024731 (PFAM); IPR023413 (G3DSA:2.40.155.GENE3D); G3DSA:2.10.25.10 (GENE3D); G3DSA:2.10.25.10 (GENE3D); IPR001881 (PFAM); PTHR24034 (PANTHER); IPR018097 (PROSITE_PATTERNS); IPR013032 (PROSITE_PATTERNS); IPR018097 (PROSITE_PATTERNS); IPR000152 (PROSITE_PATTERNS); IPR013032 (PROSITE_PATTERNS); IPR013032 (PROSITE_PATTERNS); IPR000152 (PROSITE_PATTERNS); IPR00…	F:GO:0005509; F:GO:0005515	F:calcium ion binding; F:protein binding
BGLB016413-PA	E3 ubiquitin-protein ligase HERC2-like isoform X1	4933	20	0	76.88	2	P:GO:0006464; F:GO:0043167	P:cellular protein modification process; F:ion binding			IPR000408 (PRINTS); IPR004939 (SMART); IPR001199 (SMART); IPR000433 (SMART); IPR000569 (SMART); IPR000408 (PFAM); IPR000433 (PFAM); IPR021097 (PFAM); IPR014722 (G3DSA:2.30.30.GENE3D); IPR008979 (G3DSA:2.60.120.GENE3D); IPR001199 (G3DSA:3.10.120.GENE3D); IPR000569 (PFAM); G3DSA:3.30.2160.10 (GENE3D); IPR004939 (PFAM); IPR001199 (PFAM); IPR010606 (PFAM); IPR009091 (G3DSA:2.130.10.GENE3D); mobidb-li…	F:GO:0004842; F:GO:0008270; P:GO:0016567; F:GO:0046872	F:ubiquitin-protein transferase activity; F:zinc ion binding; P:protein ubiquitination; F:metal ion binding
BGLB016329-PA	mucin-like protein	1822	20	0	59.2	3	F:GO:0005198; C:GO:0031012; F:GO:0043167	F:structural molecule activity; C:extracellular matrix; F:ion binding			PR00011 (PRINTS); IPR000742 (SMART); IPR001846 (SMART); IPR001881 (SMART); G3DSA:2.10.25.10 (GENE3D); G3DSA:2.10.25.10 (GENE3D); G3DSA:2.10.25.10 (GENE3D); G3DSA:2.10.25.10 (GENE3D); G3DSA:2.10.25.10 (GENE3D); G3DSA:2.10.25.10 (GENE3D); G3DSA:2.10.25.10 (GENE3D); G3DSA:2.10.25.10 (GENE3D); IPR001881 (PFAM); G3DSA:2.10.25.10 (GENE3D); mobidb-lite (MOBIDB_LITE); IPR011398 (PANTHER); PTHR24039:SF23 …	F:GO:0005201; F:GO:0005509; F:GO:0005515; C:GO:0031012	F:extracellular matrix structural constituent; F:calcium ion binding; F:protein binding; C:extracellular matrix
BGLB013891-PB	uncharacterized threonine-rich GPI-anchored glycoprotein PJ4664.02-like isoform X1	665	4	0	68.59	2	P:GO:0007399; P:GO:0030154	P:nervous system development; P:cell differentiation			mobidb-lite (MOBIDB_LITE); mobidb-lite (MOBIDB_LITE); mobidb-lite (MOBIDB_LITE); SSF141571 (SUPERFAMILY)	no GO terms	no GO terms
BGLB013694-PB	calponin-2-like isoform X1	1068	20	0	75.49	1	F:GO:0003674	F:molecular_function			IPR003096 (PRINTS); IPR001715 (SMART); IPR001715 (PFAM); IPR001715 (G3DSA:1.10.418.GENE3D); IPR000557 (PFAM); PTHR18959:SF56 (PANTHER); PTHR18959 (PANTHER); PTHR18959:SF56 (PANTHER); PTHR18959 (PANTHER); IPR000557 (PROSITE_PATTERNS); IPR000557 (PROSITE_PATTERNS); IPR000557 (PROSITE_PATTERNS); IPR000557 (PROSITE_PATTERNS); IPR000557 (PROSITE_PATTERNS); IPR000557 (PROSITE_PATTERNS); IPR000557 (PROS…	F:GO:0005515	F:protein binding
BGLB013683-PB	cathepsin L1-like	241	20	2.32281e-179	79.04	1	F:GO:0008233	F:peptidase activity			IPR000668 (SMART); IPR013201 (SMART); G3DSA:3.90.70.10 (GENE3D); IPR013201 (PFAM); IPR000668 (PFAM); IPR013128 (PANTHER); IPR000169 (PROSITE_PATTERNS); cd02248 (CDD); SSF54001 (SUPERFAMILY)	P:GO:0006508; F:GO:0008234	P:proteolysis; F:cysteine-type peptidase activity
BGLB013621-PB	dmX-like protein 2 isoform X2	3151	20	0	71.31	1	F:GO:0003674	F:molecular_function			Coil (COILS); Coil (COILS); IPR001680 (SMART); IPR001680 (PFAM); IPR022033 (PFAM); IPR015943 (G3DSA:2.130.10.GENE3D); mobidb-lite (MOBIDB_LITE); mobidb-lite (MOBIDB_LITE); mobidb-lite (MOBIDB_LITE); mobidb-lite (MOBIDB_LITE); mobidb-lite (MOBIDB_LITE); mobidb-lite (MOBIDB_LITE); mobidb-lite (MOBIDB_LITE); mobidb-lite (MOBIDB_LITE); PTHR13950 (PANTHER); PTHR13950:SF9 (PANTHER); PTHR13950:SF9 (PANT…	F:GO:0005515	F:protein binding
BGLB013610-PB	serine-rich adhesin for platelets-like	2495	8	0	59.25	2	C:GO:0016020; C:GO:0016021	C:membrane; C:integral component of membrane			mobidb-lite (MOBIDB_LITE); mobidb-lite (MOBIDB_LITE); mobidb-lite (MOBIDB_LITE); mobidb-lite (MOBIDB_LITE); mobidb-lite (MOBIDB_LITE); mobidb-lite (MOBIDB_LITE); mobidb-lite (MOBIDB_LITE); mobidb-lite (MOBIDB_LITE); mobidb-lite (MOBIDB_LITE); mobidb-lite (MOBIDB_LITE); mobidb-lite (MOBIDB_LITE); mobidb-lite (MOBIDB_LITE)	no GO terms	no GO terms
BGLB013606-PG	coiled-coil domain-containing protein 186-like isoform X1	1246	20	0	76.34						Coil (COILS); Coil (COILS); Coil (COILS); Coil (COILS); Coil (COILS); Coil (COILS); Coil (COILS); Coil (COILS); Coil (COILS); Coil (COILS); Coil (COILS); Coil (COILS); mobidb-lite (MOBIDB_LITE); mobidb-lite (MOBIDB_LITE); mobidb-lite (MOBIDB_LITE); mobidb-lite (MOBIDB_LITE); PTHR18911 (PANTHER)	no GO terms	no GO terms
BGLB013606-PF	coiled-coil domain-containing protein 186-like isoform X1	1254	20	0	76.23						Coil (COILS); Coil (COILS); Coil (COILS); Coil (COILS); Coil (COILS); Coil (COILS); Coil (COILS); Coil (COILS); Coil (COILS); Coil (COILS); Coil (COILS); Coil (COILS); mobidb-lite (MOBIDB_LITE); mobidb-lite (MOBIDB_LITE); mobidb-lite (MOBIDB_LITE); mobidb-lite (MOBIDB_LITE); PTHR18911 (PANTHER)	no GO terms	no GO terms
BGLB013606-PE	coiled-coil domain-containing protein 186-like isoform X1	1254	20	0	76.3						Coil (COILS); Coil (COILS); Coil (COILS); Coil (COILS); Coil (COILS); Coil (COILS); Coil (COILS); Coil (COILS); Coil (COILS); Coil (COILS); Coil (COILS); Coil (COILS); Coil (COILS); mobidb-lite (MOBIDB_LITE); mobidb-lite (MOBIDB_LITE); mobidb-lite (MOBIDB_LITE); mobidb-lite (MOBIDB_LITE); PTHR18911 (PANTHER)	no GO terms	no GO terms
BGLB013606-PC	coiled-coil domain-containing protein 186-like isoform X1	1262	20	0	75.8
BGLB013546-PB	glutathione S-transferase omega-1-like	240	20	6.78441e-174	71.37	5	C:GO:0005737; P:GO:0006790; F:GO:0016765; P:GO:0034641; P:GO:0051186	C:cytoplasm; P:sulfur compound metabolic process; F:transferase activity, transferring alkyl or aryl (other than methyl) groups; P:cellular nitrogen compound metabolic process; P:cofactor metabolic process	EC:2.5.1.18	Glutathione transferase	IPR005442 (PRINTS); IPR010987 (G3DSA:1.20.1050.GENE3D); IPR012336 (G3DSA:3.40.30.GENE3D); PF13410 (PFAM); IPR004045 (PFAM); PTHR11260:SF77 (PANTHER); PTHR11260 (PANTHER); IPR004045 (PROSITE_PROFILES); IPR010987 (PROSITE_PROFILES); cd03055 (CDD); IPR012336 (SUPERFAMILY); IPR010987 (SUPERFAMILY)	F:GO:0004364; F:GO:0005515; C:GO:0005737; P:GO:0008152	F:glutathione transferase activity; F:protein binding; C:cytoplasm; P:metabolic process
BGLB013250-PB	Alpha-amylase	207	20	4.24064e-152	65	1	F:GO:0016798	F:hydrolase activity, acting on glycosyl bonds			no IPS match	no IPS match	no IPS match
BGLB013031-PB	transient receptor potential cation channel subfamily M member 2-like	1178	20	0	59.96	2	C:GO:0005575; F:GO:0022857	C:cellular_component; F:transmembrane transporter activity			IPR005821 (PFAM); G3DSA:3.40.50.450 (GENE3D); mobidb-lite (MOBIDB_LITE); PTHR13800 (PANTHER); PTHR13800:SF12 (PANTHER)	F:GO:0005216; P:GO:0006811; C:GO:0016020; P:GO:0055085	F:ion channel activity; P:ion transport; C:membrane; P:transmembrane transport
BGLB012742-PB	cathepsin D	187	20	1.07465e-129	69.82	3	C:GO:0005764; F:GO:0008233; C:GO:0031410	C:lysosome; F:peptidase activity; C:cytoplasmic vesicle	EC:3.4.23	Acting on peptide bonds (peptidases)	IPR001461 (PRINTS); IPR021109 (G3DSA:2.40.70.GENE3D); IPR033121 (PFAM); IPR033144 (PTHR13683:PANTHER); IPR001461 (PANTHER); IPR001969 (PROSITE_PATTERNS); IPR033121 (PROSITE_PROFILES); IPR021109 (SUPERFAMILY)	F:GO:0004190; C:GO:0005764; P:GO:0006508	F:aspartic-type endopeptidase activity; C:lysosome; P:proteolysis
BGLB012422-PB	cathepsin L1-like	237	20	1.38838e-174	70.45	1	F:GO:0008233	F:peptidase activity			IPR000668 (SMART); IPR013201 (SMART); IPR000668 (PFAM); IPR013201 (PFAM); G3DSA:3.90.70.10 (GENE3D); IPR013128 (PANTHER); IPR000169 (PROSITE_PATTERNS); cd02248 (CDD); SSF54001 (SUPERFAMILY)	P:GO:0006508; F:GO:0008234	P:proteolysis; F:cysteine-type peptidase activity
BGLB011995-PB	glyceraldehyde-3-phosphate dehydrogenase	334	20	0	84.27	7	P:GO:0005975; P:GO:0006091; P:GO:0009058; F:GO:0016491; P:GO:0034655; P:GO:0044281; P:GO:0051186	P:carbohydrate metabolic process; P:generation of precursor metabolites and energy; P:biosynthetic process; F:oxidoreductase activity; P:nucleobase-containing compound catabolic process; P:small molecule metabolic process; P:cofactor metabolic process	EC:1.2.1.59; EC:1.2.1.12	Glyceraldehyde-3-phosphate dehydrogenase (NAD(P)(+)) (phosphorylating); Glyceraldehyde-3-phosphate dehydrogenase (phosphorylating)	IPR020831 (PRINTS); IPR020828 (SMART); IPR020828 (PFAM); IPR020829 (PFAM); IPR006424 (TIGRFAM); IPR016040 (G3DSA:3.40.50.GENE3D); IPR020831 (PIRSF); G3DSA:3.30.360.10 (GENE3D); IPR020831 (PANTHER); IPR020830 (PROSITE_PATTERNS); SSF55347 (SUPERFAMILY); IPR016040 (SUPERFAMILY)	P:GO:0006006; F:GO:0016620; F:GO:0050661; F:GO:0051287; P:GO:0055114	P:glucose metabolic process; F:oxidoreductase activity, acting on the aldehyde or oxo group of donors, NAD or NADP as acceptor; F:NADP binding; F:NAD binding; P:oxidation-reduction process
BGLB011931-PB	beta-hexosaminidase subunit alpha-like	546	20	0	73.02	4	P:GO:0005975; P:GO:0006629; P:GO:0009056; F:GO:0016798	P:carbohydrate metabolic process; P:lipid metabolic process; P:catabolic process; F:hydrolase activity, acting on glycosyl bonds	EC:3.2.1.52	Beta-N-acetylhexosaminidase	IPR025705 (PRINTS); IPR029018 (G3DSA:3.30.379.GENE3D); IPR029019 (PFAM); IPR013781 (G3DSA:3.20.20.GENE3D); IPR025705 (PIRSF); IPR015883 (PFAM); PTHR22600:SF5 (PANTHER); PTHR22600 (PANTHER); cd06562 (CDD); IPR017853 (SUPERFAMILY); IPR029018 (SUPERFAMILY)	F:GO:0004553; F:GO:0004563; P:GO:0005975	F:hydrolase activity, hydrolyzing O-glycosyl compounds; F:beta-N-acetylhexosaminidase activity; P:carbohydrate metabolic process
BGLB011500-PC	lysosomal alpha-glucosidase-like	958	20	0	67.48	3	C:GO:0005575; P:GO:0005975; F:GO:0016798	C:cellular_component; P:carbohydrate metabolic process; F:hydrolase activity, acting on glycosyl bonds			IPR000519 (SMART); IPR000322 (PFAM); IPR000519 (PFAM); IPR025887 (PFAM); IPR000519 (G3DSA:4.10.110.GENE3D); IPR031727 (PFAM); PTHR22762:SF82 (PANTHER); PTHR22762 (PANTHER); IPR030458 (PROSITE_PATTERNS); IPR000519 (PROSITE_PROFILES); IPR000519 (CDD); cd14752 (CDD); cd06602 (CDD); IPR011013 (SUPERFAMILY); SSF51011 (SUPERFAMILY); IPR017853 (SUPERFAMILY); IPR000519 (SUPERFAMILY)	F:GO:0003824; F:GO:0004553; P:GO:0005975; F:GO:0030246	F:catalytic activity; F:hydrolase activity, hydrolyzing O-glycosyl compounds; P:carbohydrate metabolic process; F:carbohydrate binding
BGLB011500-PB	lysosomal alpha-glucosidase-like	958	20	0	67.55	3	C:GO:0005575; P:GO:0005975; F:GO:0016798	C:cellular_component; P:carbohydrate metabolic process; F:hydrolase activity, acting on glycosyl bonds			IPR000519 (SMART); IPR031727 (PFAM); IPR000519 (PFAM); IPR000322 (PFAM); IPR000519 (G3DSA:4.10.110.GENE3D); IPR025887 (PFAM); PTHR22762:SF82 (PANTHER); PTHR22762 (PANTHER); IPR030458 (PROSITE_PATTERNS); IPR000519 (PROSITE_PROFILES); IPR000519 (CDD); cd14752 (CDD); cd06602 (CDD); SSF51011 (SUPERFAMILY); IPR017853 (SUPERFAMILY); IPR011013 (SUPERFAMILY); IPR000519 (SUPERFAMILY)	F:GO:0003824; F:GO:0004553; P:GO:0005975; F:GO:0030246	F:catalytic activity; F:hydrolase activity, hydrolyzing O-glycosyl compounds; P:carbohydrate metabolic process; F:carbohydrate binding
BGLB011497-PC	serine/arginine repetitive matrix protein 2-like	1928	20	0	70.23	4	F:GO:0003674; P:GO:0007010; P:GO:0007155; P:GO:0048870	F:molecular_function; P:cytoskeleton organization; P:cell adhesion; P:cell motility			Coil (COILS); IPR001452 (PRINTS); IPR001452 (SMART); G3DSA:2.30.30.40 (GENE3D); IPR001452 (PFAM); G3DSA:2.30.30.40 (GENE3D); G3DSA:2.30.30.40 (GENE3D); IPR001452 (PFAM); mobidb-lite (MOBIDB_LITE); mobidb-lite (MOBIDB_LITE); mobidb-lite (MOBIDB_LITE); mobidb-lite (MOBIDB_LITE); mobidb-lite (MOBIDB_LITE); mobidb-lite (MOBIDB_LITE); mobidb-lite (MOBIDB_LITE); mobidb-lite (MOBIDB_LITE); mobidb-lite (…	F:GO:0005515; P:GO:0007015; P:GO:0007155; P:GO:0016477	F:protein binding; P:actin filament organization; P:cell adhesion; P:cell migration
BGLB011497-PB	serine/arginine repetitive matrix protein 2-like	2161	20	0	69.35	4	F:GO:0003674; P:GO:0007010; P:GO:0007155; P:GO:0048870	F:molecular_function; P:cytoskeleton organization; P:cell adhesion; P:cell motility			Coil (COILS); IPR001452 (PRINTS); IPR001452 (SMART); IPR001452 (PFAM); IPR001452 (PFAM); G3DSA:2.30.30.40 (GENE3D); G3DSA:2.30.30.40 (GENE3D); G3DSA:2.30.30.40 (GENE3D); mobidb-lite (MOBIDB_LITE); mobidb-lite (MOBIDB_LITE); mobidb-lite (MOBIDB_LITE); mobidb-lite (MOBIDB_LITE); mobidb-lite (MOBIDB_LITE); mobidb-lite (MOBIDB_LITE); mobidb-lite (MOBIDB_LITE); mobidb-lite (MOBIDB_LITE); mobidb-lite (…	F:GO:0005515; P:GO:0007015; P:GO:0007155; P:GO:0016477	F:protein binding; P:actin filament organization; P:cell adhesion; P:cell migration
BGLB010804-PB	lysosomal aspartic protease-like	444	20	0	79.42	2	C:GO:0005764; F:GO:0008233	C:lysosome; F:peptidase activity	EC:3.4.23	Acting on peptide bonds (peptidases)	Coil (COILS); IPR001461 (PRINTS); IPR033121 (PFAM); IPR021109 (G3DSA:2.40.70.GENE3D); IPR012848 (PFAM); IPR021109 (G3DSA:2.40.70.GENE3D); IPR001461 (PANTHER); IPR033144 (PTHR13683:PANTHER); IPR001969 (PROSITE_PATTERNS); IPR033121 (PROSITE_PROFILES); IPR021109 (SUPERFAMILY)	F:GO:0004190; C:GO:0005764; P:GO:0006508	F:aspartic-type endopeptidase activity; C:lysosome; P:proteolysis
BGLB010737-PB	helicase domino	3008	20	0	65.32	1	F:GO:0043167	F:ion binding			Coil (COILS); Coil (COILS); Coil (COILS); Coil (COILS); IPR014012 (SMART); IPR014001 (SMART); IPR001650 (SMART); IPR027417 (G3DSA:3.40.50.GENE3D); IPR000330 (PFAM); IPR027417 (G3DSA:3.40.50.GENE3D); IPR031575 (PFAM); IPR001650 (PFAM); IPR014012 (PFAM); mobidb-lite (MOBIDB_LITE); mobidb-lite (MOBIDB_LITE); mobidb-lite (MOBIDB_LITE); mobidb-lite (MOBIDB_LITE); mobidb-lite (MOBIDB_LITE); mobidb-lite…	F:GO:0005524	F:ATP binding
BGLB010592-PB	Glyceraldehyde-3-phosphate dehydrogenase	238	20	8.86417e-175	82.4	7	P:GO:0005975; P:GO:0006091; P:GO:0009058; F:GO:0016491; P:GO:0034655; P:GO:0044281; P:GO:0051186	P:carbohydrate metabolic process; P:generation of precursor metabolites and energy; P:biosynthetic process; F:oxidoreductase activity; P:nucleobase-containing compound catabolic process; P:small molecule metabolic process; P:cofactor metabolic process	EC:1.2.1.59; EC:1.2.1.12	Glyceraldehyde-3-phosphate dehydrogenase (NAD(P)(+)) (phosphorylating); Glyceraldehyde-3-phosphate dehydrogenase (phosphorylating)	IPR020831 (PRINTS); IPR020829 (PFAM); G3DSA:3.30.360.10 (GENE3D); IPR016040 (G3DSA:3.40.50.GENE3D); IPR020831 (PANTHER); PTHR10836:SF52 (PANTHER); SSF55347 (SUPERFAMILY)	F:GO:0016620; P:GO:0055114	F:oxidoreductase activity, acting on the aldehyde or oxo group of donors, NAD or NADP as acceptor; P:oxidation-reduction process
BGLB010154-PC	leukocyte elastase inhibitor-like	175	20	2.05599e-122	75.22	1	C:GO:0005615	C:extracellular space			IPR023796 (SMART); G3DSA:3.30.497.10 (GENE3D); IPR023796 (PFAM); G3DSA:2.30.39.10 (GENE3D); IPR000215 (PANTHER); IPR023795 (PROSITE_PATTERNS); IPR023796 (SUPERFAMILY)	C:GO:0005615	C:extracellular space
BGLB010154-PB	leukocyte elastase inhibitor-like	176	20	4.02624e-123	73.89	1	C:GO:0005615	C:extracellular space			IPR023796 (SMART); G3DSA:2.30.39.10 (GENE3D); IPR023796 (PFAM); G3DSA:3.30.497.10 (GENE3D); IPR000215 (PANTHER); IPR023795 (PROSITE_PATTERNS); IPR023796 (SUPERFAMILY)	C:GO:0005615	C:extracellular space
BGLB010112-PB	succinate--hydroxymethylglutarate CoA-transferase	473	20	0	81.59	1	F:GO:0003674	F:molecular_function			IPR023606 (G3DSA:3.40.50.GENE3D); IPR003673 (PFAM); G3DSA:3.30.1540.10 (GENE3D); PTHR24023:SF593 (PANTHER); PTHR24023 (PANTHER); IPR023606 (SUPERFAMILY)	F:GO:0003824	F:catalytic activity
BGLB009441-PC	kynurenine formamidase-like	265	20	0	69.04	4	P:GO:0006520; P:GO:0009056; F:GO:0016810; P:GO:0034641	P:cellular amino acid metabolic process; P:catabolic process; F:hydrolase activity, acting on carbon-nitrogen (but not peptide) bonds; P:cellular nitrogen compound metabolic process	EC:3.5.1.9	Arylformamidase	G3DSA:3.50.30.50 (GENE3D); IPR007325 (PFAM); PTHR31118 (PANTHER); PTHR31118:SF9 (PANTHER); SSF102198 (SUPERFAMILY)	F:GO:0004061; P:GO:0019441	F:arylformamidase activity; P:tryptophan catabolic process to kynurenine
BGLB009326-PB	type I glyceraldehyde-3-phosphate dehydrogenase [	296	20	0	86.41	7	P:GO:0005975; P:GO:0006091; P:GO:0009058; F:GO:0016491; P:GO:0034655; P:GO:0044281; P:GO:0051186	P:carbohydrate metabolic process; P:generation of precursor metabolites and energy; P:biosynthetic process; F:oxidoreductase activity; P:nucleobase-containing compound catabolic process; P:small molecule metabolic process; P:cofactor metabolic process	EC:1.2.1.59; EC:1.2.1.12	Glyceraldehyde-3-phosphate dehydrogenase (NAD(P)(+)) (phosphorylating); Glyceraldehyde-3-phosphate dehydrogenase (phosphorylating)	IPR020831 (PRINTS); IPR020828 (SMART); IPR020828 (PFAM); IPR020831 (PIRSF); IPR006424 (TIGRFAM); IPR016040 (G3DSA:3.40.50.GENE3D); G3DSA:3.30.360.10 (GENE3D); IPR020829 (PFAM); IPR020831 (PANTHER); IPR020830 (PROSITE_PATTERNS); IPR016040 (SUPERFAMILY); SSF55347 (SUPERFAMILY)	P:GO:0006006; F:GO:0016620; F:GO:0050661; F:GO:0051287; P:GO:0055114	P:glucose metabolic process; F:oxidoreductase activity, acting on the aldehyde or oxo group of donors, NAD or NADP as acceptor; F:NADP binding; F:NAD binding; P:oxidation-reduction process
BGLB009297-PB	tyramine beta-hydroxylase-like	113	20	1.87118e-72	64.22	7	F:GO:0003824; F:GO:0004497; F:GO:0005186; F:GO:0005507; C:GO:0005576; F:GO:0016715; P:GO:0055114	F:catalytic activity; F:monooxygenase activity; F:pheromone activity; F:copper ion binding; C:extracellular region; F:oxidoreductase activity, acting on paired donors, with incorporation or reduction of molecular oxygen, reduced ascorbate as one donor, and incorporation of one atom of oxygen; P:oxidation-reduction process			mobidb-lite (MOBIDB_LITE); PTHR34737:SF2 (PANTHER); PTHR34737 (PANTHER)	no GO terms	no GO terms
BGLB009208-PB	TBC1 domain family member 24-like isoform X1	891	20	0	59.36						IPR000195 (SMART); IPR006571 (SMART); IPR000195 (PFAM); IPR006571 (PFAM); mobidb-lite (MOBIDB_LITE); PTHR23353 (PANTHER)	no GO terms	no GO terms
BGLB009133-PB	mucin-2-like isoform X1	2177	20	0	49.43	1	F:GO:0003674	F:molecular_function			IPR002172 (PRINTS); IPR000742 (SMART); IPR001846 (SMART); IPR014853 (SMART); IPR002172 (SMART); IPR001846 (PFAM); IPR002919 (PFAM); G3DSA:2.10.25.10 (GENE3D); G3DSA:2.10.25.10 (GENE3D); IPR002172 (G3DSA:4.10.400.GENE3D); IPR002172 (G3DSA:4.10.400.GENE3D); IPR002172 (G3DSA:4.10.400.GENE3D); IPR014853 (PFAM); IPR002172 (PFAM); mobidb-lite (MOBIDB_LITE); mobidb-lite (MOBIDB_LITE); PTHR11339 (PANTHER…	F:GO:0005515	F:protein binding
BGLB008810-PB	growth differentiation factor 11-like isoform X1	348	20	0	46.14	4	F:GO:0003674; P:GO:0007165; P:GO:0008283; P:GO:0040007	F:molecular_function; P:signal transduction; P:cell proliferation; P:growth			IPR001839 (SMART); IPR001839 (PFAM); IPR029034 (G3DSA:2.10.90.GENE3D); IPR001111 (PFAM); IPR015615 (PANTHER); PTHR11848:SF161 (PANTHER); IPR001839 (PROSITE_PROFILES); IPR029034 (SUPERFAMILY)	F:GO:0008083; P:GO:0040007	F:growth factor activity; P:growth
BGLB008807-PD	cytosolic 10-formyltetrahydrofolate dehydrogenase-like	900	20	0	87.02	7	C:GO:0005737; P:GO:0006520; P:GO:0009056; P:GO:0009058; F:GO:0016491; P:GO:0034641; P:GO:0051186	C:cytoplasm; P:cellular amino acid metabolic process; P:catabolic process; P:biosynthetic process; F:oxidoreductase activity; P:cellular nitrogen compound metabolic process; P:cofactor metabolic process	EC:1.2.1.47; EC:1.2.1.19; EC:1.2.1.3; EC:1.5.1.6	4-trimethylammoniobutyraldehyde dehydrogenase; Aminobutyraldehyde dehydrogenase; Aldehyde dehydrogenase (NAD(+)); Formyltetrahydrofolate dehydrogenase	IPR002376 (PFAM); IPR005793 (G3DSA:3.10.25.GENE3D); IPR015590 (PFAM); IPR009081 (G3DSA:1.10.1200.GENE3D); IPR005793 (PFAM); IPR009081 (PFAM); IPR016163 (G3DSA:3.40.309.GENE3D); IPR016162 (G3DSA:3.40.605.GENE3D); IPR002376 (G3DSA:3.40.50.GENE3D); IPR011407 (PIRSF); PTHR11699 (PANTHER); PTHR11699:SF131 (PANTHER); IPR001555 (PROSITE_PATTERNS); IPR029510 (PROSITE_PATTERNS); IPR016160 (PROSITE_PATTERN…	F:GO:0003824; C:GO:0005737; P:GO:0006730; P:GO:0008152; P:GO:0009058; P:GO:0009258; F:GO:0016155; F:GO:0016491; F:GO:0016620; F:GO:0016742; P:GO:0055114	F:catalytic activity; C:cytoplasm; P:one-carbon metabolic process; P:metabolic process; P:biosynthetic process; P:10-formyltetrahydrofolate catabolic process; F:formyltetrahydrofolate dehydrogenase activity; F:oxidoreductase activity; F:oxidoreductase activity, acting on the aldehyde or oxo group of donors, NAD or NADP as acceptor; F:hydroxymethyl-, formyl- and related transferase activity; P:oxi…
BGLB008659-PB	leucine-rich repeat-containing 49-like	664	20	0	77.22
BGLB008186-PB	metabotropic glutamate receptor 6-like	703	20	0	55.96	3	F:GO:0003674; C:GO:0005575; P:GO:0007165	F:molecular_function; C:cellular_component; P:signal transduction			IPR000337 (PRINTS); IPR011500 (PFAM); G3DSA:3.40.50.2300 (GENE3D); IPR001828 (PFAM); IPR017978 (PFAM); G3DSA:3.40.50.2300 (GENE3D); PTHR24060 (PANTHER); IPR017978 (PROSITE_PROFILES); IPR028082 (SUPERFAMILY)	F:GO:0004930; P:GO:0007186; C:GO:0016021	F:G-protein coupled receptor activity; P:G-protein coupled receptor signaling pathway; C:integral component of membrane
BGLB007629-PF	suppressor of tumorigenicity 7 homolog isoform X3	575	20	0	90.48	2	F:GO:0003674; C:GO:0005575	F:molecular_function; C:cellular_component			IPR007311 (PFAM); IPR011990 (G3DSA:1.25.40.GENE3D); IPR007311 (PANTHER); cd11557 (CDD)	F:GO:0005515	F:protein binding
BGLB007629-PE	suppressor of tumorigenicity 7 homolog isoform X3	579	20	0	90.07	2	F:GO:0003674; C:GO:0005575	F:molecular_function; C:cellular_component			IPR011990 (G3DSA:1.25.40.GENE3D); IPR007311 (PFAM); IPR007311 (PANTHER); cd11557 (CDD)	F:GO:0005515	F:protein binding
BGLB007629-PB	suppressor of tumorigenicity 7 homolog isoform X3	530	20	0	91.2	1	C:GO:0005575	C:cellular_component
BGLB007116-PE	methionine synthase reductase-like	635	20	0	64.01	2	F:GO:0016491; F:GO:0043167	F:oxidoreductase activity; F:ion binding			IPR001094 (PRINTS); IPR001709 (PRINTS); IPR003097 (PFAM); G3DSA:3.40.50.80 (GENE3D); IPR029039 (G3DSA:3.40.50.GENE3D); IPR001433 (PFAM); G3DSA:2.40.30.10 (GENE3D); IPR008254 (PFAM); IPR023173 (G3DSA:1.20.990.GENE3D); PTHR19384:SF84 (PANTHER); PTHR19384 (PANTHER); IPR008254 (PROSITE_PROFILES); IPR017927 (PROSITE_PROFILES); IPR029039 (SUPERFAMILY); SSF52343 (SUPERFAMILY); IPR017938 (SUPERFAMILY)	F:GO:0010181; F:GO:0016491; P:GO:0055114	F:FMN binding; F:oxidoreductase activity; P:oxidation-reduction process
BGLB007116-PD	methionine synthase reductase-like	635	20	0	64.01	3	F:GO:0010181; F:GO:0016491; P:GO:0055114	F:FMN binding; F:oxidoreductase activity; P:oxidation-reduction process
BGLB007116-PC	methionine synthase reductase-like	635	20	0	64.01	3	F:GO:0010181; F:GO:0016491; P:GO:0055114	F:FMN binding; F:oxidoreductase activity; P:oxidation-reduction process
BGLB007116-PB	methionine synthase reductase-like	576	20	0	62.99	2	F:GO:0016491; F:GO:0043167	F:oxidoreductase activity; F:ion binding			IPR001094 (PRINTS); IPR001709 (PRINTS); IPR008254 (PFAM); IPR029039 (G3DSA:3.40.50.GENE3D); IPR023173 (G3DSA:1.20.990.GENE3D); G3DSA:3.40.50.80 (GENE3D); G3DSA:2.40.30.10 (GENE3D); IPR003097 (PFAM); IPR001433 (PFAM); PTHR19384 (PANTHER); PTHR19384:SF84 (PANTHER); PTHR19384 (PANTHER); PTHR19384:SF84 (PANTHER); IPR008254 (PROSITE_PROFILES); IPR017927 (PROSITE_PROFILES); SSF52343 (SUPERFAMILY); IPR0…	F:GO:0010181; F:GO:0016491; P:GO:0055114	F:FMN binding; F:oxidoreductase activity; P:oxidation-reduction process
BGLB006589-PB	PREDICTED: uncharacterized protein LOC106064321 isoform X2	546	20	0	61.87	2	F:GO:0016746; F:GO:0016757	F:transferase activity, transferring acyl groups; F:transferase activity, transferring glycosyl groups	EC:2.4.2.30	NAD(+) ADP-ribosyltransferase	Coil (COILS); IPR012317 (G3DSA:3.90.228.GENE3D); IPR012317 (PFAM); IPR016181 (G3DSA:3.40.630.GENE3D); IPR000182 (PFAM); mobidb-lite (MOBIDB_LITE); IPR000182 (PROSITE_PROFILES); IPR016181 (SUPERFAMILY); SSF56399 (SUPERFAMILY)	F:GO:0003950; F:GO:0008080	F:NAD+ ADP-ribosyltransferase activity; F:N-acetyltransferase activity
BGLB006410-PB	alpha-L-fucosidase-like	393	20	0	79.04	3	P:GO:0005975; F:GO:0016798; P:GO:0044281	P:carbohydrate metabolic process; F:hydrolase activity, acting on glycosyl bonds; P:small molecule metabolic process	EC:3.2.1.51	Alpha-L-fucosidase	IPR016286 (PRINTS); IPR000933 (SMART); IPR000933 (PFAM); IPR031919 (PFAM); IPR013781 (G3DSA:3.20.20.GENE3D); IPR000933 (PANTHER); PTHR10030:SF24 (PANTHER); IPR018526 (PROSITE_PATTERNS); IPR017853 (SUPERFAMILY)	F:GO:0004560; P:GO:0005975; P:GO:0006004	F:alpha-L-fucosidase activity; P:carbohydrate metabolic process; P:fucose metabolic process
BGLB006409-PB	alpha-L-fucosidase-like	465	20	0	79.63	3	P:GO:0005975; F:GO:0016798; P:GO:0044281	P:carbohydrate metabolic process; F:hydrolase activity, acting on glycosyl bonds; P:small molecule metabolic process	EC:3.2.1.51	Alpha-L-fucosidase	IPR016286 (PRINTS); IPR000933 (SMART); IPR031919 (PFAM); IPR000933 (PFAM); IPR013781 (G3DSA:3.20.20.GENE3D); IPR000933 (PANTHER); PTHR10030:SF24 (PANTHER); IPR018526 (PROSITE_PATTERNS); IPR017853 (SUPERFAMILY)	F:GO:0004560; P:GO:0005975; P:GO:0006004	F:alpha-L-fucosidase activity; P:carbohydrate metabolic process; P:fucose metabolic process
BGLB006210-PB	cathepsin L1-like	243	20	1.32074e-180	81.6	4	C:GO:0005615; C:GO:0005764; F:GO:0008233; P:GO:0009056	C:extracellular space; C:lysosome; F:peptidase activity; P:catabolic process	EC:3.4.22	Acting on peptide bonds (peptidases)	IPR000668 (PRINTS); IPR000668 (SMART); G3DSA:3.90.70.10 (GENE3D); IPR000668 (PFAM); PTHR12411:SF362 (PANTHER); IPR013128 (PANTHER); IPR025660 (PROSITE_PATTERNS); IPR000169 (PROSITE_PATTERNS); cd02248 (CDD); SSF54001 (SUPERFAMILY)	P:GO:0006508; F:GO:0008234	P:proteolysis; F:cysteine-type peptidase activity
BGLB006133-PB	histone acetyltransferase p300-like	2156	20	0	66.65	8	C:GO:0005654; P:GO:0006464; P:GO:0009058; F:GO:0016746; C:GO:0032991; P:GO:0034641; F:GO:0043167; P:GO:0051276	C:nucleoplasm; P:cellular protein modification process; P:biosynthetic process; F:transferase activity, transferring acyl groups; C:protein-containing complex; P:cellular nitrogen compound metabolic process; F:ion binding; P:chromosome organization	EC:2.3.1.48	Histone acetyltransferase	Coil (COILS); Coil (COILS); IPR001487 (PRINTS); IPR000433 (SMART); IPR001487 (SMART); IPR000197 (SMART); IPR013178 (SMART); IPR003101 (PFAM); IPR010303 (PFAM); IPR000197 (PFAM); IPR000197 (G3DSA:1.20.1020.GENE3D); IPR001487 (G3DSA:1.20.920.GENE3D); IPR003101 (G3DSA:1.10.246.GENE3D); IPR000433 (PFAM); IPR001487 (PFAM); IPR013178 (PFAM); IPR000197 (G3DSA:1.20.1020.GENE3D); mobidb-lite (MOBIDB_LITE)…	F:GO:0003712; F:GO:0004402; F:GO:0005515; C:GO:0005634; P:GO:0006355; F:GO:0008270; P:GO:0016573	F:transcription coregulator activity; F:histone acetyltransferase activity; F:protein binding; C:nucleus; P:regulation of transcription, DNA-templated; F:zinc ion binding; P:histone acetylation
BGLB005708-PB	c-binding -like	1244	20	0	50.68	1	F:GO:0043167	F:ion binding			IPR001881 (SMART); IPR014853 (SMART); IPR001846 (SMART); IPR000742 (SMART); G3DSA:2.10.25.10 (GENE3D); IPR002919 (PFAM); G3DSA:2.10.25.10 (GENE3D); IPR016186 (G3DSA:3.10.100.GENE3D); IPR001846 (PFAM); IPR023413 (G3DSA:2.40.155.GENE3D); IPR016186 (G3DSA:3.10.100.GENE3D); IPR001881 (PFAM); PTHR11339 (PANTHER); IPR018097 (PROSITE_PATTERNS); IPR000152 (PROSITE_PATTERNS); IPR013032 (PROSITE_PATTERNS);…	F:GO:0005509; F:GO:0005515	F:calcium ion binding; F:protein binding
BGLB005687-PD	ATPase family AAA domain-containing 2-like isoform X3	1975	20	0	74.11	1	F:GO:0043167	F:ion binding			IPR001487 (PRINTS); IPR001487 (SMART); IPR003593 (SMART); IPR001487 (PFAM); IPR003959 (PFAM); G3DSA:1.10.8.60 (GENE3D); IPR001487 (G3DSA:1.20.920.GENE3D); IPR027417 (G3DSA:3.40.50.GENE3D); mobidb-lite (MOBIDB_LITE); mobidb-lite (MOBIDB_LITE); mobidb-lite (MOBIDB_LITE); mobidb-lite (MOBIDB_LITE); mobidb-lite (MOBIDB_LITE); mobidb-lite (MOBIDB_LITE); mobidb-lite (MOBIDB_LITE); mobidb-lite (MOBIDB_L…	F:GO:0005515; F:GO:0005524	F:protein binding; F:ATP binding
BGLB005687-PC	ATPase family AAA domain-containing 2-like isoform X3	1650	20	0	71.67	2	P:GO:0008150; F:GO:0043167	P:biological_process; F:ion binding			IPR001487 (PRINTS); IPR001487 (SMART); IPR003593 (SMART); G3DSA:1.10.8.60 (GENE3D); IPR001487 (PFAM); IPR003959 (PFAM); IPR001487 (G3DSA:1.20.920.GENE3D); IPR027417 (G3DSA:3.40.50.GENE3D); mobidb-lite (MOBIDB_LITE); mobidb-lite (MOBIDB_LITE); mobidb-lite (MOBIDB_LITE); mobidb-lite (MOBIDB_LITE); mobidb-lite (MOBIDB_LITE); mobidb-lite (MOBIDB_LITE); PTHR23069 (PANTHER); PTHR23069:SF0 (PANTHER); PT…	F:GO:0005515; F:GO:0005524	F:protein binding; F:ATP binding
BGLB005687-PB	ATPase family AAA domain-containing 2-like isoform X3	1961	20	0	74.15	1	F:GO:0043167	F:ion binding			IPR001487 (PRINTS); IPR001487 (SMART); IPR003593 (SMART); IPR027417 (G3DSA:3.40.50.GENE3D); G3DSA:1.10.8.60 (GENE3D); IPR001487 (G3DSA:1.20.920.GENE3D); IPR001487 (PFAM); IPR003959 (PFAM); mobidb-lite (MOBIDB_LITE); mobidb-lite (MOBIDB_LITE); mobidb-lite (MOBIDB_LITE); mobidb-lite (MOBIDB_LITE); mobidb-lite (MOBIDB_LITE); mobidb-lite (MOBIDB_LITE); mobidb-lite (MOBIDB_LITE); mobidb-lite (MOBIDB_L…	F:GO:0005515; F:GO:0005524	F:protein binding; F:ATP binding
BGLB005373-PB	Noggin precursor	459	20	0	51.33						IPR029034 (G3DSA:2.10.90.GENE3D); PF05806 (PFAM); PTHR10494:SF6 (PANTHER); PTHR10494:SF6 (PANTHER); PTHR10494 (PANTHER); PTHR10494 (PANTHER); IPR029034 (SUPERFAMILY)	no GO terms	no GO terms
BGLB005088-PF	adhesion G -coupled receptor L2-like isoform X1	1452	20	0	68.13	3	F:GO:0003674; C:GO:0005575; P:GO:0007165	F:molecular_function; C:cellular_component; P:signal transduction			IPR000832 (PRINTS); IPR003961 (SMART); IPR001879 (SMART); IPR000203 (SMART); IPR001879 (PFAM); IPR000203 (PFAM); IPR013783 (G3DSA:2.60.40.GENE3D); IPR000832 (PFAM); IPR032471 (PFAM); mobidb-lite (MOBIDB_LITE); mobidb-lite (MOBIDB_LITE); mobidb-lite (MOBIDB_LITE); mobidb-lite (MOBIDB_LITE); mobidb-lite (MOBIDB_LITE); PTHR12011:SF314 (PANTHER); PTHR12011:SF314 (PANTHER); PTHR12011 (PANTHER); PTHR12…	F:GO:0004888; F:GO:0004930; F:GO:0005515; P:GO:0007166; P:GO:0007186; C:GO:0016020; C:GO:0016021	F:transmembrane signaling receptor activity; F:G-protein coupled receptor activity; F:protein binding; P:cell surface receptor signaling pathway; P:G-protein coupled receptor signaling pathway; C:membrane; C:integral component of membrane
BGLB005088-PC	adhesion G -coupled receptor L2-like isoform X1	1464	20	0	68.43	3	F:GO:0003674; C:GO:0005575; P:GO:0007165	F:molecular_function; C:cellular_component; P:signal transduction			IPR000832 (PRINTS); IPR003961 (SMART); IPR001879 (SMART); IPR000203 (SMART); IPR000203 (PFAM); IPR032471 (PFAM); IPR000832 (PFAM); IPR001879 (PFAM); IPR013783 (G3DSA:2.60.40.GENE3D); mobidb-lite (MOBIDB_LITE); mobidb-lite (MOBIDB_LITE); mobidb-lite (MOBIDB_LITE); mobidb-lite (MOBIDB_LITE); mobidb-lite (MOBIDB_LITE); PTHR12011:SF314 (PANTHER); PTHR12011:SF314 (PANTHER); PTHR12011 (PANTHER); PTHR12…	F:GO:0004888; F:GO:0004930; F:GO:0005515; P:GO:0007166; P:GO:0007186; C:GO:0016020; C:GO:0016021	F:transmembrane signaling receptor activity; F:G-protein coupled receptor activity; F:protein binding; P:cell surface receptor signaling pathway; P:G-protein coupled receptor signaling pathway; C:membrane; C:integral component of membrane
BGLB004345-PE	heterogeneous nuclear ribonucleo A1-like isoform X1	356	20	0	78.94	1	F:GO:0003674	F:molecular_function			IPR000504 (SMART); IPR000504 (PFAM); IPR012677 (G3DSA:3.30.70.GENE3D); IPR012677 (G3DSA:3.30.70.GENE3D); mobidb-lite (MOBIDB_LITE); mobidb-lite (MOBIDB_LITE); mobidb-lite (MOBIDB_LITE); PTHR24012:SF492 (PANTHER); PTHR24012 (PANTHER); IPR000504 (PROSITE_PROFILES); IPR000504 (PROSITE_PROFILES); cd12578 (CDD); IPR012677 (SUPERFAMILY); IPR012677 (SUPERFAMILY)	F:GO:0000166; F:GO:0003676	F:nucleotide binding; F:nucleic acid binding
BGLB004345-PD	heterogeneous nuclear ribonucleo A1-like isoform X1	347	20	0	77.3	1	F:GO:0003674	F:molecular_function			IPR000504 (SMART); IPR012677 (G3DSA:3.30.70.GENE3D); IPR012677 (G3DSA:3.30.70.GENE3D); IPR000504 (PFAM); mobidb-lite (MOBIDB_LITE); mobidb-lite (MOBIDB_LITE); PTHR24012 (PANTHER); PTHR24012:SF476 (PANTHER); IPR000504 (PROSITE_PROFILES); IPR000504 (PROSITE_PROFILES); cd12578 (CDD); IPR012677 (SUPERFAMILY); IPR012677 (SUPERFAMILY)	F:GO:0000166; F:GO:0003676	F:nucleotide binding; F:nucleic acid binding
BGLB004345-PC	heterogeneous nuclear ribonucleo 87F-like isoform X3	332	20	0	81.94	1	F:GO:0003674	F:molecular_function			IPR000504 (SMART); IPR000504 (PFAM); IPR012677 (G3DSA:3.30.70.GENE3D); IPR012677 (G3DSA:3.30.70.GENE3D); mobidb-lite (MOBIDB_LITE); mobidb-lite (MOBIDB_LITE); mobidb-lite (MOBIDB_LITE); PTHR24012:SF492 (PANTHER); PTHR24012 (PANTHER); IPR000504 (PROSITE_PROFILES); IPR000504 (PROSITE_PROFILES); cd12578 (CDD); IPR012677 (SUPERFAMILY); IPR012677 (SUPERFAMILY)	F:GO:0000166; F:GO:0003676	F:nucleotide binding; F:nucleic acid binding
BGLB004345-PB	heterogeneous nuclear ribonucleo A1-like isoform X1	356	20	0	78.94	1	F:GO:0003674	F:molecular_function
BGLB004202-PC	ATP-dependent RNA helicase chloroplastic-like	2192	20	0	55.25	1	F:GO:0004386	F:helicase activity	EC:3.6.1.15	Nucleoside-triphosphate phosphatase	Coil (COILS); Coil (COILS); IPR007502 (SMART); IPR001650 (SMART); IPR014001 (SMART); IPR011709 (PFAM); IPR027417 (G3DSA:3.40.50.GENE3D); IPR002867 (PFAM); IPR001650 (PFAM); IPR007502 (PFAM); IPR027417 (G3DSA:3.40.50.GENE3D); mobidb-lite (MOBIDB_LITE); mobidb-lite (MOBIDB_LITE); mobidb-lite (MOBIDB_LITE); PTHR18934 (PANTHER); IPR017907 (PROSITE_PATTERNS); IPR014001 (PROSITE_PROFILES); IPR001650 (P…	F:GO:0000166; F:GO:0004386	F:nucleotide binding; F:helicase activity
BGLB004202-PB	ATP-dependent RNA helicase chloroplastic-like	2192	20	0	55.25	1	F:GO:0003674	F:molecular_function
BGLB004187-PC	probable glutathione S-transferase 7	206	20	6.9463e-148	69.72	1	F:GO:0003674	F:molecular_function			IPR012336 (G3DSA:3.40.30.GENE3D); IPR004045 (PFAM); IPR004046 (PFAM); IPR010987 (G3DSA:1.20.1050.GENE3D); PTHR11571 (PANTHER); PTHR11571:SF145 (PANTHER); IPR010987 (PROSITE_PROFILES); IPR004045 (PROSITE_PROFILES); cd03192 (CDD); cd03039 (CDD); IPR010987 (SUPERFAMILY); IPR012336 (SUPERFAMILY)	F:GO:0005515	F:protein binding
BGLB004187-PB	probable glutathione S-transferase 7	206	20	6.9463e-148	69.72
BGLB004090-PB	Mammalian ependymin-related 1	214	20	1.59391e-156	59.82	3	C:GO:0005576; P:GO:0007155; F:GO:0043167	C:extracellular region; P:cell adhesion; F:ion binding			IPR001299 (PFAM); PTHR10697 (PANTHER)	F:GO:0005509; C:GO:0005576; P:GO:0007160	F:calcium ion binding; C:extracellular region; P:cell-matrix adhesion
BGLB004087-PB	acid ceramidase-like	389	20	0	77.23	2	C:GO:0005764; P:GO:0006629	C:lysosome; P:lipid metabolic process			IPR016699 (PIRSF); IPR029130 (PFAM); IPR029132 (PFAM); PTHR28583:SF1 (PANTHER); PTHR28583 (PANTHER); cd01903 (CDD)	C:GO:0005764; P:GO:0006629	C:lysosome; P:lipid metabolic process
BGLB003810-PB	bactericidal permeability-increasing -like	392	20	0	58.16	1	F:GO:0008289	F:lipid binding			IPR001124 (SMART); IPR017942 (SMART); G3DSA:3.15.20.10 (GENE3D); G3DSA:3.15.10.10 (GENE3D); IPR017942 (PFAM); IPR001124 (PFAM); PTHR10504:SF73 (PANTHER); IPR032942 (PANTHER); IPR017943 (SUPERFAMILY); IPR017943 (SUPERFAMILY)	F:GO:0008289	F:lipid binding
BGLB003378-PE	carnitine O-acetyltransferase-like	612	20	0	74.7	1	F:GO:0016746	F:transferase activity, transferring acyl groups			IPR000542 (PFAM); IPR000542 (PANTHER); IPR000542 (PROSITE_PATTERNS); SSF52777 (SUPERFAMILY); SSF52777 (SUPERFAMILY)	F:GO:0016746	F:transferase activity, transferring acyl groups
BGLB003378-PD	carnitine O-acetyltransferase-like	630	20	0	74.41	1	F:GO:0016746	F:transferase activity, transferring acyl groups			IPR000542 (PFAM); IPR000542 (PANTHER); IPR000542 (PROSITE_PATTERNS); SSF52777 (SUPERFAMILY); SSF52777 (SUPERFAMILY)	F:GO:0016746	F:transferase activity, transferring acyl groups
BGLB003378-PC	carnitine O-acetyltransferase-like	665	20	0	74.57	1	F:GO:0016746	F:transferase activity, transferring acyl groups			IPR000542 (PFAM); IPR000542 (PANTHER); IPR000542 (PROSITE_PATTERNS); SSF52777 (SUPERFAMILY); SSF52777 (SUPERFAMILY)	F:GO:0016746	F:transferase activity, transferring acyl groups
BGLB003378-PB	carnitine O-acetyltransferase-like	612	20	0	74.7	1	F:GO:0003674	F:molecular_function
BGLB003315-PB	C-1-tetrahydrofolate cytoplasmic-like	934	20	0	85.01	9	C:GO:0005829; P:GO:0009058; F:GO:0016491; F:GO:0016810; F:GO:0016874; P:GO:0034641; F:GO:0043167; P:GO:0044281; P:GO:0051186	C:cytosol; P:biosynthetic process; F:oxidoreductase activity; F:hydrolase activity, acting on carbon-nitrogen (but not peptide) bonds; F:ligase activity; P:cellular nitrogen compound metabolic process; F:ion binding; P:small molecule metabolic process; P:cofactor metabolic process	EC:6.3.4.3; EC:3.5.4.9; EC:1.5.1.5	Formate--tetrahydrofolate ligase; Methenyltetrahydrofolate cyclohydrolase; Methylenetetrahydrofolate dehydrogenase (NADP(+))	Coil (COILS); IPR000672 (PRINTS); IPR000559 (PFAM); IPR020630 (PFAM); IPR020631 (PFAM); IPR027417 (G3DSA:3.40.50.GENE3D); IPR016040 (G3DSA:3.40.50.GENE3D); G3DSA:3.40.192.10 (GENE3D); G3DSA:3.30.1510.10 (GENE3D); G3DSA:3.10.410.10 (GENE3D); PTHR10025 (PANTHER); IPR020628 (PROSITE_PATTERNS); IPR020867 (PROSITE_PATTERNS); IPR020628 (PROSITE_PATTERNS); IPR020867 (PROSITE_PATTERNS); IPR000672 (HAMAP)…	F:GO:0003824; F:GO:0004329; F:GO:0004488; F:GO:0005524; P:GO:0009396; P:GO:0055114	F:catalytic activity; F:formate-tetrahydrofolate ligase activity; F:methylenetetrahydrofolate dehydrogenase (NADP+) activity; F:ATP binding; P:folic acid-containing compound biosynthetic process; P:oxidation-reduction process
BGLB003278-PB	mitogen-activated kinase kinase kinase 11-like	1001	20	0	70.32	3	P:GO:0006464; F:GO:0016301; F:GO:0043167	P:cellular protein modification process; F:kinase activity; F:ion binding			Coil (COILS); Coil (COILS); IPR001452 (PRINTS); IPR001245 (PRINTS); IPR000719 (SMART); IPR001452 (SMART); IPR001245 (PFAM); G3DSA:3.30.200.20 (GENE3D); G3DSA:1.10.510.10 (GENE3D); IPR001452 (PFAM); G3DSA:2.30.30.40 (GENE3D); mobidb-lite (MOBIDB_LITE); mobidb-lite (MOBIDB_LITE); mobidb-lite (MOBIDB_LITE); mobidb-lite (MOBIDB_LITE); PTHR23257 (PANTHER); PTHR23257:SF401 (PANTHER); IPR017441 (PROSITE…	F:GO:0004672; F:GO:0005515; F:GO:0005524; P:GO:0006468	F:protein kinase activity; F:protein binding; F:ATP binding; P:protein phosphorylation
BGLB003253-PB	WD repeat-containing 81	2054	20	0	58.68	1	F:GO:0003674	F:molecular_function			IPR001680 (SMART); IPR000409 (SMART); IPR015943 (G3DSA:2.130.10.GENE3D); IPR000409 (PFAM); IPR000409 (G3DSA:1.10.1540.GENE3D); IPR001680 (PFAM); mobidb-lite (MOBIDB_LITE); mobidb-lite (MOBIDB_LITE); PTHR13743 (PANTHER); PTHR13743:SF79 (PANTHER); PTHR13743:SF79 (PANTHER); PTHR13743:SF79 (PANTHER); PTHR13743 (PANTHER); IPR019775 (PROSITE_PATTERNS); IPR000409 (PROSITE_PROFILES); IPR001680 (PROSITE_P…	F:GO:0005515	F:protein binding
BGLB002959-PB	dynein heavy chain axonemal-like isoform X1	4165	20	0	79.08	4	F:GO:0003674; C:GO:0005856; P:GO:0008150; C:GO:0032991	F:molecular_function; C:cytoskeleton; P:biological_process; C:protein-containing complex	EC:3.6.1.15	Nucleoside-triphosphate phosphatase	Coil (COILS); Coil (COILS); Coil (COILS); Coil (COILS); IPR003593 (SMART); IPR024317 (PFAM); PF12774 (PFAM); IPR024743 (PFAM); PF12775 (PFAM); IPR027417 (G3DSA:3.40.50.GENE3D); IPR013602 (PFAM); IPR004273 (PFAM); PF12781 (PFAM); PTHR10676:SF242 (PANTHER); IPR026983 (PANTHER); IPR026983 (PANTHER); PTHR10676:SF242 (PANTHER); cd00009 (CDD); IPR027417 (SUPERFAMILY); IPR027417 (SUPERFAMILY); IPR027417…	F:GO:0003777; P:GO:0007018; C:GO:0030286	F:microtubule motor activity; P:microtubule-based movement; C:dynein complex
BGLB002812-PB	hephaestin isoform X1	1028	20	0	57.58	5	P:GO:0006810; F:GO:0016491; P:GO:0042592; F:GO:0043167; P:GO:0051186	P:transport; F:oxidoreductase activity; P:homeostatic process; F:ion binding; P:cofactor metabolic process	EC:1.16.3.1; EC:1.16.3	Ferroxidase; Oxidizing metal ions	IPR008972 (G3DSA:2.60.40.GENE3D); IPR008972 (G3DSA:2.60.40.GENE3D); IPR011706 (PFAM); IPR011707 (PFAM); IPR027150 (PTHR10127:PANTHER); PTHR10127 (PANTHER); IPR027150 (PTHR10127:PANTHER); PTHR10127 (PANTHER); IPR002355 (PROSITE_PATTERNS); IPR033138 (PROSITE_PATTERNS); IPR033138 (PROSITE_PATTERNS); cd04200 (CDD); IPR008972 (SUPERFAMILY); IPR008972 (SUPERFAMILY); IPR008972 (SUPERFAMILY); IPR008972 (…	F:GO:0004322; F:GO:0005507; P:GO:0006825; P:GO:0006879; F:GO:0016491; P:GO:0055114	F:ferroxidase activity; F:copper ion binding; P:copper ion transport; P:cellular iron ion homeostasis; F:oxidoreductase activity; P:oxidation-reduction process
BGLB002709-PB	palmitoyl- thioesterase 1-like	304	20	0	81.79	5	F:GO:0003674; C:GO:0005764; P:GO:0006464; P:GO:0009056; P:GO:0016192	F:molecular_function; C:lysosome; P:cellular protein modification process; P:catabolic process; P:vesicle-mediated transport	EC:3.1.2.22	Palmitoyl-protein hydrolase	IPR002472 (PRINTS); IPR002472 (PFAM); IPR029058 (G3DSA:3.40.50.GENE3D); PTHR11247 (PANTHER); IPR030294 (PTHR11247:PANTHER); IPR029058 (SUPERFAMILY)	P:GO:0002084; F:GO:0008474; F:GO:0098599	P:protein depalmitoylation; F:palmitoyl-(protein) hydrolase activity; F:palmitoyl hydrolase activity
BGLB002603-PB	digestive cysteine ase 1	540	20	0	71.92	1	F:GO:0008233	F:peptidase activity			IPR000668 (PRINTS); IPR013201 (SMART); IPR000668 (SMART); G3DSA:3.90.70.10 (GENE3D); IPR013201 (PFAM); IPR000668 (PFAM); IPR013128 (PANTHER); PTHR12411:SF374 (PANTHER); IPR000169 (PROSITE_PATTERNS); IPR025660 (PROSITE_PATTERNS); IPR025661 (PROSITE_PATTERNS); cd02248 (CDD); SSF54001 (SUPERFAMILY)	P:GO:0006508; F:GO:0008234	P:proteolysis; F:cysteine-type peptidase activity
BGLB002548-PB	fibrinolytic isozyme C-like	225	20	4.13582e-166	65.73	1	F:GO:0008233	F:peptidase activity	EC:3.4.21	Acting on peptide bonds (peptidases)	IPR001254 (SMART); IPR001254 (PFAM); G3DSA:2.40.10.10 (GENE3D); G3DSA:2.40.10.10 (GENE3D); G3DSA:2.40.10.10 (GENE3D); PTHR24256 (PANTHER); IPR018114 (PROSITE_PATTERNS); IPR001254 (PROSITE_PROFILES); IPR001254 (CDD); IPR009003 (SUPERFAMILY); IPR009003 (SUPERFAMILY)	F:GO:0004252; P:GO:0006508	F:serine-type endopeptidase activity; P:proteolysis
BGLB002302-PB	uncharacterized oxidoreductase -like	372	20	0	77.93	1	F:GO:0016491	F:oxidoreductase activity			IPR020471 (PRINTS); IPR023210 (G3DSA:3.20.20.GENE3D); IPR023210 (PFAM); IPR001395 (PANTHER); PTHR11732:SF255 (PANTHER); IPR023210 (CDD); IPR023210 (SUPERFAMILY)	F:GO:0016491; P:GO:0055114	F:oxidoreductase activity; P:oxidation-reduction process
BGLB001990-PE	dynein heavy chain axonemal-like isoform X1	4175	20	0	88.74	7	C:GO:0005737; C:GO:0005856; C:GO:0005929; F:GO:0016887; C:GO:0032991; F:GO:0043167; P:GO:0048870	C:cytoplasm; C:cytoskeleton; C:cilium; F:ATPase activity; C:protein-containing complex; F:ion binding; P:cell motility	EC:3.6.1.3; EC:3.6.1.15	Adenosinetriphosphatase; Nucleoside-triphosphate phosphatase	Coil (COILS); Coil (COILS); Coil (COILS); Coil (COILS); Coil (COILS); Coil (COILS); Coil (COILS); Coil (COILS); IPR003593 (SMART); IPR027417 (G3DSA:3.40.50.GENE3D); IPR024317 (PFAM); IPR013602 (PFAM); PF12781 (PFAM); IPR011704 (PFAM); PF12775 (PFAM); IPR004273 (PFAM); IPR024743 (PFAM); PF12774 (PFAM); mobidb-lite (MOBIDB_LITE); mobidb-lite (MOBIDB_LITE); mobidb-lite (MOBIDB_LITE); IPR026983 (PANT…	P:GO:0001539; F:GO:0003777; F:GO:0005524; C:GO:0005858; P:GO:0007018; F:GO:0016887; C:GO:0030286	P:cilium or flagellum-dependent cell motility; F:microtubule motor activity; F:ATP binding; C:axonemal dynein complex; P:microtubule-based movement; F:ATPase activity; C:dynein complex
BGLB001990-PD	dynein heavy chain axonemal-like isoform X1	4174	20	0	88.76	7	C:GO:0005737; C:GO:0005856; C:GO:0005929; F:GO:0016887; C:GO:0032991; F:GO:0043167; P:GO:0048870	C:cytoplasm; C:cytoskeleton; C:cilium; F:ATPase activity; C:protein-containing complex; F:ion binding; P:cell motility	EC:3.6.1.3; EC:3.6.1.15	Adenosinetriphosphatase; Nucleoside-triphosphate phosphatase	Coil (COILS); Coil (COILS); Coil (COILS); Coil (COILS); Coil (COILS); Coil (COILS); Coil (COILS); Coil (COILS); IPR003593 (SMART); IPR011704 (PFAM); IPR004273 (PFAM); IPR024743 (PFAM); PF12774 (PFAM); IPR024317 (PFAM); IPR027417 (G3DSA:3.40.50.GENE3D); IPR013602 (PFAM); PF12781 (PFAM); PF12775 (PFAM); mobidb-lite (MOBIDB_LITE); mobidb-lite (MOBIDB_LITE); mobidb-lite (MOBIDB_LITE); IPR026983 (PANT…	P:GO:0001539; F:GO:0003777; F:GO:0005524; C:GO:0005858; P:GO:0007018; F:GO:0016887; C:GO:0030286	P:cilium or flagellum-dependent cell motility; F:microtubule motor activity; F:ATP binding; C:axonemal dynein complex; P:microtubule-based movement; F:ATPase activity; C:dynein complex
BGLB001990-PC	dynein heavy chain axonemal-like isoform X1	4174	20	0	88.75	7	C:GO:0005737; C:GO:0005856; C:GO:0005929; F:GO:0016887; C:GO:0032991; F:GO:0043167; P:GO:0048870	C:cytoplasm; C:cytoskeleton; C:cilium; F:ATPase activity; C:protein-containing complex; F:ion binding; P:cell motility	EC:3.6.1.3; EC:3.6.1.15	Adenosinetriphosphatase; Nucleoside-triphosphate phosphatase	Coil (COILS); Coil (COILS); Coil (COILS); Coil (COILS); Coil (COILS); Coil (COILS); Coil (COILS); Coil (COILS); IPR003593 (SMART); IPR027417 (G3DSA:3.40.50.GENE3D); IPR004273 (PFAM); IPR024743 (PFAM); PF12774 (PFAM); IPR024317 (PFAM); IPR013602 (PFAM); IPR011704 (PFAM); PF12781 (PFAM); PF12775 (PFAM); mobidb-lite (MOBIDB_LITE); mobidb-lite (MOBIDB_LITE); mobidb-lite (MOBIDB_LITE); IPR026980 (PTHR…	P:GO:0001539; F:GO:0003777; F:GO:0005524; C:GO:0005858; P:GO:0007018; F:GO:0016887; C:GO:0030286	P:cilium or flagellum-dependent cell motility; F:microtubule motor activity; F:ATP binding; C:axonemal dynein complex; P:microtubule-based movement; F:ATPase activity; C:dynein complex
BGLB001864-PB	cathepsin L1-like	326	20	0	77.32	1	F:GO:0008233	F:peptidase activity			IPR000668 (PRINTS); IPR013201 (SMART); IPR000668 (SMART); G3DSA:3.90.70.10 (GENE3D); IPR013201 (PFAM); IPR000668 (PFAM); IPR013128 (PANTHER); IPR025660 (PROSITE_PATTERNS); IPR025661 (PROSITE_PATTERNS); IPR000169 (PROSITE_PATTERNS); PS51257 (PROSITE_PROFILES); cd02248 (CDD); SSF54001 (SUPERFAMILY)	P:GO:0006508; F:GO:0008234	P:proteolysis; F:cysteine-type peptidase activity
BGLB001796-PH	tolloid 1	970	20	0	75.23	2	F:GO:0008233; F:GO:0043167	F:peptidase activity; F:ion binding	EC:3.4.24	Acting on peptide bonds (peptidases)	IPR001506 (PRINTS); IPR006026 (SMART); IPR001881 (SMART); IPR000742 (SMART); IPR000859 (SMART); IPR015446 (PIRSF); PF14670 (PFAM); IPR024079 (G3DSA:3.40.390.GENE3D); IPR000859 (G3DSA:2.60.120.GENE3D); G3DSA:2.10.25.10 (GENE3D); G3DSA:2.10.25.10 (GENE3D); IPR000859 (PFAM); IPR001506 (PFAM); mobidb-lite (MOBIDB_LITE); PTHR10127:SF638 (PANTHER); PTHR10127:SF638 (PANTHER); PTHR10127 (PANTHER); PTHR10…	F:GO:0004222; F:GO:0005509; F:GO:0005515; P:GO:0006508; F:GO:0008237; F:GO:0008270	F:metalloendopeptidase activity; F:calcium ion binding; F:protein binding; P:proteolysis; F:metallopeptidase activity; F:zinc ion binding
BGLB001796-PG	tolloid 1	970	20	0	75.23	2	F:GO:0008233; F:GO:0043167	F:peptidase activity; F:ion binding
BGLB001796-PF	tolloid 1	970	20	0	75.23	2	F:GO:0008233; F:GO:0043167	F:peptidase activity; F:ion binding
BGLB001796-PE	tolloid 1	970	20	0	75.23	2	F:GO:0008233; F:GO:0043167	F:peptidase activity; F:ion binding
BGLB001796-PD	tolloid 1	970	20	0	75.23	2	F:GO:0008233; F:GO:0043167	F:peptidase activity; F:ion binding
BGLB001796-PC	tolloid 1	970	20	0	75.23	2	F:GO:0008233; F:GO:0043167	F:peptidase activity; F:ion binding
BGLB001796-PB	tolloid 1	970	20	0	75.23	2	F:GO:0008233; F:GO:0043167	F:peptidase activity; F:ion binding
BGLB001778-PC	glyoxalase 3-like	228	20	5.53172e-163	72.38						IPR029062 (G3DSA:3.40.50.GENE3D); IPR002818 (PFAM); PTHR11019:SF1 (PANTHER); PTHR11019:SF1 (PANTHER); PTHR11019 (PANTHER); cd03141 (CDD); IPR029062 (SUPERFAMILY)	no GO terms	no GO terms
BGLB001778-PB	glyoxalase 3-like	228	20	5.53172e-163	72.38
BGLB001649-PB	cytoplasmic 1	379	20	0	91.58	17	P:GO:0000003; P:GO:0000278; F:GO:0005198; C:GO:0005737; C:GO:0005856; C:GO:0005886; P:GO:0007010; P:GO:0008219; P:GO:0009790; P:GO:0016192; P:GO:0030154; P:GO:0040007; F:GO:0043167; P:GO:0048646; P:GO:0048870; P:GO:0051301; P:GO:0065003	P:reproduction; P:mitotic cell cycle; F:structural molecule activity; C:cytoplasm; C:cytoskeleton; C:plasma membrane; P:cytoskeleton organization; P:cell death; P:embryo development; P:vesicle-mediated transport; P:cell differentiation; P:growth; F:ion binding; P:anatomical structure formation involved in morphogenesis; P:cell motility; P:cell division; P:protein-containing complex assembly			IPR004000 (PRINTS); IPR004000 (SMART); IPR004000 (PFAM); G3DSA:3.90.640.10 (GENE3D); G3DSA:3.30.420.40 (GENE3D); G3DSA:3.30.420.40 (GENE3D); PTHR11937:SF244 (PANTHER); IPR004000 (PANTHER); IPR004001 (PROSITE_PATTERNS); IPR004001 (PROSITE_PATTERNS); cd00012 (CDD); SSF53067 (SUPERFAMILY); SSF53067 (SUPERFAMILY)	no GO terms	no GO terms
BGLB001584-PE	BTB POZ domain-containing KCTD3-like	691	20	0	80.25	2	F:GO:0003674; P:GO:0065003	F:molecular_function; P:protein-containing complex assembly			IPR000210 (SMART); IPR001680 (SMART); G3DSA:3.30.710.10 (GENE3D); IPR003131 (PFAM); IPR015943 (G3DSA:2.130.10.GENE3D); mobidb-lite (MOBIDB_LITE); mobidb-lite (MOBIDB_LITE); PTHR15859 (PANTHER); IPR019775 (PROSITE_PATTERNS); IPR000210 (PROSITE_PROFILES); IPR017986 (SUPERFAMILY); IPR011333 (SUPERFAMILY)	F:GO:0005515; P:GO:0051260	F:protein binding; P:protein homooligomerization
BGLB001584-PD	BTB POZ domain-containing KCTD3-like	691	20	0	80.25	1	P:GO:0065003	P:protein-containing complex assembly
BGLB001584-PC	BTB POZ domain-containing KCTD3-like	691	20	0	80.25	1	P:GO:0065003	P:protein-containing complex assembly
BGLB001584-PB	BTB POZ domain-containing KCTD3-like	691	20	0	80.25	1	P:GO:0065003	P:protein-containing complex assembly
BGLB001057-PB	A Chain Crystal structure of GH45 endoglucanase EG27II at in complex with cellobiose	194	20	1.53972e-139	73.31	2	P:GO:0008150; F:GO:0016798	P:biological_process; F:hydrolase activity, acting on glycosyl bonds			IPR009009 (SUPERFAMILY)	no GO terms	no GO terms
BGLB001042-PE	alpha-N-acetylgalactosaminidase-like isoform X2	407	20	0	77.47	2	P:GO:0005975; F:GO:0016798	P:carbohydrate metabolic process; F:hydrolase activity, acting on glycosyl bonds			IPR002241 (PRINTS); IPR002241 (PFAM); IPR013780 (G3DSA:2.60.40.GENE3D); IPR013785 (G3DSA:3.20.20.GENE3D); PTHR11452 (PANTHER); IPR000111 (PROSITE_PATTERNS); IPR002241 (CDD); SSF51011 (SUPERFAMILY); IPR017853 (SUPERFAMILY)	F:GO:0003824; F:GO:0004553; P:GO:0005975	F:catalytic activity; F:hydrolase activity, hydrolyzing O-glycosyl compounds; P:carbohydrate metabolic process
BGLB001042-PD	alpha-galactosidase A-like isoform X1	406	20	0	77.65	2	P:GO:0005975; F:GO:0016798	P:carbohydrate metabolic process; F:hydrolase activity, acting on glycosyl bonds			IPR002241 (PRINTS); IPR002241 (PFAM); IPR013780 (G3DSA:2.60.40.GENE3D); IPR013785 (G3DSA:3.20.20.GENE3D); PTHR11452 (PANTHER); IPR000111 (PROSITE_PATTERNS); IPR002241 (CDD); IPR017853 (SUPERFAMILY); SSF51011 (SUPERFAMILY)	F:GO:0003824; F:GO:0004553; P:GO:0005975	F:catalytic activity; F:hydrolase activity, hydrolyzing O-glycosyl compounds; P:carbohydrate metabolic process
BGLB001042-PC	alpha-N-acetylgalactosaminidase-like isoform X2	407	20	0	77.47	2	P:GO:0008150; F:GO:0016798	P:biological_process; F:hydrolase activity, acting on glycosyl bonds
BGLB001042-PB	alpha-N-acetylgalactosaminidase-like isoform X2	407	20	0	77.47	2	P:GO:0008150; F:GO:0016798	P:biological_process; F:hydrolase activity, acting on glycosyl bonds
BGLB000840-PB	peptidoglycan-recognition SC2-like	204	20	1.83152e-131	74.01	7	P:GO:0002376; P:GO:0006950; P:GO:0009056; P:GO:0009058; F:GO:0016810; F:GO:0043167; P:GO:0071554	P:immune system process; P:response to stress; P:catabolic process; P:biosynthetic process; F:hydrolase activity, acting on carbon-nitrogen (but not peptide) bonds; F:ion binding; P:cell wall organization or biogenesis	EC:3.5.1.28	N-acetylmuramoyl-L-alanine amidase	IPR002502 (SMART); IPR006619 (SMART); IPR002502 (PFAM); IPR002502 (G3DSA:3.40.80.GENE3D); IPR017331 (PIRSF); IPR015510 (PANTHER); IPR002502 (CDD); IPR002502 (SUPERFAMILY)	F:GO:0008270; F:GO:0008745; P:GO:0009253	F:zinc ion binding; F:N-acetylmuramoyl-L-alanine amidase activity; P:peptidoglycan catabolic process
BGLB000805-PD	Dipeptidyl peptidase 1	451	20	0	73.33	1	F:GO:0008233	F:peptidase activity			IPR000668 (PRINTS); IPR000668 (SMART); IPR014882 (PFAM); IPR000668 (PFAM); G3DSA:3.90.70.10 (GENE3D); IPR014882 (G3DSA:2.40.128.GENE3D); IPR013128 (PANTHER); IPR033161 (PTHR12411:PANTHER); IPR025661 (PROSITE_PATTERNS); IPR000169 (PROSITE_PATTERNS); IPR025660 (PROSITE_PATTERNS); SSF54001 (SUPERFAMILY); IPR014882 (SUPERFAMILY)	P:GO:0006508; F:GO:0008233; F:GO:0008234	P:proteolysis; F:peptidase activity; F:cysteine-type peptidase activity
BGLB000805-PC	Dipeptidyl peptidase 1	451	20	0	73.33	1	F:GO:0008233	F:peptidase activity
BGLB000805-PB	dipeptidyl peptidase 1-like isoform X2	454	20	0	72.39	1	F:GO:0008233	F:peptidase activity			IPR000668 (PRINTS); IPR000668 (SMART); IPR014882 (PFAM); G3DSA:3.90.70.10 (GENE3D); IPR014882 (G3DSA:2.40.128.GENE3D); IPR000668 (PFAM); IPR013128 (PANTHER); IPR033161 (PTHR12411:PANTHER); IPR025661 (PROSITE_PATTERNS); IPR000169 (PROSITE_PATTERNS); SSF54001 (SUPERFAMILY); IPR014882 (SUPERFAMILY)	P:GO:0006508; F:GO:0008233; F:GO:0008234	P:proteolysis; F:peptidase activity; F:cysteine-type peptidase activity
BGLB000686-PB	cell division cycle 27 homolog	810	20	0	68.66	1	F:GO:0003674	F:molecular_function			IPR019734 (SMART); IPR011990 (G3DSA:1.25.40.GENE3D); PF13432 (PFAM); G3DSA:1.25.40.120 (GENE3D); PF12895 (PFAM); mobidb-lite (MOBIDB_LITE); mobidb-lite (MOBIDB_LITE); PTHR12558 (PANTHER); PTHR12558:SF13 (PANTHER); IPR019734 (PROSITE_PROFILES); IPR013026 (PROSITE_PROFILES); IPR013026 (PROSITE_PROFILES); IPR019734 (PROSITE_PROFILES); IPR019734 (PROSITE_PROFILES); IPR019734 (PROSITE_PROFILES); IPR01…	F:GO:0005515	F:protein binding
BGLB000202-PB	uncharacterized LOC106057635 precursor	519	20	0	56.12	2	C:GO:0005576; P:GO:0008150	C:extracellular region; P:biological_process			G3DSA:3.30.412.10 (GENE3D); IPR005830 (PFAM)	C:GO:0005576; P:GO:0009405	C:extracellular region; P:pathogenesis
BGLB000202-PA	uncharacterized LOC106057635 precursor	519	20	0	56.12	2	C:GO:0005576; P:GO:0009405	C:extracellular region; P:pathogenesis
BGLB000141-PB	microfibril-associated glyco 4-like	424	20	0	58.93						IPR002181 (SMART); IPR002181 (PFAM); IPR014716 (G3DSA:3.90.215.GENE3D); PTHR19143 (PANTHER); IPR002181 (PROSITE_PROFILES); IPR002181 (SUPERFAMILY)	no GO terms	no GO terms
BGLB000141-PA	microfibril-associated glyco 4-like	424	20	0	58.93
BGLB000137-PB	uncharacterized LOC106057635 precursor	572	20	0	73.19	2	C:GO:0005576; P:GO:0008150	C:extracellular region; P:biological_process			IPR005830 (SMART); G3DSA:3.30.412.10 (GENE3D); IPR005830 (PFAM); SSF56973 (SUPERFAMILY)	C:GO:0005576; P:GO:0009405	C:extracellular region; P:pathogenesis
BGLB000137-PA	uncharacterized LOC106057635 precursor	572	20	0	73.19	2	C:GO:0005576; P:GO:0008150	C:extracellular region; P:biological_process
BGLB000109-PB	uncharacterized LOC106057635 precursor	414	20	0	60.27	2	C:GO:0005576; P:GO:0008150	C:extracellular region; P:biological_process			IPR005830 (PFAM); G3DSA:3.30.412.10 (GENE3D); IPR023307 (G3DSA:2.170.15.GENE3D); SSF56973 (SUPERFAMILY)	C:GO:0005576; P:GO:0009405	C:extracellular region; P:pathogenesis
BGLB000109-PA	uncharacterized LOC106057635 precursor	414	20	0	60.27	2	C:GO:0005576; P:GO:0009405	C:extracellular region; P:pathogenesis
BGLB000094-PD	probable glutathione S-transferase 7	206	20	8.41103e-147	70.98	1	F:GO:0003674	F:molecular_function			IPR004046 (PFAM); IPR012336 (G3DSA:3.40.30.GENE3D); IPR010987 (G3DSA:1.20.1050.GENE3D); IPR004045 (PFAM); PTHR11571:SF145 (PANTHER); PTHR11571 (PANTHER); IPR004045 (PROSITE_PROFILES); IPR010987 (PROSITE_PROFILES); cd03192 (CDD); cd03039 (CDD); IPR010987 (SUPERFAMILY); IPR012336 (SUPERFAMILY)	F:GO:0005515	F:protein binding
BGLB000094-PC	probable glutathione S-transferase 7	206	20	8.41103e-147	70.98
BGLB000094-PB	probable glutathione S-transferase 7	206	20	8.41103e-147	70.98
BGLB000094-PA	probable glutathione S-transferase 7	206	20	8.41103e-147	70.98
BGLB000033-PC	uncharacterized LOC106057635 precursor	572	20	0	73.36	2	C:GO:0005576; P:GO:0008150	C:extracellular region; P:biological_process			IPR005830 (SMART); G3DSA:3.30.412.10 (GENE3D); IPR005830 (PFAM); SSF56973 (SUPERFAMILY)	C:GO:0005576; P:GO:0009405	C:extracellular region; P:pathogenesis
BGLB000033-PB	uncharacterized LOC106057635 precursor	572	20	0	73.36	2	C:GO:0005576; P:GO:0008150	C:extracellular region; P:biological_process
BGLB000033-PA	uncharacterized LOC106057635 precursor	572	20	0	73.36	2	C:GO:0005576; P:GO:0008150	C:extracellular region; P:biological_process
BGLB000030-PB	probable glutathione S-transferase 7	203	20	5.73836e-141	70.41	1	F:GO:0003674	F:molecular_function			IPR010987 (G3DSA:1.20.1050.GENE3D); IPR004046 (PFAM); IPR012336 (G3DSA:3.40.30.GENE3D); IPR004045 (PFAM); PTHR11571 (PANTHER); PTHR11571:SF145 (PANTHER); IPR004045 (PROSITE_PROFILES); IPR010987 (PROSITE_PROFILES); cd03192 (CDD); cd03039 (CDD); IPR010987 (SUPERFAMILY); IPR012336 (SUPERFAMILY)	F:GO:0005515	F:protein binding
BGLB000030-PA	probable glutathione S-transferase 7	203	20	5.73836e-141	70.41
BGLB000026-PB	probable glutathione S-transferase 7	206	20	1.49379e-147	70.07	1	F:GO:0003674	F:molecular_function			IPR012336 (G3DSA:3.40.30.GENE3D); IPR004046 (PFAM); IPR010987 (G3DSA:1.20.1050.GENE3D); IPR004045 (PFAM); PTHR11571 (PANTHER); PTHR11571:SF145 (PANTHER); IPR010987 (PROSITE_PROFILES); IPR004045 (PROSITE_PROFILES); cd03192 (CDD); cd03039 (CDD); IPR010987 (SUPERFAMILY); IPR012336 (SUPERFAMILY)	F:GO:0005515	F:protein binding
