# Supplementary material for: Comparative study of excretory–secretory proteins released by Schistosoma mansoni-resistant, susceptible and naïve Biomphalaria glabrata
Source: Parasit Vectors. 2019 Sep 14;12:452. doi: 10.1186/s13071-019-3708-0 (PMC6744689; doi:10.1186/s13071-019-3708-0)
Supplement: Supplementary file 8 — Additional file 8: Table S5. A list of the total proteins, unique proteins and corresponding peptides identified in susceptible B. glabrata SCW with reference to the S. mansoni proteome, and enriched GO terms related to the proteins. [file 13071_2019_3708_MOESM8_ESM.xlsx]

## Sheet: proteins
Protein Group	Protein ID	Accession	-10lgP	Coverage (%)	#Peptides	#Unique	PTM	Avg. Mass	Description	Signal peptide
315	15792	Smp_179420.1:pep	66.61	8	3	3	Carbamidomethylation; Oxidation (M)	31951	pep:novel supercontig:ASM23792v2:Chr_3.unplaced.SC_0083:1472262:1478923:1 gene:Smp_179420 transcript:Smp_179420.1 description:"Putative uncharacterized protein "	MRYMTSSAQLILFNLVVSLT
452	15793	Smp_193380.1:pep	54.01	6	1	1		25520	pep:novel supercontig:ASM23792v2:SC_0134:777221:782580:1 gene:Smp_193380 transcript:Smp_193380.1 description:"Egg protein CP391B-like "	-
1131	15984	Smp_056970.1:pep	44.08	7	3	1		36378	pep:known chromosome:ASM23792v2:1:31496050:31497284:-1 gene:Smp_056970 transcript:Smp_056970.1 description:"Glyceraldehyde-3-phosphate dehydrogenase "	-
1131	15983	Smp_056970.2:pep	44.08	7	3	1		35241	pep:novel chromosome:ASM23792v2:1:31496050:31497224:-1 gene:Smp_056970 transcript:Smp_056970.2 description:"Glyceraldehyde-3-phosphate dehydrogenase "	-
1131	15982	Smp_056970.4:pep	44.08	7	3	1		33808	pep:novel chromosome:ASM23792v2:1:31496050:31497224:-1 gene:Smp_056970 transcript:Smp_056970.4 description:"Glyceraldehyde-3-phosphate dehydrogenase "	-
167	15910	Smp_132000.1:pep	37.91	1	3	1		286355	pep:novel chromosome:ASM23792v2:W:32618406:32663401:-1 gene:Smp_132000 transcript:Smp_132000.1 description:"Putative zinc finger protein "	-
738	15901	Smp_202190.1:pep	28.51	19	2	2	Carbamidomethylation	7535	pep:novel chromosome:ASM23792v2:3:26130929:26133321:1 gene:Smp_202190 transcript:Smp_202190.1 description:"Putative uncharacterized protein Smp_202190 "	-
724	15938	Smp_198230.1:pep	21.49	1	1	1	Oxidation (M)	228220	pep:novel supercontig:ASM23792v2:Chr_4.unplaced.SC_0032:2065432:2106848:-1 gene:Smp_198230 transcript:Smp_198230.1 description:"Putative uncharacterized protein "	-
787	16086	Smp_137420.1:pep	21.43	2	1	1	Oxidation (M)	48135	pep:novel chromosome:ASM23792v2:1:33069640:33094231:1 gene:Smp_137420 transcript:Smp_137420.1 description:"Putative uncharacterized protein "	-
2068	16654	Smp_035460.1:pep	20.87	1	1	1		60943	pep:novel chromosome:ASM23792v2:1:13893166:13922762:1 gene:Smp_035460 transcript:Smp_035460.1 description:"Putative nicotinate phosphoribosyltransferase "	-
1140	15909	Smp_088460.1:pep	20.19	1	1	1		92315	pep:novel chromosome:ASM23792v2:1:45710410:45725362:1 gene:Smp_088460 transcript:Smp_088460.1 description:"Putative tfiif-alpha "	-
794	16582	Smp_093980.1:pep	20.01	4	1	1		28284	pep:novel chromosome:ASM23792v2:1:30844135:30847990:-1 gene:Smp_093980 transcript:Smp_093980.1 description:"Putative uncharacterized protein "	MPYKINNAVASIISVLLISINA
108	15966	Smp_130330.1:pep	19.55	2	1	1	Oxidation (M)	47835	pep:novel chromosome:ASM23792v2:3:27060448:27076087:-1 gene:Smp_130330 transcript:Smp_130330.1 description:"Putative uncharacterized protein "	-
745	16966	Smp_028140.1:pep	19.54	1	1	1		141331	pep:novel chromosome:ASM23792v2:1:33121201:33142211:-1 gene:Smp_028140 transcript:Smp_028140.1 description:"Putative proline-serine-threonine phosphatase interacting protein "	-
2095	15794	Smp_142140.1:pep	18.4	1	1	1		83862	pep:novel chromosome:ASM23792v2:W:15697361:15719427:-1 gene:Smp_142140 transcript:Smp_142140.1	-

## Sheet: supporting peptides
Protein Group	Protein ID	Protein Accession	Peptide	Unique	-10lgP	Mass	ppm	m/z	z	RT	Scan	#Spec	Start	End	PTM
315	15792	Smp_179420.1:pep	R.VEMTDEGLIR.M	Y	48.36	1161.57	4.4	581.795	2	5.03	F16:576	4	98	107
315	15792	Smp_179420.1:pep	R.VEM(+15.99)TDEGLIR.M	Y	42.2	1177.56	3.5	589.792	2	3.8	F16:444	2	98	107	Oxidation (M)
315	15792	Smp_179420.1:pep	R.C(+57.02)FWC(+57.02)ER.A	Y	23.46	956.363	4.4	479.191	2	4.53	F17:517	1	237	242	Carbamidomethylation
315	15792	Smp_179420.1:pep	R.C(+57.02)IVDNNK.D	Y	19.53	861.401	4.2	431.71	2	1.71	F17:212	1	246	252	Carbamidomethylation
452	15793	Smp_193380.1:pep	K.SGTLVEYEVIGK.N	Y	54.01	1293.68	2.9	647.85	2	5.7	F16:646	2	150	161
1131	15984	Smp_056970.1:pep	K.LTGMAFR.V	N	27.49	794.411	4.5	398.214	2	4.32	F2:556	1	229	235
1131	15984	Smp_056970.1:pep	S.SSIFDAK.A	N	20.5	766.386	6	384.203	2	3.76	F2:465	1	293	299
1131	15984	Smp_056970.1:pep	K.VGINGFGR.I	Y	19.02	818.44	7.4	410.23	2	4.29	F2:547	1	6	13
1131	15983	Smp_056970.2:pep	K.LTGMAFR.V	N	27.49	794.411	4.5	398.214	2	4.32	F2:556	1	229	235
1131	15983	Smp_056970.2:pep	S.SSIFDAK.A	N	20.5	766.386	6	384.203	2	3.76	F2:465	1	293	299
1131	15983	Smp_056970.2:pep	K.VGINGFGR.I	Y	19.02	818.44	7.4	410.23	2	4.29	F2:547	1	6	13
1131	15982	Smp_056970.4:pep	K.LTGMAFR.V	N	27.49	794.411	4.5	398.214	2	4.32	F2:556	1	229	235
1131	15982	Smp_056970.4:pep	S.SSIFDAK.A	N	20.5	766.386	6	384.203	2	3.76	F2:465	1	293	299
1131	15982	Smp_056970.4:pep	K.VGINGFGR.I	Y	19.02	818.44	7.4	410.23	2	4.29	F2:547	1	6	13
167	15910	Smp_132000.1:pep	E.LQSLK.L	N	21.75	587.364	6.9	294.691	2	1.68	F26:214	3	1995	1999
167	15910	Smp_132000.1:pep	W.LDQIR.C	N	21.68	643.365	4.7	322.691	2	2.04	F14:274	4	757	761
167	15910	Smp_132000.1:pep	K.AQAYLIR.A	Y	15.93	833.476	162.2	417.813	2	13.24	F19:1684	8	2002	2008
738	15901	Smp_202190.1:pep	R.EGTVLC(+57.02)R.S	Y	20.55	833.407	5.7	417.713	2	2.41	F30:289	3	47	53	Carbamidomethylation
738	15901	Smp_202190.1:pep	R.SQLSYR.S	Y	15.92	752.382	3.8	377.2	2	2.09	F29:242	2	54	59
724	15938	Smp_198230.1:pep	R.LERFLSIM(+15.99)TKNNEM(+15.99)ARNR.L	Y	21.49	2254.13	-31.6	752.361	3	6.41	F16:730	1	110	127	Oxidation (M)
787	16086	Smp_137420.1:pep	R.M(+15.99)EM(+15.99)ERQAR.L	Y	21.43	1081.46	22.6	541.752	2	2.9	F1:342	4	116	123	Oxidation (M)
2068	16654	Smp_035460.1:pep	K.LYEFGLR.R	Y	20.87	896.476	-34.2	449.23	2	4.99	F25:546	1	141	147
1140	15909	Smp_088460.1:pep	I.NGQHALSLK.H	Y	20.19	966.525	-34.4	484.253	2	2.01	F25:232	1	818	826
794	16582	Smp_093980.1:pep	K.TLTSVPLLR.L	Y	20.01	998.612	-31.7	500.298	2	5.47	F8:602	5	45	53
108	15966	Smp_130330.1:pep	R.FASM(+15.99)IDK.A	Y	19.55	826.389	45.5	414.221	2	4.87	F16:560	25	277	283	Oxidation (M)
745	16966	Smp_028140.1:pep	K.LLIPPLVFR.I	Y	19.54	1066.69	11.3	534.358	2	12.82	F27:1569	5	921	929
2095	15794	Smp_142140.1:pep	S.LPDTVDWR.A	Y	18.4	1000.5	6.1	501.259	2	5.2	F24:593	1	572	579

## Sheet: enriched GO
#term ID	term description	observed gene count	background gene count	false discovery rate	matching proteins in your network (IDs)	matching proteins in your network (labels)
GO:0005975	carbohydrate metabolic process	5	7	1.75e-08	Smp_003990.1,Smp_018890.1,Smp_024110.1,Smp_042160.2,Smp_056970.1	8345745,Smp_003990,Smp_018890,Smp_024110,Smp_042160.2
GO:0006090	pyruvate metabolic process	5	7	1.75e-08	Smp_003990.1,Smp_018890.1,Smp_024110.1,Smp_042160.2,Smp_056970.1	8345745,Smp_003990,Smp_018890,Smp_024110,Smp_042160.2
GO:0006096	glycolytic process	5	7	1.75e-08	Smp_003990.1,Smp_018890.1,Smp_024110.1,Smp_042160.2,Smp_056970.1	8345745,Smp_003990,Smp_018890,Smp_024110,Smp_042160.2
GO:0006754	ATP biosynthetic process	5	7	1.75e-08	Smp_003990.1,Smp_018890.1,Smp_024110.1,Smp_042160.2,Smp_056970.1	8345745,Smp_003990,Smp_018890,Smp_024110,Smp_042160.2
GO:0006757	ATP generation from ADP	5	7	1.75e-08	Smp_003990.1,Smp_018890.1,Smp_024110.1,Smp_042160.2,Smp_056970.1	8345745,Smp_003990,Smp_018890,Smp_024110,Smp_042160.2
GO:0009166	nucleotide catabolic process	5	7	1.75e-08	Smp_003990.1,Smp_018890.1,Smp_024110.1,Smp_042160.2,Smp_056970.1	8345745,Smp_003990,Smp_018890,Smp_024110,Smp_042160.2
GO:0009167	purine ribonucleoside monophosphate metabolic process	5	10	1.75e-08	Smp_003990.1,Smp_018890.1,Smp_024110.1,Smp_042160.2,Smp_056970.1	8345745,Smp_003990,Smp_018890,Smp_024110,Smp_042160.2
GO:0009168	purine ribonucleoside monophosphate biosynthetic process	5	9	1.75e-08	Smp_003990.1,Smp_018890.1,Smp_024110.1,Smp_042160.2,Smp_056970.1	8345745,Smp_003990,Smp_018890,Smp_024110,Smp_042160.2
GO:0019359	nicotinamide nucleotide biosynthetic process	5	7	1.75e-08	Smp_003990.1,Smp_018890.1,Smp_024110.1,Smp_042160.2,Smp_056970.1	8345745,Smp_003990,Smp_018890,Smp_024110,Smp_042160.2
GO:0042866	pyruvate biosynthetic process	5	7	1.75e-08	Smp_003990.1,Smp_018890.1,Smp_024110.1,Smp_042160.2,Smp_056970.1	8345745,Smp_003990,Smp_018890,Smp_024110,Smp_042160.2
GO:0046496	nicotinamide nucleotide metabolic process	5	7	1.75e-08	Smp_003990.1,Smp_018890.1,Smp_024110.1,Smp_042160.2,Smp_056970.1	8345745,Smp_003990,Smp_018890,Smp_024110,Smp_042160.2
GO:0006006	glucose metabolic process	2	2	5.63e-05	Smp_003990.1,Smp_056970.1	8345745,Smp_003990
