# Supplementary material for: Comparative study of excretory–secretory proteins released by Schistosoma mansoni-resistant, susceptible and naïve Biomphalaria glabrata
Source: Parasit Vectors. 2019 Sep 14;12:452. doi: 10.1186/s13071-019-3708-0 (PMC6744689; doi:10.1186/s13071-019-3708-0)
Supplement: Supplementary file 9 — Additional file 9: Table S6. The results of PPIs shown in Fig. 5 and the co-expression data export from STRING to support the PPI of S. mansoni proteins. [file 13071_2019_3708_MOESM9_ESM.xlsx]

## Sheet: Bglabrata vs Smansoni
Smp_142140.1:pep	BGLB000046
Smp_142140.1:pep	BGLB000487
Smp_142140.1:pep	BGLB001941
Smp_142140.1:pep	BGLB002304
Smp_142140.1:pep	BGLB002870
Smp_142140.1:pep	BGLB003142
Smp_142140.1:pep	BGLB003224
Smp_142140.1:pep	BGLB003252
Smp_142140.1:pep	BGLB003336
Smp_142140.1:pep	BGLB003481
Smp_142140.1:pep	BGLB003609
Smp_142140.1:pep	BGLB003691
Smp_142140.1:pep	BGLB004496
Smp_142140.1:pep	BGLB005572
Smp_142140.1:pep	BGLB005757
Smp_142140.1:pep	BGLB006402
Smp_142140.1:pep	BGLB006716
Smp_142140.1:pep	BGLB007108
Smp_142140.1:pep	BGLB007444
Smp_142140.1:pep	BGLB008048
Smp_142140.1:pep	BGLB008524
Smp_142140.1:pep	BGLB008667
Smp_142140.1:pep	BGLB008739
Smp_142140.1:pep	BGLB010794
Smp_142140.1:pep	BGLB010924
Smp_142140.1:pep	BGLB011233
Smp_142140.1:pep	BGLB011290
Smp_142140.1:pep	BGLB012270
Smp_142140.1:pep	BGLB013358
Smp_142140.1:pep	BGLB014198
Smp_142140.1:pep	BGLB014199
Smp_142140.1:pep	BGLB014244
Smp_142140.1:pep	BGLB014315
Smp_142140.1:pep	BGLB014353
Smp_142140.1:pep	BGLB014410
Smp_142140.1:pep	BGLB016360
Smp_142140.1:pep	BGLB016430
Smp_142140.1:pep	BGLB016446
Smp_142140.1:pep	BGLB016936
Smp_142140.1:pep	BGLB016942
Smp_142140.1:pep	BGLB017294
Smp_142140.1:pep	BGLB017296
Smp_142140.1:pep	BGLB017316
Smp_142140.1:pep	BGLB017453
Smp_142140.1:pep	BGLB017489
Smp_142140.1:pep	BGLB017777
Smp_142140.1:pep	BGLB017833
Smp_142140.1:pep	BGLB023316
Smp_142140.1:pep	BGLB023467
Smp_142140.1:pep	BGLB023530
Smp_142140.1:pep	BGLB023885
Smp_142140.1:pep	BGLB024301
Smp_142140.1:pep	BGLB024618
Smp_142140.1:pep	BGLB024667
Smp_142140.1:pep	BGLB024814
Smp_142140.1:pep	BGLB025231
Smp_142140.1:pep	BGLB027224
Smp_142140.1:pep	BGLB027406
Smp_142140.1:pep	BGLB028505
Smp_142140.1:pep	BGLB028648
Smp_142140.1:pep	BGLB028866
Smp_142140.1:pep	BGLB029986
Smp_142140.1:pep	BGLB030258
Smp_142140.1:pep	BGLB031170
Smp_142140.1:pep	BGLB032445
Smp_142140.1:pep	BGLB033803
Smp_142140.1:pep	BGLB033868
Smp_142140.1:pep	BGLB034647
Smp_142140.1:pep	BGLB037564
Smp_142140.1:pep	BGLB037600
Smp_142140.1:pep	BGLB037649
Smp_142140.1:pep	BGLB038597
Smp_142140.1:pep	BGLB040209
Smp_171820.1:pep	BGLB000134
Smp_171820.1:pep	BGLB000556
Smp_171820.1:pep	BGLB000785
Smp_171820.1:pep	BGLB002204
Smp_171820.1:pep	BGLB007108
Smp_171820.1:pep	BGLB008539
Smp_171820.1:pep	BGLB011850
Smp_171820.1:pep	BGLB017777
Smp_171820.1:pep	BGLB019137
Smp_171820.1:pep	BGLB040209
Smp_171820.2:pep	BGLB000134
Smp_171820.2:pep	BGLB000556
Smp_171820.2:pep	BGLB000785
Smp_171820.2:pep	BGLB002204
Smp_171820.2:pep	BGLB007108
Smp_171820.2:pep	BGLB008539
Smp_171820.2:pep	BGLB011850
Smp_171820.2:pep	BGLB017777
Smp_171820.2:pep	BGLB019137
Smp_171820.2:pep	BGLB040209

## Sheet: Smansoni PPI
#node1	node2	node1_string_internal_id	node2_string_internal_id	node1_external_id	node2_external_id	neighborhood_on_chromosome	gene_fusion	phylogenetic_cooccurrence	homology	coexpression	experimentally_determined_interaction	database_annotated	automated_textmining	combined_score
Smp_070600	Smp_059790.2	2670431	2670068	6183.Smp_070600.1	6183.Smp_059790.2	0.335	0.02	0	0	0.654	0.285	0.9	0.959	0.999
8345745	Smp_003990	2669971	2668058	6183.Smp_056970.1	6183.Smp_003990.1	0.335	0.264	0	0	0.854	0.594	0.9	0.956	0.999
Smp_022400	Smp_003990	2668730	2668058	6183.Smp_022400.1	6183.Smp_003990.1	0.227	0	0	0	0.942	0.145	0.8	0.908	0.999
Smp_107240	Smp_022400	2676968	2668730	6183.Smp_180530.1	6183.Smp_022400.1	0.353	0	0	0	0.906	0.146	0.9	0.899	0.999
Smp_042160.2	Smp_003990	2669431	2668058	6183.Smp_042160.2	6183.Smp_003990.1	0.045	0	0	0	0.577	0	0.9	0.967	0.998
Smp_018890	Smp_003990	2668594	2668058	6183.Smp_018890.1	6183.Smp_003990.1	0.251	0.899	0	0	0.736	0.305	0	0.881	0.998
8345745	Smp_042160.2	2669971	2669431	6183.Smp_056970.1	6183.Smp_042160.2	0.335	0	0	0	0.458	0.279	0.9	0.938	0.998
Smp_187370	Smp_003990	2677234	2668058	6183.Smp_187370.1	6183.Smp_003990.1	0.251	0.899	0.204	0	0.733	0.305	0	0.881	0.998
8345745	Smp_024110	2669971	2668790	6183.Smp_056970.1	6183.Smp_024110.1	0.335	0	0	0	0.896	0.702	0	0.925	0.998
8345745	Smp_018890	2669971	2668594	6183.Smp_056970.1	6183.Smp_018890.1	0.251	0.009	0	0	0.682	0.306	0.9	0.878	0.997
Smp_024110	Smp_022400	2668790	2668730	6183.Smp_024110.1	6183.Smp_022400.1	0.33	0	0	0	0.891	0.139	0.8	0.861	0.997
Smp_096760	Smp_024110	2671364	2668790	6183.Smp_096760.1	6183.Smp_024110.1	0.246	0	0	0	0.763	0.338	0.9	0.815	0.997
Smp_187370	8345745	2677234	2669971	6183.Smp_187370.1	6183.Smp_056970.1	0.251	0.01	0	0	0.67	0.306	0.9	0.878	0.997
Smp_024110	Smp_003990	2668790	2668058	6183.Smp_024110.1	6183.Smp_003990.1	0.335	0	0	0	0.923	0.329	0	0.918	0.996
Smp_063990	Smp_130680	2674935	2672636	6183.Smp_156670.1	6183.Smp_130680.1	0.086	0	0	0	0.662	0.888	0	0.916	0.996
8345745	Smp_022400	2669971	2668730	6183.Smp_056970.1	6183.Smp_022400.1	0.335	0	0	0	0.728	0	0.8	0.856	0.994
Smp_052810	Smp_022400	2669822	2668730	6183.Smp_052810.1	6183.Smp_022400.1	0.335	0	0	0	0.348	0	0.9	0.895	0.994
Smp_070600	Smp_022400	2670431	2668730	6183.Smp_070600.1	6183.Smp_022400.1	0.335	0.003	0	0	0.209	0.062	0.9	0.866	0.992
Smp_096760	Smp_003990	2671364	2668058	6183.Smp_096760.1	6183.Smp_003990.1	0.251	0	0	0	0.907	0.135	0	0.893	0.992
Smp_096760	Smp_018890	2671364	2668594	6183.Smp_096760.1	6183.Smp_018890.1	0	0	0	0	0.699	0.188	0.9	0.699	0.991
Smp_187370	Smp_096760	2677234	2671364	6183.Smp_187370.1	6183.Smp_096760.1	0	0	0	0	0.701	0.188	0.9	0.699	0.991
Smp_187370	Smp_018890	2677234	2668594	6183.Smp_187370.1	6183.Smp_018890.1	0	0.9	0.43	0	0.265	0	0.8	0.112	0.991
Smp_059790.2	Smp_022400	2670068	2668730	6183.Smp_059790.2	6183.Smp_022400.1	0.335	0	0	0	0.138	0.138	0.9	0.856	0.991
Smp_096760	Smp_022400	2671364	2668730	6183.Smp_096760.1	6183.Smp_022400.1	0	0	0	0	0.655	0	0.8	0.861	0.989
Smp_130680	Smp_067090	2672636	2670320	6183.Smp_130680.1	6183.Smp_067090.1	0	0	0	0	0.098	0.888	0	0.894	0.988
Smp_063990	Smp_067090	2674935	2670320	6183.Smp_156670.1	6183.Smp_067090.1	0	0	0	0	0.166	0.888	0	0.879	0.987
Smp_042160.2	Smp_022400	2669431	2668730	6183.Smp_042160.2	6183.Smp_022400.1	0	0	0	0	0.623	0	0.8	0.851	0.987
Smp_059790.2	Smp_003990	2670068	2668058	6183.Smp_059790.2	6183.Smp_003990.1	0.321	0	0	0	0.058	0.142	0.8	0.906	0.987
Smp_042160.2	Smp_024110	2669431	2668790	6183.Smp_042160.2	6183.Smp_024110.1	0	0	0	0	0.612	0.139	0.8	0.819	0.986
Smp_059790.2	Smp_042160.2	2670068	2669431	6183.Smp_059790.2	6183.Smp_042160.2	0.335	0	0	0	0.09	0.118	0.9	0.783	0.986
Smp_107240	Smp_003990	2676968	2668058	6183.Smp_180530.1	6183.Smp_003990.1	0	0	0	0	0.844	0.138	0	0.906	0.986
Smp_123490	Smp_035460	2672011	2669222	6183.Smp_123490.1	6183.Smp_035460.1	0.251	0	0	0	0.051	0	0.9	0.816	0.985
Smp_121640	Smp_088460	2671906	2671091	6183.Smp_121640.1	6183.Smp_088460.1	0	0	0	0	0.172	0.832	0	0.903	0.985
Smp_063990	8355862	2674935	2670209	6183.Smp_156670.1	6183.Smp_063650.4	0	0	0	0	0.14	0.876	0	0.864	0.984
Smp_059790.2	8345745	2670068	2669971	6183.Smp_059790.2	6183.Smp_056970.1	0.335	0	0	0	0.09	0.289	0.8	0.838	0.983
Smp_070600	Smp_003990	2670431	2668058	6183.Smp_070600.1	6183.Smp_003990.1	0.207	0	0	0	0.132	0	0.8	0.894	0.983
Smp_107240	Smp_059790.2	2676968	2670068	6183.Smp_180530.1	6183.Smp_059790.2	0.353	0	0	0	0.195	0	0.9	0.699	0.982
Smp_121640	8355862	2671906	2670209	6183.Smp_121640.1	6183.Smp_063650.4	0	0	0	0	0.089	0.836	0	0.887	0.981
Smp_107240	Smp_052810	2676968	2669822	6183.Smp_180530.1	6183.Smp_052810.1	0.353	0	0	0	0.055	0.305	0.8	0.817	0.981
Smp_024110	Smp_018890	2668790	2668594	6183.Smp_024110.1	6183.Smp_018890.1	0.251	0	0	0	0.711	0.31	0	0.877	0.979
Smp_178750	Smp_079910	2676830	2670808	6183.Smp_178750.1	6183.Smp_079910.1	0	0	0	0	0.27	0.832	0	0.844	0.979
Smp_107240	Smp_070600	2676968	2670431	6183.Smp_180530.1	6183.Smp_070600.1	0.353	0	0	0	0.208	0.198	0.8	0.788	0.979
Smp_107240	Smp_024110	2676968	2668790	6183.Smp_180530.1	6183.Smp_024110.1	0.164	0	0	0	0.875	0.118	0	0.795	0.978
Smp_067090	8355862	2670320	2670209	6183.Smp_067090.1	6183.Smp_063650.4	0	0	0	0	0.056	0.888	0	0.815	0.978
Smp_130680	8355862	2672636	2670209	6183.Smp_130680.1	6183.Smp_063650.4	0	0	0	0	0.145	0.868	0	0.816	0.977
8345745	Smp_052810	2669971	2669822	6183.Smp_056970.1	6183.Smp_052810.1	0.276	0	0	0	0.077	0	0.8	0.839	0.975
Smp_052810	Smp_003990	2669822	2668058	6183.Smp_052810.1	6183.Smp_003990.1	0	0	0	0	0.105	0	0.8	0.875	0.975
Smp_070600	Smp_042160.2	2670431	2669431	6183.Smp_070600.1	6183.Smp_042160.2	0.067	0	0	0	0.098	0.135	0.9	0.702	0.974
Smp_130680	Smp_121640	2672636	2671906	6183.Smp_130680.1	6183.Smp_121640.1	0	0	0	0	0.055	0.869	0	0.807	0.974
Smp_063990	Smp_121640	2674935	2671906	6183.Smp_156670.1	6183.Smp_121640.1	0	0	0	0	0.056	0.867	0	0.805	0.973
Smp_070600	8345745	2670431	2669971	6183.Smp_070600.1	6183.Smp_056970.1	0.232	0	0	0	0.114	0	0.8	0.82	0.972
Smp_088460	Smp_079910	2671091	2670808	6183.Smp_088460.1	6183.Smp_079910.1	0	0	0	0	0.134	0.823	0	0.817	0.969
Smp_130680	Smp_088460	2672636	2671091	6183.Smp_130680.1	6183.Smp_088460.1	0	0	0	0	0.229	0.823	0	0.789	0.968
Smp_059790.2	Smp_024110	2670068	2668790	6183.Smp_059790.2	6183.Smp_024110.1	0.05	0	0	0	0.223	0.142	0.8	0.788	0.968
Smp_088460	8355862	2671091	2670209	6183.Smp_088460.1	6183.Smp_063650.4	0	0	0	0	0.056	0.823	0	0.821	0.967
Smp_096760	8345745	2671364	2669971	6183.Smp_096760.1	6183.Smp_056970.1	0.046	0	0	0	0.799	0.207	0	0.804	0.966
Smp_121640	Smp_067090	2671906	2670320	6183.Smp_121640.1	6183.Smp_067090.1	0	0	0	0	0.055	0.837	0	0.8	0.966
Smp_096760	Smp_042160.2	2671364	2669431	6183.Smp_096760.1	6183.Smp_042160.2	0.213	0	0	0	0.288	0.218	0.8	0.669	0.965
Smp_121640	Smp_079910	2671906	2670808	6183.Smp_121640.1	6183.Smp_079910.1	0	0	0	0	0.175	0.823	0	0.778	0.964
Smp_088460	Smp_067090	2671091	2670320	6183.Smp_088460.1	6183.Smp_067090.1	0	0	0	0	0.063	0.823	0	0.79	0.962
Smp_131560	Smp_088460	2672713	2671091	6183.Smp_131560.1	6183.Smp_088460.1	0	0	0	0	0.096	0.774	0	0.811	0.958
Smp_070600	Smp_024110	2670431	2668790	6183.Smp_070600.1	6183.Smp_024110.1	0	0	0	0	0.202	0.135	0.8	0.72	0.956
Smp_178750	Smp_121640	2676830	2671906	6183.Smp_178750.1	6183.Smp_121640.1	0	0	0	0	0.196	0.816	0	0.723	0.955
Smp_096760	Smp_070600	2671364	2670431	6183.Smp_096760.1	6183.Smp_070600.1	0.215	0	0	0	0.054	0.145	0.8	0.7	0.954
Smp_178750	Smp_088460	2676830	2671091	6183.Smp_178750.1	6183.Smp_088460.1	0	0	0	0	0.209	0.824	0	0.698	0.954
Smp_187370	Smp_024110	2677234	2668790	6183.Smp_187370.1	6183.Smp_024110.1	0.251	0	0	0	0.711	0.31	0	0.721	0.952
Smp_063990	Smp_088460	2674935	2671091	6183.Smp_156670.1	6183.Smp_088460.1	0	0	0	0	0.098	0.824	0	0.717	0.951
Smp_107240	8345745	2676968	2669971	6183.Smp_180530.1	6183.Smp_056970.1	0.353	0	0	0	0.333	0	0	0.896	0.951
Smp_070600	Smp_052810	2670431	2669822	6183.Smp_070600.1	6183.Smp_052810.1	0.335	0	0	0	0.241	0.214	0	0.893	0.951
Smp_131560	8355862	2672713	2670209	6183.Smp_131560.1	6183.Smp_063650.4	0	0	0	0	0.055	0.731	0	0.82	0.95
Smp_079910	8355862	2670808	2670209	6183.Smp_079910.1	6183.Smp_063650.4	0	0	0	0	0.056	0.822	0	0.722	0.949
Smp_187370	Smp_022400	2677234	2668730	6183.Smp_187370.1	6183.Smp_022400.1	0.235	0	0	0	0.794	0	0	0.701	0.948
Smp_022400	Smp_018890	2668730	2668594	6183.Smp_022400.1	6183.Smp_018890.1	0.235	0	0	0	0.794	0	0	0.701	0.948
Smp_052810	Smp_042160.2	2669822	2669431	6183.Smp_052810.1	6183.Smp_042160.2	0	0	0	0	0.121	0	0.8	0.716	0.945
Smp_178750	Smp_063990	2676830	2674935	6183.Smp_178750.1	6183.Smp_156670.1	0	0	0	0	0.049	0.822	0	0.705	0.945
Smp_178750	8355862	2676830	2670209	6183.Smp_178750.1	6183.Smp_063650.4	0	0	0	0	0.054	0.822	0	0.705	0.945
Smp_052810	Smp_024110	2669822	2668790	6183.Smp_052810.1	6183.Smp_024110.1	0.067	0	0	0	0.098	0	0.8	0.708	0.944
Smp_096760	Smp_059790.2	2671364	2670068	6183.Smp_096760.1	6183.Smp_059790.2	0	0	0	0	0.056	0.1	0.8	0.707	0.943
Smp_063990	Smp_131560	2674935	2672713	6183.Smp_156670.1	6183.Smp_131560.1	0	0	0	0	0.134	0.725	0	0.782	0.943
Smp_107240	Smp_042160.2	2676968	2669431	6183.Smp_180530.1	6183.Smp_042160.2	0.353	0	0	0	0.32	0.044	0.8	0.4	0.94
Smp_059790.2	Smp_052810	2670068	2669822	6183.Smp_059790.2	6183.Smp_052810.1	0.335	0	0	0	0.145	0.234	0	0.874	0.937
Smp_042160.2	Smp_018890	2669431	2668594	6183.Smp_042160.2	6183.Smp_018890.1	0.251	0.002	0	0	0.228	0.16	0	0.871	0.929
Smp_096760	Smp_052810	2671364	2669822	6183.Smp_096760.1	6183.Smp_052810.1	0	0	0	0	0.158	0.274	0.8	0.463	0.925
Smp_178750	Smp_067090	2676830	2670320	6183.Smp_178750.1	6183.Smp_067090.1	0	0	0	0	0.048	0.805	0	0.632	0.925
Smp_059790.2	Smp_018890	2670068	2668594	6183.Smp_059790.2	6183.Smp_018890.1	0.251	0	0	0	0.151	0.107	0	0.877	0.921
Smp_187370	Smp_059790.2	2677234	2670068	6183.Smp_187370.1	6183.Smp_059790.2	0.251	0	0	0	0.151	0.107	0	0.877	0.921
Smp_187370	Smp_042160.2	2677234	2669431	6183.Smp_187370.1	6183.Smp_042160.2	0.251	0	0	0	0.225	0.16	0	0.799	0.889
Smp_131560	Smp_130680	2672713	2672636	6183.Smp_131560.1	6183.Smp_130680.1	0	0	0	0	0.187	0.577	0	0.705	0.889
Smp_063990	Smp_079910	2674935	2670808	6183.Smp_156670.1	6183.Smp_079910.1	0	0	0	0	0.056	0.824	0	0.369	0.886
Smp_131560	Smp_121640	2672713	2671906	6183.Smp_131560.1	6183.Smp_121640.1	0	0	0	0	0.098	0.564	0	0.73	0.884
Smp_178750	Smp_130680	2676830	2672636	6183.Smp_178750.1	6183.Smp_130680.1	0	0	0	0	0.055	0.805	0	0.388	0.877
Smp_130680	Smp_079910	2672636	2670808	6183.Smp_130680.1	6183.Smp_079910.1	0	0	0	0	0.056	0.823	0	0.268	0.867
Smp_187370	Smp_107240	2677234	2676968	6183.Smp_187370.1	6183.Smp_180530.1	0	0	0	0	0.611	0	0	0.624	0.847
Smp_107240	Smp_018890	2676968	2668594	6183.Smp_180530.1	6183.Smp_018890.1	0	0	0	0	0.611	0	0	0.624	0.847
Smp_079910	Smp_067090	2670808	2670320	6183.Smp_079910.1	6183.Smp_067090.1	0	0	0	0	0.079	0.816	0	0.065	0.827
Smp_187370	Smp_070600	2677234	2670431	6183.Smp_187370.1	6183.Smp_070600.1	0.211	0	0	0	0.109	0	0	0.698	0.769
Smp_070600	Smp_018890	2670431	2668594	6183.Smp_070600.1	6183.Smp_018890.1	0.211	0	0	0	0.109	0	0	0.698	0.769
Smp_052810	Smp_018890	2669822	2668594	6183.Smp_052810.1	6183.Smp_018890.1	0	0	0	0	0.326	0	0	0.665	0.764
Smp_187370	Smp_052810	2677234	2669822	6183.Smp_187370.1	6183.Smp_052810.1	0	0	0	0	0.325	0	0	0.665	0.764
Smp_063990	8345745	2674935	2669971	6183.Smp_156670.1	6183.Smp_056970.1	0	0	0	0	0.057	0.143	0	0.705	0.74
Smp_107240	Smp_096760	2676968	2671364	6183.Smp_180530.1	6183.Smp_096760.1	0	0	0	0	0.196	0	0	0.679	0.73
Smp_123490	8345745	2672011	2669971	6183.Smp_123490.1	6183.Smp_056970.1	0.335	0	0	0	0.05	0	0	0.453	0.624
Smp_187370	Smp_123490	2677234	2672011	6183.Smp_187370.1	6183.Smp_123490.1	0.251	0	0	0	0	0	0	0.267	0.427
Smp_123490	Smp_018890	2672011	2668594	6183.Smp_123490.1	6183.Smp_018890.1	0.251	0	0	0	0	0	0	0.267	0.427
Smp_130680	Smp_024110	2672636	2668790	6183.Smp_130680.1	6183.Smp_024110.1	0.199	0	0	0	0.098	0	0	0.256	0.415
Smp_187370	Smp_063990	2677234	2674935	6183.Smp_187370.1	6183.Smp_156670.1	0.059	0	0	0	0.056	0	0	0.384	0.405
Smp_063990	Smp_018890	2674935	2668594	6183.Smp_156670.1	6183.Smp_018890.1	0.059	0	0	0	0.056	0	0	0.384	0.405

## Sheet: coexpression Smansoni proteins
node1	node2	node1 accession	node2 accession	node1 annotation	node2 annotation	coexpr. score
8345745	Smp_003990	Smp_056970.1	Smp_003990.1	Glyceraldehyde-3-phosphate dehydrogenase; This antigen is associated with human resistance to schistosomiasis; Belongs to the glyceraldehyde-3-phosphate dehydrogenase family	Triosephosphate isomerase; Antigen to the host M.1 monoclonal antibody; Belongs to the triosephosphate isomerase family	0.854
8345745	Smp_018890	Smp_056970.1	Smp_018890.1	Glyceraldehyde-3-phosphate dehydrogenase; This antigen is associated with human resistance to schistosomiasis; Belongs to the glyceraldehyde-3-phosphate dehydrogenase family	Phosphoglycerate kinase	0.682
8345745	Smp_022400	Smp_056970.1	Smp_022400.1	Glyceraldehyde-3-phosphate dehydrogenase; This antigen is associated with human resistance to schistosomiasis; Belongs to the glyceraldehyde-3-phosphate dehydrogenase family	Glucose-6-phosphate isomerase ; Belongs to the GPI family	0.728
8345745	Smp_024110	Smp_056970.1	Smp_024110.1	Glyceraldehyde-3-phosphate dehydrogenase; This antigen is associated with human resistance to schistosomiasis; Belongs to the glyceraldehyde-3-phosphate dehydrogenase family	Enolase	0.896
8345745	Smp_042160.2	Smp_056970.1	Smp_042160.2	Glyceraldehyde-3-phosphate dehydrogenase; This antigen is associated with human resistance to schistosomiasis; Belongs to the glyceraldehyde-3-phosphate dehydrogenase family	Fructose-bisphosphate aldolase	0.458
8345745	Smp_052810	Smp_056970.1	Smp_052810.1	Glyceraldehyde-3-phosphate dehydrogenase; This antigen is associated with human resistance to schistosomiasis; Belongs to the glyceraldehyde-3-phosphate dehydrogenase family	Glucose-6-phosphate 1-dehydrogenase; Catalyzes the rate-limiting step of the oxidative pentose-phosphate pathway, which represents a route for the dissimilation of carbohydrates besides glycolysis	0.077
8345745	Smp_059790.2	Smp_056970.1	Smp_059790.2	Glyceraldehyde-3-phosphate dehydrogenase; This antigen is associated with human resistance to schistosomiasis; Belongs to the glyceraldehyde-3-phosphate dehydrogenase family	Transketolase	0.09
8345745	Smp_063990	Smp_056970.1	Smp_156670.1	Glyceraldehyde-3-phosphate dehydrogenase; This antigen is associated with human resistance to schistosomiasis; Belongs to the glyceraldehyde-3-phosphate dehydrogenase family	DNA-directed RNA polymerase subunit; DNA-dependent RNA polymerase catalyzes the transcription of DNA into RNA using the four ribonucleoside triphosphates as substrates	0.057
8345745	Smp_070600	Smp_056970.1	Smp_070600.1	Glyceraldehyde-3-phosphate dehydrogenase; This antigen is associated with human resistance to schistosomiasis; Belongs to the glyceraldehyde-3-phosphate dehydrogenase family	Transaldolase; Transaldolase is important for the balance of metabolites in the pentose-phosphate pathway	0.114
8345745	Smp_096760	Smp_056970.1	Smp_096760.1	Glyceraldehyde-3-phosphate dehydrogenase; This antigen is associated with human resistance to schistosomiasis; Belongs to the glyceraldehyde-3-phosphate dehydrogenase family	Phosphoglycerate mutase	0.799
8345745	Smp_107240	Smp_056970.1	Smp_180530.1	Glyceraldehyde-3-phosphate dehydrogenase; This antigen is associated with human resistance to schistosomiasis; Belongs to the glyceraldehyde-3-phosphate dehydrogenase family	Phosphoglucomutase, putative	0.333
8345745	Smp_123490	Smp_056970.1	Smp_123490.1	Glyceraldehyde-3-phosphate dehydrogenase; This antigen is associated with human resistance to schistosomiasis; Belongs to the glyceraldehyde-3-phosphate dehydrogenase family	Putative nicotinamide mononucleotide adenylyltransferase	0.05
8345745	Smp_187370	Smp_056970.1	Smp_187370.1	Glyceraldehyde-3-phosphate dehydrogenase; This antigen is associated with human resistance to schistosomiasis; Belongs to the glyceraldehyde-3-phosphate dehydrogenase family	Phosphoglycerate kinase	0.67
8355862	Smp_063990	Smp_063650.4	Smp_156670.1	Putative transcription initiation factor iib	DNA-directed RNA polymerase subunit; DNA-dependent RNA polymerase catalyzes the transcription of DNA into RNA using the four ribonucleoside triphosphates as substrates	0.14
8355862	Smp_067090	Smp_063650.4	Smp_067090.1	Putative transcription initiation factor iib	DNA-directed RNA polymerase subunit; DNA-dependent RNA polymerase catalyzes the transcription of DNA into RNA using the four ribonucleoside triphosphates as substrates	0.056
8355862	Smp_079910	Smp_063650.4	Smp_079910.1	Putative transcription initiation factor iib	Transcription initiation factor IIE subunit beta; Recruits TFIIH to the initiation complex and stimulates the RNA polymerase II C-terminal domain kinase and DNA-dependent ATPase activities of TFIIH. Both TFIIH and TFIIE are required for promoter clearance by RNA polymerase	0.056
8355862	Smp_088460	Smp_063650.4	Smp_088460.1	Putative transcription initiation factor iib	Putative tfiif-alpha	0.056
8355862	Smp_121640	Smp_063650.4	Smp_121640.1	Putative transcription initiation factor iib	Transcription initiation factor iif (Tfiif),beta subunit-related	0.089
8355862	Smp_130680	Smp_063650.4	Smp_130680.1	Putative transcription initiation factor iib	DNA-directed RNA polymerase subunit beta; DNA-dependent RNA polymerase catalyzes the transcription of DNA into RNA using the four ribonucleoside triphosphates as substrates	0.145
8355862	Smp_131560	Smp_063650.4	Smp_131560.1	Putative transcription initiation factor iib	Putative rna polymerase II ctd phosphatase	0.055
8355862	Smp_178750	Smp_063650.4	Smp_178750.1	Putative transcription initiation factor iib	Putative transcription initiation factor IIE, alpha subunit	0.054
Smp_003990	8345745	Smp_003990.1	Smp_056970.1	Triosephosphate isomerase; Antigen to the host M.1 monoclonal antibody; Belongs to the triosephosphate isomerase family	Glyceraldehyde-3-phosphate dehydrogenase; This antigen is associated with human resistance to schistosomiasis; Belongs to the glyceraldehyde-3-phosphate dehydrogenase family	0.854
Smp_003990	Smp_018890	Smp_003990.1	Smp_018890.1	Triosephosphate isomerase; Antigen to the host M.1 monoclonal antibody; Belongs to the triosephosphate isomerase family	Phosphoglycerate kinase	0.736
Smp_003990	Smp_022400	Smp_003990.1	Smp_022400.1	Triosephosphate isomerase; Antigen to the host M.1 monoclonal antibody; Belongs to the triosephosphate isomerase family	Glucose-6-phosphate isomerase ; Belongs to the GPI family	0.942
Smp_003990	Smp_024110	Smp_003990.1	Smp_024110.1	Triosephosphate isomerase; Antigen to the host M.1 monoclonal antibody; Belongs to the triosephosphate isomerase family	Enolase	0.923
Smp_003990	Smp_042160.2	Smp_003990.1	Smp_042160.2	Triosephosphate isomerase; Antigen to the host M.1 monoclonal antibody; Belongs to the triosephosphate isomerase family	Fructose-bisphosphate aldolase	0.577
Smp_003990	Smp_052810	Smp_003990.1	Smp_052810.1	Triosephosphate isomerase; Antigen to the host M.1 monoclonal antibody; Belongs to the triosephosphate isomerase family	Glucose-6-phosphate 1-dehydrogenase; Catalyzes the rate-limiting step of the oxidative pentose-phosphate pathway, which represents a route for the dissimilation of carbohydrates besides glycolysis	0.105
Smp_003990	Smp_059790.2	Smp_003990.1	Smp_059790.2	Triosephosphate isomerase; Antigen to the host M.1 monoclonal antibody; Belongs to the triosephosphate isomerase family	Transketolase	0.058
Smp_003990	Smp_070600	Smp_003990.1	Smp_070600.1	Triosephosphate isomerase; Antigen to the host M.1 monoclonal antibody; Belongs to the triosephosphate isomerase family	Transaldolase; Transaldolase is important for the balance of metabolites in the pentose-phosphate pathway	0.132
Smp_003990	Smp_096760	Smp_003990.1	Smp_096760.1	Triosephosphate isomerase; Antigen to the host M.1 monoclonal antibody; Belongs to the triosephosphate isomerase family	Phosphoglycerate mutase	0.907
Smp_003990	Smp_107240	Smp_003990.1	Smp_180530.1	Triosephosphate isomerase; Antigen to the host M.1 monoclonal antibody; Belongs to the triosephosphate isomerase family	Phosphoglucomutase, putative	0.844
Smp_003990	Smp_187370	Smp_003990.1	Smp_187370.1	Triosephosphate isomerase; Antigen to the host M.1 monoclonal antibody; Belongs to the triosephosphate isomerase family	Phosphoglycerate kinase	0.733
Smp_018890	8345745	Smp_018890.1	Smp_056970.1	Phosphoglycerate kinase	Glyceraldehyde-3-phosphate dehydrogenase; This antigen is associated with human resistance to schistosomiasis; Belongs to the glyceraldehyde-3-phosphate dehydrogenase family	0.682
Smp_018890	Smp_003990	Smp_018890.1	Smp_003990.1	Phosphoglycerate kinase	Triosephosphate isomerase; Antigen to the host M.1 monoclonal antibody; Belongs to the triosephosphate isomerase family	0.736
Smp_018890	Smp_022400	Smp_018890.1	Smp_022400.1	Phosphoglycerate kinase	Glucose-6-phosphate isomerase ; Belongs to the GPI family	0.794
Smp_018890	Smp_024110	Smp_018890.1	Smp_024110.1	Phosphoglycerate kinase	Enolase	0.711
Smp_018890	Smp_042160.2	Smp_018890.1	Smp_042160.2	Phosphoglycerate kinase	Fructose-bisphosphate aldolase	0.228
Smp_018890	Smp_052810	Smp_018890.1	Smp_052810.1	Phosphoglycerate kinase	Glucose-6-phosphate 1-dehydrogenase; Catalyzes the rate-limiting step of the oxidative pentose-phosphate pathway, which represents a route for the dissimilation of carbohydrates besides glycolysis	0.326
Smp_018890	Smp_059790.2	Smp_018890.1	Smp_059790.2	Phosphoglycerate kinase	Transketolase	0.151
Smp_018890	Smp_063990	Smp_018890.1	Smp_156670.1	Phosphoglycerate kinase	DNA-directed RNA polymerase subunit; DNA-dependent RNA polymerase catalyzes the transcription of DNA into RNA using the four ribonucleoside triphosphates as substrates	0.056
Smp_018890	Smp_070600	Smp_018890.1	Smp_070600.1	Phosphoglycerate kinase	Transaldolase; Transaldolase is important for the balance of metabolites in the pentose-phosphate pathway	0.109
Smp_018890	Smp_096760	Smp_018890.1	Smp_096760.1	Phosphoglycerate kinase	Phosphoglycerate mutase	0.699
Smp_018890	Smp_107240	Smp_018890.1	Smp_180530.1	Phosphoglycerate kinase	Phosphoglucomutase, putative	0.611
Smp_018890	Smp_187370	Smp_018890.1	Smp_187370.1	Phosphoglycerate kinase	Phosphoglycerate kinase	0.265
Smp_022400	8345745	Smp_022400.1	Smp_056970.1	Glucose-6-phosphate isomerase ; Belongs to the GPI family	Glyceraldehyde-3-phosphate dehydrogenase; This antigen is associated with human resistance to schistosomiasis; Belongs to the glyceraldehyde-3-phosphate dehydrogenase family	0.728
Smp_022400	Smp_003990	Smp_022400.1	Smp_003990.1	Glucose-6-phosphate isomerase ; Belongs to the GPI family	Triosephosphate isomerase; Antigen to the host M.1 monoclonal antibody; Belongs to the triosephosphate isomerase family	0.942
Smp_022400	Smp_018890	Smp_022400.1	Smp_018890.1	Glucose-6-phosphate isomerase ; Belongs to the GPI family	Phosphoglycerate kinase	0.794
Smp_022400	Smp_024110	Smp_022400.1	Smp_024110.1	Glucose-6-phosphate isomerase ; Belongs to the GPI family	Enolase	0.891
Smp_022400	Smp_042160.2	Smp_022400.1	Smp_042160.2	Glucose-6-phosphate isomerase ; Belongs to the GPI family	Fructose-bisphosphate aldolase	0.623
Smp_022400	Smp_052810	Smp_022400.1	Smp_052810.1	Glucose-6-phosphate isomerase ; Belongs to the GPI family	Glucose-6-phosphate 1-dehydrogenase; Catalyzes the rate-limiting step of the oxidative pentose-phosphate pathway, which represents a route for the dissimilation of carbohydrates besides glycolysis	0.348
Smp_022400	Smp_059790.2	Smp_022400.1	Smp_059790.2	Glucose-6-phosphate isomerase ; Belongs to the GPI family	Transketolase	0.138
Smp_022400	Smp_070600	Smp_022400.1	Smp_070600.1	Glucose-6-phosphate isomerase ; Belongs to the GPI family	Transaldolase; Transaldolase is important for the balance of metabolites in the pentose-phosphate pathway	0.209
Smp_022400	Smp_096760	Smp_022400.1	Smp_096760.1	Glucose-6-phosphate isomerase ; Belongs to the GPI family	Phosphoglycerate mutase	0.655
Smp_022400	Smp_107240	Smp_022400.1	Smp_180530.1	Glucose-6-phosphate isomerase ; Belongs to the GPI family	Phosphoglucomutase, putative	0.906
Smp_022400	Smp_187370	Smp_022400.1	Smp_187370.1	Glucose-6-phosphate isomerase ; Belongs to the GPI family	Phosphoglycerate kinase	0.794
Smp_024110	8345745	Smp_024110.1	Smp_056970.1	Enolase	Glyceraldehyde-3-phosphate dehydrogenase; This antigen is associated with human resistance to schistosomiasis; Belongs to the glyceraldehyde-3-phosphate dehydrogenase family	0.896
Smp_024110	Smp_003990	Smp_024110.1	Smp_003990.1	Enolase	Triosephosphate isomerase; Antigen to the host M.1 monoclonal antibody; Belongs to the triosephosphate isomerase family	0.923
Smp_024110	Smp_018890	Smp_024110.1	Smp_018890.1	Enolase	Phosphoglycerate kinase	0.711
Smp_024110	Smp_022400	Smp_024110.1	Smp_022400.1	Enolase	Glucose-6-phosphate isomerase ; Belongs to the GPI family	0.891
Smp_024110	Smp_042160.2	Smp_024110.1	Smp_042160.2	Enolase	Fructose-bisphosphate aldolase	0.612
Smp_024110	Smp_052810	Smp_024110.1	Smp_052810.1	Enolase	Glucose-6-phosphate 1-dehydrogenase; Catalyzes the rate-limiting step of the oxidative pentose-phosphate pathway, which represents a route for the dissimilation of carbohydrates besides glycolysis	0.098
Smp_024110	Smp_059790.2	Smp_024110.1	Smp_059790.2	Enolase	Transketolase	0.223
Smp_024110	Smp_070600	Smp_024110.1	Smp_070600.1	Enolase	Transaldolase; Transaldolase is important for the balance of metabolites in the pentose-phosphate pathway	0.202
Smp_024110	Smp_096760	Smp_024110.1	Smp_096760.1	Enolase	Phosphoglycerate mutase	0.763
Smp_024110	Smp_107240	Smp_024110.1	Smp_180530.1	Enolase	Phosphoglucomutase, putative	0.875
Smp_024110	Smp_130680	Smp_024110.1	Smp_130680.1	Enolase	DNA-directed RNA polymerase subunit beta; DNA-dependent RNA polymerase catalyzes the transcription of DNA into RNA using the four ribonucleoside triphosphates as substrates	0.098
Smp_024110	Smp_187370	Smp_024110.1	Smp_187370.1	Enolase	Phosphoglycerate kinase	0.711
Smp_035460	Smp_123490	Smp_035460.1	Smp_123490.1	Putative nicotinate phosphoribosyltransferase	Putative nicotinamide mononucleotide adenylyltransferase	0.051
Smp_042160.2	8345745	Smp_042160.2	Smp_056970.1	Fructose-bisphosphate aldolase	Glyceraldehyde-3-phosphate dehydrogenase; This antigen is associated with human resistance to schistosomiasis; Belongs to the glyceraldehyde-3-phosphate dehydrogenase family	0.458
Smp_042160.2	Smp_003990	Smp_042160.2	Smp_003990.1	Fructose-bisphosphate aldolase	Triosephosphate isomerase; Antigen to the host M.1 monoclonal antibody; Belongs to the triosephosphate isomerase family	0.577
Smp_042160.2	Smp_018890	Smp_042160.2	Smp_018890.1	Fructose-bisphosphate aldolase	Phosphoglycerate kinase	0.228
Smp_042160.2	Smp_022400	Smp_042160.2	Smp_022400.1	Fructose-bisphosphate aldolase	Glucose-6-phosphate isomerase ; Belongs to the GPI family	0.623
Smp_042160.2	Smp_024110	Smp_042160.2	Smp_024110.1	Fructose-bisphosphate aldolase	Enolase	0.612
Smp_042160.2	Smp_052810	Smp_042160.2	Smp_052810.1	Fructose-bisphosphate aldolase	Glucose-6-phosphate 1-dehydrogenase; Catalyzes the rate-limiting step of the oxidative pentose-phosphate pathway, which represents a route for the dissimilation of carbohydrates besides glycolysis	0.121
Smp_042160.2	Smp_059790.2	Smp_042160.2	Smp_059790.2	Fructose-bisphosphate aldolase	Transketolase	0.09
Smp_042160.2	Smp_070600	Smp_042160.2	Smp_070600.1	Fructose-bisphosphate aldolase	Transaldolase; Transaldolase is important for the balance of metabolites in the pentose-phosphate pathway	0.098
Smp_042160.2	Smp_096760	Smp_042160.2	Smp_096760.1	Fructose-bisphosphate aldolase	Phosphoglycerate mutase	0.288
Smp_042160.2	Smp_107240	Smp_042160.2	Smp_180530.1	Fructose-bisphosphate aldolase	Phosphoglucomutase, putative	0.32
Smp_042160.2	Smp_187370	Smp_042160.2	Smp_187370.1	Fructose-bisphosphate aldolase	Phosphoglycerate kinase	0.225
Smp_052810	8345745	Smp_052810.1	Smp_056970.1	Glucose-6-phosphate 1-dehydrogenase; Catalyzes the rate-limiting step of the oxidative pentose-phosphate pathway, which represents a route for the dissimilation of carbohydrates besides glycolysis	Glyceraldehyde-3-phosphate dehydrogenase; This antigen is associated with human resistance to schistosomiasis; Belongs to the glyceraldehyde-3-phosphate dehydrogenase family	0.077
Smp_052810	Smp_003990	Smp_052810.1	Smp_003990.1	Glucose-6-phosphate 1-dehydrogenase; Catalyzes the rate-limiting step of the oxidative pentose-phosphate pathway, which represents a route for the dissimilation of carbohydrates besides glycolysis	Triosephosphate isomerase; Antigen to the host M.1 monoclonal antibody; Belongs to the triosephosphate isomerase family	0.105
Smp_052810	Smp_018890	Smp_052810.1	Smp_018890.1	Glucose-6-phosphate 1-dehydrogenase; Catalyzes the rate-limiting step of the oxidative pentose-phosphate pathway, which represents a route for the dissimilation of carbohydrates besides glycolysis	Phosphoglycerate kinase	0.326
Smp_052810	Smp_022400	Smp_052810.1	Smp_022400.1	Glucose-6-phosphate 1-dehydrogenase; Catalyzes the rate-limiting step of the oxidative pentose-phosphate pathway, which represents a route for the dissimilation of carbohydrates besides glycolysis	Glucose-6-phosphate isomerase ; Belongs to the GPI family	0.348
Smp_052810	Smp_024110	Smp_052810.1	Smp_024110.1	Glucose-6-phosphate 1-dehydrogenase; Catalyzes the rate-limiting step of the oxidative pentose-phosphate pathway, which represents a route for the dissimilation of carbohydrates besides glycolysis	Enolase	0.098
Smp_052810	Smp_042160.2	Smp_052810.1	Smp_042160.2	Glucose-6-phosphate 1-dehydrogenase; Catalyzes the rate-limiting step of the oxidative pentose-phosphate pathway, which represents a route for the dissimilation of carbohydrates besides glycolysis	Fructose-bisphosphate aldolase	0.121
Smp_052810	Smp_059790.2	Smp_052810.1	Smp_059790.2	Glucose-6-phosphate 1-dehydrogenase; Catalyzes the rate-limiting step of the oxidative pentose-phosphate pathway, which represents a route for the dissimilation of carbohydrates besides glycolysis	Transketolase	0.145
Smp_052810	Smp_070600	Smp_052810.1	Smp_070600.1	Glucose-6-phosphate 1-dehydrogenase; Catalyzes the rate-limiting step of the oxidative pentose-phosphate pathway, which represents a route for the dissimilation of carbohydrates besides glycolysis	Transaldolase; Transaldolase is important for the balance of metabolites in the pentose-phosphate pathway	0.241
Smp_052810	Smp_096760	Smp_052810.1	Smp_096760.1	Glucose-6-phosphate 1-dehydrogenase; Catalyzes the rate-limiting step of the oxidative pentose-phosphate pathway, which represents a route for the dissimilation of carbohydrates besides glycolysis	Phosphoglycerate mutase	0.158
Smp_052810	Smp_107240	Smp_052810.1	Smp_180530.1	Glucose-6-phosphate 1-dehydrogenase; Catalyzes the rate-limiting step of the oxidative pentose-phosphate pathway, which represents a route for the dissimilation of carbohydrates besides glycolysis	Phosphoglucomutase, putative	0.055
Smp_052810	Smp_187370	Smp_052810.1	Smp_187370.1	Glucose-6-phosphate 1-dehydrogenase; Catalyzes the rate-limiting step of the oxidative pentose-phosphate pathway, which represents a route for the dissimilation of carbohydrates besides glycolysis	Phosphoglycerate kinase	0.325
Smp_059790.2	8345745	Smp_059790.2	Smp_056970.1	Transketolase	Glyceraldehyde-3-phosphate dehydrogenase; This antigen is associated with human resistance to schistosomiasis; Belongs to the glyceraldehyde-3-phosphate dehydrogenase family	0.09
Smp_059790.2	Smp_003990	Smp_059790.2	Smp_003990.1	Transketolase	Triosephosphate isomerase; Antigen to the host M.1 monoclonal antibody; Belongs to the triosephosphate isomerase family	0.058
Smp_059790.2	Smp_018890	Smp_059790.2	Smp_018890.1	Transketolase	Phosphoglycerate kinase	0.151
Smp_059790.2	Smp_022400	Smp_059790.2	Smp_022400.1	Transketolase	Glucose-6-phosphate isomerase ; Belongs to the GPI family	0.138
Smp_059790.2	Smp_024110	Smp_059790.2	Smp_024110.1	Transketolase	Enolase	0.223
Smp_059790.2	Smp_042160.2	Smp_059790.2	Smp_042160.2	Transketolase	Fructose-bisphosphate aldolase	0.09
Smp_059790.2	Smp_052810	Smp_059790.2	Smp_052810.1	Transketolase	Glucose-6-phosphate 1-dehydrogenase; Catalyzes the rate-limiting step of the oxidative pentose-phosphate pathway, which represents a route for the dissimilation of carbohydrates besides glycolysis	0.145
Smp_059790.2	Smp_070600	Smp_059790.2	Smp_070600.1	Transketolase	Transaldolase; Transaldolase is important for the balance of metabolites in the pentose-phosphate pathway	0.654
Smp_059790.2	Smp_096760	Smp_059790.2	Smp_096760.1	Transketolase	Phosphoglycerate mutase	0.056
Smp_059790.2	Smp_107240	Smp_059790.2	Smp_180530.1	Transketolase	Phosphoglucomutase, putative	0.195
Smp_059790.2	Smp_187370	Smp_059790.2	Smp_187370.1	Transketolase	Phosphoglycerate kinase	0.151
Smp_063990	8345745	Smp_156670.1	Smp_056970.1	DNA-directed RNA polymerase subunit; DNA-dependent RNA polymerase catalyzes the transcription of DNA into RNA using the four ribonucleoside triphosphates as substrates	Glyceraldehyde-3-phosphate dehydrogenase; This antigen is associated with human resistance to schistosomiasis; Belongs to the glyceraldehyde-3-phosphate dehydrogenase family	0.057
Smp_063990	8355862	Smp_156670.1	Smp_063650.4	DNA-directed RNA polymerase subunit; DNA-dependent RNA polymerase catalyzes the transcription of DNA into RNA using the four ribonucleoside triphosphates as substrates	Putative transcription initiation factor iib	0.14
Smp_063990	Smp_018890	Smp_156670.1	Smp_018890.1	DNA-directed RNA polymerase subunit; DNA-dependent RNA polymerase catalyzes the transcription of DNA into RNA using the four ribonucleoside triphosphates as substrates	Phosphoglycerate kinase	0.056
Smp_063990	Smp_067090	Smp_156670.1	Smp_067090.1	DNA-directed RNA polymerase subunit; DNA-dependent RNA polymerase catalyzes the transcription of DNA into RNA using the four ribonucleoside triphosphates as substrates	DNA-directed RNA polymerase subunit; DNA-dependent RNA polymerase catalyzes the transcription of DNA into RNA using the four ribonucleoside triphosphates as substrates	0.166
Smp_063990	Smp_079910	Smp_156670.1	Smp_079910.1	DNA-directed RNA polymerase subunit; DNA-dependent RNA polymerase catalyzes the transcription of DNA into RNA using the four ribonucleoside triphosphates as substrates	Transcription initiation factor IIE subunit beta; Recruits TFIIH to the initiation complex and stimulates the RNA polymerase II C-terminal domain kinase and DNA-dependent ATPase activities of TFIIH. Both TFIIH and TFIIE are required for promoter clearance by RNA polymerase	0.056
Smp_063990	Smp_088460	Smp_156670.1	Smp_088460.1	DNA-directed RNA polymerase subunit; DNA-dependent RNA polymerase catalyzes the transcription of DNA into RNA using the four ribonucleoside triphosphates as substrates	Putative tfiif-alpha	0.098
Smp_063990	Smp_121640	Smp_156670.1	Smp_121640.1	DNA-directed RNA polymerase subunit; DNA-dependent RNA polymerase catalyzes the transcription of DNA into RNA using the four ribonucleoside triphosphates as substrates	Transcription initiation factor iif (Tfiif),beta subunit-related	0.056
Smp_063990	Smp_130680	Smp_156670.1	Smp_130680.1	DNA-directed RNA polymerase subunit; DNA-dependent RNA polymerase catalyzes the transcription of DNA into RNA using the four ribonucleoside triphosphates as substrates	DNA-directed RNA polymerase subunit beta; DNA-dependent RNA polymerase catalyzes the transcription of DNA into RNA using the four ribonucleoside triphosphates as substrates	0.662
Smp_063990	Smp_131560	Smp_156670.1	Smp_131560.1	DNA-directed RNA polymerase subunit; DNA-dependent RNA polymerase catalyzes the transcription of DNA into RNA using the four ribonucleoside triphosphates as substrates	Putative rna polymerase II ctd phosphatase	0.134
Smp_063990	Smp_178750	Smp_156670.1	Smp_178750.1	DNA-directed RNA polymerase subunit; DNA-dependent RNA polymerase catalyzes the transcription of DNA into RNA using the four ribonucleoside triphosphates as substrates	Putative transcription initiation factor IIE, alpha subunit	0.049
Smp_063990	Smp_187370	Smp_156670.1	Smp_187370.1	DNA-directed RNA polymerase subunit; DNA-dependent RNA polymerase catalyzes the transcription of DNA into RNA using the four ribonucleoside triphosphates as substrates	Phosphoglycerate kinase	0.056
Smp_067090	8355862	Smp_067090.1	Smp_063650.4	DNA-directed RNA polymerase subunit; DNA-dependent RNA polymerase catalyzes the transcription of DNA into RNA using the four ribonucleoside triphosphates as substrates	Putative transcription initiation factor iib	0.056
Smp_067090	Smp_063990	Smp_067090.1	Smp_156670.1	DNA-directed RNA polymerase subunit; DNA-dependent RNA polymerase catalyzes the transcription of DNA into RNA using the four ribonucleoside triphosphates as substrates	DNA-directed RNA polymerase subunit; DNA-dependent RNA polymerase catalyzes the transcription of DNA into RNA using the four ribonucleoside triphosphates as substrates	0.166
Smp_067090	Smp_079910	Smp_067090.1	Smp_079910.1	DNA-directed RNA polymerase subunit; DNA-dependent RNA polymerase catalyzes the transcription of DNA into RNA using the four ribonucleoside triphosphates as substrates	Transcription initiation factor IIE subunit beta; Recruits TFIIH to the initiation complex and stimulates the RNA polymerase II C-terminal domain kinase and DNA-dependent ATPase activities of TFIIH. Both TFIIH and TFIIE are required for promoter clearance by RNA polymerase	0.079
Smp_067090	Smp_088460	Smp_067090.1	Smp_088460.1	DNA-directed RNA polymerase subunit; DNA-dependent RNA polymerase catalyzes the transcription of DNA into RNA using the four ribonucleoside triphosphates as substrates	Putative tfiif-alpha	0.063
Smp_067090	Smp_121640	Smp_067090.1	Smp_121640.1	DNA-directed RNA polymerase subunit; DNA-dependent RNA polymerase catalyzes the transcription of DNA into RNA using the four ribonucleoside triphosphates as substrates	Transcription initiation factor iif (Tfiif),beta subunit-related	0.055
Smp_067090	Smp_130680	Smp_067090.1	Smp_130680.1	DNA-directed RNA polymerase subunit; DNA-dependent RNA polymerase catalyzes the transcription of DNA into RNA using the four ribonucleoside triphosphates as substrates	DNA-directed RNA polymerase subunit beta; DNA-dependent RNA polymerase catalyzes the transcription of DNA into RNA using the four ribonucleoside triphosphates as substrates	0.098
Smp_067090	Smp_178750	Smp_067090.1	Smp_178750.1	DNA-directed RNA polymerase subunit; DNA-dependent RNA polymerase catalyzes the transcription of DNA into RNA using the four ribonucleoside triphosphates as substrates	Putative transcription initiation factor IIE, alpha subunit	0.048
Smp_070600	8345745	Smp_070600.1	Smp_056970.1	Transaldolase; Transaldolase is important for the balance of metabolites in the pentose-phosphate pathway	Glyceraldehyde-3-phosphate dehydrogenase; This antigen is associated with human resistance to schistosomiasis; Belongs to the glyceraldehyde-3-phosphate dehydrogenase family	0.114
Smp_070600	Smp_003990	Smp_070600.1	Smp_003990.1	Transaldolase; Transaldolase is important for the balance of metabolites in the pentose-phosphate pathway	Triosephosphate isomerase; Antigen to the host M.1 monoclonal antibody; Belongs to the triosephosphate isomerase family	0.132
Smp_070600	Smp_018890	Smp_070600.1	Smp_018890.1	Transaldolase; Transaldolase is important for the balance of metabolites in the pentose-phosphate pathway	Phosphoglycerate kinase	0.109
Smp_070600	Smp_022400	Smp_070600.1	Smp_022400.1	Transaldolase; Transaldolase is important for the balance of metabolites in the pentose-phosphate pathway	Glucose-6-phosphate isomerase ; Belongs to the GPI family	0.209
Smp_070600	Smp_024110	Smp_070600.1	Smp_024110.1	Transaldolase; Transaldolase is important for the balance of metabolites in the pentose-phosphate pathway	Enolase	0.202
Smp_070600	Smp_042160.2	Smp_070600.1	Smp_042160.2	Transaldolase; Transaldolase is important for the balance of metabolites in the pentose-phosphate pathway	Fructose-bisphosphate aldolase	0.098
Smp_070600	Smp_052810	Smp_070600.1	Smp_052810.1	Transaldolase; Transaldolase is important for the balance of metabolites in the pentose-phosphate pathway	Glucose-6-phosphate 1-dehydrogenase; Catalyzes the rate-limiting step of the oxidative pentose-phosphate pathway, which represents a route for the dissimilation of carbohydrates besides glycolysis	0.241
Smp_070600	Smp_059790.2	Smp_070600.1	Smp_059790.2	Transaldolase; Transaldolase is important for the balance of metabolites in the pentose-phosphate pathway	Transketolase	0.654
Smp_070600	Smp_096760	Smp_070600.1	Smp_096760.1	Transaldolase; Transaldolase is important for the balance of metabolites in the pentose-phosphate pathway	Phosphoglycerate mutase	0.054
Smp_070600	Smp_107240	Smp_070600.1	Smp_180530.1	Transaldolase; Transaldolase is important for the balance of metabolites in the pentose-phosphate pathway	Phosphoglucomutase, putative	0.208
Smp_070600	Smp_187370	Smp_070600.1	Smp_187370.1	Transaldolase; Transaldolase is important for the balance of metabolites in the pentose-phosphate pathway	Phosphoglycerate kinase	0.109
Smp_079910	8355862	Smp_079910.1	Smp_063650.4	Transcription initiation factor IIE subunit beta; Recruits TFIIH to the initiation complex and stimulates the RNA polymerase II C-terminal domain kinase and DNA-dependent ATPase activities of TFIIH. Both TFIIH and TFIIE are required for promoter clearance by RNA polymerase	Putative transcription initiation factor iib	0.056
Smp_079910	Smp_063990	Smp_079910.1	Smp_156670.1	Transcription initiation factor IIE subunit beta; Recruits TFIIH to the initiation complex and stimulates the RNA polymerase II C-terminal domain kinase and DNA-dependent ATPase activities of TFIIH. Both TFIIH and TFIIE are required for promoter clearance by RNA polymerase	DNA-directed RNA polymerase subunit; DNA-dependent RNA polymerase catalyzes the transcription of DNA into RNA using the four ribonucleoside triphosphates as substrates	0.056
Smp_079910	Smp_067090	Smp_079910.1	Smp_067090.1	Transcription initiation factor IIE subunit beta; Recruits TFIIH to the initiation complex and stimulates the RNA polymerase II C-terminal domain kinase and DNA-dependent ATPase activities of TFIIH. Both TFIIH and TFIIE are required for promoter clearance by RNA polymerase	DNA-directed RNA polymerase subunit; DNA-dependent RNA polymerase catalyzes the transcription of DNA into RNA using the four ribonucleoside triphosphates as substrates	0.079
Smp_079910	Smp_088460	Smp_079910.1	Smp_088460.1	Transcription initiation factor IIE subunit beta; Recruits TFIIH to the initiation complex and stimulates the RNA polymerase II C-terminal domain kinase and DNA-dependent ATPase activities of TFIIH. Both TFIIH and TFIIE are required for promoter clearance by RNA polymerase	Putative tfiif-alpha	0.134
Smp_079910	Smp_121640	Smp_079910.1	Smp_121640.1	Transcription initiation factor IIE subunit beta; Recruits TFIIH to the initiation complex and stimulates the RNA polymerase II C-terminal domain kinase and DNA-dependent ATPase activities of TFIIH. Both TFIIH and TFIIE are required for promoter clearance by RNA polymerase	Transcription initiation factor iif (Tfiif),beta subunit-related	0.175
Smp_079910	Smp_130680	Smp_079910.1	Smp_130680.1	Transcription initiation factor IIE subunit beta; Recruits TFIIH to the initiation complex and stimulates the RNA polymerase II C-terminal domain kinase and DNA-dependent ATPase activities of TFIIH. Both TFIIH and TFIIE are required for promoter clearance by RNA polymerase	DNA-directed RNA polymerase subunit beta; DNA-dependent RNA polymerase catalyzes the transcription of DNA into RNA using the four ribonucleoside triphosphates as substrates	0.056
Smp_079910	Smp_178750	Smp_079910.1	Smp_178750.1	Transcription initiation factor IIE subunit beta; Recruits TFIIH to the initiation complex and stimulates the RNA polymerase II C-terminal domain kinase and DNA-dependent ATPase activities of TFIIH. Both TFIIH and TFIIE are required for promoter clearance by RNA polymerase	Putative transcription initiation factor IIE, alpha subunit	0.27
Smp_088460	8355862	Smp_088460.1	Smp_063650.4	Putative tfiif-alpha	Putative transcription initiation factor iib	0.056
Smp_088460	Smp_063990	Smp_088460.1	Smp_156670.1	Putative tfiif-alpha	DNA-directed RNA polymerase subunit; DNA-dependent RNA polymerase catalyzes the transcription of DNA into RNA using the four ribonucleoside triphosphates as substrates	0.098
Smp_088460	Smp_067090	Smp_088460.1	Smp_067090.1	Putative tfiif-alpha	DNA-directed RNA polymerase subunit; DNA-dependent RNA polymerase catalyzes the transcription of DNA into RNA using the four ribonucleoside triphosphates as substrates	0.063
Smp_088460	Smp_079910	Smp_088460.1	Smp_079910.1	Putative tfiif-alpha	Transcription initiation factor IIE subunit beta; Recruits TFIIH to the initiation complex and stimulates the RNA polymerase II C-terminal domain kinase and DNA-dependent ATPase activities of TFIIH. Both TFIIH and TFIIE are required for promoter clearance by RNA polymerase	0.134
Smp_088460	Smp_121640	Smp_088460.1	Smp_121640.1	Putative tfiif-alpha	Transcription initiation factor iif (Tfiif),beta subunit-related	0.172
Smp_088460	Smp_130680	Smp_088460.1	Smp_130680.1	Putative tfiif-alpha	DNA-directed RNA polymerase subunit beta; DNA-dependent RNA polymerase catalyzes the transcription of DNA into RNA using the four ribonucleoside triphosphates as substrates	0.229
Smp_088460	Smp_131560	Smp_088460.1	Smp_131560.1	Putative tfiif-alpha	Putative rna polymerase II ctd phosphatase	0.096
Smp_088460	Smp_178750	Smp_088460.1	Smp_178750.1	Putative tfiif-alpha	Putative transcription initiation factor IIE, alpha subunit	0.209
Smp_096760	8345745	Smp_096760.1	Smp_056970.1	Phosphoglycerate mutase	Glyceraldehyde-3-phosphate dehydrogenase; This antigen is associated with human resistance to schistosomiasis; Belongs to the glyceraldehyde-3-phosphate dehydrogenase family	0.799
Smp_096760	Smp_003990	Smp_096760.1	Smp_003990.1	Phosphoglycerate mutase	Triosephosphate isomerase; Antigen to the host M.1 monoclonal antibody; Belongs to the triosephosphate isomerase family	0.907
Smp_096760	Smp_018890	Smp_096760.1	Smp_018890.1	Phosphoglycerate mutase	Phosphoglycerate kinase	0.699
Smp_096760	Smp_022400	Smp_096760.1	Smp_022400.1	Phosphoglycerate mutase	Glucose-6-phosphate isomerase ; Belongs to the GPI family	0.655
Smp_096760	Smp_024110	Smp_096760.1	Smp_024110.1	Phosphoglycerate mutase	Enolase	0.763
Smp_096760	Smp_042160.2	Smp_096760.1	Smp_042160.2	Phosphoglycerate mutase	Fructose-bisphosphate aldolase	0.288
Smp_096760	Smp_052810	Smp_096760.1	Smp_052810.1	Phosphoglycerate mutase	Glucose-6-phosphate 1-dehydrogenase; Catalyzes the rate-limiting step of the oxidative pentose-phosphate pathway, which represents a route for the dissimilation of carbohydrates besides glycolysis	0.158
Smp_096760	Smp_059790.2	Smp_096760.1	Smp_059790.2	Phosphoglycerate mutase	Transketolase	0.056
Smp_096760	Smp_070600	Smp_096760.1	Smp_070600.1	Phosphoglycerate mutase	Transaldolase; Transaldolase is important for the balance of metabolites in the pentose-phosphate pathway	0.054
Smp_096760	Smp_107240	Smp_096760.1	Smp_180530.1	Phosphoglycerate mutase	Phosphoglucomutase, putative	0.196
Smp_096760	Smp_187370	Smp_096760.1	Smp_187370.1	Phosphoglycerate mutase	Phosphoglycerate kinase	0.701
Smp_107240	8345745	Smp_180530.1	Smp_056970.1	Phosphoglucomutase, putative	Glyceraldehyde-3-phosphate dehydrogenase; This antigen is associated with human resistance to schistosomiasis; Belongs to the glyceraldehyde-3-phosphate dehydrogenase family	0.333
Smp_107240	Smp_003990	Smp_180530.1	Smp_003990.1	Phosphoglucomutase, putative	Triosephosphate isomerase; Antigen to the host M.1 monoclonal antibody; Belongs to the triosephosphate isomerase family	0.844
Smp_107240	Smp_018890	Smp_180530.1	Smp_018890.1	Phosphoglucomutase, putative	Phosphoglycerate kinase	0.611
Smp_107240	Smp_022400	Smp_180530.1	Smp_022400.1	Phosphoglucomutase, putative	Glucose-6-phosphate isomerase ; Belongs to the GPI family	0.906
Smp_107240	Smp_024110	Smp_180530.1	Smp_024110.1	Phosphoglucomutase, putative	Enolase	0.875
Smp_107240	Smp_042160.2	Smp_180530.1	Smp_042160.2	Phosphoglucomutase, putative	Fructose-bisphosphate aldolase	0.32
Smp_107240	Smp_052810	Smp_180530.1	Smp_052810.1	Phosphoglucomutase, putative	Glucose-6-phosphate 1-dehydrogenase; Catalyzes the rate-limiting step of the oxidative pentose-phosphate pathway, which represents a route for the dissimilation of carbohydrates besides glycolysis	0.055
Smp_107240	Smp_059790.2	Smp_180530.1	Smp_059790.2	Phosphoglucomutase, putative	Transketolase	0.195
Smp_107240	Smp_070600	Smp_180530.1	Smp_070600.1	Phosphoglucomutase, putative	Transaldolase; Transaldolase is important for the balance of metabolites in the pentose-phosphate pathway	0.208
Smp_107240	Smp_096760	Smp_180530.1	Smp_096760.1	Phosphoglucomutase, putative	Phosphoglycerate mutase	0.196
Smp_107240	Smp_187370	Smp_180530.1	Smp_187370.1	Phosphoglucomutase, putative	Phosphoglycerate kinase	0.611
Smp_121640	8355862	Smp_121640.1	Smp_063650.4	Transcription initiation factor iif (Tfiif),beta subunit-related	Putative transcription initiation factor iib	0.089
Smp_121640	Smp_063990	Smp_121640.1	Smp_156670.1	Transcription initiation factor iif (Tfiif),beta subunit-related	DNA-directed RNA polymerase subunit; DNA-dependent RNA polymerase catalyzes the transcription of DNA into RNA using the four ribonucleoside triphosphates as substrates	0.056
Smp_121640	Smp_067090	Smp_121640.1	Smp_067090.1	Transcription initiation factor iif (Tfiif),beta subunit-related	DNA-directed RNA polymerase subunit; DNA-dependent RNA polymerase catalyzes the transcription of DNA into RNA using the four ribonucleoside triphosphates as substrates	0.055
Smp_121640	Smp_079910	Smp_121640.1	Smp_079910.1	Transcription initiation factor iif (Tfiif),beta subunit-related	Transcription initiation factor IIE subunit beta; Recruits TFIIH to the initiation complex and stimulates the RNA polymerase II C-terminal domain kinase and DNA-dependent ATPase activities of TFIIH. Both TFIIH and TFIIE are required for promoter clearance by RNA polymerase	0.175
Smp_121640	Smp_088460	Smp_121640.1	Smp_088460.1	Transcription initiation factor iif (Tfiif),beta subunit-related	Putative tfiif-alpha	0.172
Smp_121640	Smp_130680	Smp_121640.1	Smp_130680.1	Transcription initiation factor iif (Tfiif),beta subunit-related	DNA-directed RNA polymerase subunit beta; DNA-dependent RNA polymerase catalyzes the transcription of DNA into RNA using the four ribonucleoside triphosphates as substrates	0.055
Smp_121640	Smp_131560	Smp_121640.1	Smp_131560.1	Transcription initiation factor iif (Tfiif),beta subunit-related	Putative rna polymerase II ctd phosphatase	0.098
Smp_121640	Smp_178750	Smp_121640.1	Smp_178750.1	Transcription initiation factor iif (Tfiif),beta subunit-related	Putative transcription initiation factor IIE, alpha subunit	0.196
Smp_123490	8345745	Smp_123490.1	Smp_056970.1	Putative nicotinamide mononucleotide adenylyltransferase	Glyceraldehyde-3-phosphate dehydrogenase; This antigen is associated with human resistance to schistosomiasis; Belongs to the glyceraldehyde-3-phosphate dehydrogenase family	0.05
Smp_123490	Smp_035460	Smp_123490.1	Smp_035460.1	Putative nicotinamide mononucleotide adenylyltransferase	Putative nicotinate phosphoribosyltransferase	0.051
Smp_130680	8355862	Smp_130680.1	Smp_063650.4	DNA-directed RNA polymerase subunit beta; DNA-dependent RNA polymerase catalyzes the transcription of DNA into RNA using the four ribonucleoside triphosphates as substrates	Putative transcription initiation factor iib	0.145
Smp_130680	Smp_024110	Smp_130680.1	Smp_024110.1	DNA-directed RNA polymerase subunit beta; DNA-dependent RNA polymerase catalyzes the transcription of DNA into RNA using the four ribonucleoside triphosphates as substrates	Enolase	0.098
Smp_130680	Smp_063990	Smp_130680.1	Smp_156670.1	DNA-directed RNA polymerase subunit beta; DNA-dependent RNA polymerase catalyzes the transcription of DNA into RNA using the four ribonucleoside triphosphates as substrates	DNA-directed RNA polymerase subunit; DNA-dependent RNA polymerase catalyzes the transcription of DNA into RNA using the four ribonucleoside triphosphates as substrates	0.662
Smp_130680	Smp_067090	Smp_130680.1	Smp_067090.1	DNA-directed RNA polymerase subunit beta; DNA-dependent RNA polymerase catalyzes the transcription of DNA into RNA using the four ribonucleoside triphosphates as substrates	DNA-directed RNA polymerase subunit; DNA-dependent RNA polymerase catalyzes the transcription of DNA into RNA using the four ribonucleoside triphosphates as substrates	0.098
Smp_130680	Smp_079910	Smp_130680.1	Smp_079910.1	DNA-directed RNA polymerase subunit beta; DNA-dependent RNA polymerase catalyzes the transcription of DNA into RNA using the four ribonucleoside triphosphates as substrates	Transcription initiation factor IIE subunit beta; Recruits TFIIH to the initiation complex and stimulates the RNA polymerase II C-terminal domain kinase and DNA-dependent ATPase activities of TFIIH. Both TFIIH and TFIIE are required for promoter clearance by RNA polymerase	0.056
Smp_130680	Smp_088460	Smp_130680.1	Smp_088460.1	DNA-directed RNA polymerase subunit beta; DNA-dependent RNA polymerase catalyzes the transcription of DNA into RNA using the four ribonucleoside triphosphates as substrates	Putative tfiif-alpha	0.229
Smp_130680	Smp_121640	Smp_130680.1	Smp_121640.1	DNA-directed RNA polymerase subunit beta; DNA-dependent RNA polymerase catalyzes the transcription of DNA into RNA using the four ribonucleoside triphosphates as substrates	Transcription initiation factor iif (Tfiif),beta subunit-related	0.055
Smp_130680	Smp_131560	Smp_130680.1	Smp_131560.1	DNA-directed RNA polymerase subunit beta; DNA-dependent RNA polymerase catalyzes the transcription of DNA into RNA using the four ribonucleoside triphosphates as substrates	Putative rna polymerase II ctd phosphatase	0.187
Smp_130680	Smp_178750	Smp_130680.1	Smp_178750.1	DNA-directed RNA polymerase subunit beta; DNA-dependent RNA polymerase catalyzes the transcription of DNA into RNA using the four ribonucleoside triphosphates as substrates	Putative transcription initiation factor IIE, alpha subunit	0.055
Smp_131560	8355862	Smp_131560.1	Smp_063650.4	Putative rna polymerase II ctd phosphatase	Putative transcription initiation factor iib	0.055
Smp_131560	Smp_063990	Smp_131560.1	Smp_156670.1	Putative rna polymerase II ctd phosphatase	DNA-directed RNA polymerase subunit; DNA-dependent RNA polymerase catalyzes the transcription of DNA into RNA using the four ribonucleoside triphosphates as substrates	0.134
Smp_131560	Smp_088460	Smp_131560.1	Smp_088460.1	Putative rna polymerase II ctd phosphatase	Putative tfiif-alpha	0.096
Smp_131560	Smp_121640	Smp_131560.1	Smp_121640.1	Putative rna polymerase II ctd phosphatase	Transcription initiation factor iif (Tfiif),beta subunit-related	0.098
Smp_131560	Smp_130680	Smp_131560.1	Smp_130680.1	Putative rna polymerase II ctd phosphatase	DNA-directed RNA polymerase subunit beta; DNA-dependent RNA polymerase catalyzes the transcription of DNA into RNA using the four ribonucleoside triphosphates as substrates	0.187
Smp_178750	8355862	Smp_178750.1	Smp_063650.4	Putative transcription initiation factor IIE, alpha subunit	Putative transcription initiation factor iib	0.054
Smp_178750	Smp_063990	Smp_178750.1	Smp_156670.1	Putative transcription initiation factor IIE, alpha subunit	DNA-directed RNA polymerase subunit; DNA-dependent RNA polymerase catalyzes the transcription of DNA into RNA using the four ribonucleoside triphosphates as substrates	0.049
Smp_178750	Smp_067090	Smp_178750.1	Smp_067090.1	Putative transcription initiation factor IIE, alpha subunit	DNA-directed RNA polymerase subunit; DNA-dependent RNA polymerase catalyzes the transcription of DNA into RNA using the four ribonucleoside triphosphates as substrates	0.048
Smp_178750	Smp_079910	Smp_178750.1	Smp_079910.1	Putative transcription initiation factor IIE, alpha subunit	Transcription initiation factor IIE subunit beta; Recruits TFIIH to the initiation complex and stimulates the RNA polymerase II C-terminal domain kinase and DNA-dependent ATPase activities of TFIIH. Both TFIIH and TFIIE are required for promoter clearance by RNA polymerase	0.27
Smp_178750	Smp_088460	Smp_178750.1	Smp_088460.1	Putative transcription initiation factor IIE, alpha subunit	Putative tfiif-alpha	0.209
Smp_178750	Smp_121640	Smp_178750.1	Smp_121640.1	Putative transcription initiation factor IIE, alpha subunit	Transcription initiation factor iif (Tfiif),beta subunit-related	0.196
Smp_178750	Smp_130680	Smp_178750.1	Smp_130680.1	Putative transcription initiation factor IIE, alpha subunit	DNA-directed RNA polymerase subunit beta; DNA-dependent RNA polymerase catalyzes the transcription of DNA into RNA using the four ribonucleoside triphosphates as substrates	0.055
Smp_187370	8345745	Smp_187370.1	Smp_056970.1	Phosphoglycerate kinase	Glyceraldehyde-3-phosphate dehydrogenase; This antigen is associated with human resistance to schistosomiasis; Belongs to the glyceraldehyde-3-phosphate dehydrogenase family	0.67
Smp_187370	Smp_003990	Smp_187370.1	Smp_003990.1	Phosphoglycerate kinase	Triosephosphate isomerase; Antigen to the host M.1 monoclonal antibody; Belongs to the triosephosphate isomerase family	0.733
Smp_187370	Smp_018890	Smp_187370.1	Smp_018890.1	Phosphoglycerate kinase	Phosphoglycerate kinase	0.265
Smp_187370	Smp_022400	Smp_187370.1	Smp_022400.1	Phosphoglycerate kinase	Glucose-6-phosphate isomerase ; Belongs to the GPI family	0.794
Smp_187370	Smp_024110	Smp_187370.1	Smp_024110.1	Phosphoglycerate kinase	Enolase	0.711
Smp_187370	Smp_042160.2	Smp_187370.1	Smp_042160.2	Phosphoglycerate kinase	Fructose-bisphosphate aldolase	0.225
Smp_187370	Smp_052810	Smp_187370.1	Smp_052810.1	Phosphoglycerate kinase	Glucose-6-phosphate 1-dehydrogenase; Catalyzes the rate-limiting step of the oxidative pentose-phosphate pathway, which represents a route for the dissimilation of carbohydrates besides glycolysis	0.325
Smp_187370	Smp_059790.2	Smp_187370.1	Smp_059790.2	Phosphoglycerate kinase	Transketolase	0.151
Smp_187370	Smp_063990	Smp_187370.1	Smp_156670.1	Phosphoglycerate kinase	DNA-directed RNA polymerase subunit; DNA-dependent RNA polymerase catalyzes the transcription of DNA into RNA using the four ribonucleoside triphosphates as substrates	0.056
Smp_187370	Smp_070600	Smp_187370.1	Smp_070600.1	Phosphoglycerate kinase	Transaldolase; Transaldolase is important for the balance of metabolites in the pentose-phosphate pathway	0.109
Smp_187370	Smp_096760	Smp_187370.1	Smp_096760.1	Phosphoglycerate kinase	Phosphoglycerate mutase	0.701
Smp_187370	Smp_107240	Smp_187370.1	Smp_180530.1	Phosphoglycerate kinase	Phosphoglucomutase, putative	0.611
